# Supplementary material for: Molecular profiling of signaling pathways involved in chicken ovarian follicle development by transcriptome sequencing
Source: Front Vet Sci. 2026 Jan 9;12:1676247. doi: 10.3389/fvets.2025.1676247 (PMC12827103; doi:10.3389/fvets.2025.1676247)
Supplement: Supplementary file 1 [file Table_1.xlsx]

## Sheet: Sheet1
sample	PC1(71%)	PC2(14.4%)	PC3(7%)	Color
HPR1	-9228.73	-3010.69	9327.42	HPR
HPR2	-20187	-5966.67	2701.96	HPR
HPR3	9391.41	-2039.7	1377.47	HPR
HPR4	10276.1	-1868	1067.53	HPR
HPR5	8314.57	-1553.92	647.231	HPR
HPR6	10418.8	-1983.16	122.905	HPR
HPM1	9058.49	-1609.94	1380.3	HPM
HPM2	-5129.32	-4541.86	1060.58	HPM
HPM3	-1449.11	-1552.34	3549.06	HPM
HPM4	6905.6	-203.254	5293.86	HPM
HPM5	6980.67	350.075	686.546	HPM
HPM6	4990.7	-2006.33	2556.82	HPM
HSW1	156.992	3805.7	-2403.21	HSW
HSW2	516.899	2833.39	-1472.26	HSW
HSW3	1875.58	2912.08	-2388.8	HSW
HSW4	2232.05	2622.7	-2861.43	HSW
HSW5	2078.14	1961.94	-1837.29	HSW
HSW6	4453.24	1570.79	-2272.24	HSW
HSY1	-8124.25	5755.91	1446.94	HSY
HSY2	-2408.54	5320.67	1559.66	HSY
HSY3	-4016.88	4185.77	2944.37	HSY
HSY4	-4402.37	5221.32	2532.89	HSY
HSY5	-1074	3602.84	3507.49	HSY
HSY6	523.919	3798.91	2098.73	HSY
