# Supplementary material for: Molecular profiling of signaling pathways involved in chicken ovarian follicle development by transcriptome sequencing
Source: Front Vet Sci. 2026 Jan 9;12:1676247. doi: 10.3389/fvets.2025.1676247 (PMC12827103; doi:10.3389/fvets.2025.1676247)
Supplement: Supplementary file 2 [file Table_2.xlsx]

## Sheet: Sheet1
sample	A-1	A-2	A-3	B-1	B-2	B-3

## Sheet: Sheet2
group	PR	PM	SW	SY
Symbol	PR	PM	SW	SY
ANXA4	2.33333	12.5	10.3333	59.6667
PCDH9	42.8333	81.6667	9.66667	34.8333
OTX2	7.33333	90.6667	6.66667	15.5
BMP5	209.667	546.833	56.8333	66.5
FOXG1	10	56.8333	25.5	573.833
PCDHGA2	0.666667	9.5	43.6667	14
FOXL1	51.8333	87	349.833	46.1667
CBX7	20.8333	36.3333	48.5	662.167
MYOCD	208	476	27.6667	26.1667
SOX14	5.83333	46.3333	28.1667	10.8333
SERPINA3	3.33333	15.6667	278	7.16667
NR1H4	25.5	73.3333	87.6667	108
PCDHA2	21.6667	55	100.333	6.66667
MATN3	577.833	1918.17	32.3333	12.5
USP8	42.6667	205.667	8.33333	13.8333
LILRA6	1.16667	9.66667	16.1667	14.1667
MMP1	94.6667	592.667	22	149
CYP26C1	5.66667	20	83	3.83333
HOXA1	2.33333	39.8333	17.5	3
WNT1	29	4	11.5	270
PCDHB15	46.6667	1.83333	29.8333	19.3333
CYP2AB1	7.98	4.155	45.1667	118.5
PLLP	29	4	11.5	270
A2ML1	108	29.8333	95.3333	252.333
TNMD	152.333	27.6667	42.5	1507.5
SPTLC3	541.667	196.5	32.8333	2.5
PLB1	158.667	63.8333	6.83333	1313.5
CACNA1S	89.6667	17	4.83333	14.6667
PKHD1	18.1667	0.666667	6.33333	27
HGFAC	450.5	123.167	12.8333	3.33333
OTOG	350.5	64.5	16	10.1667
FHAD1	644.167	98.5	7.66667	23.6667
TBX1	82.8333	20	2.66667	26
JPH2	2292.83	361.5	7	2.33333
TINAG	58.8333	24.8333	5.33333	6.5
IQCM	273.833	75.6667	59.8333	12.8333
PCDHB8	12	0.833333	0.5	10.5
HEPACAM	83.3333	19.8333	6.66667	1.83333
COL6A6	29	4	11.5	270
LIPC	0	2.83333	2.5	7.33333
BCL2L15	23.1667	3.5	56.3333	6.16667
GDF5	14.8333	3.33333	1.5	16.1667
ALDH1L2	12.5	2.5	2.5	5
GPR15	478.333	164.167	1.16667	2.16667
TSPAN1	167.333	74.8333	92.1667	6467.67
KCNK1	19.8333	2.83333	62.3333	11.5
