# Supplementary material for: Molecular profiling of signaling pathways involved in chicken ovarian follicle development by transcriptome sequencing
Source: Front Vet Sci. 2026 Jan 9;12:1676247. doi: 10.3389/fvets.2025.1676247 (PMC12827103; doi:10.3389/fvets.2025.1676247)
Supplement: Supplementary file 3 [file Table_3.xlsx]

## Sheet: Sheet1
id	HPR1_count	HPR2_count	HPR1	HPR3_count	HPR4_count	HPR2	HPR5_count	HPR6_count	HPR3	HPM1_count	HPM2_count	HPM1	HPM3_count	HPM4_count	HPM2	HPM5_count	HPM6_count	HPM3	HPR1_fpkm	HPR2_fpkm	HPR3_fpkm	HPR4_fpkm	HPR5_fpkm	HPR6_fpkm	HPM1_fpkm	HPM2_fpkm	HPM3_fpkm	HPM4_fpkm	HPM5_fpkm	HPM6_fpkm	HPR_mean	HPM_mean	log2(fc)	PValue	FDR	Symbol	Description	KEGG_A_class	KEGG_B_class	Pathway	K_ID	GO Component	GO Function	GO Process
MSTRG.14452	5	3	4	5	4	4.5	3	6	4.5	926	955	940.5	1446	1372	1409	1480	1865	1672.5	0.02	0.01	0.01	0.01	0.01	0.01	2.15	3.12	3.25	2.66	2.52	3.57	0.0116667	2.87833	7.9467	1.89385e-131	4.73481e-127	--	PKU46247.1 hypothetical protein llap_3471 [Limosa lapponica baueri]	-	-	-	-	-	-	-
MSTRG.2009	368	716	542	806	841	823.5	727	946	836.5	141	105	123	109	158	133.5	191	179	185	4.67	5.3	4.25	4.78	4.19	4.13	1.01	1.07	0.76	0.95	1	1.05	4.55333	0.973333	-2.2259	8.11476e-74	1.01439e-69	--	-	-	-	-	-	-	-	-
ENSGALG00000048294	72	94	83	118	141	129.5	135	154	144.5	883	615	749	1403	987	1195	1066	1451	1258.5	5.54	4.19	3.79	4.87	4.73	4.08	39.59	38.81	60.83	36.89	34.94	53.54	4.53333	44.1	3.2821	1.1657e-65	9.71455e-62	gag	XP_015137376.2 endogenous retrovirus group K member 113 Gag polyprotein-like [Gallus gallus]	-	-	-	-	-	GO:0003676//nucleic acid binding;GO:0008270//zinc ion binding;GO:0046872//metal ion binding	GO:0016032//viral process
MSTRG.7158	1	16	8.5	24	21	22.5	10	18	14	562	183	372.5	360	398	379	502	513	507.5	0.01	0.1	0.11	0.1	0.05	0.07	3.58	1.64	2.22	2.11	2.34	2.69	0.0733333	2.43	5.0503	1.4502e-61	9.06414e-58	--	-	-	-	-	-	-	-	-
MSTRG.15310	1	1	1	7	2	4.5	5	5	5	380	135	257.5	168	308	238	329	277	303	0.03	0.01	0.07	0.02	0.06	0.04	5.57	2.78	2.38	3.76	3.53	3.36	0.0383333	3.56333	6.5385	1.25307e-54	6.26562e-51	--	-	-	-	-	-	-	-	-
MSTRG.7612	76	139	107.5	354	351	352.5	262	436	349	4	4	4	4	2	3	2	4	3	4.94	5.47	10.17	10.63	8.08	10.13	0.19	0.23	0.12	0.07	0.06	0.12	8.23667	0.131667	-5.9671	2.73646e-48	1.14024e-44	--	-	-	-	-	-	-	-	-
ENSGALG00000040055	305	455	380	663	749	706	647	929	788	1336	1009	1172.5	1289	1364	1326.5	1770	1710	1740	10.33	8.96	9.55	11.64	10.14	11.07	26.88	28.53	25.08	22.76	25.93	28.24	10.2817	26.2367	1.3515	3.86207e-48	1.37936e-44	MANBAL	uncharacterized LOC101747507 [Source:NCBI gene;Acc:101747507]	-	-	-	-	GO:0016021//integral component of membrane	-	-
MSTRG.26497	1	2	1.5	2	8	5	5	4	4.5	337	109	223	148	336	242	336	246	291	0.1	0.12	0.08	0.36	0.23	0.14	19.85	9.03	8.44	16.5	14.47	11.93	0.171667	13.37	6.2832	6.83553e-48	2.13619e-44	--	-	-	-	-	-	-	-	-
MSTRG.31084	297	458	377.5	914	747	830.5	683	928	805.5	2586	1309	1947.5	3514	3338	3426	3928	3528	3728	17.49	15.54	21.83	19.33	18.25	18.05	89.71	65.96	118.54	95.34	98.14	100.97	18.415	94.7767	2.3637	2.2905e-47	6.36275e-44	ERVK-18	AGL81185.1 gag and reverse transcriptase polyprotein precursor [Gallus gallus]	-	-	-	-	-	-	-
ENSGALG00000052636	13	30	21.5	50	46	48	45	57	51	190	123	156.5	281	226	253.5	274	338	306	1.03	1.37	1.62	1.62	1.59	1.54	8.61	7.88	12.35	8.58	9.11	12.64	1.46167	9.86167	2.7542	6.20156e-45	1.55045e-41	gag-pol	CAA42505.1 pol, partial [Gallus gallus]	-	-	-	-	-	GO:0003676//nucleic acid binding;GO:0003964//RNA-directed DNA polymerase activity;GO:0004518//nuclease activity;GO:0004519//endonuclease activity;GO:0004523//RNA-DNA hybrid ribonuclease activity;GO:0008270//zinc ion binding;GO:0016740//transferase activity;GO:0016779//nucleotidyltransferase activity;GO:0016787//hydrolase activity;GO:0035613//RNA stem-loop binding;GO:0046872//metal ion binding	GO:0006278//RNA-dependent DNA replication;GO:0015074//DNA integration;GO:0090305//nucleic acid phosphodiester bond hydrolysis;GO:0090502//RNA phosphodiester bond hydrolysis, endonucleolytic
ENSGALG00000016648	179	226	202.5	359	240	299.5	236	324	280	30	15	22.5	38	36	37	36	34	35	7.44	5.49	6.3	4.52	4.53	4.69	0.76	0.51	0.89	0.75	0.64	0.69	5.495	0.706667	-2.959	1.9036e-41	4.32653e-38	ARSD	arylsulfatase D [Source:NCBI gene;Acc:418658]	-	-	-	-	-	GO:0003824//catalytic activity;GO:0008484//sulfuric ester hydrolase activity	-
MSTRG.24215	2	21	11.5	47	27	37	31	34	32.5	358	292	325	222	364	293	370	425	397.5	0.12	0.93	1.38	0.72	1.18	0.84	4.17	4.32	2.26	3.35	2.89	3.68	0.861667	3.445	1.9993	2.38653e-41	4.97215e-38	--	-	-	-	-	-	-	-	-
ENSGALG00000052387	158	547	352.5	752	747	749.5	853	1087	970	43	23	33	43	60	51.5	107	61	84	4.28	8.67	8.54	9.17	10.6	10.23	0.69	0.5	0.67	0.79	1.25	0.79	8.58167	0.781667	-3.4566	1.2177e-39	2.34183e-36	pol	XP_014810274.1 PREDICTED: uncharacterized protein LOC106895380 [Calidris pugnax]	-	-	-	-	-	GO:0003676//nucleic acid binding;GO:0004523//RNA-DNA hybrid ribonuclease activity	GO:0015074//DNA integration;GO:0044260//cellular macromolecule metabolic process;GO:0090502//RNA phosphodiester bond hydrolysis, endonucleolytic
MSTRG.21629	90	169	129.5	300	272	286	255	321	288	772	663	717.5	1284	937	1110.5	1010	1340	1175	10.65	11.73	14.94	14.61	13.85	13.2	53.68	64.87	86.43	54.34	51.34	76.71	13.1633	64.5617	2.2942	1.4924e-39	2.6651e-36	pol	XP_040558627.1 endogenous retrovirus group K member 8 Gag polyprotein-like [Gallus gallus]	-	-	-	-	-	-	-
MSTRG.30624	478	554	516	1022	933	977.5	1084	1216	1150	2791	2234	2512.5	4680	3935	4307.5	4123	4238	4180.5	15.34	10.38	13.74	13.53	15.91	13.52	52.44	59.05	85.1	61.65	56.66	65.57	13.7367	63.4117	2.2067	1.62812e-39	2.71364e-36	env	CAA42505.1 pol, partial [Gallus gallus]	-	-	-	-	-	-	-
MSTRG.8794	436	520	478	450	479	464.5	502	685	593.5	3	15	9	11	3	7	12	17	14.5	13.61	9.47	5.88	6.75	7.16	7.41	0.05	0.39	0.19	0.05	0.16	0.26	8.38	0.183333	-5.5144	6.25482e-38	9.46656e-35	--	XP_046762156.1 vegetative cell wall protein gp1-like [Gallus gallus]	-	-	-	-	-	-	-
MSTRG.31085	480	535	507.5	1186	1076	1131	1118	1295	1206.5	3194	2192	2693	5103	4302	4702.5	4950	4474	4712	7.42	4.8	7.61	7.47	7.89	6.87	28.81	28.01	44.65	32.3	32.58	33.25	7.01	33.2667	2.2466	6.437e-38	9.46656e-35	ERVK-18	AGL81185.1 gag and reverse transcriptase polyprotein precursor [Gallus gallus]	-	-	-	-	-	-	-
MSTRG.21010	11	12	11.5	18	20	19	11	25	18	98	116	107	145	113	129	178	185	181.5	0.99	0.48	0.58	0.56	0.5	0.65	4.64	8.97	7.14	3.84	5.76	7.68	0.626667	6.33833	3.3383	1.92189e-36	2.6694e-33	--	-	-	-	-	-	-	-	-
MSTRG.21332	76	176	126	348	279	313.5	272	331	301.5	749	526	637.5	1074	1051	1062.5	1037	1043	1040	4.91	6.64	9.43	8.13	8.05	7.42	28.34	28.01	39.33	33.15	28.69	32.48	7.43	31.6667	2.0915	2.46243e-36	3.24017e-33	env	XP_040511164.1 uncharacterized protein LOC107053122 isoform X2 [Gallus gallus]	-	-	-	-	-	-	-
MSTRG.22618	119	233	176	433	421	427	403	559	481	1277	663	970	1684	1671	1677.5	1638	1577	1607.5	2.12	3.1	4.61	4.72	4.8	4.88	16.8	11.84	22.67	21.81	17.28	17.11	4.03833	17.9183	2.1496	8.3685e-36	1.0461e-32	ERVK-18	AGL81185.1 gag and reverse transcriptase polyprotein precursor [Gallus gallus]	-	-	-	-	-	-	-
ENSGALG00000040260	1350	2245	1797.5	4297	4415	4356	4328	5737	5032.5	18663	9492	14077.5	17876	11614	14745	24202	17505	20853.5	75.94	73.72	101.15	112.09	111.31	111.77	614.1	439.47	569.24	318.62	582.35	474.24	97.6633	499.67	2.3551	1.76676e-35	2.10337e-32	TUBA1C	tubulin alpha-1C chain-like [Source:NCBI gene;Acc:100857858]	Human Diseases;Human Diseases;Human Diseases;Human Diseases;Human Diseases;Human Diseases;Cellular Processes;Human Diseases;Human Diseases;Cellular Processes;Cellular Processes;Cellular Processes	Neurodegenerative disease;Neurodegenerative disease;Neurodegenerative disease;Neurodegenerative disease;Infectious disease: bacterial;Infectious disease: bacterial;Transport and catabolism;Neurodegenerative disease;Neurodegenerative disease;Cellular community - eukaryotes;Cell growth and death;Cellular community - eukaryotes	ko05022//Pathways of neurodegeneration - multiple diseases;ko05014//Amyotrophic lateral sclerosis;ko05010//Alzheimer disease;ko05016//Huntington disease;ko05130//Pathogenic Escherichia coli infection;ko05132//Salmonella infection;ko04145//Phagosome;ko05020//Prion disease;ko05012//Parkinson disease;ko04530//Tight junction;ko04210//Apoptosis;ko04540//Gap junction	K07374;K07374;K07374;K07374;K07374;K07374;K07374;K07374;K07374;K07374;K07374;K07374	GO:0005634//nucleus;GO:0005874//microtubule;GO:0005881//cytoplasmic microtubule;GO:0015630//microtubule cytoskeleton	GO:0003924//GTPase activity;GO:0005200//structural constituent of cytoskeleton;GO:0005525//GTP binding	GO:0007017//microtubule-based process
ENSGALG00000032789	30	38	34	39	74	56.5	46	100	73	433	373	403	383	310	346.5	409	617	513	0.81	0.6	0.44	0.9	0.57	0.94	6.86	8.31	5.87	4.09	4.74	8.05	0.71	6.32	3.154	3.81676e-34	4.3374e-31	TBX18	T-box 18 [Source:NCBI gene;Acc:395104]	-	-	-	-	GO:0005634//nucleus;GO:0005654//nucleoplasm	GO:0003700//transcription factor activity, sequence-specific DNA binding;GO:1990837//sequence-specific double-stranded DNA binding	GO:0006355//regulation of transcription, DNA-templated;GO:0060930//sinoatrial node cell fate commitment;GO:0060931//sinoatrial node cell development;GO:0072189//ureter development;GO:0098907//regulation of SA node cell action potential
MSTRG.13416	0	8	4	8	4	6	5	8	6.5	158	80	119	70	181	125.5	120	123	121.5	0	0.19	0.15	0.07	0.09	0.11	4.02	2.66	1.67	3.55	2.09	2.45	0.101667	2.74	4.7523	1.15094e-33	1.25107e-30	--	-	-	-	-	-	-	-	-
ENSGALG00000031997	19	87	53	122	122	122	97	155	126	509	353	431	416	510	463	642	882	762	0.77	2.07	2.08	2.24	1.81	2.19	12.13	11.84	9.6	10.14	11.19	17.31	1.86	12.035	2.6939	1.63216e-33	1.70023e-30	SFRP4	secreted frizzled related protein 4 [Source:NCBI gene;Acc:420732]	Environmental Information Processing	Signal transduction	ko04310//Wnt signaling pathway	K02185	GO:0005615//extracellular space;GO:0005634//nucleus;GO:0005737//cytoplasm;GO:0009986//cell surface	GO:0005515//protein binding;GO:0017147//Wnt-protein binding	GO:0002092//positive regulation of receptor internalization;GO:0008285//negative regulation of cell proliferation;GO:0010628//positive regulation of gene expression;GO:0043065//positive regulation of apoptotic process;GO:0043433//negative regulation of sequence-specific DNA binding transcription factor activity;GO:0045606//positive regulation of epidermal cell differentiation;GO:0055062//phosphat…
MSTRG.30186	1731	3027	2379	5690	5876	5783	5658	6894	6276	14175	8553	11364	21739	19537	20638	20970	20500	20735	48.38	49.4	66.56	74.14	72.31	66.74	231.8	196.8	344.03	266.35	250.76	276.01	62.9217	260.958	2.0522	1.99481e-32	1.99489e-29	pol	AGL81188.1 gag and reverse transcriptase polyprotein precursor [Gallus gallus]	-	-	-	-	-	-	-
ENSGALG00000052818	432	664	548	1245	1289	1267	1300	1471	1385.5	2724	1918	2321	4090	3400	3745	3773	3704	3738.5	19.18	17.21	23.13	25.83	26.38	22.62	70.75	70.08	102.79	73.61	71.65	79.2	22.3917	78.0133	1.8008	6.38121e-31	5.98923e-28	gag	XP_015137376.2 endogenous retrovirus group K member 113 Gag polyprotein-like [Gallus gallus]	-	-	-	-	-	GO:0003676//nucleic acid binding;GO:0008270//zinc ion binding;GO:0046872//metal ion binding	GO:0016032//viral process
ENSGALG00000047627	7	36	21.5	82	65	73.5	69	92	80.5	299	215	257	386	514	450	502	495	498.5	0.46	1.3	2.13	1.81	1.94	1.98	10.85	10.99	13.56	15.55	13.31	14.78	1.60333	13.1733	3.0385	6.46811e-31	5.98923e-28	--	XP_015157570.1 class I histocompatibility antigen, F10 alpha chain isoform X1 [Gallus gallus]	Human Diseases;Human Diseases;Cellular Processes;Human Diseases;Cellular Processes;Human Diseases;Human Diseases;Human Diseases;Human Diseases;Human Diseases;Environmental Information Processing;Cellular Processes;Human Diseases;Human Diseases;Human Diseases;Organismal Systems;Human Diseases;Human Diseases	Infectious disease: viral;Infectious disease: viral;Transport and catabolism;Infectious disease: viral;Transport and catabolism;Infectious disease: viral;Infectious disease: viral;Infectious disease: viral;Cancer: overview;Infectious disease: viral;Signaling molecules and interaction;Cell growth and death;Cardiovascular disease;Immune disease;Immune disease;Immune system;Endocrine and metabolic d…	ko05165//Human papillomavirus infection;ko05169//Epstein-Barr virus infection;ko04144//Endocytosis;ko05168//Herpes simplex virus 1 infection;ko04145//Phagosome;ko05163//Human cytomegalovirus infection;ko05166//Human T-cell leukemia virus 1 infection;ko05170//Human immunodeficiency virus 1 infection;ko05203//Viral carcinogenesis;ko05167//Kaposi sarcoma-associated herpesvirus infection;ko04514//Cel…	K06751;K06751;K06751;K06751;K06751;K06751;K06751;K06751;K06751;K06751;K06751;K06751;K06751;K06751;K06751;K06751;K06751;K06751	GO:0005615//extracellular space;GO:0009897//external side of plasma membrane;GO:0016020//membrane;GO:0016021//integral component of membrane	-	-
ENSGALG00000013372	81	195	138	192	340	266	279	362	320.5	849	902	875.5	918	1173	1045.5	1066	1406	1236	3.13	4.4	3.11	5.94	4.93	4.85	19.21	28.72	20.1	22.13	17.64	26.19	4.39333	22.3317	2.3457	8.20495e-31	7.32614e-28	IL7R	interleukin 7 receptor [Source:NCBI gene;Acc:426054]	Human Diseases;Environmental Information Processing;Environmental Information Processing;Organismal Systems;Environmental Information Processing;Environmental Information Processing;Human Diseases	Cancer: overview;Signal transduction;Signaling molecules and interaction;Immune system;Signal transduction;Signal transduction;Immune disease	ko05200//Pathways in cancer;ko04151//PI3K-Akt signaling pathway;ko04060//Cytokine-cytokine receptor interaction;ko04640//Hematopoietic cell lineage;ko04630//JAK-STAT signaling pathway;ko04068//FoxO signaling pathway;ko05340//Primary immunodeficiency	K05072;K05072;K05072;K05072;K05072;K05072;K05072	GO:0005654//nucleoplasm;GO:0005829//cytosol;GO:0005886//plasma membrane;GO:0009897//external side of plasma membrane;GO:0016020//membrane;GO:0016021//integral component of membrane	GO:0004896//cytokine receptor activity;GO:0005515//protein binding	GO:0000902//cell morphogenesis;GO:0001915//negative regulation of T cell mediated cytotoxicity;GO:0008284//positive regulation of cell proliferation;GO:0008361//regulation of cell size;GO:0010628//positive regulation of gene expression;GO:0019221//cytokine-mediated signaling pathway;GO:0030097//hemopoiesis;GO:0030217//T cell differentiation;GO:0033089//positive regulation of T cell differentiatio…
ENSGALG00000047472	58	57	57.5	143	133	138	141	156	148.5	344	216	280	447	480	463.5	579	542	560.5	2.3	1.32	2.37	2.38	2.56	2.14	7.98	7.06	10.04	9.29	9.82	10.35	2.17833	9.09	2.0611	2.74563e-30	2.36702e-27	gag-pol	AGL81188.1 gag and reverse transcriptase polyprotein precursor [Gallus gallus]	-	-	-	-	-	GO:0003676//nucleic acid binding;GO:0003677//DNA binding;GO:0003964//RNA-directed DNA polymerase activity;GO:0004518//nuclease activity;GO:0004519//endonuclease activity;GO:0004523//RNA-DNA hybrid ribonuclease activity;GO:0008270//zinc ion binding;GO:0016740//transferase activity;GO:0016779//nucleotidyltransferase activity;GO:0016787//hydrolase activity;GO:0035613//RNA stem-loop binding;GO:004687…	GO:0006278//RNA-dependent DNA replication;GO:0015074//DNA integration;GO:0044260//cellular macromolecule metabolic process;GO:0090305//nucleic acid phosphodiester bond hydrolysis;GO:0090502//RNA phosphodiester bond hydrolysis, endonucleolytic
MSTRG.4590	3	33	18	41	40	40.5	48	57	52.5	409	245	327	588	280	434	939	549	744	0.07	0.45	0.4	0.43	0.52	0.47	5.65	4.76	7.85	3.22	9.47	6.23	0.39	6.19667	3.9899	1.78465e-29	1.48727e-26	ev-2	XP_040505827.1 uncharacterized protein LOC121107139 [Gallus gallus]	-	-	-	-	-	-	-
ENSGALG00000052192	7681	17239	12460	24953	23448	24200.5	26317	32788	29552.5	4713	1937	3325	3817	3910	3863.5	6900	2983	4941.5	335.14	439.15	455.7	461.89	525.12	495.64	120.33	69.6	94.3	83.22	128.83	62.7	452.107	93.1633	-2.2788	3.96093e-29	3.19443e-26	TUBA1B	tubulin alpha-1A chain-like [Source:NCBI gene;Acc:100859737]	Human Diseases;Human Diseases;Human Diseases;Human Diseases;Human Diseases;Human Diseases;Cellular Processes;Human Diseases;Human Diseases;Cellular Processes;Cellular Processes;Cellular Processes	Neurodegenerative disease;Neurodegenerative disease;Neurodegenerative disease;Neurodegenerative disease;Infectious disease: bacterial;Infectious disease: bacterial;Transport and catabolism;Neurodegenerative disease;Neurodegenerative disease;Cellular community - eukaryotes;Cell growth and death;Cellular community - eukaryotes	ko05022//Pathways of neurodegeneration - multiple diseases;ko05014//Amyotrophic lateral sclerosis;ko05010//Alzheimer disease;ko05016//Huntington disease;ko05130//Pathogenic Escherichia coli infection;ko05132//Salmonella infection;ko04145//Phagosome;ko05020//Prion disease;ko05012//Parkinson disease;ko04530//Tight junction;ko04210//Apoptosis;ko04540//Gap junction	K07374;K07374;K07374;K07374;K07374;K07374;K07374;K07374;K07374;K07374;K07374;K07374	GO:0005874//microtubule;GO:0005881//cytoplasmic microtubule;GO:0015630//microtubule cytoskeleton	GO:0003725//double-stranded RNA binding;GO:0003924//GTPase activity;GO:0005200//structural constituent of cytoskeleton;GO:0005525//GTP binding;GO:0031625//ubiquitin protein ligase binding	GO:0000226//microtubule cytoskeleton organization;GO:0007017//microtubule-based process;GO:0071353//cellular response to interleukin-4
MSTRG.14217	95	96	95.5	98	132	115	115	192	153.5	8	1	4.5	12	9	10.5	11	7	9	2.35	1.48	1.08	1.74	1.44	1.76	0.15	0.04	0.32	0.22	0.15	0.21	1.64167	0.181667	-3.1758	7.90943e-29	6.17949e-26	--	-	-	-	-	-	-	-	-
ENSGALG00000052645	599	783	691	1586	1660	1623	1634	1825	1729.5	3308	2181	2744.5	4670	4633	4651.5	4838	4505	4671.5	26.57	20.3	29.45	33.25	33.17	28.07	85.91	79.69	117.37	100.31	91.86	96.32	28.4683	95.2433	1.7423	1.4017e-28	1.06193e-25	gag	XP_015137376.2 endogenous retrovirus group K member 113 Gag polyprotein-like [Gallus gallus]	-	-	-	-	-	GO:0003676//nucleic acid binding;GO:0008270//zinc ion binding;GO:0046872//metal ion binding	GO:0016032//viral process
MSTRG.27733	0	0	0	0	0	0	0	0	0	86	126	106	159	151	155	152	251	201.5	0	0	0	0	0	0	0.86	1.76	1.53	1.25	1.11	2.06	0.001	1.42833	10.4801	2.77611e-28	2.04134e-25	--	-	-	-	-	-	-	-	-
MSTRG.27350	4	7	5.5	12	6	9	4	6	5	49	42	45.5	58	59	58.5	66	73	69.5	0.2	0.2	0.25	0.13	0.09	0.1	1.4	1.69	1.6	1.41	1.38	1.72	0.161667	1.53333	3.2456	1.69649e-27	1.21182e-24	--	-	-	-	-	-	-	-	-
MSTRG.31046	14	27	20.5	62	36	49	54	74	64	260	192	226	346	194	270	603	320	461.5	0.56	0.64	1.06	0.66	1.01	1.04	6.2	6.42	7.97	3.84	10.49	6.28	0.828333	6.86667	3.0513	1.79952e-27	1.24972e-24	gag	XP_040505827.1 uncharacterized protein LOC121107139 [Gallus gallus]	-	-	-	-	-	-	-
ENSGALG00000001946	22	40	31	48	82	65	69	132	100.5	231	181	206	288	350	319	326	335	330.5	0.97	1	0.85	1.62	1.38	1.95	5.69	6.47	6.83	7.32	5.91	6.8	1.295	6.50333	2.3282	1.8814e-27	1.27127e-24	RSPO1	R-spondin 1 [Source:NCBI gene;Acc:419613]	Environmental Information Processing	Signal transduction	ko04310//Wnt signaling pathway	K19471	-	GO:0001664//G-protein coupled receptor binding;GO:0005102//receptor binding;GO:0008201//heparin binding	GO:0001934//positive regulation of protein phosphorylation;GO:0002090//regulation of receptor internalization;GO:0016055//Wnt signaling pathway;GO:0030177//positive regulation of Wnt signaling pathway;GO:0050896//response to stimulus;GO:0090263//positive regulation of canonical Wnt signaling pathway
MSTRG.21241	454	776	615	1113	1428	1270.5	1253	1951	1602	362	184	273	271	234	252.5	394	330	362	8.65	8.76	8.9	12.31	10.92	12.94	4.59	3.37	3.35	2.49	3.63	3.44	10.4133	3.47833	-1.582	2.12133e-27	1.39567e-24	pip4p2	XP_031466540.1 type 1 phosphatidylinositol 4,5-bisphosphate 4-phosphatase-like [Phasianus colchicus]	-	-	-	-	-	-	-
MSTRG.19145	0	8	4	45	23	34	30	25	27.5	529	207	368	280	471	375.5	502	494	498	0	0.17	0.69	0.38	0.51	0.32	11.4	6.27	5.84	8.46	7.91	8.76	0.345	8.10667	4.5544	4.50315e-27	2.88675e-24	--	-	-	-	-	-	-	-	-
MSTRG.841	10	12	11	21	20	20.5	29	36	32.5	117	131	124	183	93	138	225	220	222.5	0.18	0.12	0.16	0.17	0.24	0.23	1.24	1.96	1.89	0.83	1.76	1.93	0.183333	1.60167	3.127	4.90144e-27	3.06352e-24	ev-2	XP_040505827.1 uncharacterized protein LOC121107139 [Gallus gallus]	-	-	-	-	-	-	-
MSTRG.21298	6	16	11	43	23	33	29	40	34.5	146	106	126	236	220	228	158	328	243	0.23	0.32	0.65	0.37	0.48	0.49	3.05	3.1	4.76	3.83	2.41	5.62	0.423333	3.795	3.1642	6.39544e-27	3.89982e-24	ERVK-18	CAA42505.1 pol, partial [Gallus gallus]	-	-	-	-	-	-	-
MSTRG.30803	13	29	21	26	31	28.5	39	38	38.5	161	54	107.5	166	197	181.5	199	220	209.5	0.3	0.39	0.25	0.31	0.41	0.3	2.14	1.01	2.14	2.19	1.94	2.41	0.326667	1.97167	2.5935	7.00544e-27	4.17007e-24	pol	AGL81188.1 gag and reverse transcriptase polyprotein precursor [Gallus gallus]	-	-	-	-	-	-	-
MSTRG.24011	0	0	0	7	10	8.5	5	4	4.5	57	56	56.5	57	105	81	104	98	101	0	0	0.17	0.26	0.13	0.06	1.19	1.63	0.96	1.37	1.5	1.52	0.103333	1.36167	3.72	8.37772e-27	4.87096e-24	--	KFV18678.1 hypothetical protein N340_13567, partial [Tauraco erythrolophus]	-	-	-	-	-	-	-
MSTRG.30959	585	1356	970.5	2656	2688	2672	2604	3012	2808	6348	4769	5558.5	11652	10032	10842	10774	12285	11529.5	7.09	9.59	13.47	14.7	14.43	12.64	45	47.57	79.95	59.3	55.85	71.71	11.9867	59.8967	2.321	6.7657e-26	3.8443e-23	pol	XP_040523492.2 endogenous retrovirus group K member 10 Gag polyprotein-like isoform X2 [Gallus gallus]	-	-	-	-	-	-	-
MSTRG.22690	0	3	1.5	7	6	6.5	5	16	10.5	86	103	94.5	65	82	73.5	103	164	133.5	0	0.03	0.06	0.05	0.04	0.11	0.98	1.65	0.72	0.78	0.86	1.54	0.0483333	1.08833	4.493	1.00627e-24	5.59061e-22	--	KFP52854.1 hypothetical protein N323_12817, partial [Cathartes aura]	-	-	-	-	-	-	-
ENSGALG00000052920	48	94	71	82	103	92.5	116	128	122	225	171	198	237	264	250.5	271	340	305.5	1.31	1.49	0.93	1.26	1.44	1.2	3.57	3.83	3.65	3.5	3.15	4.45	1.27167	3.69167	1.5376	1.0372e-24	5.63717e-22	pol	XP_014810274.1 PREDICTED: uncharacterized protein LOC106895380 [Calidris pugnax]	-	-	-	-	-	GO:0003676//nucleic acid binding;GO:0004523//RNA-DNA hybrid ribonuclease activity	GO:0015074//DNA integration;GO:0044260//cellular macromolecule metabolic process;GO:0090502//RNA phosphodiester bond hydrolysis, endonucleolytic
MSTRG.19526	28	194	111	590	376	483	494	576	535	12	9	10.5	7	18	12.5	16	16	16	0.7	2.83	6.18	4.28	5.68	5.02	0.18	0.2	0.1	0.21	0.18	0.19	4.115	0.176667	-4.5418	2.68414e-24	1.42779e-21	--	-	-	-	-	-	-	-	-
MSTRG.24893	81	282	181.5	452	508	480	493	515	504	1517	1412	1464.5	2482	1761	2121.5	1797	2826	2311.5	2.86	5.85	6.71	8.14	7.99	6.33	31.5	41.25	49.89	30.5	27.3	48.32	6.31333	38.1267	2.5943	9.88916e-24	5.15081e-21	gag	XP_046772630.1 microtubule-associated protein 9 isoform X6 [Gallus gallus]	-	-	-	-	-	-	-
MSTRG.2584	0	7	3.5	13	12	12.5	16	19	17.5	84	48	66	46	86	66	90	88	89	0	0.14	0.18	0.18	0.24	0.22	1.63	1.31	0.86	1.39	1.27	1.4	0.16	1.31	3.0334	1.18043e-23	6.02283e-21	--	-	-	-	-	-	-	-	-
MSTRG.13624	0	0	0	1	2	1.5	2	1	1.5	54	69	61.5	67	56	61.5	112	81	96.5	0	0	0.02	0.03	0.03	0.01	1.14	2.06	1.37	0.99	1.74	1.41	0.015	1.45167	6.5966	1.55019e-22	7.75124e-20	--	KFV16852.1 hypothetical protein N339_10122, partial [Pterocles gutturalis]	-	-	-	-	-	-	-
MSTRG.2853	0	0	0	0	0	0	0	0	0	66	71	68.5	47	50	48.5	133	93	113	0	0	0	0	0	0	0.87	1.32	0.6	0.55	1.28	1.01	0.001	0.938333	9.874	2.48737e-22	1.21935e-19	--	-	-	-	-	-	-	-	-
MSTRG.21708	40	101	70.5	100	69	84.5	70	148	109	394	395	394.5	372	325	348.5	415	748	581.5	0.94	1.29	0.95	0.7	0.71	1.15	4.52	6.66	4.32	3.13	3.59	7.26	0.956667	4.91333	2.3606	8.32356e-22	4.00187e-19	--	-	-	-	-	-	-	-	-
MSTRG.18525	0	0	0	2	4	3	3	3	3	54	34	44	29	70	49.5	57	53	55	0	0	0.04	0.08	0.06	0.04	1.34	1.19	0.7	1.45	1.03	1.08	0.0366667	1.13167	4.9478	8.51891e-22	4.01852e-19	--	-	-	-	-	-	-	-	-
MSTRG.5640	0	0	0	0	0	0	0	0	0	47	45	46	40	69	54.5	60	71	65.5	0	0	0	0	0	0	0.92	1.24	0.76	1.12	0.86	1.14	0.001	1.00667	9.9754	1.0082e-21	4.59377e-19	--	-	-	-	-	-	-	-	-
MSTRG.14216	62	69	65.5	110	102	106	122	174	148	0	0	0	0	4	2	0	0	0	0.42	0.28	0.3	0.32	0.37	0.41	0	0	0	0.02	0	0	0.35	0.00333333	-6.7142	1.01059e-21	4.59377e-19	--	-	-	-	-	-	-	-	-
ENSGALG00000001698	52	96	74	106	121	113.5	108	147	127.5	199	232	215.5	269	323	296	331	427	379	1.26	1.14	0.98	1.57	1.3	1.31	3.47	5.28	4.17	3.8	3.78	5.34	1.26	4.30667	1.7731	1.05672e-21	4.71769e-19	GABRA1	gamma-aminobutyric acid type A receptor alpha1 subunit [Source:NCBI gene;Acc:374214]	Environmental Information Processing;Organismal Systems;Human Diseases;Organismal Systems;Organismal Systems;Human Diseases	Signaling molecules and interaction;Nervous system;Substance dependence;Nervous system;Sensory system;Substance dependence	ko04080//Neuroactive ligand-receptor interaction;ko04723//Retrograde endocannabinoid signaling;ko05032//Morphine addiction;ko04727//GABAergic synapse;ko04742//Taste transduction;ko05033//Nicotine addiction	K05175;K05175;K05175;K05175;K05175;K05175	GO:0005886//plasma membrane;GO:0005887//integral component of plasma membrane;GO:0016020//membrane;GO:0016021//integral component of membrane;GO:0030054//cell junction;GO:0032590//dendrite membrane;GO:0034707//chloride channel complex;GO:0043005//neuron projection;GO:0045202//synapse;GO:0045211//postsynaptic membrane;GO:0098794//postsynapse;GO:1902711//GABA-A receptor complex	GO:0004888//transmembrane signaling receptor activity;GO:0004890//GABA-A receptor activity;GO:0005216//ion channel activity;GO:0005230//extracellular ligand-gated ion channel activity;GO:0005237//inhibitory extracellular ligand-gated ion channel activity;GO:0005254//chloride channel activity;GO:0008503//benzodiazepine receptor activity;GO:0022851//GABA-gated chloride ion channel activity;GO:00305…	GO:0006811//ion transport;GO:0006821//chloride transport;GO:0007165//signal transduction;GO:0007214//gamma-aminobutyric acid signaling pathway;GO:0007268//synaptic transmission;GO:0034220//ion transmembrane transport;GO:0042391//regulation of membrane potential;GO:0050877//neurological system process;GO:0051932//synaptic transmission, GABAergic;GO:0060078//regulation of postsynaptic membrane pote…
MSTRG.24930	0	1	0.5	0	0	0	1	1	1	70	227	148.5	182	138	160	142	204	173	0	0.06	0	0	0.05	0.04	4.51	20.59	11.35	7.42	6.69	10.83	0.025	10.2317	8.6769	1.15714e-21	5.07538e-19	--	-	-	-	-	-	-	-	-
MSTRG.22843	0	0	0	3	2	2.5	1	3	2	46	55	50.5	50	48	49	50	79	64.5	0	0	0.04	0.03	0.02	0.04	0.92	1.55	0.97	0.8	0.73	1.3	0.0216667	1.045	5.5919	1.75491e-21	7.56457e-19	--	-	-	-	-	-	-	-	-
MSTRG.9267	0	1	0.5	0	0	0	0	0	0	115	66	90.5	38	125	81.5	99	104	101.5	0	0.01	0	0	0	0	1.58	1.28	0.51	1.5	1.01	1.23	0.00166667	1.185	9.4737	2.2681e-21	9.61097e-19	--	-	-	-	-	-	-	-	-
MSTRG.24891	3	19	11	34	31	32.5	40	49	44.5	138	101	119.5	193	142	167.5	298	156	227	0.1	0.33	0.43	0.43	0.54	0.51	2.43	2.5	3.28	2.08	3.82	2.25	0.39	2.72667	2.8056	4.14043e-21	1.72525e-18	gag-pol	XP_040505827.1 uncharacterized protein LOC121107139 [Gallus gallus]	-	-	-	-	-	-	-
MSTRG.29597	8	5	6.5	10	3	6.5	6	15	10.5	156	52	104	56	177	116.5	132	98	115	0.51	0.17	0.21	0.07	0.16	0.28	4.94	2.31	1.69	4.57	3.07	2.56	0.233333	3.19	3.7731	4.39503e-21	1.80131e-18	--	-	-	-	-	-	-	-	-
MSTRG.433	0	0	0	1	2	1.5	0	3	1.5	93	75	84	33	83	58	83	102	92.5	0	0	0.03	0.06	0	0.06	3.33	3.78	1.14	2.48	2.18	3.01	0.025	2.65333	6.7297	5.95411e-21	2.40095e-18	--	-	-	-	-	-	-	-	-
MSTRG.27399	0	4	2	12	8	10	9	11	10	69	25	47	45	58	51.5	62	58	60	0	0.06	0.14	0.1	0.11	0.1	1.1	0.56	0.69	0.77	0.72	0.76	0.085	0.766667	3.1731	6.9379e-21	2.75324e-18	--	-	-	-	-	-	-	-	-
MSTRG.5461	0	5	2.5	17	6	11.5	16	20	18	219	63	141	70	155	112.5	188	168	178	0	0.1	0.23	0.09	0.24	0.23	4.21	1.7	1.3	2.48	2.64	2.66	0.148333	2.49833	4.0741	8.28773e-21	3.23752e-18	--	-	-	-	-	-	-	-	-
MSTRG.20850	0	12	6	37	20	28.5	19	34	26.5	172	101	136.5	100	209	154.5	182	239	210.5	0	0.16	0.36	0.22	0.19	0.28	1.57	1.32	0.86	1.6	1.22	1.77	0.201667	1.39	2.785	9.69399e-21	3.72861e-18	--	XP_048796730.1 transmembrane protein 170B isoform X1 [Lagopus muta]	-	-	-	-	-	-	-
ENSGALG00000016268	2148	1499	1823.5	4405	3131	3768	3283	4179	3731	766	384	575	388	792	590	765	649	707	18.78	7.74	16.31	12.51	13.28	12.81	3.96	2.8	1.94	3.42	2.89	2.77	13.5717	2.96333	-2.1953	2.70671e-20	1.02531e-17	CFAP47	chromosome 1 open reading frame, human CXORF59 [Source:NCBI gene;Acc:418583]	-	-	-	-	-	GO:0005515//protein binding	-
MSTRG.19656	0	0	0	1	0	0.5	0	0	0	45	40	42.5	61	174	117.5	134	100	117	0	0	0.03	0	0	0	2.13	2.66	2.79	6.86	4.64	3.89	0.005	3.82833	9.5806	4.04795e-20	1.51049e-17	--	-	-	-	-	-	-	-	-
ENSGALG00000039116	84	67	75.5	87	72	79.5	78	118	98	1	0	0.5	0	6	3	1	1	1	13.33	6.22	5.82	5.15	5.65	6.49	0.13	0	0	0.44	0.08	0.1	7.11	0.125	-5.8298	4.45702e-20	1.63868e-17	ARL2BP	ADP-ribosylation factor-like protein 2-binding protein [Source:NCBI gene;Acc:112533280]	-	-	-	-	-	-	-
MSTRG.27134	1	14	7.5	25	16	20.5	21	32	26.5	121	79	100	67	110	88.5	91	120	105.5	0.02	0.2	0.26	0.18	0.24	0.28	1.76	1.62	0.94	1.34	0.97	1.44	0.196667	1.345	2.7738	1.12422e-19	4.07341e-17	--	-	-	-	-	-	-	-	-
ENSGALG00000000619	19	115	67	114	78	96	125	101	113	336	241	288.5	455	411	433	454	490	472	0.53	1.88	1.33	0.99	1.6	0.98	5.5	5.54	7.2	5.59	5.42	6.6	1.21833	5.975	2.294	1.172e-19	4.18589e-17	ANGPTL4	angiopoietin like 4 [Source:NCBI gene;Acc:769087]	Organismal Systems;Organismal Systems	Endocrine system;Digestive system	ko03320//PPAR signaling pathway;ko04979//Cholesterol metabolism	K08767;K08767	GO:0005576//extracellular region;GO:0005615//extracellular space	GO:0004857//enzyme inhibitor activity;GO:0042802//identical protein binding	GO:0001525//angiogenesis;GO:0043066//negative regulation of apoptotic process;GO:0043335//protein unfolding;GO:0051005//negative regulation of lipoprotein lipase activity;GO:0070328//triglyceride homeostasis;GO:2000352//negative regulation of endothelial cell apoptotic process
MSTRG.4413	0	0	0	0	0	0	0	0	0	28	31	29.5	34	51	42.5	60	77	68.5	0	0	0	0	0	0	0.69	1.07	0.81	1.05	1.08	1.56	0.001	1.04333	10.027	1.3776e-19	4.85088e-17	--	-	-	-	-	-	-	-	-
MSTRG.18990	220	78	149	160	366	263	245	402	323.5	13	19	16	9	10	9.5	9	15	12	5.4	2.14	2.93	6.88	4.48	6.01	0.16	0.41	0.17	0.21	0.14	0.28	4.64	0.228333	-4.3449	1.40154e-19	4.86664e-17	--	PNF27880.1 hypothetical protein B7P43_G08308 [Cryptotermes secundus]	-	-	-	-	-	-	-
MSTRG.27315	0	12	6	22	12	17	6	11	8.5	162	99	130.5	55	209	132	160	141	150.5	0	0.4	0.53	0.31	0.16	0.22	5.45	4.69	1.79	5.86	3.94	3.9	0.27	4.27167	3.9838	1.58478e-19	5.42753e-17	--	POI35269.1 hypothetical protein CIB84_000979 [Bambusicola thoracicus]	-	-	-	-	-	-	-
MSTRG.11710	0	3	1.5	10	4	7	4	8	6	53	30	41.5	32	46	39	59	89	74	0	0.09	0.21	0.09	0.09	0.14	1.59	1.26	0.93	1.15	1.29	2.19	0.103333	1.40167	3.7618	1.88462e-19	6.36723e-17	--	-	-	-	-	-	-	-	-
ENSGALG00000006704	975	2020	1497.5	2828	2916	2872	2861	3854	3357.5	4469	2836	3652.5	4123	4115	4119	7048	5727	6387.5	14.83	18.8	19.01	21.54	21.26	21.74	41.79	39.6	38.27	32.34	48.99	46.31	19.53	41.2167	1.0775	2.01024e-19	6.70107e-17	VPS8	VPS8, CORVET complex subunit [Source:NCBI gene;Acc:429138]	-	-	-	-	GO:0005769//early endosome	GO:0005515//protein binding	GO:0034058//endosomal vesicle fusion
MSTRG.21626	4	425	214.5	807	804	805.5	785	1024	904.5	9	6	7.5	7	5	6	14	8	11	0.04	2.69	3.66	3.93	3.89	3.84	0.06	0.05	0.05	0.02	0.06	0.04	3.00833	0.0466667	-6.0104	2.50259e-19	8.1367e-17	--	XP_052529297.1 uncharacterized protein LOC128076048 isoform X1 [Tympanuchus pallidicinctus]	-	-	-	-	-	-	-
MSTRG.993	102	52	77	142	114	128	122	153	137.5	8	9	8.5	5	18	11.5	16	12	14	2.96	0.88	1.72	1.49	1.62	1.54	0.14	0.21	0.08	0.25	0.2	0.17	1.70167	0.175	-3.2815	2.506e-19	8.1367e-17	--	-	-	-	-	-	-	-	-
MSTRG.27372	0	8	4	7	11	9	9	18	13.5	84	60	72	42	60	51	68	88	78	0	0.17	0.11	0.19	0.15	0.23	1.84	1.85	0.89	1.09	1.09	1.59	0.141667	1.39167	3.2962	3.28114e-19	1.05169e-16	--	-	-	-	-	-	-	-	-
ENSGALG00000032146	73	111	92	256	217	236.5	165	283	224	59	28	43.5	48	49	48.5	46	64	55	1.9	1.69	2.79	2.55	1.97	2.55	0.9	0.6	0.71	0.62	0.51	0.8	2.24167	0.69	-1.6999	4.81989e-19	1.52534e-16	SLC4A5	solute carrier family 4 member 5 [Source:NCBI gene;Acc:425261]	Organismal Systems	Digestive system	ko04976//Bile secretion	K13857	GO:0016020//membrane;GO:0016021//integral component of membrane;GO:0016324//apical plasma membrane	GO:0005452//inorganic anion exchanger activity;GO:0008509//anion transmembrane transporter activity	GO:0006820//anion transport
MSTRG.22831	0	1	0.5	9	4	6.5	9	8	8.5	89	62	75.5	34	91	62.5	67	67	67	0	0.03	0.19	0.09	0.21	0.14	3.22	3.68	1.07	2.7	1.84	2.01	0.11	2.42	4.4594	9.3398e-19	2.9188e-16	--	-	-	-	-	-	-	-	-
MSTRG.6656	0	2	1	11	4	7.5	7	7	7	97	44	70.5	33	62	47.5	60	86	73	0	0.03	0.11	0.04	0.07	0.06	1.29	0.83	0.43	0.69	0.59	0.95	0.0516667	0.796667	3.9467	9.90174e-19	3.05621e-16	--	-	-	-	-	-	-	-	-
MSTRG.24880	13	33	23	67	62	64.5	61	80	70.5	179	158	168.5	318	147	232.5	391	266	328.5	0.16	0.24	0.35	0.35	0.34	0.34	1.3	1.62	2.23	0.89	2.07	1.59	0.296667	1.61667	2.4461	1.039e-18	3.16782e-16	ev-2	XP_040511191.1 uncharacterized protein LOC121108213 [Gallus gallus]	-	-	-	-	-	-	-
MSTRG.3427	3	6	4.5	16	11	13.5	18	21	19.5	110	91	100.5	101	86	93.5	392	103	247.5	0.46	0.53	1.02	0.75	1.25	1.11	9.78	11.38	8.69	6.37	25.48	7.54	0.853333	11.54	3.7574	1.3318e-18	4.01161e-16	--	-	-	-	-	-	-	-	-
MSTRG.11910	1	21	11	88	76	82	91	127	109	1319	809	1064	681	1170	925.5	1137	1250	1193.5	0.06	0.75	2.27	2.11	2.56	2.71	47.49	40.98	23.73	35.12	29.94	37.05	1.74333	35.7183	4.3567	1.48908e-18	4.43197e-16	--	-	-	-	-	-	-	-	-
ENSGALG00000050627	7	113	60	365	400	382.5	279	479	379	2	3	2.5	4	1	2.5	0	2	1	0.34	3.22	7.44	8.8	6.21	8.08	0.04	0.12	0.12	0.04	0	0.04	5.68167	0.06	-6.5652	1.52816e-18	4.49477e-16	--	endogenous retrovirus group K member 8 Gag polyprotein-like [Source:NCBI gene;Acc:112531388]	-	-	-	-	-	GO:0003676//nucleic acid binding;GO:0008270//zinc ion binding	GO:0016032//viral process
MSTRG.21272	0	2	1	1	4	2.5	4	4	4	34	29	31.5	69	42	55.5	41	44	42.5	0	0.13	0.04	0.2	0.2	0.15	1.96	2.39	3.91	2.03	1.75	2.12	0.12	2.36	4.2977	1.58148e-18	4.5975e-16	gag-pol	XP_040511164.1 uncharacterized protein LOC107053122 isoform X2 [Gallus gallus]	-	-	-	-	-	-	-
MSTRG.26042	5	8	6.5	9	11	10	9	10	9.5	45	22	33.5	47	67	57	69	44	56.5	0.38	0.35	0.28	0.37	0.31	0.26	1.98	1.36	2.01	2.46	2.22	1.6	0.325	1.93833	2.5763	1.86514e-18	5.35982e-16	--	-	-	-	-	-	-	-	-
MSTRG.30101	0	0	0	0	0	0	0	5	2.5	53	24	38.5	44	62	53	85	88	86.5	0	0	0	0	0	0.17	3.01	1.93	2.39	2.95	3.53	4.11	0.0283333	2.98667	6.7199	2.78414e-18	7.90982e-16	FAHD2	XP_040535775.2 dapper homolog 3-like isoform X2 [Gallus gallus]	-	-	-	-	-	-	-
MSTRG.8724	16	48	32	93	83	88	80	123	101.5	239	120	179.5	196	183	189.5	278	229	253.5	0.63	1.1	1.53	1.47	1.45	1.68	5.48	3.87	4.37	3.5	4.67	4.33	1.31	4.37	1.7381	2.86572e-18	8.0501e-16	--	XP_052535913.1 uncharacterized protein LOC128079065 isoform X1 [Tympanuchus pallidicinctus]	-	-	-	-	-	-	-
MSTRG.13147	0	7	3.5	12	11	11.5	11	17	14	55	52	53.5	47	42	44.5	65	79	72	0	0.16	0.19	0.19	0.19	0.23	1.23	1.64	1.02	0.78	1.06	1.46	0.16	1.19833	2.9049	4.30668e-18	1.19635e-15	--	PKU44415.1 hypothetical protein llap_5284 [Limosa lapponica baueri]	-	-	-	-	-	-	-
MSTRG.6896	4	8	6	2	3	2.5	2	3	2.5	103	37	70	46	51	48.5	100	55	77.5	0.13	0.15	0.03	0.04	0.03	0.03	1.92	0.97	0.83	0.79	1.36	0.84	0.0683333	1.11833	4.0326	5.34178e-18	1.46758e-15	foxc2-a	XP_001231599.5 forkhead box protein L1 [Gallus gallus]	-	-	-	-	-	-	-
MSTRG.30324	113	267	190	586	514	550	543	571	557	95	36	65.5	44	95	69.5	90	42	66	2.66	3.9	6.72	6.04	6.51	5.21	1.54	0.78	0.62	1.15	1	0.52	5.17333	0.935	-2.4681	6.71225e-18	1.8223e-15	--	XP_040509516.1 uncharacterized protein LOC101748894 isoform X2 [Gallus gallus]	-	-	-	-	-	-	-
MSTRG.3518	0	1	0.5	0	0	0	0	0	0	40	38	39	34	41	37.5	50	59	54.5	0	0.02	0	0	0	0	0.91	1.21	0.75	0.77	0.83	1.1	0.00333333	0.928333	8.1215	6.77869e-18	1.8223e-15	--	-	-	-	-	-	-	-	-
MSTRG.17463	69	86	77.5	88	84	86	76	48	62	2	0	1	1	6	3.5	3	0	1.5	3.77	2.75	2.02	2.06	1.89	0.91	0.06	0	0.04	0.16	0.06	0	2.23333	0.0533333	-5.388	7.18616e-18	1.91129e-15	--	-	-	-	-	-	-	-	-
MSTRG.28764	2	5	3.5	10	3	6.5	6	11	8.5	71	107	89	176	46	111	58	165	111.5	0.34	0.59	0.91	0.28	0.59	0.81	8.67	18.44	20.89	4.72	5.21	16.7	0.586667	12.4383	4.4061	8.02085e-18	2.11083e-15	--	-	-	-	-	-	-	-	-
MSTRG.17464	443	1096	769.5	1487	1341	1414	1139	1073	1106	263	62	162.5	71	216	143.5	215	128	171.5	13.45	19.1	18.45	18.04	15.4	10.92	4.71	1.55	1.1	3.23	2.68	1.71	15.8933	2.49667	-2.6703	8.23244e-18	2.14395e-15	--	-	-	-	-	-	-	-	-
MSTRG.12845	2415	5337	3876	10485	10117	10301	9710	11859	10784.5	18284	11974	15129	29693	27168	28430.5	26777	27206	26991.5	30.99	40.07	56.54	58.74	57.11	52.93	137.65	126.54	216.09	170.34	147.26	168.55	49.3967	161.072	1.7052	1.05633e-17	2.72261e-15	pol	XP_046768297.1 endogenous retrovirus group K member 10 Gag polyprotein-like [Gallus gallus]	-	-	-	-	-	-	-
MSTRG.11720	0	0	0	5	0	2.5	3	5	4	51	19	35	35	48	41.5	39	41	40	0	0	0.1	0	0.06	0.08	1.4	0.73	0.93	1.1	0.78	0.93	0.04	0.978333	4.6123	1.29907e-17	3.3141e-15	--	PKU49187.1 rna-directed dna polymerase from mobile element jockey- hypothetical protein [Limosa lapponica baueri]	-	-	-	-	-	-	-
MSTRG.9055	47	34	40.5	106	122	114	101	136	118.5	12	8	10	9	6	7.5	9	2	5.5	1.33	0.56	1.26	1.56	1.31	1.33	0.2	0.19	0.14	0.08	0.11	0.03	1.225	0.125	-3.2928	2.07968e-17	5.21057e-15	--	-	-	-	-	-	-	-	-
MSTRG.26211	7	43	25	85	51	68	49	73	61	399	144	271.5	153	352	252.5	369	278	323.5	0.11	0.39	0.55	0.36	0.35	0.39	3.62	1.84	1.35	2.67	2.45	2.08	0.358333	2.335	2.704	2.08414e-17	5.21057e-15	--	-	-	-	-	-	-	-	-
MSTRG.22476	1	347	174	1015	622	818.5	670	836	753	7	5	6	5	5	5	7	4	5.5	0.04	6.76	13.67	8.98	9.84	9.32	0.13	0.15	0.1	0.09	0.1	0.07	8.10167	0.106667	-6.247	2.21486e-17	5.48255e-15	--	XP_035758069.1 uncharacterized protein LOC118453089 isoform X3 [Egretta garzetta]	-	-	-	-	-	-	-
ENSGALG00000050468	0	2	1	16	13	14.5	13	18	15.5	66	115	90.5	123	93	108	106	208	157	0	0.05	0.27	0.23	0.25	0.26	1.58	3.84	2.82	1.83	1.84	4.05	0.176667	2.66	3.9123	3.17602e-17	7.78467e-15	gag-pol	XP_014810274.1 PREDICTED: uncharacterized protein LOC106895380 [Calidris pugnax]	-	-	-	-	-	GO:0003676//nucleic acid binding;GO:0004523//RNA-DNA hybrid ribonuclease activity	GO:0015074//DNA integration;GO:0044260//cellular macromolecule metabolic process;GO:0090502//RNA phosphodiester bond hydrolysis, endonucleolytic
MSTRG.12523	0	6	3	2	3	2.5	4	4	4	45	43	44	36	26	31	47	71	59	0	0.14	0.03	0.05	0.07	0.06	1.07	1.44	0.83	0.51	0.82	1.39	0.0583333	1.01	4.1139	3.42948e-17	8.32431e-15	--	-	-	-	-	-	-	-	-
ENSGALG00000051001	246	716	481	1294	1308	1301	1260	1448	1354	2736	1581	2158.5	3916	3368	3642	3670	4089	3879.5	10.9	18.55	24.03	26.21	25.57	22.27	71.06	57.77	98.41	72.92	69.68	87.42	21.255	76.21	1.8422	3.61997e-17	8.70219e-15	gag	endogenous retrovirus group K member 18 Pol protein-like [Source:NCBI gene;Acc:107053122]	-	-	-	-	-	GO:0003676//nucleic acid binding;GO:0008270//zinc ion binding	GO:0016032//viral process
MSTRG.27655	1	205	103	958	862	910	826	1146	986	7	2	4.5	4	5	4.5	9	7	8	0.03	3.23	10.81	10.49	10.18	10.7	0.11	0.04	0.06	0.07	0.1	0.09	7.57333	0.0783333	-6.5952	4.28631e-17	1.02059e-14	amos	XP_040560078.1 pancreas transcription factor 1 subunit alpha-like [Gallus gallus]	-	-	-	-	-	-	-
MSTRG.4909	0	0	0	3	4	3.5	1	3	2	37	19	28	27	30	28.5	32	40	36	0	0	0.08	0.11	0.03	0.06	1.35	0.98	0.95	0.91	0.85	1.2	0.0466667	1.04	4.478	6.56346e-17	1.54805e-14	--	-	-	-	-	-	-	-	-
ENSGALG00000029892	670	1175	922.5	1368	1140	1254	1222	1388	1305	2340	1881	2110.5	3152	2283	2717.5	3839	3086	3462.5	32.58	33.35	27.84	25.02	27.17	23.38	66.57	75.29	86.78	54.15	79.87	72.28	28.2233	72.49	1.3609	1.10918e-16	2.59165e-14	LMO2	LIM domain only 2 [Source:NCBI gene;Acc:374129]	-	-	-	-	GO:0005667//transcription factor complex	GO:0001221//transcription cofactor binding;GO:0003713//transcription coactivator activity;GO:0043425//bHLH transcription factor binding;GO:0061629//RNA polymerase II sequence-specific DNA binding transcription factor binding	GO:0045944//positive regulation of transcription from RNA polymerase II promoter;GO:0097067//cellular response to thyroid hormone stimulus
MSTRG.30084	23	16	19.5	39	14	26.5	33	35	34	158	85	121.5	288	285	286.5	241	132	186.5	3.14	1.29	2.26	0.9	2.08	1.68	12.74	9.68	22.47	19.12	14.21	8.74	1.89167	14.4933	2.9377	2.00522e-16	4.64191e-14	--	-	-	-	-	-	-	-	-
MSTRG.9742	161	185	173	373	293	333	261	370	315.5	86	58	72	91	138	114.5	115	105	110	2.21	1.48	2.14	1.82	1.64	1.76	0.69	0.66	0.71	0.92	0.68	0.69	1.84167	0.725	-1.345	2.48743e-16	5.70535e-14	BRD3OS	EOB05940.1 hypothetical protein Anapl_00614 [Anas platyrhynchos]	-	-	-	-	-	-	-
MSTRG.10474	16	60	38	254	161	207.5	167	236	201.5	0	1	0.5	5	9	7	9	4	6.5	1.58	3.45	10.47	7.16	7.52	8.05	0	0.08	0.28	0.43	0.38	0.19	6.37167	0.226667	-4.813	2.58755e-16	5.88104e-14	--	-	-	-	-	-	-	-	-
MSTRG.2994	13	20	16.5	9	16	12.5	18	15	16.5	56	101	78.5	98	112	105	125	114	119.5	0.25	0.22	0.07	0.14	0.16	0.1	0.63	1.59	1.06	1.04	1.02	1.05	0.156667	1.065	2.7651	2.77509e-16	6.25045e-14	--	-	-	-	-	-	-	-	-
ENSGALG00000005616	16	55	35.5	77	95	86	81	108	94.5	200	140	170	369	310	339.5	228	321	274.5	0.77	1.54	1.55	2.06	1.78	1.8	5.63	5.54	10.05	7.27	4.69	7.44	1.58333	6.77	2.0962	3.44243e-16	7.6843e-14	ARSI	arylsulfatase family member I [Source:NCBI gene;Acc:427639]	-	-	-	-	-	GO:0003824//catalytic activity;GO:0008484//sulfuric ester hydrolase activity	-
MSTRG.6638	0	2	1	20	17	18.5	11	19	15	182	64	123	70	266	168	184	138	161	0	0.1	0.74	0.68	0.44	0.58	9.38	4.64	3.49	11.43	6.93	5.85	0.423333	6.95333	4.0378	3.61508e-16	7.99827e-14	--	-	-	-	-	-	-	-	-
ENSGALG00000016852	284	323	303.5	522	653	587.5	707	881	794	915	1132	1023.5	1599	1897	1748	1977	1957	1967	5.94	3.94	4.57	6.16	6.76	6.38	11.19	19.48	18.93	19.35	17.69	19.72	5.625	17.7267	1.656	3.74647e-16	8.21628e-14	TNFSF13B	tumor necrosis factor superfamily member 13b [Source:NCBI gene;Acc:374229]	Environmental Information Processing;Environmental Information Processing;Human Diseases;Organismal Systems	Signaling molecules and interaction;Signal transduction;Immune disease;Immune system	ko04060//Cytokine-cytokine receptor interaction;ko04064//NF-kappa B signaling pathway;ko05323//Rheumatoid arthritis;ko04672//Intestinal immune network for IgA production	K05476;K05476;K05476;K05476	GO:0016020//membrane	GO:0005164//tumor necrosis factor receptor binding;GO:0005515//protein binding	GO:0006955//immune response
MSTRG.24863	5	25	15	45	36	40.5	49	81	65	147	107	127	153	135	144	223	149	186	0.12	0.33	0.43	0.37	0.5	0.64	1.96	2	1.97	1.5	2.17	1.63	0.398333	1.87167	2.2323	3.90175e-16	8.48241e-14	gag	XP_046761090.1 uncharacterized protein LOC107057342 [Gallus gallus]	-	-	-	-	-	-	-
MSTRG.28288	0	9	4.5	18	11	14.5	12	13	12.5	90	49	69.5	34	97	65.5	76	72	74	0	0.13	0.18	0.12	0.13	0.11	1.26	0.96	0.46	1.13	0.78	0.83	0.111667	0.903333	3.0161	3.93871e-16	8.48894e-14	--	-	-	-	-	-	-	-	-
MSTRG.18812	1	10	5.5	33	10	21.5	26	26	26	221	87	154	69	282	175.5	217	175	196	0.04	0.26	0.61	0.2	0.53	0.4	5.72	3.17	1.73	6.09	4.11	3.73	0.34	4.09167	3.5891	4.20226e-16	8.97954e-14	--	-	-	-	-	-	-	-	-
MSTRG.24093	0	3	1.5	11	3	7	4	7	5.5	48	43	45.5	24	50	37	47	74	60.5	0	0.17	0.45	0.13	0.18	0.24	2.74	3.45	1.32	2.38	1.96	3.47	0.195	2.55333	3.7108	4.71596e-16	9.99185e-14	--	-	-	-	-	-	-	-	-
MSTRG.1717	0	8	4	15	8	11.5	15	29	22	93	75	84	60	58	59	134	114	124	0	0.14	0.19	0.11	0.21	0.3	1.63	1.86	1.02	0.85	1.72	1.65	0.158333	1.455	3.2	5.35515e-16	1.12508e-13	--	-	-	-	-	-	-	-	-
MSTRG.1954	0	1	0.5	1	1	1	3	6	4.5	31	38	34.5	32	27	29.5	36	45	40.5	0	0.01	0.01	0.01	0.02	0.03	0.24	0.42	0.24	0.18	0.21	0.29	0.0133333	0.263333	4.3038	5.77703e-16	1.2036e-13	--	-	-	-	-	-	-	-	-
MSTRG.13799	0	1	0.5	1	1	1	2	0	1	49	64	56.5	33	39	36	40	54	47	0	0.07	0.05	0.06	0.11	0	3.52	6.47	2.3	2.34	2.1	3.2	0.0483333	3.32167	6.1027	6.79858e-16	1.40472e-13	--	-	-	-	-	-	-	-	-
MSTRG.4322	7	18	12.5	38	34	36	43	39	41	75	44	59.5	95	104	99.5	109	107	108	0.68	0.97	1.47	1.43	1.8	1.25	4.07	3.37	4.96	4.69	4.31	4.77	1.26667	4.36167	1.7838	1.03153e-15	2.11388e-13	env	XP_040511164.1 uncharacterized protein LOC107053122 isoform X2 [Gallus gallus]	-	-	-	-	-	-	-
MSTRG.15341	1	17	9	71	38	54.5	45	50	47.5	375	330	352.5	189	380	284.5	321	335	328	0.04	0.9	2.72	1.67	1.97	1.73	13.89	15.68	6.08	11.86	8.21	9.91	1.505	10.9383	2.8616	2.22479e-15	4.52211e-13	--	-	-	-	-	-	-	-	-
MSTRG.21160	16	14	15	57	59	58	63	73	68	1	0	0.5	0	0	0	0	0	0	1.79	0.87	2.6	2.88	3.15	2.76	0.06	0	0	0	0	0	2.34167	0.01	-7.8714	2.92551e-15	5.89845e-13	--	-	-	-	-	-	-	-	-
MSTRG.29995	1	12	6.5	59	33	46	36	58	47	305	148	226.5	181	354	267.5	285	229	257	0.03	0.22	0.76	0.46	0.51	0.62	5.51	3.76	3.17	5.33	3.77	3.41	0.433333	4.15833	3.2625	3.24077e-15	6.4818e-13	--	-	-	-	-	-	-	-	-
MSTRG.8031	13	37	25	34	43	38.5	37	48	42.5	87	53	70	135	140	137.5	111	117	114	0.48	0.67	0.45	0.63	0.56	0.51	1.61	1.4	2.45	2.24	1.57	1.82	0.55	1.84833	1.7487	3.76785e-15	7.4762e-13	--	-	-	-	-	-	-	-	-
MSTRG.27710	0	1	0.5	0	0	0	0	0	0	18	42	30	29	42	35.5	37	47	42	0	0.02	0	0	0	0	0.43	1.41	0.67	0.84	0.65	0.93	0.00333333	0.821667	7.9454	3.82342e-15	7.52673e-13	--	-	-	-	-	-	-	-	-
ENSGALG00000036189	233	486	359.5	561	537	549	547	522	534.5	890	1999	1444.5	2274	1880	2077	1858	2608	2233	7.88	9.64	7.89	8.23	8.54	6.14	17.74	54.78	43.67	30.8	26.82	42.38	8.05333	36.0317	2.1616	4.11482e-15	8.03708e-13	ANGPT2	angiopoietin 2 [Source:NCBI gene;Acc:395610]	Environmental Information Processing;Environmental Information Processing;Environmental Information Processing;Environmental Information Processing;Human Diseases;Environmental Information Processing	Signal transduction;Signal transduction;Signal transduction;Signal transduction;Infectious disease: viral;Signal transduction	ko04151//PI3K-Akt signaling pathway;ko04010//MAPK signaling pathway;ko04014//Ras signaling pathway;ko04015//Rap1 signaling pathway;ko05167//Kaposi sarcoma-associated herpesvirus infection;ko04066//HIF-1 signaling pathway	K05466;K05466;K05466;K05466;K05466;K05466	GO:0005615//extracellular space	GO:0005102//receptor binding;GO:0030971//receptor tyrosine kinase binding;GO:0046872//metal ion binding	GO:0001525//angiogenesis;GO:0010467//gene expression;GO:0010812//negative regulation of cell-substrate adhesion;GO:0016525//negative regulation of angiogenesis;GO:0030154//cell differentiation;GO:0043537//negative regulation of blood vessel endothelial cell migration;GO:0048014//Tie signaling pathway;GO:0048514//blood vessel morphogenesis;GO:0050928//negative regulation of positive chemotaxis
ENSGALG00000037214	79	169	124	373	275	324	293	338	315.5	67	36	51.5	76	101	88.5	107	96	101.5	3.86	4.82	7.64	6.06	6.55	5.73	1.91	1.43	2.09	2.4	2.25	2.25	5.77667	2.055	-1.4911	5.12686e-15	9.93616e-13	zfyve28	XP_032041972.1 lateral signaling target protein 2 homolog isoform X1 [Aythya fuligula]	-	-	-	-	-	GO:0046872//metal ion binding	-
ENSGALG00000033278	116	192	154	433	328	380.5	321	433	377	133	49	91	74	97	85.5	104	128	116	2.75	2.67	4.32	3.55	3.51	3.59	1.86	0.97	1	1.13	1.07	1.47	3.39833	1.25	-1.4429	7.37887e-15	1.41907e-12	NLRC3	NLR family CARD domain containing 3 [Source:NCBI gene;Acc:416673]	-	-	-	-	GO:0005737//cytoplasm;GO:0005829//cytosol;GO:0034451//centriolar satellite;GO:0043231//intracellular membrane-bounded organelle;GO:0048471//perinuclear region of cytoplasm	GO:0005515//protein binding	GO:0007249//I-kappaB kinase/NF-kappaB signaling;GO:0032088//negative regulation of NF-kappaB transcription factor activity;GO:0032715//negative regulation of interleukin-6 production;GO:0032720//negative regulation of tumor necrosis factor production;GO:0042110//T cell activation;GO:0042981//regulation of apoptotic process;GO:0043124//negative regulation of I-kappaB kinase/NF-kappaB signaling;GO:…
ENSGALG00000009945	297	553	425	907	711	809	721	900	810.5	333	212	272.5	201	342	271.5	327	382	354.5	13.43	14.59	17.16	14.51	14.9	14.09	8.81	7.89	5.15	7.54	6.32	8.32	14.78	7.33833	-1.0101	9.02591e-15	1.72257e-12	CPM	carboxypeptidase M [Source:NCBI gene;Acc:417843]	-	-	-	-	-	GO:0004181//metallocarboxypeptidase activity;GO:0008270//zinc ion binding	GO:0006508//proteolysis
ENSGALG00000014136	0	5	2.5	7	11	9	10	10	10	32	39	35.5	46	31	38.5	51	67	59	0	0.12	0.13	0.21	0.2	0.15	0.8	1.37	1.11	0.65	0.93	1.38	0.135	1.04	2.9456	9.36286e-15	1.77334e-12	CNGA1	cyclic nucleotide gated channel alpha 1 [Source:NCBI gene;Acc:396143]	Environmental Information Processing;Environmental Information Processing;Organismal Systems	Signal transduction;Signal transduction;Sensory system	ko04024//cAMP signaling pathway;ko04022//cGMP-PKG signaling pathway;ko04744//Phototransduction	K04948;K04948;K04948	GO:0001750//photoreceptor outer segment;GO:0016020//membrane;GO:0016021//integral component of membrane;GO:0042622//photoreceptor outer segment membrane	GO:0000166//nucleotide binding;GO:0005216//ion channel activity;GO:0005221//intracellular cyclic nucleotide activated cation channel activity;GO:0005222//intracellular cAMP activated cation channel activity;GO:0005223//intracellular cGMP activated cation channel activity;GO:0030552//cAMP binding;GO:0030553//cGMP binding	GO:0006811//ion transport;GO:0007601//visual perception;GO:0050896//response to stimulus;GO:0055085//transmembrane transport;GO:0098655//cation transmembrane transport
MSTRG.21275	419	563	491	1293	1311	1302	1211	1425	1318	3340	1281	2310.5	4278	4121	4199.5	4255	2648	3451.5	36.59	28.72	47.26	51.69	48.35	43.12	170.66	92.12	211.51	175.54	158.96	111.37	42.6217	153.36	1.8473	9.50257e-15	1.78497e-12	ev-2	XP_046783525.1 uncharacterized protein LOC124418174 [Gallus gallus]	-	-	-	-	-	-	-
ENSGALG00000007240	351	459	405	635	663	649	681	787	734	1032	654	843	1341	1226	1283.5	1259	1550	1404.5	25.79	19.94	19.64	22.14	23.32	20.25	44.53	41.13	56.81	44.63	40.33	55.58	21.8467	47.1683	1.1104	9.56703e-15	1.78497e-12	TRAIL-LIKE	TNF-related apoptosis inducing ligand-like [Source:NCBI gene;Acc:395283]	-	-	-	-	GO:0005576//extracellular region;GO:0016020//membrane	GO:0005164//tumor necrosis factor receptor binding;GO:0005515//protein binding;GO:0046872//metal ion binding	GO:0006955//immune response
ENSGALG00000045907	2	3	2.5	1	1	1	0	0	0	20	32	26	30	39	34.5	36	44	40	0.16	0.14	0.03	0.04	0	0	0.96	2.18	1.42	1.58	1.26	1.73	0.0616667	1.52167	4.625	9.78449e-15	1.81202e-12	--	XP_014812225.1 PREDICTED: uncharacterized protein LOC106896623 [Calidris pugnax]	-	-	-	-	-	GO:0003676//nucleic acid binding	GO:0015074//DNA integration
MSTRG.30842	8	13	10.5	15	24	19.5	30	34	32	67	56	61.5	93	80	86.5	222	108	165	0.53	0.55	0.45	0.77	0.98	0.83	2.78	3.23	3.7	2.76	6.71	3.66	0.685	3.80667	2.4744	1.04107e-14	1.91381e-12	gag	XP_040511191.1 uncharacterized protein LOC121108213 [Gallus gallus]	-	-	-	-	-	-	-
MSTRG.24958	0	0	0	1	0	0.5	0	1	0.5	88	16	52	31	61	46	48	49	48.5	0	0	0.03	0	0	0.02	2.47	0.56	0.81	1.46	1	1.13	0.00833333	1.23833	7.2153	1.17156e-14	2.12248e-12	--	OBS66633.1 hypothetical protein A6R68_04828 [Neotoma lepida]	-	-	-	-	-	-	-
ENSGALG00000027234	1	1	1	0	2	1	3	7	5	58	23	40.5	32	23	27.5	37	66	51.5	0.05	0.03	0	0.05	0.07	0.13	1.76	0.98	0.94	0.58	0.82	1.65	0.055	1.12167	4.3501	1.23597e-14	2.22306e-12	HOXA13	homeobox A13 [Source:NCBI gene;Acc:373934]	-	-	-	-	-	GO:0000981//RNA polymerase II transcription factor activity, sequence-specific DNA binding;GO:0003677//DNA binding	GO:0006355//regulation of transcription, DNA-templated
MSTRG.5068	146	371	258.5	132	103	117.5	88	133	110.5	9	9	9	3	6	4.5	14	16	15	2.44	3.62	0.92	0.78	0.67	0.77	0.09	0.12	0.03	0.05	0.1	0.13	1.53333	0.0866667	-4.1451	1.33178e-14	2.37827e-12	--	-	-	-	-	-	-	-	-
MSTRG.15805	0	1945	972.5	6147	4026	5086.5	4544	5108	4826	27	29	28	18	34	26	24	26	25	0	14.95	33.86	23.92	27.35	23.29	0.21	0.31	0.13	0.22	0.14	0.16	20.5617	0.195	-6.7203	1.93026e-14	3.39848e-12	--	PKU40660.1 hypothetical protein llap_9027 [Limosa lapponica baueri]	-	-	-	-	-	-	-
MSTRG.4261	0	1	0.5	5	11	8	3	11	7	59	44	51.5	42	38	40	41	57	49	0	0.06	0.22	0.39	0.14	0.37	3.15	3.5	2.2	1.67	1.47	2.62	0.196667	2.435	3.6301	2.07358e-14	3.62528e-12	--	-	-	-	-	-	-	-	-
MSTRG.4004	0	5	2.5	11	9	10	16	14	15	95	31	63	32	87	59.5	75	70	72.5	0	0.21	0.3	0.26	0.56	0.35	3.97	1.92	1.37	3.1	2.38	2.41	0.28	2.525	3.1728	2.44115e-14	4.23828e-12	--	-	-	-	-	-	-	-	-
ENSGALG00000008901	41	41	41	54	64	59	77	89	83	128	93	110.5	122	153	137.5	158	151	154.5	2.42	1.57	1.42	1.85	2.19	1.87	5.04	5.13	4.43	4.64	4.37	4.81	1.88667	4.73667	1.328	2.76036e-14	4.75942e-12	PTGFR	prostaglandin F receptor [Source:NCBI gene;Acc:424548]	Environmental Information Processing;Environmental Information Processing;Environmental Information Processing	Signaling molecules and interaction;Signal transduction;Signal transduction	ko04080//Neuroactive ligand-receptor interaction;ko04020//Calcium signaling pathway;ko04072//Phospholipase D signaling pathway	K04262;K04262;K04262	GO:0005576//extracellular region;GO:0005737//cytoplasm;GO:0005886//plasma membrane;GO:0016020//membrane;GO:0016021//integral component of membrane	GO:0004930//G-protein coupled receptor activity;GO:0004958//prostaglandin F receptor activity	GO:0007165//signal transduction;GO:0007186//G-protein coupled receptor signaling pathway;GO:0008284//positive regulation of cell proliferation;GO:0010628//positive regulation of gene expression;GO:0032355//response to estradiol;GO:0032496//response to lipopolysaccharide;GO:0035584//calcium-mediated signaling using intracellular calcium source;GO:0043066//negative regulation of apoptotic process;G…
MSTRG.21273	9	1	5	12	9	10.5	6	10	8	61	20	40.5	51	77	64	88	61	74.5	0.27	0.03	0.15	0.13	0.09	0.11	1.12	0.52	0.9	1.18	1.18	0.92	0.13	0.97	2.8995	3.13865e-14	5.37462e-12	pol	AGL81185.1 gag and reverse transcriptase polyprotein precursor [Gallus gallus]	-	-	-	-	-	-	-
MSTRG.21299	7	20	13.5	4	4	4	5	3	4	112	222	167	217	143	180	77	323	200	0.46	0.78	0.11	0.12	0.15	0.07	4.29	11.95	8.04	4.57	2.16	10.18	0.281667	6.865	4.6072	3.86372e-14	6.57122e-12	--	XP_040510359.1 V-set and transmembrane domain-containing protein 1-like [Gallus gallus]	-	-	-	-	-	-	-
ENSGALG00000041500	0	0	0	0	0	0	0	0	0	0	125	62.5	0	0	0	0	158	79	0	0	0	0	0	0	0	17.99	0	0	0	13.3	0.001	5.215	12.3485	5.20931e-14	8.79986e-12	RPL17	60S ribosomal protein L17-like [Source:NCBI gene;Acc:107055485]	Human Diseases;Genetic Information Processing	Infectious disease: viral;Translation	ko05171//Coronavirus disease - COVID-19;ko03010//Ribosome	K02880;K02880	GO:0005840//ribosome;GO:0015934//large ribosomal subunit	GO:0003735//structural constituent of ribosome	GO:0006412//translation
MSTRG.14807	25	19	22	10	10	10	9	13	11	181	61	121	303	328	315.5	248	257	252.5	3.29	1.46	0.55	0.59	0.54	0.59	13.92	6.6	22.55	21.03	13.95	16.28	1.17	15.7217	3.7482	5.2717e-14	8.84549e-12	--	XP_040544432.1 uncharacterized protein LOC121111968 isoform X2 [Gallus gallus]	-	-	-	-	-	-	-
MSTRG.3588	5	42	23.5	146	117	131.5	150	167	158.5	4	4	4	1	4	2.5	5	6	5.5	0.21	1.02	2.54	2.2	2.86	2.41	0.1	0.14	0.02	0.08	0.09	0.12	1.87333	0.0916667	-4.3531	6.1039e-14	1.01736e-11	--	-	-	-	-	-	-	-	-
MSTRG.26698	0	2	1	1	1	1	2	4	3	27	32	29.5	18	26	22	29	32	30.5	0	0.11	0.04	0.04	0.09	0.13	1.52	2.53	0.98	1.22	1.19	1.48	0.0683333	1.48667	4.4433	7.87556e-14	1.30395e-11	--	-	-	-	-	-	-	-	-
ENSGALG00000049807	28	83	55.5	126	123	124.5	101	177	139	452	101	276.5	462	532	497	672	420	546	0.95	1.66	1.8	1.9	1.58	2.09	9.02	2.84	8.92	8.86	9.81	6.91	1.66333	7.72667	2.2158	8.54985e-14	1.40628e-11	gag-pol	AGL81188.1 gag and reverse transcriptase polyprotein precursor [Gallus gallus]	-	-	-	-	-	GO:0003676//nucleic acid binding;GO:0003677//DNA binding;GO:0003964//RNA-directed DNA polymerase activity;GO:0004518//nuclease activity;GO:0004519//endonuclease activity;GO:0004523//RNA-DNA hybrid ribonuclease activity;GO:0008270//zinc ion binding;GO:0016740//transferase activity;GO:0016779//nucleotidyltransferase activity;GO:0016787//hydrolase activity;GO:0035613//RNA stem-loop binding;GO:004687…	GO:0006278//RNA-dependent DNA replication;GO:0015074//DNA integration;GO:0044260//cellular macromolecule metabolic process;GO:0090305//nucleic acid phosphodiester bond hydrolysis;GO:0090502//RNA phosphodiester bond hydrolysis, endonucleolytic
MSTRG.30491	87	443	265	1145	1096	1120.5	944	1486	1215	70	63	66.5	77	57	67	80	180	130	1.57	4.66	8.64	8.92	7.78	9.28	0.73	0.94	0.78	0.5	0.62	1.56	6.80833	0.855	-2.9933	8.72721e-14	1.42607e-11	gag-pol	XP_040542129.2 endogenous retrovirus group K member 8 Gag polyprotein isoform X2 [Gallus gallus]	-	-	-	-	-	-	-
MSTRG.17467	970	654	812	888	832	860	849	1163	1006	175	123	149	169	237	203	292	267	279.5	11.72	4.47	5.72	5.83	6.21	6.32	1.73	1.29	1.3	1.78	1.99	1.7	6.71167	1.63167	-2.0403	8.9462e-14	1.45236e-11	ERVK-7	XP_052553514.1 uncharacterized protein LOC128087697 [Tympanuchus pallidicinctus]	-	-	-	-	-	-	-
ENSGALG00000049343	7	85	46	278	308	293	296	396	346	7	1	4	4	10	7	18	6	12	0.38	2.74	6.41	7.65	7.45	7.56	0.24	0.06	0.14	0.27	0.43	0.16	5.365	0.216667	-4.63	9.30538e-14	1.50093e-11	--	uncharacterized LOC107049357 [Source:NCBI gene;Acc:107049357]	-	-	-	-	-	-	GO:0016032//viral process
ENSGALG00000036824	672	823	747.5	1744	1643	1693.5	1554	2044	1799	729	330	529.5	499	484	491.5	670	652	661	13.92	9.76	15.29	15.2	14.27	14.45	8.55	5.49	5.67	4.77	5.75	6.3	13.815	6.08833	-1.1821	9.58968e-14	1.53687e-11	CDH23	cadherin related 23 [Source:NCBI gene;Acc:423718]	-	-	-	-	GO:0001917//photoreceptor inner segment;GO:0005813//centrosome;GO:0005886//plasma membrane;GO:0016020//membrane;GO:0032420//stereocilium;GO:0032426//stereocilium tip;GO:0045202//synapse;GO:0060091//kinocilium	GO:0005509//calcium ion binding	GO:0006816//calcium ion transport;GO:0007155//cell adhesion;GO:0007156//homophilic cell adhesion via plasma membrane adhesion molecules;GO:0007605//sensory perception of sound;GO:0007626//locomotory behavior;GO:0042472//inner ear morphogenesis;GO:0042491//auditory receptor cell differentiation;GO:0045494//photoreceptor cell maintenance;GO:0048563//post-embryonic organ morphogenesis;GO:0048839//in…
MSTRG.13311	108	214	161	205	204	204.5	215	294	254.5	446	658	552	599	557	578	561	981	771	1.75	2.02	1.39	1.49	1.59	1.65	4.22	8.76	5.49	4.39	3.88	7.64	1.64833	5.73	1.7975	1.36831e-13	2.17893e-11	gag-pro-pol	XP_054682525.1 uncharacterized protein LOC129206752 [Grus americana]	-	-	-	-	-	-	-
ENSGALG00000002888	940	1467	1203.5	1707	1436	1571.5	1346	1949	1647.5	757	327	542	493	575	534	634	686	660	11.96	11.18	8.86	7.86	7.63	8.19	5.56	3.62	3.6	3.4	3.3	4.07	9.28	3.925	-1.2414	1.44712e-13	2.28984e-11	CASZ1	castor zinc finger 1 [Source:NCBI gene;Acc:419452]	-	-	-	-	GO:0000785//chromatin;GO:0005654//nucleoplasm;GO:0005829//cytosol;GO:0043231//intracellular membrane-bounded organelle	GO:0000977//RNA polymerase II regulatory region sequence-specific DNA binding;GO:0001228//transcriptional activator activity, RNA polymerase II transcription regulatory region sequence-specific binding	GO:0006355//regulation of transcription, DNA-templated;GO:0045893//positive regulation of transcription, DNA-templated;GO:0045944//positive regulation of transcription from RNA polymerase II promoter
MSTRG.24563	0	83	41.5	318	205	261.5	276	343	309.5	0	0	0	0	0	0	0	1	0.5	0	2.45	6.74	4.68	6.39	6.01	0	0	0	0	0	0.02	4.37833	0.00333333	-10.3592	2.17333e-13	3.41732e-11	--	-	-	-	-	-	-	-	-
MSTRG.10140	10	18	14	57	53	55	55	42	48.5	1	0	0.5	0	1	0.5	2	2	2	0.61	0.65	1.46	1.47	1.54	0.89	0.04	0	0	0.03	0.05	0.06	1.10333	0.03	-5.2008	2.26279e-13	3.53575e-11	--	-	-	-	-	-	-	-	-
ENSGALG00000015458	73	300	186.5	889	708	798.5	663	940	801.5	86	39	62.5	79	123	101	92	103	97.5	3.43	8.16	17.38	15.06	14.25	15.16	2.38	1.66	2.26	2.76	1.83	2.32	12.24	2.20167	-2.4749	2.28524e-13	3.54866e-11	ILDR2	immunoglobulin-like domain containing receptor 2 [Source:NCBI gene;Acc:418447]	-	-	-	-	GO:0016020//membrane;GO:0016021//integral component of membrane;GO:0070160//occluding junction	-	GO:0009749//response to glucose;GO:0030073//insulin secretion;GO:0030154//cell differentiation;GO:0031016//pancreas development;GO:0043484//regulation of RNA splicing;GO:0048873//homeostasis of number of cells within a tissue;GO:0050868//negative regulation of T cell activation
ENSGALG00000040079	97	171	134	147	203	175	234	270	252	287	564	425.5	756	651	703.5	730	947	838.5	2.33	2.5	1.51	2.2	2.67	2.32	4.21	11.43	10.55	7.76	7.64	11.32	2.255	8.81833	1.9674	2.52885e-13	3.90271e-11	ZFPM2	zinc finger protein, FOG family member 2 [Source:NCBI gene;Acc:420269]	Human Diseases	Cancer: overview	ko05206//MicroRNAs in cancer	K17442	GO:0005634//nucleus;GO:0005654//nucleoplasm;GO:0005737//cytoplasm	GO:0003713//transcription coactivator activity;GO:0003714//transcription corepressor activity;GO:0061629//RNA polymerase II sequence-specific DNA binding transcription factor binding	GO:0000122//negative regulation of transcription from RNA polymerase II promoter;GO:0001570//vasculogenesis;GO:0003148//outflow tract septum morphogenesis;GO:0003221//right ventricular cardiac muscle tissue morphogenesis;GO:0006357//regulation of transcription from RNA polymerase II promoter;GO:0007507//heart development;GO:0030324//lung development;GO:0045599//negative regulation of fat cell dif…
ENSGALG00000015015	36	67	51.5	65	52	58.5	38	64	51	125	93	109	200	240	220	215	214	214.5	2.62	2.85	1.98	1.71	1.27	1.61	5.33	5.58	8.25	8.53	6.7	7.51	2.00667	6.98333	1.7991	2.66579e-13	4.0888e-11	CYTL1	cytokine like 1 [Source:NCBI gene;Acc:422849]	-	-	-	-	-	-	GO:0002062//chondrocyte differentiation;GO:0045944//positive regulation of transcription from RNA polymerase II promoter;GO:0048839//inner ear development;GO:0050650//chondroitin sulfate proteoglycan biosynthetic process;GO:0051091//positive regulation of sequence-specific DNA binding transcription factor activity;GO:1990079//cartilage homeostasis
MSTRG.16699	32	44	38	94	103	98.5	79	129	104	25	13	19	22	27	24.5	21	17	19	1.09	0.88	1.35	1.59	1.24	1.53	0.5	0.37	0.43	0.45	0.31	0.28	1.28	0.39	-1.7146	2.69995e-13	4.11595e-11	--	-	-	-	-	-	-	-	-
ENSGALG00000034889	0	11	5.5	17	7	12	8	1	4.5	106	82	94	88	52	70	101	115	108	0	0.37	0.4	0.18	0.21	0.02	3.53	3.84	2.83	1.44	2.46	3.15	0.196667	2.875	3.8697	3.64919e-13	5.52929e-11	OTX2	orthodenticle homeobox 2 [Source:NCBI gene;Acc:395191]	-	-	-	-	GO:0005634//nucleus;GO:0030426//growth cone;GO:0032991//macromolecular complex	GO:0000978//RNA polymerase II core promoter proximal region sequence-specific DNA binding;GO:0000981//RNA polymerase II transcription factor activity, sequence-specific DNA binding;GO:0001228//transcriptional activator activity, RNA polymerase II transcription regulatory region sequence-specific binding;GO:0003677//DNA binding;GO:0003700//transcription factor activity, sequence-specific DNA bindi…	GO:0006355//regulation of transcription, DNA-templated;GO:0007275//multicellular organism development;GO:0007411//axon guidance;GO:0045944//positive regulation of transcription from RNA polymerase II promoter;GO:0065003//macromolecular complex assembly;GO:0071542//dopaminergic neuron differentiation
ENSGALG00000049970	8	15	11.5	23	27	25	30	32	31	48	38	43	50	65	57.5	71	89	80	0.32	0.34	0.38	0.48	0.54	0.43	1.09	1.21	1.09	1.23	1.19	1.66	0.415	1.245	1.585	3.80569e-13	5.69737e-11	gag-pol	XP_014810274.1 PREDICTED: uncharacterized protein LOC106895380 [Calidris pugnax]	-	-	-	-	-	GO:0003676//nucleic acid binding;GO:0004523//RNA-DNA hybrid ribonuclease activity	GO:0015074//DNA integration;GO:0044260//cellular macromolecule metabolic process;GO:0090502//RNA phosphodiester bond hydrolysis, endonucleolytic
ENSGALG00000001662	274	314	294	864	571	717.5	706	811	758.5	229	152	190.5	144	224	184	207	245	226	4.72	3.32	6.51	4.64	5.8	5.05	2.4	2.23	1.47	1.96	1.59	2.13	5.00667	1.96333	-1.3505	4.86087e-13	7.21746e-11	ATP10B	ATPase phospholipid transporting 10B (putative) [Source:NCBI gene;Acc:416159]	-	-	-	-	GO:0005783//endoplasmic reticulum;GO:0016020//membrane;GO:0016021//integral component of membrane;GO:0031902//late endosome membrane;GO:1990531//Lem3p-Dnf1p complex	GO:0000166//nucleotide binding;GO:0000287//magnesium ion binding;GO:0005215//transporter activity;GO:0005524//ATP binding	GO:0015914//phospholipid transport;GO:0097212//lysosomal membrane organization
MSTRG.24399	1	216	108.5	412	166	289	204	232	218	2	5	3.5	1	2	1.5	7	2	4.5	0.02	2.89	3.95	1.72	2.14	1.84	0.03	0.09	0.01	0.02	0.07	0.02	2.09333	0.04	-5.7097	4.87881e-13	7.21746e-11	--	-	-	-	-	-	-	-	-
MSTRG.20494	0	2	1	10	8	9	5	12	8.5	30	31	30.5	41	28	34.5	38	57	47.5	0	0.04	0.14	0.12	0.07	0.13	0.57	0.82	0.75	0.44	0.52	0.89	0.0833333	0.665	2.9964	5.57555e-13	8.19967e-11	--	-	-	-	-	-	-	-	-
MSTRG.3964	0	3	1.5	8	0	4	4	11	7.5	37	16	26.5	28	48	38	46	44	45	0	0.16	0.31	0	0.22	0.35	1.99	1.3	1.46	2.22	1.92	2.16	0.173333	1.84167	3.4094	7.16099e-13	1.04697e-10	--	-	-	-	-	-	-	-	-
MSTRG.21330	7	33	20	95	105	100	91	115	103	390	133	261.5	405	532	468.5	510	370	440	0.18	0.46	0.95	1.14	1	0.95	5.47	2.62	5.49	6.21	5.22	4.26	0.78	4.87833	2.6448	8.51065e-13	1.22991e-10	gag-pro-pol	XP_046768297.1 endogenous retrovirus group K member 10 Gag polyprotein-like [Gallus gallus]	-	-	-	-	-	-	-
ENSGALG00000001204	273	439	356	951	880	915.5	833	1141	987	291	74	182.5	165	231	198	316	202	259	17.26	16.58	25.55	25.39	24.37	25.32	10.89	3.89	5.97	7.34	8.74	6.14	22.4117	7.16167	-1.6459	8.71165e-13	1.25172e-10	ENKD1	enkurin domain containing 1 [Source:NCBI gene;Acc:415643]	-	-	-	-	GO:0005881//cytoplasmic microtubule;GO:0015630//microtubule cytoskeleton	-	-
MSTRG.3334	0	2	1	14	5	9.5	6	9	7.5	48	28	38	23	33	28	56	49	52.5	0	0.1	0.52	0.2	0.24	0.28	2.48	2.04	1.15	1.42	2.12	2.09	0.223333	1.88333	3.076	9.90449e-13	1.41498e-10	--	-	-	-	-	-	-	-	-
ENSGALG00000020419	410	793	601.5	761	975	868	920	1266	1093	1541	910	1225.5	1235	1809	1522	2594	1723	2158.5	11.85	12.42	10	13.68	13.28	13.71	35.81	20.99	24.54	35.32	45.55	27.91	12.49	31.6867	1.3431	1.05944e-12	1.50494e-10	LIN52	lin-52 DREAM MuvB core complex component [Source:NCBI gene;Acc:423346]	Cellular Processes	Cell growth and death	ko04218//Cellular senescence	K21775	GO:0070176//DRM complex	-	GO:0006351//transcription, DNA-templated
MSTRG.28755	6	61	33.5	148	141	144.5	124	190	157	0	4	2	5	1	3	1	7	4	0.52	3.16	5.51	5.64	5.02	5.84	0	0.3	0.23	0.06	0.04	0.31	4.28167	0.156667	-4.7724	1.40254e-12	1.98107e-10	dut	RMB89222.1 hypothetical protein DUI87_34412 [Hirundo rustica rustica]	-	-	-	-	-	-	-
MSTRG.22455	8	18	13	21	26	23.5	19	30	24.5	80	29	54.5	55	47	51	76	76	76	0.32	0.42	0.35	0.47	0.35	0.42	1.88	0.96	1.25	0.92	1.3	1.47	0.388333	1.29667	1.7394	1.45777e-12	2.04751e-10	--	XP_040428777.1 uncharacterized protein LOC121077560 [Cygnus olor]	-	-	-	-	-	-	-
MSTRG.665	1	265	133	826	422	624	523	607	565	14	5	9.5	7	18	12.5	12	7	9.5	0.05	7.27	16.25	8.95	11.24	9.88	0.38	0.19	0.19	0.41	0.24	0.16	8.94	0.261667	-5.0945	1.5257e-12	2.13095e-10	--	-	-	-	-	-	-	-	-
MSTRG.14232	80	91	85.5	29	39	34	39	54	46.5	0	0	0	0	0	0	0	2	1	3.34	2.22	0.51	0.73	0.74	0.78	0	0	0	0	0	0.04	1.38667	0.00666667	-7.7004	1.54881e-12	2.15121e-10	--	-	-	-	-	-	-	-	-
MSTRG.3425	7	40	23.5	81	76	78.5	84	99	91.5	198	285	241.5	314	176	245	468	346	407	0.26	0.89	1.28	1.3	1.46	1.3	4.38	8.9	6.74	3.25	7.59	6.3	1.08167	6.19333	2.5175	1.67481e-12	2.31337e-10	--	-	-	-	-	-	-	-	-
ENSGALG00000054102	70	205	137.5	347	386	366.5	326	474	400	555	596	575.5	776	679	727.5	818	935	876.5	2.84	4.86	5.88	7.07	6.05	6.65	13.16	19.89	17.81	13.43	14.19	18.26	5.55833	16.1233	1.5364	1.69843e-12	2.3331e-10	gag-pol	XP_014810274.1 PREDICTED: uncharacterized protein LOC106895380 [Calidris pugnax]	-	-	-	-	-	GO:0003676//nucleic acid binding;GO:0004523//RNA-DNA hybrid ribonuclease activity	GO:0015074//DNA integration;GO:0044260//cellular macromolecule metabolic process;GO:0090502//RNA phosphodiester bond hydrolysis, endonucleolytic
ENSGALG00000010983	77	941	509	334	347	340.5	366	409	387.5	60	31	45.5	41	38	39.5	51	62	56.5	9.42	67.21	17.1	19.17	20.48	17.34	4.3	3.12	2.84	2.27	2.67	3.65	25.12	3.14167	-2.9992	1.83454e-12	2.50631e-10	NPY	neuropeptide Y [Source:NCBI gene;Acc:396464]	Environmental Information Processing;Environmental Information Processing;Human Diseases;Organismal Systems;Organismal Systems	Signaling molecules and interaction;Signal transduction;Substance dependence;Endocrine system;Endocrine system	ko04080//Neuroactive ligand-receptor interaction;ko04024//cAMP signaling pathway;ko05034//Alcoholism;ko04920//Adipocytokine signaling pathway;ko04923//Regulation of lipolysis in adipocytes	K05232;K05232;K05232;K05232;K05232	GO:0005576//extracellular region;GO:0005615//extracellular space;GO:0005737//cytoplasm;GO:0005794//Golgi apparatus;GO:0031410//cytoplasmic vesicle	GO:0001664//G-protein coupled receptor binding;GO:0005179//hormone activity;GO:0005184//neuropeptide hormone activity;GO:0031841//neuropeptide Y receptor binding	GO:0007218//neuropeptide signaling pathway;GO:0007631//feeding behavior;GO:0008217//regulation of blood pressure;GO:0021954//central nervous system neuron development;GO:0021987//cerebral cortex development;GO:0031175//neuron projection development
MSTRG.14036	2	48	25	100	113	106.5	91	136	113.5	0	0	0	0	0	0	2	0	1	0.09	1.29	1.93	2.36	1.92	2.18	0	0	0	0	0.04	0	1.62833	0.00666667	-7.9322	1.89582e-12	2.57594e-10	--	-	-	-	-	-	-	-	-
ENSGALG00000012863	180	157	168.5	239	286	262.5	245	369	307	86	29	57.5	61	89	75	114	74	94	7.94	4.04	4.41	5.69	4.94	5.64	2.22	1.05	1.52	1.91	2.15	1.57	5.44333	1.73667	-1.6482	2.06105e-12	2.78531e-10	ADCK2	aarF domain containing kinase 2 [Source:NCBI gene;Acc:418116]	-	-	-	-	-	-	-
ENSGALG00000054196	3	5	4	1	1	1	3	0	1.5	16	33	24.5	35	49	42	51	43	47	0.36	0.32	0.05	0.05	0.13	0	1.05	2.99	2.16	2.62	2.41	2.27	0.151667	2.25	3.8909	2.57913e-12	3.46671e-10	CCL3	chemokine [Source:NCBI gene;Acc:771679]	Environmental Information Processing;Human Diseases;Human Diseases;Human Diseases;Organismal Systems;Human Diseases;Organismal Systems;Environmental Information Processing	Signaling molecules and interaction;Infectious disease: viral;Cardiovascular disease;Immune disease;Immune system;Infectious disease: parasitic;Immune system;Signaling molecules and interaction	ko04060//Cytokine-cytokine receptor interaction;ko05163//Human cytomegalovirus infection;ko05417//Lipid and atherosclerosis;ko05323//Rheumatoid arthritis;ko04062//Chemokine signaling pathway;ko05142//Chagas disease;ko04620//Toll-like receptor signaling pathway;ko04061//Viral protein interaction with cytokine and cytokine receptor	K05408;K05408;K05408;K05408;K05408;K05408;K05408;K05408	GO:0005576//extracellular region;GO:0005615//extracellular space	GO:0005125//cytokine activity;GO:0008009//chemokine activity;GO:0031726//CCR1 chemokine receptor binding;GO:0031729//CCR4 chemokine receptor binding;GO:0031730//CCR5 chemokine receptor binding;GO:0048020//CCR chemokine receptor binding	GO:0002548//monocyte chemotaxis;GO:0006954//inflammatory response;GO:0006955//immune response;GO:0007186//G-protein coupled receptor signaling pathway;GO:0009615//response to virus;GO:0030593//neutrophil chemotaxis;GO:0043547//positive regulation of GTPase activity;GO:0048247//lymphocyte chemotaxis;GO:0070098//chemokine-mediated signaling pathway;GO:0070374//positive regulation of ERK1 and ERK2 c…
MSTRG.9297	1	0	0.5	1	1	1	0	2	1	39	78	58.5	27	15	21	35	54	44.5	0.03	0	0.01	0.01	0	0.02	0.69	1.95	0.46	0.22	0.45	0.79	0.0116667	0.76	6.0255	2.8753e-12	3.84414e-10	--	-	-	-	-	-	-	-	-
MSTRG.28312	0	72	36	295	166	230.5	166	211	188.5	1	0	0.5	1	0	0.5	2	1	1.5	0	1.95	5.73	3.48	3.53	3.39	0.03	0	0.03	0	0.04	0.02	3.01333	0.02	-7.2352	3.33582e-12	4.43611e-10	--	-	-	-	-	-	-	-	-
MSTRG.20158	1	12	6.5	47	25	36	32	47	39.5	156	85	120.5	96	114	105	134	170	152	0.02	0.14	0.39	0.23	0.29	0.33	1.83	1.4	1.09	1.12	1.15	1.64	0.233333	1.37167	2.5555	3.49736e-12	4.62633e-10	--	-	-	-	-	-	-	-	-
ENSGALG00000007311	42	98	70	150	197	173.5	177	296	236.5	414	203	308.5	671	695	683	454	659	556.5	2.34	3.19	3.49	4.95	4.51	5.71	13.49	9.3	21.15	18.87	10.81	17.67	4.03167	15.215	1.916	3.51838e-12	4.62963e-10	CLDN2	claudin 2 [Source:NCBI gene;Acc:422292]	Human Diseases;Cellular Processes;Environmental Information Processing;Human Diseases;Organismal Systems	Infectious disease: bacterial;Cellular community - eukaryotes;Signaling molecules and interaction;Infectious disease: viral;Immune system	ko05130//Pathogenic Escherichia coli infection;ko04530//Tight junction;ko04514//Cell adhesion molecules;ko05160//Hepatitis C;ko04670//Leukocyte transendothelial migration	K06087;K06087;K06087;K06087;K06087	GO:0005911//cell-cell junction;GO:0005923//bicellular tight junction;GO:0016021//integral component of membrane	GO:0005198//structural molecule activity	-
MSTRG.7023	0	12	6	13	14	13.5	15	15	15	59	39	49	33	44	38.5	44	58	51	0	0.8	0.62	0.72	0.78	0.59	3.93	3.65	2.1	2.44	2.14	3.18	0.585	2.90667	2.3129	3.67585e-12	4.81152e-10	--	XP_046755150.1 uncharacterized protein LOC112533472 isoform X1 [Gallus gallus]	-	-	-	-	-	-	-
ENSGALG00000053164	485	507	496	1110	1198	1154	1068	1228	1148	1618	1091	1354.5	2673	2648	2660.5	2518	2532	2525	19.24	11.75	18.43	21.45	19.38	16.87	37.56	35.64	60.05	51.25	42.75	48.39	17.8533	45.94	1.3636	3.86392e-12	5.03135e-10	gag-pol	AGL81188.1 gag and reverse transcriptase polyprotein precursor [Gallus gallus]	-	-	-	-	-	GO:0003676//nucleic acid binding;GO:0003677//DNA binding;GO:0003964//RNA-directed DNA polymerase activity;GO:0004518//nuclease activity;GO:0004519//endonuclease activity;GO:0004523//RNA-DNA hybrid ribonuclease activity;GO:0008270//zinc ion binding;GO:0016740//transferase activity;GO:0016779//nucleotidyltransferase activity;GO:0016787//hydrolase activity;GO:0035613//RNA stem-loop binding;GO:004687…	GO:0006278//RNA-dependent DNA replication;GO:0015074//DNA integration;GO:0044260//cellular macromolecule metabolic process;GO:0090305//nucleic acid phosphodiester bond hydrolysis;GO:0090502//RNA phosphodiester bond hydrolysis, endonucleolytic
ENSGALG00000008308	861	771	816	1094	1062	1078	1003	1361	1182	276	195	235.5	365	452	408.5	462	351	406.5	25.85	13.51	13.75	14.39	13.77	14.16	4.85	4.82	6.2	6.62	5.93	5.08	15.905	5.58333	-1.5103	4.87991e-12	6.32137e-10	BHLHE40	basic helix-loop-helix family member e40 [Source:NCBI gene;Acc:416108]	Organismal Systems	Environmental adaptation	ko04710//Circadian rhythm	K03729	GO:0005634//nucleus;GO:0016604//nuclear body	GO:0000978//RNA polymerase II core promoter proximal region sequence-specific DNA binding;GO:0000981//RNA polymerase II transcription factor activity, sequence-specific DNA binding;GO:0001227//transcriptional repressor activity, RNA polymerase II transcription regulatory region sequence-specific binding;GO:0003677//DNA binding;GO:0019904//protein domain specific binding;GO:0042803//protein homodi…	GO:0000122//negative regulation of transcription from RNA polymerase II promoter;GO:0006355//regulation of transcription, DNA-templated;GO:0007623//circadian rhythm;GO:0009416//response to light stimulus;GO:0032922//circadian regulation of gene expression;GO:0042752//regulation of circadian rhythm;GO:0043153//entrainment of circadian clock by photoperiod;GO:0043433//negative regulation of sequenc…
MSTRG.9866	7	49	28	20	37	28.5	48	50	49	107	77	92	117	140	128.5	152	135	143.5	0.09	0.38	0.11	0.22	0.29	0.23	0.83	0.84	0.88	0.9	0.86	0.86	0.22	0.861667	1.9696	6.24631e-12	8.04969e-10	--	XP_048790360.1 uncharacterized protein LOC125688369 [Lagopus muta]	-	-	-	-	-	-	-
MSTRG.30629	26	43	34.5	38	43	40.5	32	46	39	3	5	4	10	7	8.5	7	9	8	2.14	1.65	1.24	1.09	0.85	0.88	0.19	0.41	0.52	0.23	0.36	0.49	1.30833	0.366667	-1.8352	6.55006e-12	8.39784e-10	--	-	-	-	-	-	-	-	-
ENSGALG00000050611	48	212	130	498	526	512	433	620	526.5	1329	680	1004.5	1719	1781	1750	1839	1624	1731.5	1.92	4.9	8.26	9.42	7.86	8.52	30.84	22.21	38.62	34.47	31.22	31.04	6.81333	31.4	2.2043	6.75033e-12	8.61046e-10	gag-pol	AGL81188.1 gag and reverse transcriptase polyprotein precursor [Gallus gallus]	-	-	-	-	-	GO:0003676//nucleic acid binding;GO:0003677//DNA binding;GO:0003964//RNA-directed DNA polymerase activity;GO:0004518//nuclease activity;GO:0004519//endonuclease activity;GO:0004523//RNA-DNA hybrid ribonuclease activity;GO:0008270//zinc ion binding;GO:0016740//transferase activity;GO:0016779//nucleotidyltransferase activity;GO:0016787//hydrolase activity;GO:0035613//RNA stem-loop binding;GO:004687…	GO:0006278//RNA-dependent DNA replication;GO:0015074//DNA integration;GO:0044260//cellular macromolecule metabolic process;GO:0090305//nucleic acid phosphodiester bond hydrolysis;GO:0090502//RNA phosphodiester bond hydrolysis, endonucleolytic
MSTRG.26460	0	49	24.5	118	98	108	97	115	106	0	0	0	0	0	0	0	0	0	0	1.85	3.21	2.87	2.89	2.59	0	0	0	0	0	0	2.235	0.001	-11.1261	6.95858e-12	8.83104e-10	--	-	-	-	-	-	-	-	-
MSTRG.12425	0	59	29.5	184	103	143.5	106	157	131.5	0	0	0	0	0	0	1	0	0.5	0	3	6.71	4.01	4.22	4.69	0	0	0	0	0.04	0	3.77167	0.00666667	-9.144	7.41442e-12	9.33902e-10	--	-	-	-	-	-	-	-	-
ENSGALG00000053584	93	270	181.5	224	308	266	249	374	311.5	403	379	391	577	529	553	605	831	718	3.1	5.25	3.11	4.63	3.78	4.31	7.84	10.38	10.86	8.57	8.6	13.31	4.03	9.92667	1.3005	7.43356e-12	9.33902e-10	gag-pol	XP_014810274.1 PREDICTED: uncharacterized protein LOC106895380 [Calidris pugnax]	-	-	-	-	-	GO:0003676//nucleic acid binding;GO:0004523//RNA-DNA hybrid ribonuclease activity	GO:0015074//DNA integration;GO:0044260//cellular macromolecule metabolic process;GO:0090502//RNA phosphodiester bond hydrolysis, endonucleolytic
MSTRG.12429	11	47	29	117	137	127	144	133	138.5	264	308	286	522	393	457.5	508	526	517	0.33	0.8	1.44	1.81	1.91	1.34	4.46	7.42	8.66	5.56	6.31	7.41	1.27167	6.63667	2.3837	7.88845e-12	9.86096e-10	ev-2	XP_040553485.1 uncharacterized protein LOC121110238 [Gallus gallus]	-	-	-	-	-	-	-
ENSGALG00000007695	250	373	311.5	403	465	434	470	705	587.5	714	561	637.5	744	855	799.5	1504	995	1249.5	11.57	10.07	7.8	9.71	9.94	11.3	19.33	21.37	19.49	19.3	29.77	22.18	10.065	21.9067	1.122	8.01399e-12	9.96805e-10	SNAPC5	small nuclear RNA activating complex polypeptide 5 [Source:NCBI gene;Acc:415550]	-	-	-	-	GO:0005634//nucleus;GO:0005654//nucleoplasm;GO:0005730//nucleolus;GO:0016604//nuclear body	GO:0000995//transcription factor activity, core RNA polymerase III binding	GO:0006366//transcription from RNA polymerase II promoter;GO:0006384//transcription initiation from RNA polymerase III promoter;GO:0042795//snRNA transcription from RNA polymerase II promoter;GO:0042796//snRNA transcription from RNA polymerase III promoter
MSTRG.31994	18	36	27	26	23	24.5	18	28	23	55	72	63.5	85	98	91.5	133	130	131.5	0.37	0.44	0.23	0.22	0.17	0.2	0.67	1.23	1	0.99	1.18	1.3	0.271667	1.06167	1.9664	8.23696e-12	1.01947e-09	--	XP_052530983.1 uncharacterized protein LOC128076816 [Tympanuchus pallidicinctus]	-	-	-	-	-	-	-
MSTRG.4770	2	29	15.5	75	94	84.5	74	116	95	348	327	337.5	450	271	360.5	901	510	705.5	0.1	1.1	2.05	2.77	2.23	2.63	13.32	17.6	16.66	8.63	25.21	16.07	1.81333	16.2483	3.1636	8.64115e-12	1.06422e-09	--	XP_046790381.1 uncharacterized protein LOC124417691 isoform X1 [Gallus gallus]	-	-	-	-	-	-	-
MSTRG.21688	34	14	24	46	64	55	45	85	65	5	2	3.5	7	8	7.5	5	8	6.5	1.33	0.32	0.75	1.13	0.8	1.15	0.11	0.06	0.15	0.15	0.08	0.15	0.913333	0.116667	-2.9687	8.79445e-12	1.07779e-09	--	XP_040550741.1 serine/arginine repetitive matrix protein 1-like isoform X1 [Gallus gallus]	-	-	-	-	-	-	-
ENSGALG00000020788	175	447	311	1031	871	951	945	1137	1041	163	189	176	178	200	189	229	258	243.5	2.73	4.08	6.74	6.14	6.75	6.16	1.49	2.43	1.58	1.52	1.53	1.94	5.43333	1.74833	-1.6359	9.43837e-12	1.15107e-09	CCDC141	coiled-coil domain containing 141 [Source:NCBI gene;Acc:770766]	-	-	-	-	GO:0005737//cytoplasm;GO:0005813//centrosome;GO:0005886//plasma membrane	GO:0005515//protein binding	GO:0007155//cell adhesion;GO:0007411//axon guidance;GO:0021799//cerebral cortex radially oriented cell migration;GO:0051642//centrosome localization
ENSGALG00000052593	69	70	69.5	24	27	25.5	34	45	39.5	1	1	1	2	1	1.5	0	2	1	2.75	1.63	0.4	0.49	0.62	0.62	0.02	0.03	0.05	0.02	0	0.04	1.085	0.0266667	-5.3465	1.01523e-11	1.23213e-09	--	-	-	-	-	-	GO:0016020//membrane;GO:0016021//integral component of membrane	-	-
MSTRG.5808	2	30	16	90	106	98	87	95	91	3	1	2	4	2	3	2	1	1.5	0.08	0.67	1.44	1.83	1.52	1.26	0.07	0.03	0.09	0.04	0.03	0.02	1.13333	0.0466667	-4.602	1.05096e-11	1.26932e-09	--	-	-	-	-	-	-	-	-
ENSGALG00000001615	658	850	754	1191	1139	1165	1130	1633	1381.5	522	215	368.5	498	540	519	710	575	642.5	15.68	11.84	11.87	12.26	12.3	13.47	7.28	4.21	6.71	6.27	7.25	6.6	12.9033	6.38667	-1.0146	1.06531e-11	1.28048e-09	MAN2C1	mannosidase alpha class 2C member 1 [Source:NCBI gene;Acc:415306]	Metabolism	Glycan biosynthesis and metabolism	ko00511//Other glycan degradation	K01191	GO:0005654//nucleoplasm	GO:0003824//catalytic activity;GO:0004559//alpha-mannosidase activity;GO:0030246//carbohydrate binding	GO:0005975//carbohydrate metabolic process;GO:0006013//mannose metabolic process
ENSGALG00000011875	30	184	107	141	124	132.5	134	147	140.5	396	247	321.5	304	374	339	408	422	415	0.7	2.51	1.38	1.31	1.43	1.19	5.41	4.75	4.02	4.26	4.08	4.75	1.42	4.545	1.6784	1.13922e-11	1.36275e-09	TRPC3	transient receptor potential cation channel subfamily C member 3 [Source:NCBI gene;Acc:374153]	Human Diseases;Organismal Systems;Human Diseases	Neurodegenerative disease;Development and regeneration;Neurodegenerative disease	ko05022//Pathways of neurodegeneration - multiple diseases;ko04360//Axon guidance;ko05017//Spinocerebellar ataxia	K04966;K04966;K04966	GO:0005887//integral component of plasma membrane;GO:0016020//membrane;GO:0016021//integral component of membrane	GO:0005216//ion channel activity;GO:0005262//calcium channel activity;GO:0005515//protein binding;GO:0070679//inositol 1,4,5 trisphosphate binding	GO:0006811//ion transport;GO:0010524//positive regulation of calcium ion transport into cytosol;GO:0033198//response to ATP;GO:0051592//response to calcium ion;GO:0055085//transmembrane transport;GO:0070588//calcium ion transmembrane transport;GO:1903244//positive regulation of cardiac muscle hypertrophy in response to stress
MSTRG.5678	0	41	20.5	122	145	133.5	113	225	169	0	1	0.5	0	0	0	0	0	0	0	1.03	2.19	2.81	2.22	3.35	0	0.04	0	0	0	0	1.93333	0.00666667	-8.1799	1.16811e-11	1.39067e-09	--	XP_040513495.1 uncharacterized protein LOC121109025 isoform X2 [Gallus gallus]	-	-	-	-	-	-	-
ENSGALG00000037352	0	1	0.5	5	11	8	8	10	9	50	50	50	56	24	40	41	57	49	0	0.05	0.18	0.43	0.32	0.3	2.54	3.57	2.75	1.01	1.52	2.38	0.213333	2.295	3.4273	1.3346e-11	1.58134e-09	SOX14	SRY-box 14 [Source:NCBI gene;Acc:395526]	-	-	-	-	GO:0005634//nucleus;GO:0005667//transcription factor complex	GO:0000978//RNA polymerase II core promoter proximal region sequence-specific DNA binding;GO:0000981//RNA polymerase II transcription factor activity, sequence-specific DNA binding;GO:0003677//DNA binding;GO:0003682//chromatin binding;GO:0043565//sequence-specific DNA binding;GO:1990837//sequence-specific double-stranded DNA binding	GO:0000122//negative regulation of transcription from RNA polymerase II promoter;GO:0006355//regulation of transcription, DNA-templated;GO:0007601//visual perception;GO:0009649//entrainment of circadian clock;GO:0009653//anatomical structure morphogenesis;GO:0030154//cell differentiation;GO:0045892//negative regulation of transcription, DNA-templated;GO:2001222//regulation of neuron migration
MSTRG.19236	1	48	24.5	169	114	141.5	106	113	109.5	0	1	0.5	0	2	1	1	0	0.5	0.06	1.7	4.3	3.13	2.94	2.38	0	0.05	0	0.06	0.03	0	2.41833	0.0233333	-6.6955	1.34616e-11	1.58752e-09	--	-	-	-	-	-	-	-	-
MSTRG.32275	11	42	26.5	31	36	33.5	51	50	50.5	76	79	77.5	102	104	103	96	120	108	0.41	0.89	0.46	0.58	0.84	0.62	1.59	2.33	2.08	1.83	1.48	2.09	0.633333	1.9	1.585	1.36365e-11	1.6006e-09	--	XP_048792923.1 uncharacterized protein LOC125689585 [Lagopus muta]	-	-	-	-	-	-	-
ENSGALG00000008055	37	57	47	86	49	67.5	58	72	65	16	7	11.5	19	22	20.5	18	20	19	1.66	1.49	1.61	0.99	1.19	1.12	0.42	0.26	0.48	0.48	0.34	0.43	1.34333	0.401667	-1.7417	1.37791e-11	1.60978e-09	SYT13	synaptotagmin 13 [Source:NCBI gene;Acc:423175]	-	-	-	-	GO:0005886//plasma membrane;GO:0005887//integral component of plasma membrane;GO:0030133//transport vesicle;GO:0030424//axon;GO:0043231//intracellular membrane-bounded organelle;GO:0045202//synapse;GO:0070382//exocytic vesicle	GO:0000149//SNARE binding;GO:0001786//phosphatidylserine binding;GO:0005509//calcium ion binding;GO:0005544//calcium-dependent phospholipid binding;GO:0030276//clathrin binding	GO:0006906//vesicle fusion;GO:0014059//regulation of dopamine secretion;GO:0016192//vesicle-mediated transport;GO:0017156//calcium ion regulated exocytosis;GO:0017158//regulation of calcium ion-dependent exocytosis;GO:0071277//cellular response to calcium ion
ENSGALG00000033137	376	376	376	584	588	586	543	696	619.5	885	709	797	952	1087	1019.5	1412	1206	1309	8.66	6.32	7.33	7.89	7.5	7.34	16.18	14.36	16.32	16.3	18.58	16.45	7.50667	16.365	1.1244	1.58177e-11	1.83934e-09	TLDC1	TBC/LysM-associated domain containing 1 [Source:NCBI gene;Acc:415815]	-	-	-	-	GO:0005654//nucleoplasm;GO:0005730//nucleolus;GO:0005737//cytoplasm;GO:0005765//lysosomal membrane;GO:0005829//cytosol;GO:0016020//membrane	-	GO:0030334//regulation of cell migration;GO:0031667//response to nutrient levels;GO:0031929//TOR signaling;GO:0032868//response to insulin;GO:0042127//regulation of cell proliferation;GO:0043200//response to amino acid;GO:1903204//negative regulation of oxidative stress-induced neuron death
MSTRG.21237	19	29	24	18	27	22.5	20	39	29.5	1	2	1.5	1	0	0.5	2	2	2	2.01	1.84	0.83	1.36	0.97	1.44	0.07	0.19	0.07	0	0.1	0.11	1.40833	0.09	-3.9679	1.66954e-11	1.91469e-09	--	-	-	-	-	-	-	-	-
ENSGALG00000001559	9	359	184	421	316	368.5	952	509	730.5	3315	3273	3294	4476	4352	4414	5218	5804	5511	0.54	12.63	10.61	8.59	26.22	10.62	116.85	162.32	152.68	127.89	134.49	168.43	11.535	143.777	3.6397	1.95741e-11	2.23457e-09	ZP3	zona pellucida sperm-binding protein 3 [Source:NCBI gene;Acc:378906]	-	-	-	-	GO:0005576//extracellular region;GO:0005615//extracellular space;GO:0005886//plasma membrane;GO:0016020//membrane;GO:0016021//integral component of membrane;GO:0031012//extracellular matrix;GO:0045177//apical part of cell	GO:0032190//acrosin binding;GO:0035804//structural constituent of egg coat;GO:0042802//identical protein binding	GO:0007338//single fertilization;GO:0007339//binding of sperm to zona pellucida;GO:0032570//response to progesterone;GO:0033574//response to testosterone;GO:0035803//egg coat formation;GO:2000344//positive regulation of acrosome reaction
ENSGALG00000010246	743	1275	1009	1815	2108	1961.5	2063	2872	2467.5	2926	3113	3019.5	2977	2843	2910	4161	4558	4359.5	21.12	20.29	20.3	25.55	25.6	26.71	46.72	71.89	46.86	37.57	47.7	59.66	23.2617	51.7333	1.1531	2.03923e-11	2.3174e-09	OSBPL8	oxysterol binding protein like 8 [Source:NCBI gene;Acc:417866]	-	-	-	-	GO:0031965//nuclear membrane	GO:0001786//phosphatidylserine binding;GO:0008289//lipid binding;GO:0015485//cholesterol binding;GO:0070273//phosphatidylinositol-4-phosphate binding	GO:0010891//negative regulation of sequestering of triglyceride;GO:0015914//phospholipid transport;GO:0030336//negative regulation of cell migration;GO:0032148//activation of protein kinase B activity;GO:0045444//fat cell differentiation;GO:0046326//positive regulation of glucose import;GO:0046628//positive regulation of insulin receptor signaling pathway;GO:0051897//positive regulation of protei…
MSTRG.21274	0	0	0	1	0	0.5	1	0	0.5	20	6	13	40	26	33	31	55	43	0	0	0.08	0	0.08	0	1.76	0.75	3.38	1.92	1.97	3.98	0.0266667	2.29333	6.4263	2.12113e-11	2.39956e-09	gag	XP_040523492.2 endogenous retrovirus group K member 10 Gag polyprotein-like isoform X2 [Gallus gallus]	-	-	-	-	-	-	-
MSTRG.20370	0	2	1	9	9	9	13	15	14	58	24	41	35	43	39	36	46	41	0	0.04	0.12	0.13	0.19	0.17	1.09	0.64	0.64	0.67	0.5	0.71	0.108333	0.708333	2.709	2.18985e-11	2.46614e-09	--	-	-	-	-	-	-	-	-
MSTRG.29332	32	85	58.5	173	139	156	117	174	145.5	44	12	28	16	39	27.5	34	34	34	1.04	1.61	2.35	2.03	1.73	1.95	0.83	0.32	0.29	0.62	0.47	0.53	1.785	0.51	-1.8074	2.2494e-11	2.52184e-09	RLN3	XP_031459891.1 insulin-like peptide INSL5 [Phasianus colchicus]	-	-	-	-	-	-	-
MSTRG.30109	0	0	0	0	1	0.5	1	0	0.5	31	14	22.5	21	21	21	17	24	20.5	0	0	0	0.09	0.09	0	3.09	1.94	1.99	1.75	1.22	1.96	0.03	1.99167	6.0529	2.30535e-11	2.57304e-09	--	XP_046787762.1 uncharacterized protein LOC124418220 [Gallus gallus]	-	-	-	-	-	-	-
ENSGALG00000001288	1100	1331	1215.5	3225	1590	2407.5	1847	2202	2024.5	711	361	536	320	780	550	676	539	607.5	36.02	25.45	44.2	23.51	27.66	24.98	13.62	9.73	5.93	12.46	9.47	8.5	30.3033	9.95167	-1.6065	2.34671e-11	2.60756e-09	CFAP74	XP_024998364.1 cilia- and flagella-associated protein 74 isoform X1 [Gallus gallus]	-	-	-	-	GO:0005737//cytoplasm	-	-
MSTRG.13636	0	4	2	10	14	12	8	19	13.5	40	20	30	51	48	49.5	70	37	53.5	0	0.1	0.18	0.26	0.15	0.27	0.97	0.69	1.2	0.97	1.26	0.74	0.16	0.971667	2.6024	2.56981e-11	2.84283e-09	ev-2	XP_040511191.1 uncharacterized protein LOC121108213 [Gallus gallus]	-	-	-	-	-	-	-
MSTRG.30520	59	49	54	58	80	69	44	79	61.5	2	6	4	4	2	3	1	14	7.5	7.47	3.67	2.98	4.36	2.4	3.44	0.23	0.91	0.48	0.19	0.06	1.21	4.05333	0.513333	-2.9811	2.82608e-11	3.1051e-09	--	-	-	-	-	-	-	-	-
ENSGALG00000038433	1304	1795	1549.5	3367	2708	3037.5	2964	3874	3419	3402	4202	3802	4692	5371	5031.5	5535	6679	6107	53.24	39.94	52.55	44.87	49.54	50	74.18	136.1	101.94	101.45	90.74	124.06	48.3567	104.745	1.1151	2.83174e-11	3.1051e-09	SPON2	spondin 2 [Source:NCBI gene;Acc:422905]	-	-	-	-	GO:0005615//extracellular space;GO:0031012//extracellular matrix	GO:0001530//lipopolysaccharide binding;GO:0003823//antigen binding	GO:0002448//mast cell mediated immunity;GO:0008228//opsonization;GO:0032496//response to lipopolysaccharide;GO:0032755//positive regulation of interleukin-6 production;GO:0032760//positive regulation of tumor necrosis factor production;GO:0042742//defense response to bacterium;GO:0043152//induction of bacterial agglutination;GO:0045087//innate immune response;GO:0050832//defense response to fungu…
MSTRG.14146	0	2	1	8	6	7	14	15	14.5	42	20	31	34	31	32.5	49	55	52	0	0.08	0.24	0.19	0.45	0.37	1.73	1.16	1.36	1.07	1.48	1.87	0.221667	1.445	2.7046	3.14715e-11	3.43589e-09	--	-	-	-	-	-	-	-	-
ENSGALG00000001325	1	8	4.5	30	39	34.5	34	55	44.5	228	90	159	146	122	134	143	230	186.5	0.04	0.19	0.51	0.71	0.63	0.77	5.37	2.98	3.32	2.39	2.46	4.46	0.475	3.49667	2.88	3.31365e-11	3.60194e-09	CYP1A1	cytochrome P450, family 1, subfamily A, polypeptide 1 [Source:NCBI gene;Acc:396052]	Metabolism;Human Diseases;Human Diseases;Human Diseases;Organismal Systems;Metabolism;Metabolism;Metabolism;Metabolism;Human Diseases	Global and overview maps;Cardiovascular disease;Cancer: overview;Cancer: overview;Endocrine system;Amino acid metabolism;Metabolism of cofactors and vitamins;Lipid metabolism;Xenobiotics biodegradation and metabolism;Cancer: overview	ko01100//Metabolic pathways;ko05417//Lipid and atherosclerosis;ko05208//Chemical carcinogenesis - reactive oxygen species;ko05207//Chemical carcinogenesis - receptor activation;ko04913//Ovarian steroidogenesis;ko00380//Tryptophan metabolism;ko00830//Retinol metabolism;ko00140//Steroid hormone biosynthesis;ko00980//Metabolism of xenobiotics by cytochrome P450;ko05204//Chemical carcinogenesis - DNA…	K07408;K07408;K07408;K07408;K07408;K07408;K07408;K07408;K07408;K07408	-	GO:0004497//monooxygenase activity;GO:0005506//iron ion binding;GO:0016705//oxidoreductase activity, acting on paired donors, with incorporation or reduction of molecular oxygen;GO:0016712//oxidoreductase activity, acting on paired donors, with incorporation or reduction of molecular oxygen, reduced flavin or flavoprotein as one donor, and incorporation of one atom of oxygen;GO:0020037//heme bind…	-
ENSGALG00000010949	8	13	10.5	31	20	25.5	22	21	21.5	102	263	182.5	60	50	55	235	467	351	0.18	0.17	0.29	0.2	0.23	0.16	1.34	4.87	0.76	0.55	2.26	5.06	0.205	2.47333	3.5928	3.46248e-11	3.74742e-09	GPNMB	glycoprotein nmb [Source:NCBI gene;Acc:428431]	-	-	-	-	GO:0005887//integral component of plasma membrane;GO:0016021//integral component of membrane;GO:0031410//cytoplasmic vesicle	GO:0005178//integrin binding;GO:0008201//heparin binding;GO:0045545//syndecan binding;GO:0048018//receptor agonist activity	GO:0001818//negative regulation of cytokine production;GO:0001934//positive regulation of protein phosphorylation;GO:0007155//cell adhesion;GO:0007165//signal transduction;GO:0007267//cell-cell signaling;GO:0030335//positive regulation of cell migration;GO:0031954//positive regulation of protein autophosphorylation;GO:0032720//negative regulation of tumor necrosis factor production;GO:0034103//re…
ENSGALG00000053434	297	829	563	1713	1663	1688	1626	1931	1778.5	2959	1569	2264	3904	4062	3983	4516	3507	4011.5	11.78	19.2	28.45	29.78	29.5	26.54	68.67	51.25	87.69	78.61	76.66	67.02	24.2083	71.65	1.5655	3.55703e-11	3.83316e-09	gag-pol	AGL81188.1 gag and reverse transcriptase polyprotein precursor [Gallus gallus]	-	-	-	-	-	GO:0003676//nucleic acid binding;GO:0003677//DNA binding;GO:0003964//RNA-directed DNA polymerase activity;GO:0004518//nuclease activity;GO:0004519//endonuclease activity;GO:0004523//RNA-DNA hybrid ribonuclease activity;GO:0008270//zinc ion binding;GO:0016740//transferase activity;GO:0016779//nucleotidyltransferase activity;GO:0016787//hydrolase activity;GO:0035613//RNA stem-loop binding;GO:004687…	GO:0006278//RNA-dependent DNA replication;GO:0015074//DNA integration;GO:0044260//cellular macromolecule metabolic process;GO:0090305//nucleic acid phosphodiester bond hydrolysis;GO:0090502//RNA phosphodiester bond hydrolysis, endonucleolytic
ENSGALG00000047164	21	24	22.5	49	38	43.5	39	47	43	81	45	63	83	92	87.5	76	121	98.5	0.58	0.39	0.56	0.47	0.49	0.44	1.29	1.01	1.28	1.23	0.88	1.59	0.488333	1.21333	1.313	4.07828e-11	4.37601e-09	pol	XP_014810274.1 PREDICTED: uncharacterized protein LOC106895380 [Calidris pugnax]	-	-	-	-	-	GO:0003676//nucleic acid binding;GO:0004523//RNA-DNA hybrid ribonuclease activity	GO:0015074//DNA integration;GO:0044260//cellular macromolecule metabolic process;GO:0090502//RNA phosphodiester bond hydrolysis, endonucleolytic
MSTRG.30631	34	31	32.5	22	34	28	31	44	37.5	1	3	2	4	0	2	4	4	4	4.4	2.31	1.2	1.96	1.84	1.95	0.08	0.32	0.29	0	0.22	0.25	2.27667	0.193333	-3.5578	4.66741e-11	4.98675e-09	--	-	-	-	-	-	-	-	-
ENSGALG00000006992	47	85	66	174	190	182	792	174	483	1709	1188	1448.5	2596	2239	2417.5	1661	2531	2096	1.56	1.66	2.44	2.88	12.14	2.02	33.53	32.79	49.29	36.62	23.82	40.88	3.78333	36.155	3.2565	5.37661e-11	5.72002e-09	MMP9	matrix metallopeptidase 9 [Source:NCBI gene;Acc:395387]	Human Diseases;Human Diseases;Human Diseases;Human Diseases;Human Diseases;Human Diseases;Human Diseases;Human Diseases;Organismal Systems;Organismal Systems;Organismal Systems;Environmental Information Processing;Human Diseases;Human Diseases;Organismal Systems;Human Diseases	Cancer: overview;Cancer: overview;Cardiovascular disease;Cancer: overview;Cardiovascular disease;Infectious disease: viral;Cancer: overview;Cardiovascular disease;Immune system;Endocrine system;Endocrine system;Signal transduction;Cancer: specific types;Drug resistance: antineoplastic;Immune system;Cancer: specific types	ko05200//Pathways in cancer;ko05202//Transcriptional misregulation in cancer;ko05417//Lipid and atherosclerosis;ko05205//Proteoglycans in cancer;ko05415//Diabetic cardiomyopathy;ko05161//Hepatitis B;ko05206//MicroRNAs in cancer;ko05418//Fluid shear stress and atherosclerosis;ko04670//Leukocyte transendothelial migration;ko04926//Relaxin signaling pathway;ko04915//Estrogen signaling pathway;ko0466…	K01403;K01403;K01403;K01403;K01403;K01403;K01403;K01403;K01403;K01403;K01403;K01403;K01403;K01403;K01403;K01403	GO:0005615//extracellular space;GO:0031012//extracellular matrix	GO:0004175//endopeptidase activity;GO:0004222//metalloendopeptidase activity;GO:0008233//peptidase activity;GO:0008237//metallopeptidase activity;GO:0008270//zinc ion binding;GO:0042802//identical protein binding	GO:0001501//skeletal system development;GO:0001503//ossification;GO:0001934//positive regulation of protein phosphorylation;GO:0006508//proteolysis;GO:0030198//extracellular matrix organization;GO:0030335//positive regulation of cell migration;GO:0030574//collagen catabolic process;GO:0034614//cellular response to reactive oxygen species;GO:0035987//endodermal cell differentiation;GO:0043065//pos…
MSTRG.20351	0	12	6	35	16	25.5	24	48	36	222	70	146	72	290	181	258	145	201.5	0	0.64	1.34	0.66	1	1.52	11.87	5.26	3.72	12.92	10.08	6.38	0.86	8.37167	3.2831	5.48233e-11	5.80778e-09	--	-	-	-	-	-	-	-	-
MSTRG.11522	8	29	18.5	34	22	28	35	57	46	1	1	1	2	2	2	8	5	6.5	0.3	0.64	0.54	0.37	0.6	0.74	0.02	0.03	0.04	0.04	0.13	0.09	0.531667	0.0583333	-3.1881	5.89404e-11	6.2176e-09	--	-	-	-	-	-	-	-	-
ENSGALG00000000151	96	227	161.5	163	278	220.5	232	226	229	317	375	346	1018	1064	1041	867	843	855	2.09	2.89	1.49	2.73	2.3	1.7	4.04	6.73	12.52	11.29	8.08	8.85	2.2	8.585	1.9643	6.64681e-11	6.98222e-09	ADAMTS19	ADAM metallopeptidase with thrombospondin type 1 motif, 19 [Source:NCBI gene;Acc:415600]	-	-	-	-	-	GO:0004222//metalloendopeptidase activity;GO:0008237//metallopeptidase activity	GO:0006508//proteolysis
MSTRG.23684	0	15	7.5	27	24	25.5	26	28	27	93	54	73.5	44	73	58.5	93	80	86.5	0	0.22	0.28	0.27	0.3	0.24	1.36	1.11	0.62	0.89	0.99	0.96	0.218333	0.988333	2.1785	7.70488e-11	8.05982e-09	--	-	-	-	-	-	-	-	-
ENSGALG00000039224	0	6	3	1	0	0.5	2	1	1.5	22	28	25	27	16	21.5	33	38	35.5	0	0.17	0.02	0	0.05	0.02	0.64	1.14	0.76	0.39	0.7	0.91	0.0433333	0.756667	4.1261	7.73972e-11	8.06253e-09	HHLA1	HERV-H LTR-associating 1 [Source:NCBI gene;Acc:101749300]	-	-	-	-	-	-	-
ENSGALG00000030372	593	433	513	88	16	52	47	87	67	7	1	4	8	1	4.5	3	4	3.5	38.19	16.28	2.37	0.47	1.38	1.94	0.26	0.05	0.29	0.03	0.08	0.12	10.105	0.138333	-6.1908	7.94029e-11	8.23715e-09	MPZ	myelin protein zero [Source:NCBI gene;Acc:100859605]	Environmental Information Processing	Signaling molecules and interaction	ko04514//Cell adhesion molecules	K06770	GO:0005886//plasma membrane;GO:0005887//integral component of plasma membrane;GO:0016020//membrane;GO:0043209//myelin sheath	-	GO:0042552//myelination;GO:0098742//cell-cell adhesion via plasma-membrane adhesion molecules;GO:0098743//cell aggregation
ENSGALG00000050497	18	38	28	45	40	42.5	42	49	45.5	106	85	95.5	70	94	82	84	158	121	1.33	1.64	1.39	1.33	1.42	1.25	4.57	5.16	2.92	3.38	2.65	5.61	1.39333	4.04833	1.5388	8.56109e-11	8.84446e-09	ERVV-2	AAM52407.1 female expressed transcript 1 [Gallus gallus]	-	-	-	-	GO:0016020//membrane;GO:0016021//integral component of membrane	-	-
MSTRG.6378	0	1	0.5	3	3	3	1	2	1.5	25	10	17.5	14	15	14.5	24	22	23	0	0.04	0.08	0.09	0.03	0.05	0.95	0.54	0.52	0.48	0.67	0.69	0.0483333	0.641667	3.7307	8.75593e-11	9.00852e-09	--	-	-	-	-	-	-	-	-
ENSGALG00000054605	23	38	30.5	82	50	66	78	92	85	94	69	81.5	131	163	147	164	163	163.5	0.62	0.6	0.93	0.61	0.97	0.86	1.49	1.55	2.01	2.16	1.91	2.13	0.765	1.875	1.2934	9.67853e-11	9.91692e-09	pol	XP_014810274.1 PREDICTED: uncharacterized protein LOC106895380 [Calidris pugnax]	-	-	-	-	-	GO:0003676//nucleic acid binding;GO:0004523//RNA-DNA hybrid ribonuclease activity	GO:0015074//DNA integration;GO:0044260//cellular macromolecule metabolic process;GO:0090502//RNA phosphodiester bond hydrolysis, endonucleolytic
ENSGALG00000034070	0	9	4.5	11	10	10.5	5	15	10	36	18	27	29	26	27.5	44	40	42	0	0.13	0.11	0.11	0.06	0.13	0.51	0.36	0.4	0.31	0.46	0.47	0.09	0.418333	2.2167	9.83791e-11	1.00391e-08	GAD1	glutamate decarboxylase 1 [Source:NCBI gene;Acc:395743]	Metabolism;Organismal Systems;Human Diseases;Metabolism;Metabolism;Metabolism;Metabolism	Global and overview maps;Nervous system;Endocrine and metabolic disease;Amino acid metabolism;Metabolism of other amino acids;Carbohydrate metabolism;Metabolism of other amino acids	ko01100//Metabolic pathways;ko04727//GABAergic synapse;ko04940//Type I diabetes mellitus;ko00250//Alanine, aspartate and glutamate metabolism;ko00410//beta-Alanine metabolism;ko00650//Butanoate metabolism;ko00430//Taurine and hypotaurine metabolism	K01580;K01580;K01580;K01580;K01580;K01580;K01580	GO:0005737//cytoplasm;GO:0005938//cell cortex;GO:0030424//axon;GO:0043679//axon terminus;GO:0044306//neuron projection terminus;GO:0045202//synapse;GO:0048786//presynaptic active zone;GO:0060077//inhibitory synapse	GO:0003824//catalytic activity;GO:0004351//glutamate decarboxylase activity;GO:0016830//carbon-carbon lyase activity;GO:0016831//carboxy-lyase activity;GO:0030170//pyridoxal phosphate binding	GO:0019752//carboxylic acid metabolic process;GO:0035176//social behavior;GO:0035641//locomotory exploration behavior
MSTRG.19518	0	8	4	2	2	2	4	0	2	23	32	27.5	40	24	32	78	62	70	0	0.28	0.05	0.06	0.12	0	0.86	1.71	1.44	0.75	2.14	1.93	0.085	1.47167	4.1138	1.0186e-10	1.03105e-08	--	-	-	-	-	-	-	-	-
ENSGALG00000048031	69	188	128.5	361	314	337.5	293	349	321	511	385	448	810	522	666	609	688	648.5	3.34	5.3	7.28	6.84	6.45	5.83	14.39	15.25	22.08	12.26	12.55	15.96	5.84	15.415	1.4003	1.07492e-10	1.08363e-08	gag-pol	CAA42505.1 pol, partial [Gallus gallus]	-	-	-	-	-	GO:0003676//nucleic acid binding;GO:0003964//RNA-directed DNA polymerase activity;GO:0004518//nuclease activity;GO:0004519//endonuclease activity;GO:0004523//RNA-DNA hybrid ribonuclease activity;GO:0008270//zinc ion binding;GO:0016740//transferase activity;GO:0016779//nucleotidyltransferase activity;GO:0016787//hydrolase activity;GO:0035613//RNA stem-loop binding;GO:0046872//metal ion binding	GO:0006278//RNA-dependent DNA replication;GO:0015074//DNA integration;GO:0090305//nucleic acid phosphodiester bond hydrolysis;GO:0090502//RNA phosphodiester bond hydrolysis, endonucleolytic
MSTRG.26254	0	0	0	0	0	0	0	1	0.5	27	9	18	12	10	11	80	27	53.5	0	0	0	0	0	0.01	0.61	0.28	0.26	0.19	1.32	0.5	0.00166667	0.526667	8.3038	1.16475e-10	1.1648e-08	--	-	-	-	-	-	-	-	-
ENSGALG00000050544	0	0	0	0	0	0	0	0	0	11	6	8.5	8	15	11.5	11	16	13.5	0	0	0	0	0	0	0.6	0.44	0.41	0.68	0.45	0.71	0.001	0.548333	9.0989	1.19081e-10	1.18611e-08	GBP1	XP_025002282.1 guanylate-binding protein 1 isoform X1 [Gallus gallus]	Organismal Systems	Immune system	ko04621//NOD-like receptor signaling pathway	K20899	-	GO:0003924//GTPase activity;GO:0005525//GTP binding	-
MSTRG.22949	4	1	2.5	1	1	1	1	2	1.5	25	27	26	15	19	17	22	37	29.5	0.59	0.09	0.06	0.07	0.07	0.1	2.05	2.99	1.22	1.32	1.32	2.44	0.163333	1.89	3.5325	1.22437e-10	1.2123e-08	--	-	-	-	-	-	-	-	-
MSTRG.12167	7	11	9	39	40	39.5	34	37	35.5	0	1	0.5	2	4	3	3	2	2.5	0.31	0.29	0.76	0.85	0.74	0.6	0	0.04	0.06	0.1	0.07	0.05	0.591667	0.0533333	-3.4717	1.2268e-10	1.2123e-08	--	-	-	-	-	-	-	-	-
MSTRG.27404	0	94	47	316	110	213	131	152	141.5	1	2	1.5	0	0	0	0	1	0.5	0	2.22	5.35	2.02	2.44	2.13	0.02	0.07	0	0	0	0.02	2.36	0.0183333	-7.0082	1.25974e-10	1.23996e-08	--	-	-	-	-	-	-	-	-
ENSGALG00000048625	66	75	70.5	68	68	68	60	104	82	21	12	16.5	19	15	17	23	11	17	1.54	1.02	0.67	0.72	0.64	0.84	0.29	0.23	0.25	0.17	0.23	0.12	0.905	0.215	-2.0736	1.2839e-10	1.25878e-08	Wrap53	XP_029862638.1 telomerase Cajal body protein 1 [Aquila chrysaetos chrysaetos]	-	-	-	-	GO:0015030//Cajal body	GO:0003723//RNA binding	GO:0030576//Cajal body organization
MSTRG.28958	0	58	29	209	134	171.5	166	214	190	5	1	3	1	5	3	4	2	3	0	1.49	3.86	2.67	3.35	3.27	0.13	0.04	0.02	0.11	0.08	0.04	2.44	0.07	-5.1234	1.32965e-10	1.29853e-08	--	-	-	-	-	-	-	-	-
MSTRG.6835	0	10	5	20	3	11.5	9	8	8.5	78	40	59	34	110	72	83	46	64.5	0	0.55	0.78	0.13	0.39	0.26	4.27	3.08	1.8	5.02	3.32	2.07	0.351667	3.26	3.2126	1.36249e-10	1.32543e-08	--	-	-	-	-	-	-	-	-
MSTRG.20134	0	73	36.5	169	77	123	108	123	115.5	1	1	1	1	3	2	3	0	1.5	0	1.61	2.74	1.33	1.9	1.63	0.03	0.04	0.02	0.05	0.04	0	1.535	0.03	-5.6771	1.44213e-10	1.39622e-08	--	-	-	-	-	-	-	-	-
ENSGALG00000006354	41	62	51.5	104	16	60	30	36	33	3	3	3	3	4	3.5	2	6	4	1.83	1.74	2.12	0.35	0.67	0.59	0.08	0.12	0.05	0.08	0.04	0.11	1.21667	0.08	-3.9268	1.45262e-10	1.39622e-08	GAL3ST2	galactose-3-O-sulfotransferase 2 [Source:NCBI gene;Acc:424854]	-	-	-	-	GO:0016021//integral component of membrane	GO:0001733//galactosylceramide sulfotransferase activity;GO:0008146//sulfotransferase activity	GO:0009247//glycolipid biosynthetic process
ENSGALG00000016556	42	2747	1394.5	7809	5959	6884	5365	7544	6454.5	277	181	229	247	308	277.5	308	342	325	0.48	18.22	37.13	30.56	27.87	29.69	1.84	1.69	1.59	1.71	1.5	1.87	23.9917	1.7	-3.8189	1.45727e-10	1.39622e-08	GVINP1	GTPase, very large interferon inducible pseudogene 1 [Source:NCBI gene;Acc:428660]	-	-	-	-	-	GO:0005525//GTP binding	-
MSTRG.13638	0	0	0	1	3	2	3	1	2	23	16	19.5	29	28	28.5	15	15	15	0	0	0.04	0.12	0.12	0.07	1.36	1.71	1.44	1.38	0.91	0.63	0.0583333	1.23833	4.4079	1.4576e-10	1.39622e-08	--	XP_015711066.1 ALK and LTK ligand 1 [Coturnix japonica]	-	-	-	-	-	-	-
MSTRG.23563	0	94	47	320	147	233.5	204	256	230	8	1	4.5	1	5	3	3	2	2.5	0	2.6	6.36	3.15	4.43	4.21	0.22	0.04	0.03	0.12	0.06	0.05	3.45833	0.0866667	-5.3185	1.5426e-10	1.47201e-08	--	-	-	-	-	-	-	-	-
MSTRG.22468	0	3	1.5	0	1	0.5	0	0	0	9	40	24.5	46	40	43	22	46	34	0	0.08	0	0.02	0	0	0.23	1.46	1.16	0.87	0.42	0.98	0.0166667	0.853333	5.6781	1.58075e-10	1.50268e-08	--	KFQ37665.1 hypothetical protein N332_07701, partial [Mesitornis unicolor]	-	-	-	-	-	-	-
MSTRG.29595	0	157	78.5	487	369	428	398	497	447.5	9	9	9	8	11	9.5	10	12	11	0	4.26	9.47	7.74	8.46	8	0.24	0.34	0.21	0.25	0.2	0.27	6.32167	0.251667	-4.6507	1.74824e-10	1.65559e-08	--	-	-	-	-	-	-	-	-
MSTRG.28541	2	138	70	475	409	442	384	522	453	14	12	13	12	20	16	20	17	18.5	0.04	1.58	3.89	3.61	3.43	3.54	0.16	0.19	0.13	0.19	0.17	0.16	2.68167	0.166667	-4.0081	1.96553e-10	1.84738e-08	--	-	-	-	-	-	-	-	-
ENSGALG00000011141	759	961	860	2825	2014	2419.5	2101	2577	2339	776	369	572.5	389	860	624.5	625	716	670.5	22.88	16.91	35.64	27.41	28.96	26.91	13.69	9.16	6.64	12.64	8.06	10.4	26.4517	10.0983	-1.3892	1.98984e-10	1.86322e-08	ITGB6	integrin subunit beta 6 [Source:NCBI gene;Acc:424191]	Environmental Information Processing;Human Diseases;Cellular Processes;Cellular Processes;Human Diseases;Environmental Information Processing;Human Diseases;Human Diseases	Signal transduction;Infectious disease: viral;Cell motility;Cellular community - eukaryotes;Cardiovascular disease;Signaling molecules and interaction;Cardiovascular disease;Cardiovascular disease	ko04151//PI3K-Akt signaling pathway;ko05165//Human papillomavirus infection;ko04810//Regulation of actin cytoskeleton;ko04510//Focal adhesion;ko05414//Dilated cardiomyopathy;ko04512//ECM-receptor interaction;ko05410//Hypertrophic cardiomyopathy;ko05412//Arrhythmogenic right ventricular cardiomyopathy	K06589;K06589;K06589;K06589;K06589;K06589;K06589;K06589	GO:0005654//nucleoplasm;GO:0005813//centrosome;GO:0005925//focal adhesion;GO:0008305//integrin complex;GO:0009897//external side of plasma membrane;GO:0009986//cell surface;GO:0030054//cell junction;GO:0034685//integrin alphav-beta6 complex;GO:0043235//receptor complex	GO:0005178//integrin binding;GO:0038023//signaling receptor activity	GO:0000902//cell morphogenesis;GO:0006954//inflammatory response;GO:0006955//immune response;GO:0007155//cell adhesion;GO:0007160//cell-matrix adhesion;GO:0007179//transforming growth factor beta receptor signaling pathway;GO:0007229//integrin-mediated signaling pathway;GO:0009611//response to wounding;GO:0009615//response to virus;GO:0010467//gene expression;GO:0033627//cell adhesion mediated by…
MSTRG.21313	0	5	2.5	2	0	1	3	3	3	18	44	31	25	24	24.5	23	62	42.5	0	0.21	0.06	0	0.1	0.08	0.8	2.76	1.08	0.89	0.75	2.28	0.075	1.42667	4.2496	2.11157e-10	1.96983e-08	--	XP_040510433.1 T-cell-interacting, activating receptor on myeloid cells protein 1-like [Gallus gallus]	-	-	-	-	-	-	-
ENSGALG00000000639	42	309	175.5	160	171	165.5	136	226	181	43	10	26.5	13	39	26	33	31	32	1.67	7.16	2.66	3.06	2.47	3.11	1	0.33	0.29	0.75	0.56	0.59	3.355	0.586667	-2.5157	2.13396e-10	1.97884e-08	LRRN2	leucine rich repeat neuronal 2 [Source:NCBI gene;Acc:428261]	-	-	-	-	-	GO:0005515//protein binding	-
ENSGALG00000053680	25	14	19.5	22	9	15.5	22	13	17.5	0	0	0	0	0	0	0	0	0	6.66	2.25	2.43	1.05	2.63	1.18	0	0	0	0	0	0	2.7	0.001	-11.3987	2.18e-10	2.01115e-08	HIST1H46L2	histone cluster 1, H4-IV, germinal H4-like 2 [Source:NCBI gene;Acc:100858049]	Organismal Systems;Human Diseases;Human Diseases;Human Diseases	Immune system;Cancer: overview;Immune disease;Substance dependence	ko04613//Neutrophil extracellular trap formation;ko05203//Viral carcinogenesis;ko05322//Systemic lupus erythematosus;ko05034//Alcoholism	K11254;K11254;K11254;K11254	GO:0000786//nucleosome;GO:0005634//nucleus;GO:0005654//nucleoplasm;GO:0005694//chromosome	GO:0003677//DNA binding;GO:0046982//protein heterodimerization activity	GO:0006334//nucleosome assembly;GO:0006352//DNA-templated transcription, initiation
MSTRG.25194	16	38	27	83	44	63.5	42	65	53.5	16	3	9.5	8	5	6.5	13	12	12.5	1.15	1.59	2.5	1.43	1.38	1.62	0.67	0.18	0.33	0.18	0.4	0.42	1.61167	0.363333	-2.1492	2.29627e-10	2.11063e-08	--	-	-	-	-	-	-	-	-
MSTRG.24574	0	173	86.5	578	422	500	442	638	540	11	7	9	6	15	10.5	17	13	15	0	3.06	7.33	5.77	6.12	6.7	0.19	0.17	0.1	0.22	0.22	0.19	4.83	0.181667	-4.7327	2.51779e-10	2.29735e-08	--	-	-	-	-	-	-	-	-
MSTRG.1942	0	63	31.5	198	133	165.5	167	150	158.5	4	1	2.5	1	4	2.5	7	3	5	0	0.81	1.84	1.33	1.69	1.15	0.05	0.02	0.01	0.04	0.07	0.03	1.13667	0.0366667	-4.9542	2.78319e-10	2.53028e-08	--	-	-	-	-	-	-	-	-
MSTRG.23901	4	16	10	46	45	45.5	37	50	43.5	4	0	2	1	4	2.5	2	1	1.5	0.48	1.11	2.3	2.42	2.02	2.07	0.28	0	0.07	0.23	0.1	0.06	1.73333	0.123333	-3.8129	2.83117e-10	2.56457e-08	--	-	-	-	-	-	-	-	-
MSTRG.19300	0	42	21	145	103	124	126	176	151	0	1	0.5	1	0	0.5	0	2	1	0	0.77	1.91	1.47	1.82	1.92	0	0.03	0.02	0	0	0.03	1.315	0.0133333	-6.6239	3.03582e-10	2.74002e-08	--	-	-	-	-	-	-	-	-
MSTRG.30552	21	47	34	33	31	32	28	38	33	88	49	68.5	153	121	137	150	103	126.5	0.79	1.55	0.5	0.63	0.47	0.69	2.36	1.55	3.48	2.56	2.37	1.88	0.771667	2.36667	1.6168	3.34222e-10	3.00571e-08	--	XP_040511021.1 uncharacterized protein LOC121106483 [Gallus gallus]	-	-	-	-	-	-	-
MSTRG.24229	0	0	0	0	0	0	0	0	0	12	11	11.5	6	20	13	14	8	11	0	0	0	0	0	0	0.56	0.72	0.27	0.77	0.48	0.31	0.001	0.518333	9.0177	3.59212e-10	3.21887e-08	--	-	-	-	-	-	-	-	-
MSTRG.16065	0	42	21	132	88	110	107	174	140.5	0	1	0.5	0	1	0.5	2	0	1	0	1.04	2.35	1.69	2.08	2.56	0	0.03	0	0.02	0.04	0	1.62	0.015	-6.7549	3.64666e-10	3.25608e-08	--	-	-	-	-	-	-	-	-
ENSGALG00000015737	18	277	147.5	168	234	201	190	305	247.5	561	997	779	1082	948	1015	904	1316	1110	0.35	3.17	1.38	2.07	1.71	2.07	6.44	16.11	12.03	9.08	7.59	12.45	1.79167	10.6167	2.567	4.07302e-10	3.62383e-08	NCAM2	neural cell adhesion molecule 2 [Source:NCBI gene;Acc:427968]	Human Diseases;Environmental Information Processing	Neurodegenerative disease;Signaling molecules and interaction	ko05020//Prion disease;ko04514//Cell adhesion molecules	K06491;K06491	GO:0005886//plasma membrane;GO:0016020//membrane;GO:0016021//integral component of membrane;GO:0016604//nuclear body;GO:0030424//axon;GO:0043005//neuron projection	GO:0005515//protein binding;GO:0042802//identical protein binding	GO:0007155//cell adhesion
MSTRG.17996	20	124	72	533	518	525.5	540	676	608	53	20	36.5	22	36	29	49	50	49.5	0.56	2.01	6.2	6.5	6.86	6.51	0.86	0.46	0.35	0.49	0.58	0.67	4.77333	0.568333	-3.0702	4.44759e-10	3.93753e-08	--	-	-	-	-	-	-	-	-
MSTRG.18034	6	12	9	35	26	30.5	21	37	29	129	37	83	41	101	71	110	81	95.5	0.52	0.59	1.24	0.99	0.81	1.08	6.45	2.62	2	4.25	4.05	3.36	0.871667	3.78833	2.1197	4.45711e-10	3.93753e-08	--	-	-	-	-	-	-	-	-
ENSGALG00000049884	127	85	106	182	117	149.5	130	197	163.5	30	26	28	48	42	45	41	51	46	5.35	2.1	3.22	2.23	2.51	2.89	0.74	0.9	1.15	0.87	0.74	1.04	3.05	0.906667	-1.7502	4.4943e-10	3.95641e-08	STKLD1	XP_004945993.1 serine/threonine kinase-like domain-containing protein STKLD1 isoform X2 [Gallus gallus]	-	-	-	-	GO:0016020//membrane;GO:0016021//integral component of membrane	GO:0004672//protein kinase activity;GO:0004674//protein serine/threonine kinase activity;GO:0005524//ATP binding	GO:0006468//protein phosphorylation
MSTRG.6742	0	57	28.5	188	140	164	167	202	184.5	3	3	3	4	7	5.5	5	6	5.5	0	2.18	5.16	4.15	5.01	4.59	0.12	0.16	0.15	0.22	0.14	0.19	3.515	0.163333	-4.4276	4.68415e-10	4.10907e-08	--	-	-	-	-	-	-	-	-
MSTRG.14867	86	50	68	45	29	37	23	36	29.5	2	1	1.5	4	3	3.5	5	4	4.5	2.52	0.86	0.55	0.38	0.31	0.37	0.03	0.02	0.07	0.04	0.06	0.06	0.831667	0.0466667	-4.1555	5.07479e-10	4.42073e-08	--	-	-	-	-	-	-	-	-
MSTRG.4933	6	4	5	18	8	13	9	24	16.5	46	16	31	46	74	60	87	47	67	0.32	0.12	0.38	0.19	0.22	0.42	1.39	0.67	1.33	1.85	1.91	1.18	0.275	1.38833	2.3359	5.56985e-10	4.83513e-08	gag-pro-pol	XP_021259922.1 LOW QUALITY PROTEIN: uncharacterized protein LOC110402288 [Numida meleagris]	-	-	-	-	-	-	-
MSTRG.422	0	1	0.5	20	19	19.5	19	23	21	97	44	70.5	55	83	69	106	117	111.5	0	0.02	0.23	0.24	0.24	0.22	1.57	1	0.86	1.12	1.26	1.56	0.158333	1.22833	2.9557	5.78345e-10	5.00318e-08	--	-	-	-	-	-	-	-	-
MSTRG.20260	2	354	178	803	447	625	432	590	511	16	19	17.5	15	26	20.5	31	9	20	0.03	3.61	5.86	3.52	3.45	3.56	0.17	0.28	0.15	0.22	0.23	0.08	3.33833	0.188333	-4.1478	6.18291e-10	5.31199e-08	--	-	-	-	-	-	-	-	-
MSTRG.30962	16	67	41.5	82	144	113	88	135	111.5	158	176	167	522	350	436	329	452	390.5	0.19	0.48	0.42	0.79	0.49	0.57	1.13	1.77	3.61	2.08	1.72	2.66	0.49	2.16167	2.1413	6.461e-10	5.5319e-08	pol	XP_048786294.1 uncharacterized protein LOC125686402 [Lagopus muta]	-	-	-	-	-	-	-
MSTRG.29535	11	29	20	46	36	41	43	46	44.5	77	59	68	75	62	68.5	75	109	92	1.3	1.99	2.27	1.91	2.32	1.88	5.31	5.72	5	3.56	3.78	6.19	1.945	4.92667	1.3408	6.73336e-10	5.72588e-08	--	-	-	-	-	-	-	-	-
ENSGALG00000014880	267	377	322	495	631	563	681	827	754	748	1218	983	1298	1074	1186	1508	1630	1569	7.19	5.92	5.58	7.67	8.38	7.71	11.78	26.99	19.78	14.1	17.37	21.13	7.075	18.525	1.3887	7.21221e-10	6.11228e-08	PARP8	poly(ADP-ribose) polymerase family member 8 [Source:NCBI gene;Acc:427198]	-	-	-	-	-	GO:0003950//NAD+ ADP-ribosyltransferase activity;GO:1990404//protein ADP-ribosylase activity	GO:0070213//protein auto-ADP-ribosylation
ENSGALG00000011250	70	57	63.5	118	127	122.5	155	149	152	252	176	214	447	461	454	341	258	299.5	2.47	1.18	1.74	2.03	2.5	1.82	5.21	5.12	8.94	7.94	5.15	4.39	1.95667	6.125	1.6463	7.72329e-10	6.51811e-08	ASIC4	acid sensing ion channel subunit family member 4 [Source:NCBI gene;Acc:769191]	Organismal Systems	Sensory system	ko04750//Inflammatory mediator regulation of TRP channels	K04831	GO:0016020//membrane	GO:0005272//sodium channel activity	GO:0001662//behavioral fear response;GO:0006814//sodium ion transport
ENSGALG00000048887	43	41	42	21	39	30	24	27	25.5	1	3	2	0	0	0	0	1	0.5	0.37	0.2	0.08	0.15	0.09	0.08	0.01	0.02	0	0	0	0	0.161667	0.005	-5.015	7.7432e-10	6.51811e-08	--	-	-	-	-	-	-	-	-
MSTRG.27730	1	14	7.5	28	18	23	23	50	36.5	95	93	94	67	117	92	64	117	90.5	0.04	0.32	0.46	0.32	0.41	0.68	2.19	3.02	1.5	2.25	1.08	2.22	0.371667	2.04333	2.4588	9.08511e-10	7.59655e-08	--	-	-	-	-	-	-	-	-
ENSGALG00000036364	0	3	1.5	8	14	11	18	17	17.5	80	50	65	53	32	42.5	48	78	63	0	0.08	0.15	0.29	0.37	0.27	2.11	1.86	1.35	0.7	0.93	1.69	0.193333	1.44	2.8969	9.42424e-10	7.85384e-08	FOXG1	forkhead box G1 [Source:NCBI gene;Acc:396110]	Environmental Information Processing	Signal transduction	ko04068//FoxO signaling pathway	K09385	GO:0005634//nucleus	GO:0003677//DNA binding;GO:0003700//transcription factor activity, sequence-specific DNA binding;GO:0043565//sequence-specific DNA binding;GO:1990837//sequence-specific double-stranded DNA binding	GO:0006355//regulation of transcription, DNA-templated;GO:0006357//regulation of transcription from RNA polymerase II promoter;GO:0045892//negative regulation of transcription, DNA-templated
ENSGALG00000042003	30	30	30	78	73	75.5	64	68	66	209	70	139.5	96	136	116	209	179	194	1.11	0.65	1.21	1.22	1.08	0.87	4.52	2.13	2.01	2.45	3.31	3.19	1.02333	2.935	1.5201	9.58203e-10	7.95881e-08	FZD10	frizzled class receptor 10 [Source:NCBI gene;Acc:373885]	Human Diseases;Human Diseases;Human Diseases;Human Diseases;Human Diseases;Human Diseases;Environmental Information Processing;Environmental Information Processing;Environmental Information Processing;Human Diseases;Human Diseases;Human Diseases;Cellular Processes;Organismal Systems;Human Diseases	Cancer: overview;Neurodegenerative disease;Infectious disease: viral;Neurodegenerative disease;Cancer: overview;Cancer: specific types;Signal transduction;Signal transduction;Signal transduction;Endocrine and metabolic disease;Cancer: specific types;Cancer: specific types;Cellular community - eukaryotes;Endocrine system;Cancer: specific types	ko05200//Pathways in cancer;ko05022//Pathways of neurodegeneration - multiple diseases;ko05165//Human papillomavirus infection;ko05010//Alzheimer disease;ko05205//Proteoglycans in cancer;ko05225//Hepatocellular carcinoma;ko04310//Wnt signaling pathway;ko04390//Hippo signaling pathway;ko04150//mTOR signaling pathway;ko04934//Cushing syndrome;ko05226//Gastric cancer;ko05224//Breast cancer;ko04550//…	K02842;K02842;K02842;K02842;K02842;K02842;K02842;K02842;K02842;K02842;K02842;K02842;K02842;K02842;K02842	GO:0005654//nucleoplasm;GO:0005737//cytoplasm;GO:0009986//cell surface;GO:0016020//membrane;GO:0016021//integral component of membrane	GO:0004888//transmembrane signaling receptor activity;GO:0005515//protein binding;GO:0017147//Wnt-protein binding;GO:0042813//Wnt-activated receptor activity	GO:0007166//cell surface receptor signaling pathway;GO:0016055//Wnt signaling pathway;GO:0032956//regulation of actin cytoskeleton organization;GO:0034260//negative regulation of GTPase activity;GO:0038031//non-canonical Wnt signaling pathway via JNK cascade;GO:0043507//positive regulation of JUN kinase activity;GO:0043547//positive regulation of GTPase activity;GO:0060070//canonical Wnt signalin…
ENSGALG00000004320	39	31	35	96	50	73	44	82	63	17	5	11	13	16	14.5	19	13	16	0.24	0.11	0.25	0.14	0.13	0.18	0.06	0.03	0.05	0.05	0.05	0.04	0.175	0.0466667	-1.9069	1.03748e-09	8.58878e-08	FAT2	FAT atypical cadherin 2 [Source:NCBI gene;Acc:416266]	-	-	-	-	GO:0005886//plasma membrane;GO:0005912//adherens junction;GO:0016020//membrane	GO:0005509//calcium ion binding	GO:0007155//cell adhesion;GO:0007156//homophilic cell adhesion via plasma membrane adhesion molecules;GO:0010631//epithelial cell migration;GO:0031589//cell-substrate adhesion
MSTRG.30972	21	68	44.5	134	149	141.5	126	164	145	246	147	196.5	270	221	245.5	445	293	369	0.11	0.21	0.29	0.35	0.3	0.3	0.75	0.64	0.8	0.57	1	0.74	0.26	0.75	1.5284	1.14995e-09	9.45721e-08	pol	XP_048786996.1 uncharacterized protein LOC125686710 [Lagopus muta]	-	-	-	-	-	-	-
ENSGALG00000034189	0	0	0	3	1	2	2	2	2	20	11	15.5	14	10	12	19	27	23	0	0	0.14	0.05	0.1	0.08	1.3	1.01	0.88	0.54	0.91	1.45	0.0616667	1.015	4.0408	1.20406e-09	9.86972e-08	LBX1	ladybird homeobox 1 [Source:NCBI gene;Acc:100431103]	-	-	-	-	GO:0005667//transcription factor complex	GO:0000981//RNA polymerase II transcription factor activity, sequence-specific DNA binding;GO:0003677//DNA binding;GO:0003700//transcription factor activity, sequence-specific DNA binding	GO:0001947//heart looping;GO:0006355//regulation of transcription, DNA-templated;GO:0006357//regulation of transcription from RNA polymerase II promoter;GO:0008285//negative regulation of cell proliferation;GO:0021522//spinal cord motor neuron differentiation;GO:0045665//negative regulation of neuron differentiation;GO:0048663//neuron fate commitment;GO:0048664//neuron fate determination
ENSGALG00000012802	170	810	490	778	1254	1016	2077	1244	1660.5	1884	2478	2181	12955	8810	10882.5	6567	7819	7193	3.41	9.22	6.36	11.03	18.45	8.5	21.68	40.21	143.72	83.96	55.02	73.49	9.495	69.68	2.8755	1.23918e-09	1.01244e-07	F13A1	coagulation factor XIII A chain [Source:NCBI gene;Acc:395420]	-	-	-	-	-	GO:0003810//protein-glutamine gamma-glutamyltransferase activity	GO:0007596//blood coagulation;GO:0018149//peptide cross-linking;GO:0072378//blood coagulation, fibrin clot formation
MSTRG.12038	248	638	443	503	649	576	639	860	749.5	798	939	868.5	1158	1247	1202.5	1231	1499	1365	1.98	2.97	1.68	2.34	2.33	2.37	3.73	6.16	5.23	4.85	4.2	5.76	2.27833	4.98833	1.1306	1.29615e-09	1.05554e-07	pol	XP_014810274.1 PREDICTED: uncharacterized protein LOC106895380 [Calidris pugnax]	-	-	-	-	-	-	-
MSTRG.27244	1	114	57.5	256	180	218	218	276	247	7	8	7.5	6	11	8.5	8	18	13	0.05	2.93	4.68	3.57	4.25	4.13	0.14	0.27	0.13	0.23	0.12	0.36	3.26833	0.208333	-3.9716	1.36764e-09	1.11014e-07	--	-	-	-	-	-	-	-	-
MSTRG.22429	60	775	417.5	964	920	942	896	1191	1043.5	170	77	123.5	124	162	143	170	132	151	0.85	6.62	5.93	6.08	6.02	6.03	1.45	0.92	1.03	1.15	1.06	0.92	5.255	1.08833	-2.2716	1.46274e-09	1.17424e-07	--	-	-	-	-	-	-	-	-
MSTRG.26459	6	59	32.5	213	128	170.5	151	152	151.5	852	288	570	399	806	602.5	787	579	683	0.3	1.62	4.16	2.69	3.22	2.47	23.77	11.34	10.81	18.8	16.06	13.42	2.41	15.7	2.7037	1.46405e-09	1.17424e-07	--	XP_046758041.1 2-oxoglutarate and iron-dependent oxygenase domain-containing protein 3 isoform X1 [Gallus gallus]	-	-	-	-	-	-	-
MSTRG.30971	21	68	44.5	134	149	141.5	126	164	145	244	145	194.5	268	221	244.5	445	293	369	0.11	0.21	0.29	0.35	0.3	0.3	0.75	0.63	0.79	0.57	1	0.74	0.26	0.746667	1.522	1.4654e-09	1.17424e-07	pol	XP_048786996.1 uncharacterized protein LOC125686710 [Lagopus muta]	-	-	-	-	-	-	-
MSTRG.19894	0	105	52.5	213	491	352	410	666	538	11	8	9.5	5	5	5	12	13	12.5	0	2.45	3.56	8.85	7.49	9.21	0.26	0.26	0.11	0.1	0.21	0.25	5.26	0.198333	-4.7291	1.52414e-09	1.21742e-07	--	-	-	-	-	-	-	-	-
ENSGALG00000053674	0	6	3	3	7	5	7	9	8	26	32	29	47	15	31	71	29	50	0	0.18	0.06	0.16	0.16	0.16	0.76	1.32	1.33	0.37	1.52	0.7	0.12	1	3.0589	1.83315e-09	1.45957e-07	gag-pol	XP_021257629.1 uncharacterized protein LOC110401160 [Numida meleagris]	-	-	-	-	-	GO:0003676//nucleic acid binding;GO:0003964//RNA-directed DNA polymerase activity;GO:0004518//nuclease activity;GO:0004519//endonuclease activity;GO:0004523//RNA-DNA hybrid ribonuclease activity;GO:0008270//zinc ion binding;GO:0016740//transferase activity;GO:0016779//nucleotidyltransferase activity;GO:0016787//hydrolase activity;GO:0035613//RNA stem-loop binding;GO:0046872//metal ion binding	GO:0006278//RNA-dependent DNA replication;GO:0015074//DNA integration;GO:0090305//nucleic acid phosphodiester bond hydrolysis;GO:0090502//RNA phosphodiester bond hydrolysis, endonucleolytic
ENSGALG00000008976	99	435	267	257	204	230.5	192	257	224.5	39	52	45.5	64	62	63	70	68	69	3.02	7.78	3.58	3.08	2.9	2.97	0.76	1.37	1.13	0.91	0.96	1.02	3.88833	1.025	-1.9235	2.03903e-09	1.61322e-07	ADAM22	ADAM metallopeptidase domain 22 [Source:NCBI gene;Acc:420537]	-	-	-	-	GO:0016020//membrane;GO:0016021//integral component of membrane;GO:0030424//axon	GO:0004222//metalloendopeptidase activity;GO:0008237//metallopeptidase activity	GO:0006508//proteolysis;GO:0008344//adult locomotory behavior;GO:0014037//Schwann cell differentiation;GO:0022011//myelination in peripheral nervous system;GO:0042063//gliogenesis
ENSGALG00000045478	60	117	88.5	171	173	172	154	156	155	203	166	184.5	239	432	335.5	341	279	310	1.44	1.64	1.72	1.88	1.69	1.3	2.85	3.28	3.25	5.06	3.5	3.23	1.61167	3.52833	1.1304	2.13373e-09	1.68282e-07	EXOC3L2	exocyst complex component 3 like [Source:NCBI gene;Acc:423478]	-	-	-	-	GO:0000145//exocyst	-	GO:0006887//exocytosis
MSTRG.23084	0	0	0	6	5	5.5	6	14	10	36	24	30	14	49	31.5	42	45	43.5	0	0	0.15	0.13	0.16	0.29	1.25	1.17	0.47	1.42	1.07	1.29	0.121667	1.11167	3.1917	2.17657e-09	1.71121e-07	--	-	-	-	-	-	-	-	-
MSTRG.25804	53	16	34.5	32	38	35	26	48	37	1	0	0.5	1	3	2	6	5	5.5	2.1	0.37	0.53	0.68	0.47	0.66	0.02	0	0.02	0.06	0.1	0.1	0.801667	0.05	-4.003	2.42682e-09	1.90198e-07	--	XP_048786376.1 uncharacterized protein LOC125686441 [Lagopus muta]	-	-	-	-	-	-	-
ENSGALG00000005843	1040	6255	3647.5	1595	686	1140.5	765	1083	924	277	100	188.5	112	229	170.5	143	181	162	46.42	162.88	29.88	13.89	15.52	17.15	7.3	3.6	2.74	4.86	2.75	3.95	47.6233	4.2	-3.5032	2.67926e-09	2.08674e-07	EEF1A2	eukaryotic translation elongation factor 1 alpha 2 [Source:NCBI gene;Acc:419244]	Human Diseases;Genetic Information Processing;Human Diseases	Infectious disease: parasitic;Translation;Infectious disease: bacterial	ko05140//Leishmaniasis;ko03013//Nucleocytoplasmic transport;ko05134//Legionellosis	K03231;K03231;K03231	GO:0005737//cytoplasm;GO:0005853//eukaryotic translation elongation factor 1 complex;GO:0045202//synapse	GO:0000166//nucleotide binding;GO:0003746//translation elongation factor activity;GO:0003924//GTPase activity;GO:0005525//GTP binding;GO:0019901//protein kinase binding	GO:0006412//translation;GO:0006414//translational elongation;GO:0043065//positive regulation of apoptotic process;GO:0090218//positive regulation of lipid kinase activity
ENSGALG00000016328	2516	3141	2828.5	3860	3495	3677.5	3731	5106	4418.5	1301	1033	1167	1620	1910	1765	2665	1929	2297	171.48	125.18	110.07	107.62	116.33	120.7	51.66	57.55	62.22	63.27	77.36	63.13	125.23	62.5317	-1.0019	2.69652e-09	2.08791e-07	GSTA2	glutathione S-transferase alpha 2 [Source:NCBI gene;Acc:414895]	Metabolism;Human Diseases;Human Diseases;Human Diseases;Human Diseases;Human Diseases;Organismal Systems;Human Diseases;Metabolism;Metabolism;Metabolism;Metabolism;Human Diseases	Global and overview maps;Cancer: overview;Cancer: overview;Cancer: overview;Cancer: specific types;Cardiovascular disease;Aging;Drug resistance: antineoplastic;Xenobiotics biodegradation and metabolism;Metabolism of other amino acids;Xenobiotics biodegradation and metabolism;Xenobiotics biodegradation and metabolism;Cancer: overview	ko01100//Metabolic pathways;ko05200//Pathways in cancer;ko05208//Chemical carcinogenesis - reactive oxygen species;ko05207//Chemical carcinogenesis - receptor activation;ko05225//Hepatocellular carcinoma;ko05418//Fluid shear stress and atherosclerosis;ko04212//Longevity regulating pathway - worm;ko01524//Platinum drug resistance;ko00983//Drug metabolism - other enzymes;ko00480//Glutathione metabo…	K00799;K00799;K00799;K00799;K00799;K00799;K00799;K00799;K00799;K00799;K00799;K00799;K00799	GO:0005737//cytoplasm	GO:0004364//glutathione transferase activity;GO:0005515//protein binding;GO:0016740//transferase activity	GO:0006749//glutathione metabolic process;GO:0006805//xenobiotic metabolic process
MSTRG.18280	0	4	2	17	3	10	11	9	10	50	34	42	29	34	31.5	45	34	39.5	0	0.11	0.34	0.06	0.24	0.15	1.39	1.33	0.78	0.79	0.91	0.78	0.15	0.996667	2.7321	2.69748e-09	2.08791e-07	--	-	-	-	-	-	-	-	-
MSTRG.22414	4	11	7.5	54	63	58.5	44	61	52.5	233	88	160.5	114	130	122	192	264	228	0.08	0.13	0.45	0.57	0.4	0.42	2.74	1.45	1.3	1.27	1.65	2.55	0.341667	1.82667	2.4186	3.07839e-09	2.3754e-07	shisa3	POI36094.1 hypothetical protein CIB84_000153 [Bambusicola thoracicus]	-	-	-	-	-	-	-
ENSGALG00000002959	306	552	429	484	552	518	653	924	788.5	935	1061	998	1031	946	988.5	1442	1539	1490.5	11.87	12.5	7.86	9.66	11.58	12.41	21.22	33.87	22.64	17.9	23.93	28.75	10.98	24.7183	1.1707	3.11868e-09	2.39908e-07	NRBF2	nuclear receptor binding factor 2 [Source:NCBI gene;Acc:423656]	Human Diseases;Human Diseases;Human Diseases;Human Diseases;Human Diseases;Cellular Processes	Neurodegenerative disease;Neurodegenerative disease;Neurodegenerative disease;Neurodegenerative disease;Neurodegenerative disease;Transport and catabolism	ko05022//Pathways of neurodegeneration - multiple diseases;ko05014//Amyotrophic lateral sclerosis;ko05010//Alzheimer disease;ko05016//Huntington disease;ko05017//Spinocerebellar ataxia;ko04140//Autophagy - animal	K21246;K21246;K21246;K21246;K21246;K21246	GO:0005634//nucleus	GO:0031490//chromatin DNA binding;GO:0033142//progesterone receptor binding	GO:0006914//autophagy
MSTRG.3875	0	0	0	0	4	2	2	0	1	36	6	21	26	18	22	27	21	24	0	0	0	0.18	0.09	0	2.09	0.49	1.46	0.87	1.14	1	0.045	1.175	4.7066	3.23185e-09	2.47851e-07	--	KAH1185231.1 hypothetical protein KIL84_017980, partial [Mauremys mutica]	-	-	-	-	-	-	-
ENSGALG00000015627	45	87	66	42	50	46	61	72	66.5	105	182	143.5	246	249	247.5	274	264	269	1.83	2.11	0.73	0.97	1.2	1.03	2.54	6.18	5.53	4.99	4.72	5.13	1.31167	4.84833	1.8861	3.27145e-09	2.50121e-07	HAPLN1	hyaluronan and proteoglycan link protein 1 [Source:NCBI gene;Acc:396475]	-	-	-	-	GO:0005576//extracellular region;GO:0031012//extracellular matrix;GO:0045202//synapse	GO:0005540//hyaluronic acid binding	GO:0001501//skeletal system development;GO:0007155//cell adhesion;GO:0007417//central nervous system development
MSTRG.30952	103	142	122.5	122	177	149.5	181	238	209.5	241	344	292.5	325	395	360	424	510	467	3.02	2.43	1.49	2.34	2.42	2.41	4.13	8.29	5.37	5.63	5.3	7.18	2.35167	5.98333	1.3473	3.54103e-09	2.69906e-07	--	XP_048786347.1 uncharacterized protein LOC125686423 isoform X1 [Lagopus muta]	-	-	-	-	-	-	-
ENSGALG00000009512	2077	4350	3213.5	6381	6363	6372	5088	6218	5653	6720	6425	6572.5	15443	18366	16904.5	11715	12978	12346.5	96.35	117.38	123.29	132.73	107.46	99.44	182.76	245.52	408.36	413.64	231.02	292.99	112.775	295.715	1.3908	3.60071e-09	2.73621e-07	TFPI2	tissue factor pathway inhibitor 2 [Source:NCBI gene;Acc:420561]	-	-	-	-	GO:0005576//extracellular region	GO:0004867//serine-type endopeptidase inhibitor activity;GO:0030414//peptidase inhibitor activity	GO:0010466//negative regulation of peptidase activity
ENSGALG00000010160	10	35	22.5	77	110	93.5	84	117	100.5	248	126	187	178	238	208	213	202	207.5	0.55	1.13	1.61	2.48	1.92	2.11	7.83	6.1	5.64	5.8	4.55	5.61	1.63333	5.92167	1.8582	3.63129e-09	2.75109e-07	DMRT1	doublesex and mab-3 related transcription factor 1 [Source:HGNC Symbol;Acc:HGNC:2934]	-	-	-	-	GO:0005634//nucleus;GO:0005737//cytoplasm	GO:0000977//RNA polymerase II regulatory region sequence-specific DNA binding;GO:0000978//RNA polymerase II core promoter proximal region sequence-specific DNA binding;GO:0000981//RNA polymerase II transcription factor activity, sequence-specific DNA binding;GO:0000987//core promoter proximal region sequence-specific DNA binding;GO:0001228//transcriptional activator activity, RNA polymerase II tr…	GO:0000122//negative regulation of transcription from RNA polymerase II promoter;GO:0000902//cell morphogenesis;GO:0002176//male germ cell proliferation;GO:0003006//developmental process involved in reproduction;GO:0006355//regulation of transcription, DNA-templated;GO:0006357//regulation of transcription from RNA polymerase II promoter;GO:0007281//germ cell development;GO:0007283//spermatogenesi…
ENSGALG00000015143	6	1	3.5	6	7	6.5	6	6	6	47	53	50	37	14	25.5	32	91	61.5	0.68	0.07	0.28	0.36	0.31	0.23	3.1	4.92	2.36	0.77	1.54	4.94	0.321667	2.93833	3.1914	3.75393e-09	2.83541e-07	TTR	transthyretin [Source:NCBI gene;Acc:396277]	Organismal Systems	Endocrine system	ko04918//Thyroid hormone synthesis	K20731	-	GO:0070324//thyroid hormone binding	GO:0042572//retinol metabolic process;GO:0070327//thyroid hormone transport
MSTRG.24212	0	0	0	1	2	1.5	1	2	1.5	14	19	16.5	7	18	12.5	23	17	20	0	0	0.03	0.06	0.03	0.05	0.59	1.12	0.28	0.63	0.71	0.59	0.0283333	0.653333	4.5272	4.11736e-09	3.08198e-07	--	-	-	-	-	-	-	-	-
ENSGALG00000002046	24	54	39	63	111	87	193	196	194.5	232	372	302	629	241	435	979	553	766	1.14	1.5	1.25	2.38	4.19	3.22	6.44	14.53	16.9	5.58	19.88	12.64	2.28	12.6617	2.4734	4.19621e-09	3.13162e-07	SYT15	synaptotagmin 15 [Source:NCBI gene;Acc:423614]	-	-	-	-	GO:0019898//extrinsic component of membrane	-	-
ENSGALG00000009266	16	55	35.5	113	66	89.5	67	116	91.5	13	15	14	25	13	19	15	13	14	0.47	0.95	1.4	0.88	0.91	1.19	0.23	0.37	0.42	0.19	0.19	0.19	0.966667	0.265	-1.867	4.3026e-09	3.20147e-07	FGA	fibrinogen alpha chain [Source:NCBI gene;Acc:396307]	Human Diseases;Organismal Systems;Organismal Systems;Organismal Systems	Infectious disease: viral;Immune system;Immune system;Immune system	ko05171//Coronavirus disease - COVID-19;ko04613//Neutrophil extracellular trap formation;ko04611//Platelet activation;ko04610//Complement and coagulation cascades	K03903;K03903;K03903;K03903	GO:0005577//fibrinogen complex;GO:0005938//cell cortex;GO:0045202//synapse	GO:0005102//receptor binding	GO:0007596//blood coagulation;GO:0030168//platelet activation;GO:0051258//protein polymerization
ENSGALG00000037856	887	6568	3727.5	11303	6754	9028.5	7499	8803	8151	1821	1035	1428	1022	2183	1602.5	1543	1499	1521	15.65	74.48	93.48	60.03	68.24	60.68	20.7	16.16	11.15	20.57	12.85	14.12	62.0933	15.925	-1.9631	4.59295e-09	3.40737e-07	CHL1	cell adhesion molecule L1 like [Source:NCBI gene;Acc:416102]	-	-	-	-	GO:0005886//plasma membrane;GO:0030425//dendrite;GO:0045177//apical part of cell	GO:0002020//protease binding;GO:0005515//protein binding	GO:0001764//neuron migration;GO:0007155//cell adhesion;GO:0007411//axon guidance;GO:0008344//adult locomotory behavior;GO:0031175//neuron projection development;GO:0035640//exploration behavior;GO:0043524//negative regulation of neuron apoptotic process;GO:0050890//cognition
MSTRG.27303	0	39	19.5	165	99	132	93	126	109.5	5	2	3.5	2	5	3.5	2	5	3.5	0	0.61	1.86	1.2	1.15	1.18	0.08	0.04	0.03	0.07	0.02	0.06	1	0.05	-4.3219	4.86169e-09	3.59607e-07	--	-	-	-	-	-	-	-	-
MSTRG.7956	0	12	6	24	18	21	16	17	16.5	130	28	79	31	121	76	104	83	93.5	0	0.23	0.33	0.27	0.24	0.19	2.49	0.76	0.58	1.93	1.46	1.31	0.21	1.42167	2.7591	4.91096e-09	3.62179e-07	--	-	-	-	-	-	-	-	-
MSTRG.19921	37	179	108	488	245	366.5	289	365	327	64	44	54	33	74	53.5	53	55	54	1.54	4.35	8.49	4.6	5.49	5.26	1.56	1.51	0.78	1.5	0.94	1.1	4.955	1.23167	-2.0083	5.00491e-09	3.66943e-07	--	-	-	-	-	-	-	-	-
ENSGALG00000003554	30	28	29	30	14	22	26	20	23	79	87	83	165	113	139	114	167	140.5	1.84	1.03	0.73	0.38	0.71	0.42	2.79	4.35	5.74	3.28	2.92	4.91	0.851667	3.99833	2.231	5.46816e-09	3.9857e-07	OPTC	opticin [Source:NCBI gene;Acc:395130]	-	-	-	-	GO:0031012//extracellular matrix	GO:0005515//protein binding	-
MSTRG.4833	47	214	130.5	509	548	528.5	757	861	809	1330	2043	1686.5	2513	1588	2050.5	1900	2719	2309.5	1.08	2.67	4.62	5.41	7.84	6.71	18.08	39.66	33.08	18.02	18.77	30.55	4.72167	26.36	2.481	6.12825e-09	4.45385e-07	ev-2	XP_046755247.1 uncharacterized protein LOC124417122 [Gallus gallus]	-	-	-	-	-	-	-
ENSGALG00000048704	17	127	72	38	32	35	24	42	33	5	0	2.5	0	0	0	4	2	3	0.58	2.54	0.55	0.5	0.37	0.5	0.09	0	0	0	0.06	0.04	0.84	0.0316667	-4.7294	6.47081e-09	4.68918e-07	PCDHB15	XP_015148984.2 protocadherin beta-15-like [Gallus gallus]	-	-	-	-	GO:0005886//plasma membrane;GO:0005887//integral component of plasma membrane;GO:0016020//membrane;GO:0016021//integral component of membrane	GO:0005509//calcium ion binding	GO:0007155//cell adhesion;GO:0007156//homophilic cell adhesion via plasma membrane adhesion molecules
MSTRG.24552	0	2	1	8	7	7.5	3	6	4.5	38	8	23	15	36	25.5	37	27	32	0	0.07	0.2	0.18	0.08	0.12	1.3	0.38	0.5	1.02	0.92	0.76	0.108333	0.813333	2.9084	6.66174e-09	4.81165e-07	--	-	-	-	-	-	-	-	-
ENSGALG00000031895	265	292	278.5	358	338	348	299	477	388	174	92	133	135	135	135	152	165	158.5	3.04	1.96	1.72	1.75	1.57	1.9	1.17	0.87	0.88	0.76	0.75	0.91	1.99	0.89	-1.1609	6.6783e-09	4.81165e-07	SDK2	sidekick cell adhesion molecule 2 [Source:NCBI gene;Acc:395215]	-	-	-	-	GO:0016020//membrane;GO:0016021//integral component of membrane;GO:0045202//synapse	GO:0005515//protein binding	GO:0007156//homophilic cell adhesion via plasma membrane adhesion molecules;GO:0007416//synapse assembly;GO:0010842//retina layer formation;GO:0060219//camera-type eye photoreceptor cell differentiation
MSTRG.11724	3	52	27.5	171	124	147.5	122	155	138.5	7	2	4.5	10	3	6.5	13	1	7	0.09	1.07	2.42	1.86	1.93	1.73	0.14	0.06	0.2	0.08	0.2	0.02	1.51667	0.116667	-3.7004	6.89917e-09	4.9565e-07	--	-	-	-	-	-	-	-	-
MSTRG.23284	0	48	24	129	110	119.5	97	141	119	4	1	2.5	2	6	4	8	3	5.5	0	1.09	2.1	1.93	1.73	1.9	0.09	0.03	0.04	0.11	0.13	0.06	1.45833	0.0766667	-4.2496	7.01268e-09	5.00926e-07	--	-	-	-	-	-	-	-	-
ENSGALG00000003148	979	584	781.5	1746	1023	1384.5	1090	1407	1248.5	459	163	311	251	450	350.5	430	365	397.5	40.14	13.99	29.95	18.92	20.45	20	11.02	5.51	5.83	8.99	7.55	7.21	23.9083	7.685	-1.6374	7.52902e-09	5.34905e-07	SPAG16	sperm associated antigen 16 [Source:NCBI gene;Acc:424009]	-	-	-	-	GO:0005930//axoneme;GO:0036126//sperm flagellum;GO:1990716//axonemal central apparatus	GO:0005515//protein binding	GO:0007288//sperm axoneme assembly;GO:0035082//axoneme assembly;GO:0060271//cilium morphogenesis;GO:0090660//cerebrospinal fluid circulation
ENSGALG00000002525	278	268	273	335	403	369	432	509	470.5	660	724	692	876	651	763.5	1095	1227	1161	7.88	4.61	4.34	5.93	5.88	5.76	12.08	15.98	14.29	8.83	14.15	16.51	5.73333	13.64	1.2504	7.81507e-09	5.53497e-07	RASGEF1A	RasGEF domain family member 1A [Source:NCBI gene;Acc:423631]	-	-	-	-	-	GO:0005085//guanyl-nucleotide exchange factor activity	GO:0007264//small GTPase mediated signal transduction;GO:0016477//cell migration;GO:0046579//positive regulation of Ras protein signal transduction
ENSGALG00000014758	31	100	65.5	116	115	115.5	142	124	133	165	302	233.5	287	225	256	272	425	348.5	2.73	4.95	4.38	4.79	5.9	3.81	8.87	23.26	15.23	9.8	9.99	19.32	4.42667	14.4117	1.7029	8.25288e-09	5.82854e-07	ARHGAP28	Rho GTPase activating protein 28 [Source:NCBI gene;Acc:421053]	-	-	-	-	-	-	GO:0007165//signal transduction;GO:0051497//negative regulation of stress fiber assembly;GO:1904425//negative regulation of GTP binding
MSTRG.21507	39	63	51	21	19	20	11	30	20.5	1	2	1.5	2	0	1	1	2	1.5	4.1	3.9	0.91	0.89	0.53	1.1	0.06	0.17	0.12	0	0.05	0.1	1.905	0.0833333	-4.5148	8.43107e-09	5.93761e-07	--	XP_015706542.1 arachidonate 12-lipoxygenase, 12R-type-like [Coturnix japonica]	-	-	-	-	-	-	-
ENSGALG00000012319	189	363	276	460	330	395	310	389	349.5	144	56	100	86	177	131.5	208	150	179	6.93	7.72	7.02	5.38	5.18	4.83	3.03	1.64	1.72	3.14	3.11	2.58	6.17667	2.53667	-1.2839	8.52184e-09	5.98468e-07	SLC9B2	solute carrier family 9 member B2 [Source:NCBI gene;Acc:428776]	-	-	-	-	GO:0016020//membrane;GO:0016021//integral component of membrane	GO:0015299//solute:proton antiporter activity;GO:0015385//sodium:proton antiporter activity	GO:0006812//cation transport;GO:0006814//sodium ion transport;GO:0030317//sperm motility;GO:0035725//sodium ion transmembrane transport;GO:0051179//localization;GO:0055085//transmembrane transport;GO:1902600//hydrogen ion transmembrane transport
MSTRG.3	198	286	242	283	355	319	277	349	313	521	616	568.5	835	590	712.5	659	863	761	2.73	2.32	1.67	2.44	1.9	1.73	4.43	7.15	6.71	4.08	4.11	5.87	2.13167	5.39167	1.3387	8.69807e-09	6.09133e-07	--	XP_046765484.1 translation initiation factor IF-2 isoform X3 [Gallus gallus]	-	-	-	-	-	-	-
MSTRG.29806	2	29	15.5	138	145	141.5	109	204	156.5	13	3	8	5	3	4	6	4	5	0.05	0.4	1.36	1.54	1.17	1.66	0.18	0.06	0.07	0.03	0.06	0.05	1.03	0.075	-3.7796	9.08477e-09	6.34436e-07	--	KFO88575.1 hypothetical protein N320_02870, partial [Buceros rhinoceros silvestris]	-	-	-	-	-	-	-
ENSGALG00000028069	36	100	68	160	178	169	172	208	190	231	167	199	273	274	273.5	249	330	289.5	2.62	4.22	4.83	5.49	5.57	5	9.62	10.44	11.17	9.59	7.26	11.95	4.62167	10.005	1.1142	9.11787e-09	6.34975e-07	WNT16	Wnt family member 16 [Source:NCBI gene;Acc:427856]	Human Diseases;Human Diseases;Human Diseases;Human Diseases;Human Diseases;Human Diseases;Human Diseases;Environmental Information Processing;Environmental Information Processing;Environmental Information Processing;Human Diseases;Human Diseases;Human Diseases;Cellular Processes;Organismal Systems;Human Diseases	Cancer: overview;Neurodegenerative disease;Infectious disease: viral;Neurodegenerative disease;Cancer: overview;Cancer: overview;Cancer: specific types;Signal transduction;Signal transduction;Signal transduction;Endocrine and metabolic disease;Cancer: specific types;Cancer: specific types;Cellular community - eukaryotes;Endocrine system;Cancer: specific types	ko05200//Pathways in cancer;ko05022//Pathways of neurodegeneration - multiple diseases;ko05165//Human papillomavirus infection;ko05010//Alzheimer disease;ko05202//Transcriptional misregulation in cancer;ko05205//Proteoglycans in cancer;ko05225//Hepatocellular carcinoma;ko04310//Wnt signaling pathway;ko04390//Hippo signaling pathway;ko04150//mTOR signaling pathway;ko04934//Cushing syndrome;ko05226…	K01558;K01558;K01558;K01558;K01558;K01558;K01558;K01558;K01558;K01558;K01558;K01558;K01558;K01558;K01558;K01558	GO:0005576//extracellular region;GO:0005615//extracellular space;GO:0005737//cytoplasm	GO:0005102//receptor binding	GO:0007275//multicellular organism development;GO:0010628//positive regulation of gene expression;GO:0014068//positive regulation of phosphatidylinositol 3-kinase signaling;GO:0016055//Wnt signaling pathway;GO:0030216//keratinocyte differentiation;GO:0043616//keratinocyte proliferation;GO:0046330//positive regulation of JNK cascade;GO:0046849//bone remodeling;GO:0060317//cardiac epithelial to mes…
ENSGALG00000012377	434	270	352	405	407	406	349	549	449	137	47	92	104	156	130	139	144	141.5	12.96	5.77	8.06	8.02	7.98	9.21	3.79	1.15	2.11	3.15	2.49	2.18	8.66667	2.47833	-1.8061	9.1767e-09	6.37296e-07	HNMT	histamine N-methyltransferase [Source:NCBI gene;Acc:424298]	Metabolism;Metabolism	Global and overview maps;Amino acid metabolism	ko01100//Metabolic pathways;ko00340//Histidine metabolism	K00546;K00546	GO:0005654//nucleoplasm;GO:0005737//cytoplasm;GO:0005813//centrosome;GO:0005829//cytosol	GO:0008170//N-methyltransferase activity;GO:0046539//histamine N-methyltransferase activity	GO:0001692//histamine metabolic process;GO:0001695//histamine catabolic process;GO:0032259//methylation
MSTRG.15016	0	41	20.5	111	87	99	69	105	87	1	4	2.5	0	1	0.5	2	2	2	0	0.69	1.33	1.13	0.91	1.04	0.02	0.09	0	0.01	0.02	0.03	0.85	0.0283333	-4.9069	9.74574e-09	6.7494e-07	--	-	-	-	-	-	-	-	-
MSTRG.23796	0	33	16.5	176	114	145	118	192	155	3	2	2.5	2	3	2.5	10	5	7.5	0	1.28	4.9	3.42	3.59	4.42	0.12	0.11	0.08	0.1	0.28	0.16	2.935	0.141667	-4.3728	9.86806e-09	6.81523e-07	--	-	-	-	-	-	-	-	-
MSTRG.15733	0	0	0	0	0	0	0	0	0	11	20	15.5	9	7	8	8	8	8	0	0	0	0	0	0	0.62	1.63	0.5	0.34	0.34	0.38	0.001	0.635	9.3106	1.0751e-08	7.40455e-07	SHISA8	XP_006026850.1 protein shisa-7 [Alligator sinensis]	-	-	-	-	-	-	-
MSTRG.28362	0	9	4.5	56	35	45.5	37	49	43	0	0	0	0	0	0	0	0	0	0	0.22	0.99	0.67	0.71	0.72	0	0	0	0	0	0	0.551667	0.001	-9.1077	1.09175e-08	7.49858e-07	--	-	-	-	-	-	-	-	-
MSTRG.30352	586	204	395	472	376	424	394	589	491.5	131	73	102	77	106	91.5	103	81	92	25.11	5.12	8.5	7.28	7.75	8.74	3.3	2.6	1.87	2.22	1.91	1.69	10.4167	2.265	-2.2013	1.09486e-08	7.49931e-07	--	XP_040513008.1 uncharacterized protein LOC112531297 [Gallus gallus]	-	-	-	-	-	-	-
ENSGALG00000011205	143	525	334	740	577	658.5	679	698	688.5	735	937	836	1405	1629	1517	1202	1766	1484	8.46	18.13	18.32	15.41	18.37	14.3	25.44	45.64	47.07	47.02	30.42	50.33	15.4983	40.9867	1.403	1.10708e-08	7.56232e-07	SMOC2	SPARC related modular calcium binding 2 [Source:NCBI gene;Acc:421559]	-	-	-	-	GO:0005615//extracellular space;GO:0071944//cell periphery	GO:0005509//calcium ion binding;GO:0005515//protein binding	GO:0010595//positive regulation of endothelial cell migration;GO:0035470//positive regulation of vascular wound healing;GO:0045743//positive regulation of fibroblast growth factor receptor signaling pathway;GO:0045766//positive regulation of angiogenesis;GO:0045931//positive regulation of mitotic cell cycle;GO:1900748//positive regulation of vascular endothelial growth factor signaling pathway;GO…
MSTRG.24318	46	46	46	132	41	86.5	59	83	71	12	10	11	5	26	15.5	15	12	13.5	2.79	1.63	3.35	1.12	1.63	1.74	0.43	0.5	0.17	0.77	0.39	0.35	2.04333	0.435	-2.2318	1.14537e-08	7.80258e-07	--	-	-	-	-	-	-	-	-
MSTRG.8754	52	37	44.5	51	49	50	51	52	51.5	16	7	11.5	8	15	11.5	12	14	13	3.56	1.48	1.46	1.52	1.6	1.23	0.64	0.4	0.31	0.5	0.35	0.46	1.80833	0.443333	-2.0282	1.29228e-08	8.75567e-07	--	-	-	-	-	-	-	-	-
MSTRG.4514	47	227	137	518	625	571.5	763	772	767.5	1214	1715	1464.5	2482	1332	1907	2223	2826	2524.5	0.55	1.53	2.51	3.26	4.04	3.1	8.72	17.49	17.15	7.8	11.46	16.71	2.49833	13.2217	2.4039	1.40997e-08	9.52719e-07	ev-2	XP_040553485.1 uncharacterized protein LOC121110238 [Gallus gallus]	-	-	-	-	-	-	-
MSTRG.11698	0	59	29.5	234	211	222.5	229	272	250.5	13	5	9	3	4	3.5	8	3	5.5	0	1.58	4.51	4.38	4.82	4.34	0.35	0.19	0.08	0.09	0.16	0.07	3.27167	0.156667	-4.3843	1.42346e-08	9.59245e-07	--	-	-	-	-	-	-	-	-
MSTRG.30768	27	164	95.5	205	298	251.5	247	348	297.5	412	561	486.5	892	601	746.5	622	962	792	0.23	1.05	0.74	1.17	0.98	1.18	2.09	4.27	4.46	2.6	2.36	4.03	0.891667	3.30167	1.8886	1.50551e-08	1.01181e-06	pol	AAM52407.1 female expressed transcript 1 [Gallus gallus]	-	-	-	-	-	-	-
MSTRG.15079	160	374	267	933	1071	1002	895	1408	1151.5	320	113	216.5	177	184	180.5	225	224	224.5	5.63	7.35	13.22	16.39	13.86	16.94	6.32	2.91	3.2	3.07	3.24	3.48	12.2317	3.70333	-1.7237	1.53169e-08	1.02664e-06	FAM110D	XP_046758853.1 uncharacterized protein LOC124417322 [Gallus gallus]	-	-	-	-	-	-	-
ENSGALG00000001371	26	82	54	132	122	127	180	153	166.5	383	260	321.5	333	154	243.5	352	414	383	1.65	2.99	3.44	3.43	5.15	3.31	13.96	13.37	11.75	4.68	9.39	12.45	3.32833	10.9333	1.7159	1.62906e-08	1.08608e-06	HS3ST3A1	heparan sulfate-glucosamine 3-sulfotransferase 3B1 [Source:NCBI gene;Acc:769490]	Metabolism	Glycan biosynthesis and metabolism	ko00534//Glycosaminoglycan biosynthesis - heparan sulfate / heparin	K07809	-	GO:0008146//sulfotransferase activity	-
ENSGALG00000006639	29	176	102.5	422	418	420	419	586	502.5	1220	1294	1257	812	1195	1003.5	1421	1352	1386.5	1.14	4.04	6.95	7.43	7.54	7.99	28.09	41.92	18.09	22.94	23.92	25.63	5.84833	26.765	2.1943	1.69092e-08	1.12254e-06	CEP55	centrosomal protein 55 [Source:NCBI gene;Acc:423804]	-	-	-	-	GO:0005813//centrosome;GO:0030496//midbody;GO:0045171//intercellular bridge;GO:0090543//Flemming body	GO:0042802//identical protein binding	GO:0000281//mitotic cytokinesis;GO:0014066//regulation of phosphatidylinositol 3-kinase signaling;GO:0045184//establishment of protein localization;GO:1904888//cranial skeletal system development
ENSGALG00000033883	17	62	39.5	69	73	71	76	77	76.5	100	63	81.5	139	131	135	128	163	145.5	0.4	0.79	0.63	0.77	0.76	0.58	1.28	1.15	1.73	1.39	1.19	1.71	0.655	1.40833	1.1044	1.69272e-08	1.12254e-06	PCDH7	protocadherin 7 [Source:NCBI gene;Acc:422797]	-	-	-	-	GO:0005886//plasma membrane;GO:0016020//membrane	GO:0005509//calcium ion binding	GO:0007155//cell adhesion;GO:0007156//homophilic cell adhesion via plasma membrane adhesion molecules
MSTRG.31927	0	16	8	42	19	30.5	22	29	25.5	0	0	0	0	0	0	0	0	0	0	0.66	1.23	0.6	0.71	0.71	0	0	0	0	0	0	0.651667	0.001	-9.348	1.83936e-08	1.21255e-06	--	-	-	-	-	-	-	-	-
ENSGALG00000004870	3213	1444	2328.5	4882	3492	4187	3687	4705	4196	1341	606	973.5	746	1393	1069.5	1348	1108	1228	141.61	37.16	90.06	69.48	74.31	71.84	34.58	21.99	18.62	29.95	25.42	23.53	80.7433	25.6817	-1.6526	1.843e-08	1.21255e-06	DNAAF6	PIH1 domain containing 3 [Source:NCBI gene;Acc:422184]	-	-	-	-	GO:0005737//cytoplasm;GO:0005802//trans-Golgi network	GO:0045505//dynein intermediate chain binding;GO:0051087//chaperone binding	GO:0003341//cilium movement;GO:0030317//sperm motility;GO:0036158//outer dynein arm assembly;GO:0036159//inner dynein arm assembly;GO:0070286//axonemal dynein complex assembly
ENSGALG00000000653	73	457	265	58	20	39	27	24	25.5	0	0	0	4	5	4.5	1	5	3	1.53	5.59	0.51	0.19	0.26	0.17	0	0	0.05	0.05	0.01	0.05	1.375	0.0266667	-5.6883	1.89342e-08	1.24245e-06	CNTN2	contactin 2 [Source:NCBI gene;Acc:419825]	Environmental Information Processing	Signaling molecules and interaction	ko04514//Cell adhesion molecules	K06760	GO:0009986//cell surface;GO:0030424//axon;GO:0033268//node of Ranvier;GO:0043005//neuron projection;GO:0043025//neuronal cell body;GO:0043194//axon initial segment;GO:0043209//myelin sheath;GO:0044224//juxtaparanode region of axon	GO:0005515//protein binding;GO:0030246//carbohydrate binding;GO:0043621//protein self-association	GO:0000226//microtubule cytoskeleton organization;GO:0001764//neuron migration;GO:0002021//response to dietary excess;GO:0002023//reduction of food intake in response to dietary excess;GO:0007411//axon guidance;GO:0007413//axonal fasciculation;GO:0007612//learning;GO:0007628//adult walking behavior;GO:0010769//regulation of cell morphogenesis involved in differentiation;GO:0010954//positive regul…
ENSGALG00000010758	410	1112	761	2673	2209	2441	2029	2756	2392.5	669	276	472.5	441	745	593	919	666	792.5	18.57	29.41	50.68	45.18	42.03	43.25	17.73	10.29	11.31	16.46	17.81	14.53	38.1867	14.6883	-1.3784	1.93499e-08	1.26641e-06	CYB5RL	NADH-cytochrome b5 reductase-like [Source:NCBI gene;Acc:112529965]	Metabolism	Carbohydrate metabolism	ko00520//Amino sugar and nucleotide sugar metabolism	K00326	-	GO:0016491//oxidoreductase activity	-
ENSGALG00000023909	186	137	161.5	165	174	169.5	165	201	183	365	532	448.5	840	690	765	516	940	728	4.97	2.14	1.84	2.1	2.01	1.86	5.7	11.69	12.7	8.99	5.89	12.09	2.48667	9.51	1.9352	1.9895e-08	1.29868e-06	ENTPD2	ectonucleoside triphosphate diphosphohydrolase 2-like [Source:NCBI gene;Acc:427773]	-	-	-	-	-	GO:0016787//hydrolase activity	-
ENSGALG00000042177	3	14	8.5	8	10	9	11	7	9	21	36	28.5	40	34	37	33	42	37.5	0.23	0.62	0.25	0.34	0.38	0.18	0.93	2.24	1.71	1.25	1.07	1.53	0.333333	1.455	2.126	2.2189e-08	1.44465e-06	GPR182	G protein-coupled receptor 182 [Source:NCBI gene;Acc:100858910]	-	-	-	-	GO:0016021//integral component of membrane	GO:0004930//G-protein coupled receptor activity	GO:0007186//G-protein coupled receptor signaling pathway
MSTRG.18181	1	42	21.5	180	138	159	144	214	179	7	5	6	7	7	7	16	9	12.5	0.02	1.45	3.98	2.93	3.27	3.21	0.23	0.27	0.08	0.07	0.73	0.45	2.47667	0.305	-3.0215	2.24799e-08	1.45646e-06	--	-	-	-	-	-	-	-	-
MSTRG.7834	2	5	3.5	5	3	4	4	4	4	24	12	18	10	23	16.5	23	18	20.5	0.22	0.32	0.23	0.15	0.2	0.15	1.55	1.09	0.63	1.24	1.09	0.96	0.211667	1.09333	2.3689	2.24869e-08	1.45646e-06	SPINK9	XP_001233785.3 ovomucoid-like [Gallus gallus]	-	-	-	-	-	-	-
MSTRG.30807	558	2226	1392	4334	5014	4674	5550	6584	6067	8512	6806	7659	13056	11204	12130	15306	12279	13792.5	12.22	28.44	39.7	49.54	55.55	49.92	109.01	122.63	161.81	119.62	143.34	129.47	39.2283	130.98	1.7394	2.26791e-08	1.46283e-06	ev-2	XP_040511213.1 uncharacterized protein LOC112531967 isoform X1 [Gallus gallus]	-	-	-	-	-	-	-
MSTRG.25602	4	843	423.5	1981	827	1404	1082	1338	1210	62	53	57.5	31	92	61.5	55	59	57	0.16	19.42	32.72	14.73	19.53	18.29	1.43	1.72	0.69	1.77	0.93	1.12	17.475	1.27667	-3.7748	2.27023e-08	1.46283e-06	--	-	-	-	-	-	-	-	-
ENSGALG00000045544	0	1	0.5	2	1	1.5	2	1	1.5	31	23	27	11	8	9.5	11	25	18	0	0.06	0.08	0.05	0.09	0.03	1.82	1.9	0.62	0.39	0.47	1.21	0.0516667	1.06833	4.37	2.33851e-08	1.50111e-06	SKOR1	OXB68998.1 hypothetical protein ASZ78_003467 [Callipepla squamata]	-	-	-	-	-	GO:0046332//SMAD binding	GO:0030514//negative regulation of BMP signaling pathway
ENSGALG00000035505	28	54	41	75	91	83	138	151	144.5	154	194	174	207	152	179.5	366	277	321.5	0.94	1.06	1.06	1.39	2.13	1.76	3.04	5.39	3.95	2.5	5.28	4.5	1.39	4.11	1.5641	2.34164e-08	1.50111e-06	AOAH	acyloxyacyl hydrolase [Source:NCBI gene;Acc:420737]	-	-	-	-	GO:0043231//intracellular membrane-bounded organelle	GO:0005509//calcium ion binding;GO:0016788//hydrolase activity, acting on ester bonds;GO:0050528//acyloxyacyl hydrolase activity	GO:0006631//fatty acid metabolic process;GO:0008653//lipopolysaccharide metabolic process;GO:0009104//lipopolysaccharide catabolic process;GO:0050728//negative regulation of inflammatory response
ENSGALG00000041346	316	514	415	626	455	540.5	461	519	490	709	615	662	1426	1161	1293.5	1333	1477	1405	22.45	20.2	16.73	13.29	14.1	11.63	26.92	32.92	52.78	36.42	36.34	45.75	16.4	38.5217	1.232	2.36291e-08	1.51087e-06	CXCL12	C-X-C motif chemokine ligand 12 [Source:NCBI gene;Acc:395180]	Human Diseases;Environmental Information Processing;Human Diseases;Cellular Processes;Environmental Information Processing;Human Diseases;Organismal Systems;Organismal Systems;Organismal Systems;Organismal Systems;Environmental Information Processing	Cancer: overview;Signaling molecules and interaction;Infectious disease: viral;Cell motility;Signal transduction;Immune disease;Immune system;Development and regeneration;Immune system;Immune system;Signaling molecules and interaction	ko05200//Pathways in cancer;ko04060//Cytokine-cytokine receptor interaction;ko05163//Human cytomegalovirus infection;ko04810//Regulation of actin cytoskeleton;ko04064//NF-kappa B signaling pathway;ko05323//Rheumatoid arthritis;ko04062//Chemokine signaling pathway;ko04360//Axon guidance;ko04672//Intestinal immune network for IgA production;ko04670//Leukocyte transendothelial migration;ko04061//Vir…	K10031;K10031;K10031;K10031;K10031;K10031;K10031;K10031;K10031;K10031;K10031	GO:0005576//extracellular region	GO:0008009//chemokine activity	GO:0006935//chemotaxis;GO:0006952//defense response;GO:0006955//immune response;GO:0070098//chemokine-mediated signaling pathway
MSTRG.24419	0	58	29	223	128	175.5	151	176	163.5	6	5	5.5	1	2	1.5	2	9	5.5	0	1.39	3.83	2.37	2.83	2.5	0.14	0.17	0.02	0.04	0.04	0.18	2.15333	0.0983333	-4.4527	2.41953e-08	1.54313e-06	--	-	-	-	-	-	-	-	-
ENSGALG00000000607	213	701	457	565	362	463.5	288	408	348	155	36	95.5	105	147	126	104	97	100.5	7.79	14.96	8.64	5.97	4.81	5.17	3.32	1.08	2.17	2.62	1.63	1.71	7.89	2.08833	-1.9177	2.48192e-08	1.57889e-06	GPR37L1	G protein-coupled receptor 37 like 1 [Source:NCBI gene;Acc:421176]	-	-	-	-	GO:0005886//plasma membrane;GO:0016021//integral component of membrane;GO:0043235//receptor complex	GO:0004930//G-protein coupled receptor activity;GO:0008528//G-protein coupled peptide receptor activity;GO:0036505//prosaposin receptor activity;GO:0042277//peptide binding	GO:0003085//negative regulation of systemic arterial blood pressure;GO:0007186//G-protein coupled receptor signaling pathway;GO:0007193//adenylate cyclase-inhibiting G-protein coupled receptor signaling pathway;GO:0021940//positive regulation of cerebellar granule cell precursor proliferation;GO:0043410//positive regulation of MAPK cascade;GO:0045665//negative regulation of neuron differentiation…
ENSGALG00000004146	14	53	33.5	32	45	38.5	48	50	49	15	6	10.5	8	7	7.5	14	13	13.5	0.87	1.91	0.83	1.26	1.36	1.07	0.54	0.31	0.28	0.21	0.37	0.39	1.21667	0.35	-1.7975	2.71238e-08	1.70812e-06	RIMS4	regulating synaptic membrane exocytosis 4 [Source:NCBI gene;Acc:428142]	-	-	-	-	GO:0016020//membrane	GO:0031267//small GTPase binding	GO:0006887//exocytosis
ENSGALG00000054424	13	13	13	6	9	7.5	13	19	16	0	1	0.5	0	0	0	0	0	0	0.8	0.47	0.16	0.25	0.37	0.41	0	0.05	0	0	0	0	0.41	0.00833333	-5.6206	2.74717e-08	1.72568e-06	--	-	-	-	-	-	GO:0005604//basement membrane;GO:0005615//extracellular space;GO:0031012//extracellular matrix	GO:0005201//extracellular matrix structural constituent	GO:0030198//extracellular matrix organization
MSTRG.27875	5	30	17.5	127	120	123.5	85	134	109.5	13	4	8.5	9	11	10	11	15	13	0.27	0.89	2.76	2.79	1.95	2.38	0.37	0.17	0.23	0.24	0.21	0.34	1.84	0.26	-2.8231	2.83441e-08	1.77602e-06	--	-	-	-	-	-	-	-	-
ENSGALG00000050750	22	26	24	34	27	30.5	31	37	34	11	1	6	2	2	2	9	2	5.5	2.45	1.69	1.59	1.36	1.58	1.43	0.72	0.09	0.13	0.11	0.43	0.11	1.68333	0.265	-2.6673	2.87589e-08	1.79675e-06	NRN1L	neuritin 1 like [Source:NCBI gene;Acc:100858970]	-	-	-	-	GO:0005615//extracellular space;GO:0016020//membrane;GO:0030424//axon;GO:0046658//anchored component of plasma membrane	GO:0042802//identical protein binding	GO:0007399//nervous system development;GO:1990138//neuron projection extension
MSTRG.7832	0	77	38.5	242	88	165	131	153	142	7	3	5	3	10	6.5	9	4	6.5	0	1.03	2.31	0.91	1.37	1.21	0.09	0.06	0.04	0.11	0.09	0.04	1.13833	0.0716667	-3.9895	2.88188e-08	1.79675e-06	--	-	-	-	-	-	-	-	-
ENSGALG00000013112	303	1241	772	1327	1378	1352.5	1404	1880	1642	1750	1845	1797.5	2933	2637	2785	2986	2600	2793	10.1	24.16	18.52	20.74	21.41	21.71	34.14	50.64	55.37	42.89	42.6	41.76	19.44	44.5667	1.1969	3.01906e-08	1.8776e-06	RERGL	RERG like [Source:NCBI gene;Acc:418180]	-	-	-	-	-	GO:0003924//GTPase activity;GO:0005525//GTP binding	-
ENSGALG00000030607	57	89	73	106	79	92.5	159	163	161	170	182	176	249	179	214	332	277	304.5	2.89	2.63	2.25	1.81	3.68	2.86	5.04	7.59	7.14	4.42	7.19	6.76	2.68667	6.35667	1.2425	3.114e-08	1.93184e-06	CHST11	carbohydrate sulfotransferase 11 [Source:HGNC Symbol;Acc:HGNC:17422]	Metabolism	Glycan biosynthesis and metabolism	ko00532//Glycosaminoglycan biosynthesis - chondroitin sulfate / dermatan sulfate	K01017	GO:0000139//Golgi membrane;GO:0005794//Golgi apparatus;GO:0016020//membrane;GO:0016021//integral component of membrane	GO:0001537//N-acetylgalactosamine 4-O-sulfotransferase activity;GO:0008146//sulfotransferase activity;GO:0016740//transferase activity;GO:0047756//chondroitin 4-sulfotransferase activity;GO:0050659//N-acetylgalactosamine 4-sulfate 6-O-sulfotransferase activity	GO:0002063//chondrocyte development;GO:0005975//carbohydrate metabolic process;GO:0007585//respiratory gaseous exchange;GO:0009791//post-embryonic development;GO:0016051//carbohydrate biosynthetic process;GO:0030166//proteoglycan biosynthetic process;GO:0030204//chondroitin sulfate metabolic process;GO:0030206//chondroitin sulfate biosynthetic process;GO:0030326//embryonic limb morphogenesis;GO:0…
MSTRG.4026	7	15	11	16	29	22.5	15	26	20.5	37	30	33.5	27	64	45.5	73	63	68	0.23	0.29	0.22	0.43	0.22	0.29	0.71	0.81	0.5	1.02	1.02	0.99	0.28	0.841667	1.5878	3.17093e-08	1.96229e-06	--	KFV91067.1 hypothetical protein N326_06198, partial [Eurypyga helias]	-	-	-	-	-	-	-
MSTRG.30910	10	58	34	66	102	84	72	132	102	140	146	143	198	188	193	179	299	239	0.23	0.8	0.66	1.09	0.78	1.07	1.92	2.85	2.65	2.13	1.79	3.39	0.771667	2.455	1.6697	3.22378e-08	1.98517e-06	--	XP_048786336.1 uncharacterized protein LOC125686416 isoform X3 [Lagopus muta]	-	-	-	-	-	-	-
MSTRG.10603	4	27	15.5	98	84	91	89	107	98	12	3	7.5	4	10	7	12	7	9.5	0.21	0.83	2.17	2.01	2.15	1.96	0.37	0.13	0.12	0.26	0.27	0.18	1.555	0.221667	-2.8105	3.47596e-08	2.1352e-06	--	-	-	-	-	-	-	-	-
ENSGALG00000043204	0	0	0	2	1	1.5	2	2	2	13	10	11.5	16	13	14.5	19	8	13.5	0	0	0.04	0.02	0.04	0.03	0.32	0.34	0.38	0.26	0.33	0.16	0.0216667	0.298333	3.7834	3.5388e-08	2.16847e-06	PAX7	paired box 7 [Source:NCBI gene;Acc:395942]	-	-	-	-	GO:0005634//nucleus	GO:0000978//RNA polymerase II core promoter proximal region sequence-specific DNA binding;GO:0000981//RNA polymerase II transcription factor activity, sequence-specific DNA binding;GO:0003677//DNA binding;GO:1990837//sequence-specific double-stranded DNA binding	GO:0006355//regulation of transcription, DNA-templated;GO:0006357//regulation of transcription from RNA polymerase II promoter;GO:0007519//skeletal muscle tissue development;GO:0014813//skeletal muscle satellite cell commitment;GO:0021904//dorsal/ventral neural tube patterning;GO:0043403//skeletal muscle tissue regeneration;GO:0048706//embryonic skeletal system development;GO:0048856//anatomical …
ENSGALG00000034507	149	305	227	374	315	344.5	322	421	371.5	155	28	91.5	92	154	123	133	103	118	9.63	11.5	10.11	9.19	9.51	9.42	5.86	1.49	3.37	4.85	3.68	3.21	9.89333	3.74333	-1.4021	3.59012e-08	2.19454e-06	CHST2	carbohydrate sulfotransferase 2 [Source:NCBI gene;Acc:429123]	Metabolism	Glycan biosynthesis and metabolism	ko00533//Glycosaminoglycan biosynthesis - keratan sulfate	K04745	GO:0000139//Golgi membrane;GO:0005654//nucleoplasm;GO:0005794//Golgi apparatus;GO:0005802//trans-Golgi network;GO:0005829//cytosol	GO:0001517//N-acetylglucosamine 6-O-sulfotransferase activity;GO:0008146//sulfotransferase activity	GO:0005975//carbohydrate metabolic process;GO:0006044//N-acetylglucosamine metabolic process;GO:0006790//sulfur compound metabolic process;GO:1903238//positive regulation of leukocyte tethering or rolling
MSTRG.2098	0	0	0	0	1	0.5	0	0	0	8	14	11	10	7	8.5	10	9	9.5	0	0	0	0.05	0	0	0.55	1.36	0.67	0.4	0.51	0.51	0.00833333	0.666667	6.3219	3.67621e-08	2.24168e-06	--	-	-	-	-	-	-	-	-
MSTRG.2900	0	5	2.5	10	7	8.5	10	12	11	38	9	23.5	25	24	24.5	34	35	34.5	0	0.13	0.19	0.15	0.21	0.19	1.02	0.34	0.65	0.54	0.67	0.78	0.145	0.666667	2.2009	3.70804e-08	2.25559e-06	--	XP_040516831.1 uncharacterized protein LOC418465 [Gallus gallus]	-	-	-	-	-	-	-
ENSGALG00000031058	20	92	56	116	146	131	139	152	145.5	275	210	242.5	317	165	241	327	298	312.5	1.56	4.29	3.88	5.27	5.06	4.2	12.87	13.79	14.36	6.44	11.18	11.45	4.04333	11.6817	1.5306	3.72873e-08	2.26267e-06	HS3ST3B1	heparan sulfate glucosamine 3-O-sulfotransferase 3B1-like [Source:NCBI gene;Acc:769421]	Metabolism	Glycan biosynthesis and metabolism	ko00534//Glycosaminoglycan biosynthesis - heparan sulfate / heparin	K07809	-	GO:0008146//sulfotransferase activity	-
MSTRG.11781	1	16	8.5	26	15	20.5	17	39	28	71	44	57.5	38	53	45.5	69	55	62	0.05	0.43	0.5	0.31	0.36	0.63	1.92	1.68	1	1.2	1.37	1.23	0.38	1.4	1.8814	3.79442e-08	2.29696e-06	--	-	-	-	-	-	-	-	-
ENSGALG00000047196	30	165	97.5	357	331	344	329	478	403.5	11	29	20	15	19	17	10	84	47	1.25	4.03	6.27	6.26	6.31	6.94	0.26	1	0.35	0.38	0.19	1.7	5.17667	0.646667	-3.0009	3.81188e-08	2.30195e-06	pol	XP_013026164.1 PREDICTED: endogenous retrovirus group K member 18 Pol protein-like, partial [Anser cygnoides domesticus]	-	-	-	-	-	GO:0003964//RNA-directed DNA polymerase activity;GO:0004190//aspartic-type endopeptidase activity;GO:0016787//hydrolase activity;GO:0035613//RNA stem-loop binding	GO:0006278//RNA-dependent DNA replication;GO:0006508//proteolysis
MSTRG.489	3	9	6	9	9	9	17	13	15	34	15	24.5	28	24	26	60	37	48.5	0.08	0.2	0.13	0.14	0.22	0.13	0.57	0.4	0.5	0.29	0.64	0.63	0.15	0.505	1.7513	3.99333e-08	2.40571e-06	ev-2	XP_040511191.1 uncharacterized protein LOC121108213 [Gallus gallus]	-	-	-	-	-	-	-
MSTRG.17466	61	52	56.5	46	60	53	53	50	51.5	11	3	7	7	15	11	20	17	18.5	3.87	1.93	1.22	1.72	1.54	1.1	0.41	0.16	0.25	0.46	0.54	0.52	1.89667	0.39	-2.2819	4.12815e-08	2.47501e-06	--	-	-	-	-	-	-	-	-
MSTRG.30671	41	24	32.5	12	13	12.5	16	5	10.5	0	0	0	0	1	0.5	0	0	0	2.7	0.92	0.33	0.39	0.48	0.11	0	0	0	0.03	0	0	0.821667	0.005	-7.3605	4.16904e-08	2.48881e-06	--	XP_030330430.1 claudin-15-like isoform X1 [Strigops habroptila]	-	-	-	-	-	-	-
MSTRG.16167	314	288	301	586	381	483.5	389	443	416	194	71	132.5	141	198	169.5	154	161	157.5	3.49	1.87	2.73	1.91	1.98	1.71	1.26	0.65	0.89	1.07	0.73	0.86	2.28167	0.91	-1.3261	4.17107e-08	2.48881e-06	Tmem218	XP_021231856.1 transmembrane protein 218 [Numida meleagris]	-	-	-	-	-	-	-
MSTRG.8673	45	88	66.5	147	89	118	71	109	90	48	17	32.5	23	38	30.5	39	33	36	2.6	2.97	3.55	2.32	1.88	2.18	1.62	0.81	0.75	1.07	0.96	0.92	2.58333	1.02167	-1.3383	4.46967e-08	2.6543e-06	--	POI29722.1 hypothetical protein CIB84_006528, partial [Bambusicola thoracicus]	-	-	-	-	-	-	-
MSTRG.14222	6	17	11.5	5	10	7.5	7	12	9.5	0	0	0	0	0	0	0	0	0	0.47	0.8	0.17	0.36	0.25	0.33	0	0	0	0	0	0	0.396667	0.001	-8.6318	4.48385e-08	2.65641e-06	--	-	-	-	-	-	-	-	-
ENSGALG00000028326	325	1278	801.5	40	41	40.5	31	57	44	9	6	7.5	9	18	13.5	16	12	14	25.67	58.94	1.32	1.46	1.12	1.56	0.42	0.39	0.4	0.69	0.54	0.46	15.0117	0.483333	-4.9569	4.83257e-08	2.84951e-06	HSD11B2	hydroxysteroid 11-beta dehydrogenase 2 [Source:HGNC Symbol;Acc:HGNC:5209]	Metabolism;Metabolism;Organismal Systems	Global and overview maps;Lipid metabolism;Excretory system	ko01100//Metabolic pathways;ko00140//Steroid hormone biosynthesis;ko04960//Aldosterone-regulated sodium reabsorption	K00071;K00071;K00071	GO:0005654//nucleoplasm;GO:0005811//lipid particle	GO:0016491//oxidoreductase activity;GO:0070523//11-beta-hydroxysteroid dehydrogenase (NAD+) activity	GO:0034650//cortisol metabolic process
ENSGALG00000031293	25	45	35	97	118	107.5	129	156	142.5	250	137	193.5	158	195	176.5	337	196	266.5	0.69	0.72	1.12	1.47	1.63	1.49	4.04	3.11	2.47	2.62	3.98	2.61	1.18667	3.13833	1.4031	5.02343e-08	2.94368e-06	SLCO1A2	solute carrier organic anion transporter family member 1A2 [Source:NCBI gene;Acc:418190]	Organismal Systems	Digestive system	ko04976//Bile secretion	K03460	GO:0005886//plasma membrane;GO:0016020//membrane	GO:0005515//protein binding;GO:0022857//transmembrane transporter activity	GO:0055085//transmembrane transport
MSTRG.5320	0	15	7.5	29	7	18	16	16	16	77	24	50.5	49	53	51	77	113	95	0	0.24	0.34	0.09	0.2	0.15	1.25	0.55	0.77	0.72	0.92	1.52	0.17	0.955	2.49	5.02761e-08	2.94368e-06	--	-	-	-	-	-	-	-	-
MSTRG.6205	0	16	8	60	13	36.5	21	40	30.5	0	0	0	0	0	0	0	0	0	0	1.76	4.72	1.1	1.81	2.61	0	0	0	0	0	0	2	0.001	-10.9658	5.15664e-08	3.01217e-06	--	XP_048817886.1 ankyrin repeat and SAM domain-containing protein 3 isoform X1 [Lagopus muta]	-	-	-	-	-	-	-
MSTRG.10294	309	509	409	462	496	479	442	567	504.5	837	807	822	1057	806	931.5	1017	1115	1066	7.14	6.85	4.46	5.17	4.66	4.53	11.14	15.16	13.62	8.95	9.9	12.25	5.46833	11.8367	1.1141	5.24594e-08	3.0572e-06	--	XP_050182622.1 transforming growth factor beta regulator 1-like [Myiozetetes cayanensis]	-	-	-	-	-	-	-
MSTRG.31982	8	23	15.5	87	63	75	53	72	62.5	13	6	9.5	7	7	7	13	14	13.5	0.39	0.66	1.78	1.39	1.18	1.22	0.37	0.24	0.19	0.17	0.27	0.33	1.10333	0.261667	-2.0761	5.28938e-08	3.07534e-06	--	XP_021235193.1 uncharacterized protein LOC110389316 isoform X3 [Numida meleagris]	-	-	-	-	-	-	-
ENSGALG00000054402	155	1194	674.5	3408	2789	3098.5	2612	3599	3105.5	583	144	363.5	347	410	378.5	341	344	342.5	6.27	32.93	68.09	60.15	56.89	59.46	16.2	5.66	9.14	9.25	6.92	7.93	47.2983	9.18333	-2.3647	5.39651e-08	3.12917e-06	Jph2	junctophilin 2 [Source:NCBI gene;Acc:770867]	-	-	-	-	GO:0030314//junctional membrane complex	-	-
MSTRG.28816	6	50	28	51	77	64	59	82	70.5	85	191	138	212	133	172.5	222	278	250	0.19	0.68	0.44	0.78	0.6	0.6	0.95	2.75	2.46	1.45	2.06	2.56	0.548333	2.03833	1.8943	5.40699e-08	3.12917e-06	--	KFQ57587.1 hypothetical protein N334_03272, partial [Pelecanus crispus]	-	-	-	-	-	-	-
ENSGALG00000012055	201	390	295.5	635	821	728	799	1248	1023.5	1393	793	1093	1238	1047	1142.5	1401	1684	1542.5	7.34	8.31	9.7	13.53	13.33	15.78	29.74	23.82	25.58	18.64	21.88	29.61	11.3317	24.8783	1.1345	5.52247e-08	3.18862e-06	TGFBR2	anti-Mullerian hormone receptor, type II [Source:NCBI gene;Acc:424261]	Human Diseases;Environmental Information Processing;Human Diseases;Cellular Processes;Environmental Information Processing;Human Diseases;Human Diseases;Cellular Processes;Human Diseases;Human Diseases;Environmental Information Processing;Human Diseases;Environmental Information Processing;Organismal Systems;Human Diseases;Organismal Systems;Human Diseases;Organismal Systems;Environmental Informa…	Cancer: overview;Signal transduction;Cancer: overview;Transport and catabolism;Signaling molecules and interaction;Infectious disease: viral;Cardiovascular disease;Cell growth and death;Infectious disease: viral;Cancer: specific types;Signal transduction;Cancer: specific types;Signal transduction;Endocrine system;Infectious disease: parasitic;Immune system;Endocrine and metabolic disease;Developm…	ko05200//Pathways in cancer;ko04010//MAPK signaling pathway;ko05202//Transcriptional misregulation in cancer;ko04144//Endocytosis;ko04060//Cytokine-cytokine receptor interaction;ko05166//Human T-cell leukemia virus 1 infection;ko05415//Diabetic cardiomyopathy;ko04218//Cellular senescence;ko05161//Hepatitis B;ko05225//Hepatocellular carcinoma;ko04390//Hippo signaling pathway;ko05226//Gastric cance…	K04388;K04388;K04388;K04388;K04388;K04388;K04388;K04388;K04388;K04388;K04388;K04388;K04388;K04388;K04388;K04388;K04388;K04388;K04388;K04388;K04388;K04388;K04388	GO:0016020//membrane	GO:0004672//protein kinase activity;GO:0004675//transmembrane receptor protein serine/threonine kinase activity;GO:0005026//transforming growth factor beta receptor activity, type II;GO:0005524//ATP binding;GO:0046872//metal ion binding	GO:0006468//protein phosphorylation;GO:0007178//transmembrane receptor protein serine/threonine kinase signaling pathway
ENSGALG00000025778	14	68	41	85	95	90	71	124	97.5	320	70	195	175	202	188.5	215	246	230.5	0.71	1.96	1.76	2.12	1.61	2.12	9.24	2.85	4.88	4.87	4.55	5.84	1.71333	5.37167	1.6486	5.85736e-08	3.36643e-06	SIRPA	signal-regulatory protein alpha [Source:NCBI gene;Acc:419267]	Organismal Systems	Development and regeneration	ko04380//Osteoclast differentiation	K06551	-	-	-
MSTRG.6218	2	229	115.5	706	591	648.5	523	743	633	51	21	36	25	34	29.5	23	26	24.5	0.07	4.4	9.72	8.78	7.87	8.47	0.98	0.57	0.47	0.55	0.32	0.41	6.55167	0.55	-3.5744	5.90605e-08	3.38663e-06	--	-	-	-	-	-	-	-	-
ENSGALG00000036001	641	770	705.5	782	750	766	717	842	779.5	1282	1674	1478	1993	2373	2183	1881	2533	2207	21.32	14.33	11.27	11.88	12.44	10.16	26.41	45.53	38.44	37.97	26.41	41.24	13.5667	36	1.4079	6.09381e-08	3.4863e-06	SMAD2Z	SMAD family member 2-Z [Source:NCBI gene;Acc:395247]	Human Diseases;Cellular Processes;Human Diseases;Human Diseases;Human Diseases;Cellular Processes;Human Diseases;Environmental Information Processing;Human Diseases;Cellular Processes;Environmental Information Processing;Cellular Processes;Organismal Systems;Human Diseases;Organismal Systems;Human Diseases;Environmental Information Processing;Human Diseases;Human Diseases;Human Diseases	Cancer: overview;Transport and catabolism;Infectious disease: viral;Cancer: overview;Cardiovascular disease;Cell growth and death;Cancer: specific types;Signal transduction;Cancer: specific types;Cellular community - eukaryotes;Signal transduction;Cell growth and death;Endocrine system;Infectious disease: parasitic;Immune system;Endocrine and metabolic disease;Signal transduction;Cancer: specific…	ko05200//Pathways in cancer;ko04144//Endocytosis;ko05166//Human T-cell leukemia virus 1 infection;ko05205//Proteoglycans in cancer;ko05415//Diabetic cardiomyopathy;ko04218//Cellular senescence;ko05225//Hepatocellular carcinoma;ko04390//Hippo signaling pathway;ko05226//Gastric cancer;ko04550//Signaling pathways regulating pluripotency of stem cells;ko04371//Apelin signaling pathway;ko04110//Cell c…	K04500;K04500;K04500;K04500;K04500;K04500;K04500;K04500;K04500;K04500;K04500;K04500;K04500;K04500;K04500;K04500;K04500;K04500;K04500;K04500	GO:0005634//nucleus;GO:0005667//transcription factor complex;GO:0005737//cytoplasm	GO:0003677//DNA binding;GO:0005515//protein binding;GO:0046872//metal ion binding	GO:0006355//regulation of transcription, DNA-templated;GO:0007179//transforming growth factor beta receptor signaling pathway
MSTRG.18334	1	118	59.5	287	187	237	190	252	221	11	14	12.5	5	19	12	10	10	10	0.06	4.32	7.53	5.29	5.44	5.47	0.4	0.72	0.18	0.58	0.27	0.3	4.685	0.408333	-3.5202	6.46538e-08	3.67366e-06	--	-	-	-	-	-	-	-	-
MSTRG.21685	11	19	15	92	76	84	61	91	76	259	124	191.5	133	161	147	146	200	173	0.27	0.41	1.41	1.26	1.02	1.18	5.37	2.85	2.27	2.75	1.86	2.93	0.925	3.005	1.6998	6.55876e-08	3.71827e-06	--	XP_040549635.1 uncharacterized protein LOC121112429 isoform X2 [Gallus gallus]	-	-	-	-	-	-	-
MSTRG.14151	15	88	51.5	72	121	96.5	132	143	137.5	193	213	203	248	208	228	252	327	289.5	0.28	0.96	0.56	1.02	1.13	0.92	2.11	3.27	2.62	1.9	2.01	2.94	0.811667	2.475	1.6085	6.64844e-08	3.76058e-06	gag-pro-pol	XP_048793969.1 uncharacterized protein LOC125690064 [Lagopus muta]	-	-	-	-	-	-	-
MSTRG.9121	84	186	135	217	198	207.5	234	321	277.5	281	585	433	435	370	402.5	555	713	634	7.42	9.59	8.02	7.9	9.45	9.82	14.52	42.54	21.76	15.94	20.98	30.34	8.7	24.3467	1.4846	7.11926e-08	3.99801e-06	--	-	-	-	-	-	-	-	-
ENSGALG00000016132	139	403	271	208	193	200.5	199	253	226	80	60	70	50	72	61	80	85	82.5	4.42	7.48	2.77	2.77	2.89	2.79	1.49	1.57	0.9	1.12	1.09	1.3	3.85333	1.245	-1.63	7.13216e-08	3.99801e-06	IGSF5	immunoglobulin superfamily member 5 [Source:NCBI gene;Acc:418524]	Cellular Processes;Human Diseases	Cellular community - eukaryotes;Infectious disease: bacterial	ko04530//Tight junction;ko05120//Epithelial cell signaling in Helicobacter pylori infection	K06786;K06786	-	-	GO:0098609//cell-cell adhesion
ENSGALG00000050833	3	0	1.5	1	3	2	2	5	3.5	11	12	11.5	15	12	13.5	17	23	20	0.13	0	0.02	0.07	0.05	0.08	0.3	0.49	0.4	0.29	0.34	0.52	0.0583333	0.39	2.7411	7.33577e-08	4.09378e-06	pol	XP_031318227.1 uncharacterized protein LOC116156322 [Camelus dromedarius]	-	-	-	-	-	GO:0004190//aspartic-type endopeptidase activity;GO:0016787//hydrolase activity	GO:0006508//proteolysis
ENSGALG00000028207	1058	1237	1147.5	3703	2277	2990	2654	3124	2889	950	524	737	383	1223	803	833	715	774	35.76	24.41	52.39	34.75	41.02	36.58	18.79	14.58	7.33	20.17	12.05	11.64	37.485	14.0933	-1.4113	7.54977e-08	4.20382e-06	ZBBX	zinc finger B-box domain containing [Source:NCBI gene;Acc:771469]	-	-	-	-	-	-	-
MSTRG.24991	0	36	18	112	105	108.5	105	143	124	2	2	2	2	9	5.5	6	7	6.5	0	0.68	1.52	1.54	1.56	1.61	0.04	0.05	0.04	0.14	0.08	0.11	1.15167	0.0766667	-3.909	8.12932e-08	4.51647e-06	--	-	-	-	-	-	-	-	-
ENSGALG00000019063	20	34	27	25	75	50	274	140	207	257	406	331.5	784	409	596.5	885	815	850	0.93	0.92	0.48	1.57	5.8	2.25	6.96	15.48	20.56	9.24	17.54	18.18	1.99167	14.66	2.8798	8.26854e-08	4.58363e-06	MMP10	matrix metallopeptidase 10 [Source:NCBI gene;Acc:418981]	Human Diseases;Human Diseases;Human Diseases;Human Diseases;Environmental Information Processing;Human Diseases;Organismal Systems	Infectious disease: viral;Cancer: overview;Cardiovascular disease;Immune disease;Signal transduction;Cancer: specific types;Immune system	ko05171//Coronavirus disease - COVID-19;ko05202//Transcriptional misregulation in cancer;ko05417//Lipid and atherosclerosis;ko05323//Rheumatoid arthritis;ko04668//TNF signaling pathway;ko05215//Prostate cancer;ko04657//IL-17 signaling pathway	K01394;K01394;K01394;K01394;K01394;K01394;K01394	GO:0031012//extracellular matrix	GO:0004222//metalloendopeptidase activity;GO:0008237//metallopeptidase activity;GO:0008270//zinc ion binding	GO:0006508//proteolysis
ENSGALG00000048560	2	2	2	1	2	1.5	6	7	6.5	10	15	12.5	24	17	20.5	20	21	20.5	0.11	0.06	0.03	0.04	0.14	0.13	0.32	0.66	0.73	0.43	0.45	0.54	0.085	0.521667	2.6176	8.54844e-08	4.71787e-06	--	XP_031318227.1 uncharacterized protein LOC116156322 [Camelus dromedarius]	-	-	-	-	-	GO:0003676//nucleic acid binding;GO:0004523//RNA-DNA hybrid ribonuclease activity	GO:0044260//cellular macromolecule metabolic process;GO:0090502//RNA phosphodiester bond hydrolysis, endonucleolytic
MSTRG.17472	32	8	20	13	9	11	9	16	12.5	127	81	104	100	92	96	134	140	137	0.73	0.11	0.12	0.09	0.09	0.13	1.7	1.53	1.3	1.03	1.31	1.54	0.211667	1.40167	2.7273	8.58615e-08	4.72824e-06	--	XP_042684272.1 thioredoxin-like protein 1, partial [Centrocercus urophasianus]	-	-	-	-	-	-	-
ENSGALG00000035733	80	140	110	133	73	103	105	124	114.5	32	18	25	27	49	38	51	50	50.5	1.89	1.93	1.32	0.78	1.13	1.02	0.44	0.35	0.36	0.56	0.52	0.57	1.345	0.466667	-1.5271	8.69051e-08	4.7752e-06	CCR7	C-C motif chemokine receptor 7 [Source:NCBI gene;Acc:428315]	Environmental Information Processing;Organismal Systems;Environmental Information Processing	Signaling molecules and interaction;Immune system;Signaling molecules and interaction	ko04060//Cytokine-cytokine receptor interaction;ko04062//Chemokine signaling pathway;ko04061//Viral protein interaction with cytokine and cytokine receptor	K04182;K04182;K04182	GO:0005739//mitochondrion;GO:0005886//plasma membrane;GO:0009897//external side of plasma membrane;GO:0009986//cell surface;GO:0016021//integral component of membrane	GO:0004930//G-protein coupled receptor activity;GO:0004950//chemokine receptor activity;GO:0016493//C-C chemokine receptor activity;GO:0035757//chemokine (C-C motif) ligand 19 binding;GO:0035758//chemokine (C-C motif) ligand 21 binding;GO:0038117//C-C motif chemokine 19 receptor activity;GO:0038121//C-C motif chemokine 21 receptor activity	GO:0002408//myeloid dendritic cell chemotaxis;GO:0002606//positive regulation of dendritic cell antigen processing and presentation;GO:0002885//positive regulation of hypersensitivity;GO:0002922//positive regulation of humoral immune response;GO:0006935//chemotaxis;GO:0006954//inflammatory response;GO:0006955//immune response;GO:0007186//G-protein coupled receptor signaling pathway;GO:0032496//re…
MSTRG.29903	4	68	36	115	32	73.5	53	61	57	6	8	7	3	7	5	6	3	4.5	0.2	2.03	2.46	0.74	1.24	1.08	0.18	0.34	0.09	0.17	0.13	0.07	1.29167	0.163333	-2.9833	8.73406e-08	4.7886e-06	--	-	-	-	-	-	-	-	-
MSTRG.14606	0	4	2	12	3	7.5	5	9	7	27	37	32	21	16	18.5	27	59	43	0	0.18	0.38	0.1	0.17	0.24	1.21	2.32	0.91	0.6	0.88	2.17	0.178333	1.34833	2.9185	8.82051e-08	4.816e-06	--	-	-	-	-	-	-	-	-
ENSGALG00000044889	637	745	691	2275	1808	2041.5	1873	2470	2171.5	803	471	637	440	639	539.5	647	779	713	23.63	16.14	35.32	30.28	31.77	31.74	17.43	14.38	9.24	11.56	10.27	13.92	28.1467	12.8	-1.1368	8.82256e-08	4.816e-06	FYB2	chromosome 8 C1orf168 homolog [Source:NCBI gene;Acc:424668]	-	-	-	-	GO:0001772//immunological synapse;GO:0005886//plasma membrane;GO:0045121//membrane raft	GO:0005515//protein binding	GO:0007229//integrin-mediated signaling pathway;GO:0033627//cell adhesion mediated by integrin;GO:0050852//T cell receptor signaling pathway
ENSGALG00000008303	0	0	0	0	1	0.5	0	2	1	16	15	15.5	21	7	14	7	26	16.5	0	0	0	0.03	0	0.05	0.64	0.85	0.82	0.23	0.21	0.86	0.0133333	0.601667	5.4959	8.87883e-08	4.83616e-06	LHX5	LIM homeobox 5 [Source:NCBI gene;Acc:771259]	Cellular Processes	Cellular community - eukaryotes	ko04550//Signaling pathways regulating pluripotency of stem cells	K18493	-	GO:0000981//RNA polymerase II transcription factor activity, sequence-specific DNA binding;GO:0003677//DNA binding;GO:1990837//sequence-specific double-stranded DNA binding	GO:0006355//regulation of transcription, DNA-templated;GO:0007267//cell-cell signaling;GO:0021527//spinal cord association neuron differentiation;GO:0021549//cerebellum development;GO:0021702//cerebellar Purkinje cell differentiation;GO:0021766//hippocampus development;GO:0021846//cell proliferation in forebrain;GO:0021879//forebrain neuron differentiation;GO:0021937//cerebellar Purkinje cell-gra…
MSTRG.30660	253	267	260	487	396	441.5	498	637	567.5	210	91	150.5	171	101	136	225	240	232.5	6.8	4.19	5.49	4.81	6.12	5.94	3.31	2.02	2.61	1.32	2.58	3.11	5.55833	2.49167	-1.1575	9.12993e-08	4.96212e-06	--	XP_040513250.1 syntaxin-4-like isoform X1, partial [Gallus gallus]	-	-	-	-	-	-	-
MSTRG.29365	2	1578	790	4585	2766	3675.5	3107	3630	3368.5	158	87	122.5	68	185	126.5	137	119	128	0.04	16.78	34.96	22.75	25.89	22.91	1.68	1.3	0.7	1.64	1.07	1.04	20.555	1.23833	-4.053	9.31439e-08	5.05139e-06	--	KAJ7409613.1 hypothetical protein BTVI_56043 [Pitangus sulphuratus]	-	-	-	-	-	-	-
ENSGALG00000001518	189	247	218	28	5	16.5	3	14	8.5	2	1	1.5	0	1	0.5	1	4	2.5	6.65	5.07	0.41	0.08	0.05	0.17	0.04	0.03	0	0.02	0.02	0.07	2.07167	0.03	-6.1097	9.63373e-08	5.20201e-06	ZNF750	zinc finger protein 750 [Source:NCBI gene;Acc:101750712]	-	-	-	-	GO:0005634//nucleus	GO:0000978//RNA polymerase II core promoter proximal region sequence-specific DNA binding;GO:0001227//transcriptional repressor activity, RNA polymerase II transcription regulatory region sequence-specific binding;GO:0001228//transcriptional activator activity, RNA polymerase II transcription regulatory region sequence-specific binding;GO:1990841//promoter-specific chromatin binding	GO:0000122//negative regulation of transcription from RNA polymerase II promoter;GO:0008544//epidermis development;GO:0010719//negative regulation of epithelial to mesenchymal transition;GO:0045944//positive regulation of transcription from RNA polymerase II promoter
ENSGALG00000029583	258	789	523.5	748	576	662	717	834	775.5	821	1196	1008.5	1418	1187	1302.5	1643	1929	1786	9.88	17.63	11.98	9.95	12.55	11.06	18.39	37.69	30.74	22.16	26.91	35.57	12.175	28.5767	1.2309	1.00107e-07	5.38179e-06	PLBD1	phospholipase B domain containing 1 [Source:NCBI gene;Acc:417967]	-	-	-	-	GO:0005615//extracellular space	GO:0004620//phospholipase activity	-
MSTRG.27860	1	22	11.5	41	70	55.5	42	76	59	3	2	2.5	0	4	2	1	5	3	0.04	0.53	0.71	1.31	0.8	1.09	0.07	0.07	0	0.08	0.02	0.1	0.746667	0.0566667	-3.7199	1.00313e-07	5.38179e-06	--	-	-	-	-	-	-	-	-
MSTRG.28292	2	35	18.5	102	38	70	48	61	54.5	8	3	5.5	2	3	2.5	7	6	6.5	0.19	1.92	4	1.61	2.06	1.98	0.44	0.23	0.11	0.14	0.28	0.27	1.96	0.245	-3	1.0155e-07	5.4365e-06	--	-	-	-	-	-	-	-	-
ENSGALG00000040529	8	19	13.5	24	17	20.5	17	26	21.5	103	64	83.5	37	41	39	42	88	65	0.35	0.42	0.38	0.29	0.3	0.34	2.3	2.01	0.8	0.76	0.69	1.62	0.346667	1.36333	1.9755	1.01856e-07	5.44125e-06	DLX3	distal-less homeobox 3 [Source:NCBI gene;Acc:395590]	-	-	-	-	GO:0005634//nucleus	GO:0000978//RNA polymerase II core promoter proximal region sequence-specific DNA binding;GO:0000981//RNA polymerase II transcription factor activity, sequence-specific DNA binding;GO:0003677//DNA binding	GO:0006355//regulation of transcription, DNA-templated;GO:0006357//regulation of transcription from RNA polymerase II promoter;GO:0030154//cell differentiation
ENSGALG00000028376	0	1	0.5	6	4	5	6	3	4.5	11	12	11.5	31	24	27.5	49	14	31.5	0	0.02	0.09	0.07	0.1	0.04	0.24	0.36	0.64	0.43	0.77	0.25	0.0533333	0.448333	3.0715	1.02685e-07	5.47382e-06	FGF19	fibroblast growth factor 19 [Source:NCBI gene;Acc:395394]	Human Diseases;Environmental Information Processing;Environmental Information Processing;Environmental Information Processing;Cellular Processes;Environmental Information Processing;Environmental Information Processing;Human Diseases;Human Diseases;Human Diseases	Cancer: overview;Signal transduction;Signal transduction;Signal transduction;Cell motility;Signal transduction;Signal transduction;Cancer: specific types;Cancer: specific types;Cancer: specific types	ko05200//Pathways in cancer;ko04151//PI3K-Akt signaling pathway;ko04020//Calcium signaling pathway;ko04010//MAPK signaling pathway;ko04810//Regulation of actin cytoskeleton;ko04014//Ras signaling pathway;ko04015//Rap1 signaling pathway;ko05226//Gastric cancer;ko05224//Breast cancer;ko05218//Melanoma	K22603;K22603;K22603;K22603;K22603;K22603;K22603;K22603;K22603;K22603	GO:0005576//extracellular region	GO:0005104//fibroblast growth factor receptor binding;GO:0008083//growth factor activity	GO:0001755//neural crest cell migration;GO:0001934//positive regulation of protein phosphorylation;GO:0007507//heart development;GO:0008284//positive regulation of cell proliferation;GO:0008543//fibroblast growth factor receptor signaling pathway;GO:0009617//response to bacterium;GO:0010629//negative regulation of gene expression;GO:0046326//positive regulation of glucose import;GO:0046330//posit…
ENSGALG00000000364	4	33	18.5	27	25	26	25	29	27	66	48	57	50	55	52.5	56	104	80	0.45	2.15	1.26	1.26	1.27	1.12	4.31	4.41	3.16	2.99	2.67	5.59	1.25167	3.855	1.6229	1.04946e-07	5.57367e-06	STC1	stanniocalcin 1 [Source:NCBI gene;Acc:428201]	-	-	-	-	GO:0005576//extracellular region;GO:0005615//extracellular space;GO:0005634//nucleus;GO:0005737//cytoplasm	GO:0005179//hormone activity;GO:0042802//identical protein binding	GO:0001886//endothelial cell morphogenesis;GO:0003421//growth plate cartilage axis specification;GO:0006874//cellular calcium ion homeostasis;GO:0010596//negative regulation of endothelial cell migration;GO:0030336//negative regulation of cell migration;GO:0035988//chondrocyte proliferation;GO:0044070//regulation of anion transport;GO:0051926//negative regulation of calcium ion transport;GO:00603…
MSTRG.21159	16	11	13.5	10	27	18.5	15	18	16.5	0	0	0	2	1	1.5	1	0	0.5	2.98	1.19	0.68	2.08	1.21	1.12	0	0	0.12	0.05	0.09	0	1.54333	0.0433333	-5.1544	1.05024e-07	5.57367e-06	--	-	-	-	-	-	-	-	-
ENSGALG00000001391	38	35	36.5	25	29	27	21	26	23.5	4	1	2.5	8	2	5	5	4	4.5	3.29	1.77	0.91	1.13	0.83	0.78	0.2	0.07	0.39	0.08	0.19	0.17	1.45167	0.183333	-2.9852	1.05272e-07	5.57367e-06	PLLP	plasmolipin [Source:NCBI gene;Acc:415650]	-	-	-	-	GO:0016020//membrane	-	-
MSTRG.16683	28	12	20	8	5	6.5	7	17	12	0	0	0	0	0	0	0	0	0	5.44	1.36	0.65	0.44	0.62	1.14	0	0	0	0	0	0	1.60833	0.001	-10.6514	1.0545e-07	5.57367e-06	--	XP_009317442.1 PREDICTED: ephrin-A1-like, partial [Pygoscelis adeliae]	-	-	-	-	-	-	-
MSTRG.8723	16	21	18.5	17	30	23.5	20	27	23.5	52	48	50	61	36	48.5	76	65	70.5	0.29	0.22	0.13	0.25	0.17	0.17	0.56	0.72	0.63	0.32	0.6	0.57	0.205	0.566667	1.4669	1.05697e-07	5.57494e-06	--	XP_015732740.1 uncharacterized protein LOC107320921 isoform X2 [Coturnix japonica]	-	-	-	-	-	-	-
MSTRG.28536	2	26	14	81	40	60.5	31	40	35.5	167	118	142.5	74	196	135	168	126	147	0.03	0.23	0.52	0.28	0.22	0.21	1.5	1.5	0.65	1.47	1.11	0.93	0.248333	1.19333	2.2646	1.09403e-07	5.75829e-06	--	-	-	-	-	-	-	-	-
ENSGALG00000041504	0	9	4.5	23	23	23	22	17	19.5	0	0	0	0	0	0	0	0	0	0	0.16	0.29	0.31	0.3	0.17	0	0	0	0	0	0	0.205	0.001	-7.6795	1.17626e-07	6.15199e-06	OR14A16	XP_003206702.1 olfactory receptor 14A16-like [Meleagris gallopavo]	Organismal Systems	Sensory system	ko04740//Olfactory transduction	K04257	GO:0005886//plasma membrane;GO:0016020//membrane;GO:0016021//integral component of membrane	GO:0004930//G-protein coupled receptor activity;GO:0004984//olfactory receptor activity;GO:0005549//odorant binding	GO:0007165//signal transduction;GO:0007186//G-protein coupled receptor signaling pathway;GO:0007608//sensory perception of smell;GO:0050896//response to stimulus;GO:0050911//detection of chemical stimulus involved in sensory perception of smell
MSTRG.21005	11	14	12.5	11	18	14.5	16	16	16	44	37	40.5	51	29	40	44	40	42	1.5	1.11	0.63	1.11	1	0.75	3.51	4.15	3.93	1.93	2.56	2.62	1.01667	3.11667	1.6162	1.17867e-07	6.15199e-06	--	XP_015705988.1 neuronal tyrosine-phosphorylated phosphoinositide-3-kinase adapter 1 [Coturnix japonica]	-	-	-	-	-	-	-
ENSGALG00000053526	117	287	202	280	283	281.5	303	352	327.5	274	515	394.5	671	682	676.5	627	790	708.5	2.52	3.6	2.52	2.75	2.98	2.62	3.45	9.12	8.17	7.15	5.77	8.18	2.83167	6.97333	1.3002	1.18554e-07	6.17492e-06	NTF3	neurotrophin 3 [Source:NCBI gene;Acc:428099]	Environmental Information Processing;Environmental Information Processing;Environmental Information Processing;Organismal Systems	Signal transduction;Signal transduction;Signal transduction;Nervous system	ko04151//PI3K-Akt signaling pathway;ko04010//MAPK signaling pathway;ko04014//Ras signaling pathway;ko04722//Neurotrophin signaling pathway	K04356;K04356;K04356;K04356	-	GO:0005102//receptor binding;GO:0005165//neurotrophin receptor binding;GO:0008083//growth factor activity;GO:0042056//chemoattractant activity	GO:0002092//positive regulation of receptor internalization;GO:0007169//transmembrane receptor protein tyrosine kinase signaling pathway;GO:0008284//positive regulation of cell proliferation;GO:0030335//positive regulation of cell migration;GO:0032148//activation of protein kinase B activity;GO:0033138//positive regulation of peptidyl-serine phosphorylation;GO:0042981//regulation of apoptotic pro…
ENSGALG00000020143	9	26	17.5	34	35	34.5	24	46	35	71	30	50.5	40	60	50	84	96	90	0.51	0.87	0.81	0.9	0.63	0.91	2.37	1.41	1.29	1.67	2.05	2.64	0.771667	1.905	1.3037	1.18861e-07	6.17804e-06	GABRG1	gamma-aminobutyric acid type A receptor gamma1 subunit [Source:NCBI gene;Acc:422771]	Environmental Information Processing;Organismal Systems;Human Diseases;Organismal Systems;Human Diseases	Signaling molecules and interaction;Nervous system;Substance dependence;Nervous system;Substance dependence	ko04080//Neuroactive ligand-receptor interaction;ko04723//Retrograde endocannabinoid signaling;ko05032//Morphine addiction;ko04727//GABAergic synapse;ko05033//Nicotine addiction	K05186;K05186;K05186;K05186;K05186	GO:0005886//plasma membrane;GO:0016021//integral component of membrane	GO:0004888//transmembrane signaling receptor activity;GO:0004890//GABA-A receptor activity;GO:0005216//ion channel activity;GO:0005230//extracellular ligand-gated ion channel activity	GO:0006811//ion transport;GO:0006821//chloride transport;GO:0007214//gamma-aminobutyric acid signaling pathway;GO:0007268//synaptic transmission;GO:0034220//ion transmembrane transport
ENSGALG00000047202	0	8	4	0	1	0.5	3	3	3	13	59	36	35	23	29	25	62	43.5	0	0.18	0	0.02	0.05	0.03	0.3	2	0.83	0.47	0.44	1.23	0.0466667	0.878333	4.2343	1.19142e-07	6.17984e-06	LILRB1	XP_025002090.1 osteoclast-associated immunoglobulin-like receptor isoform X2 [Gallus gallus]	-	-	-	-	GO:0016020//membrane;GO:0016021//integral component of membrane	-	-
ENSGALG00000018557	732	586	659	651	756	703.5	904	670	787	1367	1808	1587.5	4621	3749	4185	2192	3345	2768.5	41.73	19.5	15.53	19.46	23.57	13.23	45.6	84.86	149.18	104.26	53.47	91.87	22.17	88.2067	1.9923	1.20105e-07	6.21685e-06	SOD3	superoxide dismutase 3, extracellular [Source:NCBI gene;Acc:422810]	-	-	-	-	GO:0005615//extracellular space	GO:0004784//superoxide dismutase activity;GO:0005507//copper ion binding;GO:0046872//metal ion binding	GO:0001666//response to hypoxia;GO:0006801//superoxide metabolic process
ENSGALG00000039751	35	140	87.5	134	184	159	159	232	195.5	246	192	219	241	291	266	279	284	281.5	2.23	5.21	3.57	5.29	4.64	5.12	9.17	10.25	8.72	9.04	7.61	8.72	4.34333	8.91833	1.038	1.23513e-07	6.37414e-06	PANX1	pannexin 1 [Source:NCBI gene;Acc:772164]	Organismal Systems	Immune system	ko04621//NOD-like receptor signaling pathway	K03443	GO:0005783//endoplasmic reticulum;GO:0005886//plasma membrane;GO:0032059//bleb	GO:0003779//actin binding;GO:0005102//receptor binding;GO:0005262//calcium channel activity;GO:0015267//channel activity;GO:0022840//leak channel activity;GO:0051015//actin filament binding	GO:0001819//positive regulation of cytokine production;GO:0002931//response to ischemia;GO:0006812//cation transport;GO:0006816//calcium ion transport;GO:0032730//positive regulation of interleukin-1 alpha production;GO:0032731//positive regulation of interleukin-1 beta production;GO:0032732//positive regulation of interleukin-1 production;GO:0033198//response to ATP;GO:0055085//transmembrane tra…
ENSGALG00000029023	1	5	3	23	22	22.5	27	25	26	139	27	83	56	69	62.5	76	76	76	0.08	0.24	0.79	0.82	1.02	0.71	6.7	1.83	2.61	2.77	2.68	3.02	0.61	3.26833	2.4217	1.24905e-07	6.42542e-06	DMRTB1	DMRT like family B with proline rich C-terminal 1 [Source:NCBI gene;Acc:429107]	-	-	-	-	GO:0005634//nucleus	GO:0043565//sequence-specific DNA binding	GO:0006355//regulation of transcription, DNA-templated
ENSGALG00000047031	145	247	196	510	576	543	497	725	611	222	70	146	159	152	155.5	257	164	210.5	14.15	14.07	20.83	25.38	22.18	24.51	12.68	5.62	8.79	7.24	10.73	7.71	20.1867	8.795	-1.1986	1.277e-07	6.55573e-06	POLA2	XP_025001465.1 DNA polymerase alpha subunit B isoform X2 [Gallus gallus]	Genetic Information Processing	Replication and repair	ko03030//DNA replication	K02321	GO:0005634//nucleus;GO:0005658//alpha DNA polymerase:primase complex	GO:0003677//DNA binding	GO:0006260//DNA replication;GO:0006270//DNA replication initiation
ENSGALG00000003670	353	645	499	503	629	566	569	733	651	1139	2610	1874.5	1705	1257	1481	1395	2790	2092.5	11.05	11.79	6.59	8.89	8.14	7.95	20.86	67.26	30.22	19.19	18.68	42.07	9.06833	33.0467	1.8656	1.28864e-07	6.60191e-06	MAFB	MAF bZIP transcription factor B [Source:NCBI gene;Acc:419173]	Organismal Systems	Endocrine system	ko04928//Parathyroid hormone synthesis, secretion and action	K09036	GO:0005634//nucleus;GO:0005667//transcription factor complex;GO:0090575//RNA polymerase II transcription factor complex	GO:0000978//RNA polymerase II core promoter proximal region sequence-specific DNA binding;GO:0000981//RNA polymerase II transcription factor activity, sequence-specific DNA binding;GO:0001228//transcriptional activator activity, RNA polymerase II transcription regulatory region sequence-specific binding;GO:0003677//DNA binding;GO:0003700//transcription factor activity, sequence-specific DNA bindi…	GO:0006355//regulation of transcription, DNA-templated;GO:0006357//regulation of transcription from RNA polymerase II promoter;GO:0007379//segment specification;GO:0007585//respiratory gaseous exchange;GO:0010467//gene expression;GO:0016485//protein processing;GO:0021571//rhombomere 5 development;GO:0021572//rhombomere 6 development;GO:0021599//abducens nerve formation;GO:0030216//keratinocyte di…
ENSGALG00000024295	430	635	532.5	1675	992	1333.5	1178	1221	1199.5	519	306	412.5	280	540	410	445	433	439	81.43	70.19	132.73	84.79	101.99	80.08	57.49	47.67	30.02	49.87	36.04	39.48	91.8683	43.4283	-1.0809	1.29532e-07	6.62255e-06	MYCBP	MYC binding protein [Source:NCBI gene;Acc:770496]	-	-	-	-	-	GO:0003713//transcription coactivator activity	GO:0006355//regulation of transcription, DNA-templated
MSTRG.7711	0	8	4	18	26	22	26	21	23.5	0	0	0	0	0	0	0	0	0	0	0.89	1.43	2.23	2.26	1.38	0	0	0	0	0	0	1.365	0.001	-10.4147	1.34541e-07	6.85469e-06	--	-	-	-	-	-	-	-	-
MSTRG.30399	195	72	133.5	151	126	138.5	129	193	161	14	36	25	23	19	21	21	42	31.5	10.22	2.22	3.32	2.99	3.09	3.51	0.44	1.56	0.69	0.48	0.47	1.06	4.225	0.783333	-2.4313	1.34621e-07	6.85469e-06	--	XP_046793620.1 serine/arginine repetitive matrix protein 1-like, partial [Gallus gallus]	-	-	-	-	-	-	-
MSTRG.26693	90	28	59	89	100	94.5	89	122	105.5	22	16	19	19	23	21	26	29	27.5	3.09	0.56	1.28	1.55	1.4	1.45	0.44	0.45	0.37	0.39	0.38	0.48	1.555	0.418333	-1.8942	1.36832e-07	6.95315e-06	--	XP_042674215.1 AT-rich interactive domain-containing protein 5B [Centrocercus urophasianus]	-	-	-	-	-	-	-
MSTRG.3260	0	14	7	45	31	38	41	58	49.5	1	1	1	0	1	0.5	0	0	0	0	0.27	0.63	0.47	0.63	0.68	0.02	0.03	0	0.02	0	0	0.446667	0.0116667	-5.2587	1.38973e-07	7.04757e-06	--	-	-	-	-	-	-	-	-
ENSGALG00000054650	3107	1770	2438.5	4104	2414	3259	2385	2957	2671	1053	541	797	532	1173	852.5	839	801	820	130.16	43.12	71.43	45.34	45.36	42.56	25.64	18.63	12.66	23.9	14.96	16.17	62.995	18.66	-1.7553	1.40339e-07	7.10246e-06	CCDC180	coiled-coil domain-containing protein 180-like [Source:NCBI gene;Acc:112529956]	Metabolism;Metabolism	Global and overview maps;Glycan biosynthesis and metabolism	ko01100//Metabolic pathways;ko00603//Glycosphingolipid biosynthesis - globo and isoglobo series	K00722;K00722	-	-	-
ENSGALG00000010812	370	552	461	994	539	766.5	647	747	697	294	182	238	178	411	294.5	300	259	279.5	2.07	1.8	2.32	1.36	1.65	1.45	0.96	0.84	0.56	1.12	0.72	0.7	1.775	0.816667	-1.12	1.4122e-07	7.13261e-06	RYR2	ryanodine receptor 2 [Source:NCBI gene;Acc:421508]	Human Diseases;Environmental Information Processing;Human Diseases;Environmental Information Processing;Human Diseases;Human Diseases;Organismal Systems;Organismal Systems;Environmental Information Processing;Organismal Systems;Human Diseases;Organismal Systems;Organismal Systems;Organismal Systems;Human Diseases	Neurodegenerative disease;Signal transduction;Neurodegenerative disease;Signal transduction;Cardiovascular disease;Cardiovascular disease;Endocrine system;Circulatory system;Signal transduction;Digestive system;Cardiovascular disease;Environmental adaptation;Circulatory system;Endocrine system;Cardiovascular disease	ko05022//Pathways of neurodegeneration - multiple diseases;ko04020//Calcium signaling pathway;ko05020//Prion disease;ko04024//cAMP signaling pathway;ko05415//Diabetic cardiomyopathy;ko05414//Dilated cardiomyopathy;ko04921//Oxytocin signaling pathway;ko04261//Adrenergic signaling in cardiomyocytes;ko04371//Apelin signaling pathway;ko04972//Pancreatic secretion;ko05410//Hypertrophic cardiomyopathy;…	K04962;K04962;K04962;K04962;K04962;K04962;K04962;K04962;K04962;K04962;K04962;K04962;K04962;K04962;K04962	GO:0005790//smooth endoplasmic reticulum;GO:0016020//membrane;GO:0016021//integral component of membrane;GO:0016529//sarcoplasmic reticulum;GO:0030017//sarcomere;GO:0030018//Z disc;GO:0032991//macromolecular complex;GO:0033017//sarcoplasmic reticulum membrane;GO:0034704//calcium channel complex	GO:0005216//ion channel activity;GO:0005219//ryanodine-sensitive calcium-release channel activity;GO:0005262//calcium channel activity;GO:0005509//calcium ion binding;GO:0005515//protein binding;GO:0005516//calmodulin binding;GO:0015278//calcium-release channel activity;GO:0019899//enzyme binding;GO:0019901//protein kinase binding;GO:0034236//protein kinase A catalytic subunit binding;GO:0034237/…	GO:0001666//response to hypoxia;GO:0002027//regulation of heart rate;GO:0003143//embryonic heart tube morphogenesis;GO:0003220//left ventricular cardiac muscle tissue morphogenesis;GO:0003300//cardiac muscle hypertrophy;GO:0005513//detection of calcium ion;GO:0006811//ion transport;GO:0006816//calcium ion transport;GO:0006874//cellular calcium ion homeostasis;GO:0010460//positive regulation of he…
MSTRG.22960	1	31	16	72	32	52	52	40	46	4	2	3	3	4	3.5	6	1	3.5	0.04	0.7	1.17	0.56	0.92	0.54	0.09	0.06	0.07	0.08	0.1	0.02	0.655	0.07	-3.2261	1.45232e-07	7.30572e-06	--	-	-	-	-	-	-	-	-
ENSGALG00000053247	2368	61	1214.5	6	12	9	7	1189	598	5	6	5.5	19	17	18	10	5	7.5	263.81	3.84	0.25	0.52	0.33	45.76	0.25	0.42	1.02	0.79	0.4	0.19	52.4183	0.511667	-6.6787	1.47824e-07	7.4212e-06	SFTPC	surfactant protein C [Source:NCBI gene;Acc:107049626]	-	-	-	-	GO:0005576//extracellular region	-	GO:0007585//respiratory gaseous exchange
MSTRG.30851	25	59	42	57	66	61.5	131	93	112	145	228	186.5	206	131	168.5	194	318	256	0.67	0.94	0.65	0.81	1.64	0.88	2.31	5.14	3.19	1.74	2.27	4.19	0.931667	3.14	1.7529	1.53146e-07	7.67296e-06	pol	AAM52407.1 female expressed transcript 1 [Gallus gallus]	-	-	-	-	-	-	-
MSTRG.24439	0	8	4	30	15	22.5	19	19	19	55	28	41.5	29	67	48	73	59	66	0	0.31	0.83	0.45	0.57	0.43	2.12	1.52	1.08	2.16	2.06	1.88	0.431667	1.80333	2.0627	1.58885e-07	7.94456e-06	--	-	-	-	-	-	-	-	-
MSTRG.19249	1	194	97.5	537	337	437	370	434	402	31	17	24	16	30	23	26	22	24	0.02	1.75	3.47	2.33	2.59	2.29	0.39	0.21	0.2	0.33	0.29	0.2	2.075	0.27	-2.9421	1.60727e-07	8.02063e-06	--	-	-	-	-	-	-	-	-
ENSGALG00000010971	254	226	240	367	231	299	256	320	288	125	76	100.5	78	111	94.5	130	119	124.5	11.1	5.68	6.45	4.4	4.96	4.57	3.02	2.6	1.86	2.28	2.34	2.45	6.19333	2.425	-1.3527	1.63831e-07	8.1533e-06	CSRNP3	cysteine and serine rich nuclear protein 3 [Source:NCBI gene;Acc:772101]	-	-	-	-	GO:0005634//nucleus	GO:0001228//transcriptional activator activity, RNA polymerase II transcription regulatory region sequence-specific binding;GO:0003700//transcription factor activity, sequence-specific DNA binding;GO:0043565//sequence-specific DNA binding	GO:0043065//positive regulation of apoptotic process;GO:0045944//positive regulation of transcription from RNA polymerase II promoter
MSTRG.3598	2	11	6.5	43	29	36	37	59	48	4	1	2.5	1	2	1.5	4	5	4.5	0.12	0.39	1.09	0.79	1.02	1.24	0.14	0.05	0.03	0.06	0.1	0.15	0.775	0.0883333	-3.1332	1.65686e-07	8.2189e-06	--	-	-	-	-	-	-	-	-
MSTRG.27278	0	11	5.5	47	43	45	28	44	36	1	0	0.5	1	1	1	2	1	1.5	0	0.38	1.17	1.15	0.76	0.9	0.03	0	0.03	0.03	0.05	0.03	0.726667	0.0283333	-4.6807	1.67214e-07	8.26187e-06	--	-	-	-	-	-	-	-	-
MSTRG.18083	0	36	18	89	78	83.5	109	117	113	5	2	3.5	4	4	4	7	10	8.5	0	0.76	1.35	1.28	1.81	1.47	0.11	0.06	0.08	0.07	0.11	0.17	1.11167	0.1	-3.4747	1.68545e-07	8.2932e-06	--	-	-	-	-	-	-	-	-
MSTRG.25134	0	128	64	324	258	291	260	328	294	10	0	5	6	8	7	20	2	11	0	5.7	10.3	8.88	9.04	8.64	0.45	0	0.24	0.31	0.66	0.06	7.09333	0.286667	-4.629	1.68843e-07	8.2932e-06	--	-	-	-	-	-	-	-	-
MSTRG.9913	1	23	12	56	57	56.5	56	80	68	156	110	133	134	115	124.5	264	193	228.5	0.02	0.28	0.49	0.54	0.54	0.58	1.92	1.91	1.6	1.18	2.38	1.96	0.408333	1.825	2.1601	1.73202e-07	8.47401e-06	--	-	-	-	-	-	-	-	-
MSTRG.29622	0	0	0	1	0	0.5	0	0	0	8	11	9.5	3	10	6.5	8	13	10.5	0	0	0.06	0	0	0	0.63	1.22	0.23	0.66	0.46	0.84	0.01	0.673333	6.0732	1.86913e-07	9.127e-06	--	-	-	-	-	-	-	-	-
MSTRG.23971	7	28	17.5	43	61	52	41	16	28.5	41	110	75.5	317	244	280.5	120	237	178.5	0.57	1.33	1.46	2.24	1.52	0.45	1.95	7.36	14.58	9.67	4.17	9.28	1.26167	7.835	2.6346	1.89944e-07	9.25204e-06	--	XP_031444410.1 probable phospholipid-transporting ATPase VD isoform X4 [Phasianus colchicus]	-	-	-	-	-	-	-
MSTRG.16761	2	18	10	78	77	77.5	52	71	61.5	7	2	4.5	6	5	5.5	7	2	4.5	0.09	0.49	1.51	1.61	1.1	1.14	0.19	0.08	0.16	0.11	0.14	0.04	0.99	0.12	-3.0444	1.90214e-07	9.25204e-06	--	-	-	-	-	-	-	-	-
ENSGALG00000008440	251	1058	654.5	437	318	377.5	252	376	314	146	46	96	69	97	83	115	113	114	10.52	25.89	7.67	6.02	4.83	5.46	3.58	1.59	1.64	1.98	2.06	2.28	10.065	2.18833	-2.2014	1.91106e-07	9.27737e-06	CHST1	carbohydrate sulfotransferase 1 [Source:NCBI gene;Acc:428866]	Metabolism	Glycan biosynthesis and metabolism	ko00533//Glycosaminoglycan biosynthesis - keratan sulfate	K01022	GO:0000139//Golgi membrane	GO:0008146//sulfotransferase activity;GO:0045130//keratan sulfotransferase activity	GO:0005975//carbohydrate metabolic process;GO:0006012//galactose metabolic process;GO:0006790//sulfur compound metabolic process;GO:0018146//keratan sulfate biosynthetic process;GO:0042339//keratan sulfate metabolic process
MSTRG.2530	0	32	16	116	113	114.5	92	133	112.5	8	1	4.5	0	3	1.5	3	1	2	0	2.38	6.2	6.51	5.37	5.88	0.6	0.11	0	0.19	0.16	0.06	4.39	0.186667	-4.5557	1.97465e-07	9.56749e-06	--	-	-	-	-	-	-	-	-
ENSGALG00000003175	370	1982	1176	5161	2744	3952.5	3059	3952	3505.5	818	347	582.5	383	1039	711	814	719	766.5	19.98	62.42	116.5	66.81	75.44	73.84	25.83	15.41	11.7	27.33	18.79	18.68	69.165	19.6233	-1.8175	2.00551e-07	9.68226e-06	STKLD1	serine/threonine kinase like domain containing 1 [Source:NCBI gene;Acc:417154]	-	-	-	-	-	-	-
ENSGALG00000050141	16	19	17.5	34	34	34	20	21	20.5	61	21	41	70	80	75	74	77	75.5	0.9	0.63	0.8	0.87	0.52	0.41	2.02	0.98	2.24	2.21	1.79	2.1	0.688333	1.89	1.4572	2.00608e-07	9.68226e-06	X-element\ORF2	RMC21953.1 hypothetical protein DUI87_02824 [Hirundo rustica rustica]	-	-	-	-	-	-	-
ENSGALG00000031960	62	116	89	112	128	120	151	156	153.5	180	221	200.5	315	188	251.5	252	332	292	2.81	3	2.09	2.53	3.06	2.46	4.84	8.39	8.06	4.09	4.67	7.21	2.65833	6.21	1.2241	2.04106e-07	9.83208e-06	LEF1	lymphoid enhancer binding factor 1 [Source:NCBI gene;Acc:395865]	Human Diseases;Human Diseases;Human Diseases;Human Diseases;Environmental Information Processing;Environmental Information Processing;Human Diseases;Human Diseases;Human Diseases;Human Diseases;Organismal Systems;Human Diseases;Human Diseases;Cellular Processes;Human Diseases;Human Diseases;Human Diseases;Human Diseases;Human Diseases	Cancer: overview;Infectious disease: bacterial;Infectious disease: viral;Cancer: specific types;Signal transduction;Signal transduction;Endocrine and metabolic disease;Cancer: specific types;Cancer: specific types;Endocrine and metabolic disease;Endocrine system;Cancer: specific types;Cancer: specific types;Cellular community - eukaryotes;Cardiovascular disease;Cancer: specific types;Cancer: spec…	ko05200//Pathways in cancer;ko05132//Salmonella infection;ko05167//Kaposi sarcoma-associated herpesvirus infection;ko05225//Hepatocellular carcinoma;ko04310//Wnt signaling pathway;ko04390//Hippo signaling pathway;ko04934//Cushing syndrome;ko05226//Gastric cancer;ko05224//Breast cancer;ko04936//Alcoholic liver disease;ko04916//Melanogenesis;ko05215//Prostate cancer;ko05210//Colorectal cancer;ko045…	K04492;K04492;K04492;K04492;K04492;K04492;K04492;K04492;K04492;K04492;K04492;K04492;K04492;K04492;K04492;K04492;K04492;K04492;K04492	GO:0005634//nucleus;GO:0005667//transcription factor complex;GO:0005737//cytoplasm;GO:0032993//protein-DNA complex;GO:0090575//RNA polymerase II transcription factor complex;GO:1990907//beta-catenin-TCF complex	GO:0000976//transcription regulatory region sequence-specific DNA binding;GO:0000977//RNA polymerase II regulatory region sequence-specific DNA binding;GO:0000978//RNA polymerase II core promoter proximal region sequence-specific DNA binding;GO:0000981//RNA polymerase II transcription factor activity, sequence-specific DNA binding;GO:0000987//core promoter proximal region sequence-specific DNA bi…	GO:0000122//negative regulation of transcription from RNA polymerase II promoter;GO:0001569//patterning of blood vessels;GO:0001649//osteoblast differentiation;GO:0001756//somitogenesis;GO:0001837//epithelial to mesenchymal transition;GO:0001944//vasculature development;GO:0002040//sprouting angiogenesis;GO:0006355//regulation of transcription, DNA-templated;GO:0006357//regulation of transcriptio…
MSTRG.11294	0	0	0	6	3	4.5	3	2	2.5	14	32	23	17	8	12.5	24	31	27.5	0	0	0.27	0.14	0.14	0.07	0.77	2.5	0.86	0.36	0.93	1.4	0.103333	1.13667	3.4594	2.12471e-07	1.02154e-05	--	-	-	-	-	-	-	-	-
ENSGALG00000023395	673	278	475.5	153	4	78.5	5	37	21	9	7	8	1	2	1.5	5	8	6.5	23.47	5.66	2.23	0.06	0.08	0.45	0.18	0.2	0.02	0.03	0.07	0.16	5.325	0.11	-5.5972	2.13173e-07	1.02294e-05	PLIN1	perilipin 1 [Source:NCBI gene;Acc:415487]	Organismal Systems;Environmental Information Processing;Organismal Systems;Organismal Systems	Environmental adaptation;Signal transduction;Endocrine system;Endocrine system	ko04714//Thermogenesis;ko04371//Apelin signaling pathway;ko03320//PPAR signaling pathway;ko04923//Regulation of lipolysis in adipocytes	K08768;K08768;K08768;K08768	GO:0005811//lipid particle	-	GO:0006629//lipid metabolic process
ENSGALG00000012917	59	149	104	176	181	178.5	174	207	190.5	190	380	285	442	445	443.5	283	444	363.5	1.83	2.69	2.28	2.53	2.46	2.22	3.44	9.69	7.75	6.72	3.75	6.62	2.335	6.32833	1.4384	2.24594e-07	1.07363e-05	CDH6	cadherin 6 [Source:NCBI gene;Acc:414842]	-	-	-	-	GO:0005654//nucleoplasm;GO:0005886//plasma membrane;GO:0005912//adherens junction;GO:0016020//membrane;GO:0016021//integral component of membrane;GO:0016342//catenin complex;GO:0030054//cell junction	GO:0005509//calcium ion binding;GO:0045296//cadherin binding;GO:0046872//metal ion binding	GO:0000902//cell morphogenesis;GO:0007043//cell-cell junction assembly;GO:0007155//cell adhesion;GO:0007156//homophilic cell adhesion via plasma membrane adhesion molecules;GO:0007219//Notch signaling pathway;GO:0016339//calcium-dependent cell-cell adhesion via plasma membrane cell adhesion molecules;GO:0034332//adherens junction organization;GO:0098609//cell-cell adhesion;GO:0098742//cell-cell a…
ENSGALG00000016669	12	26	19	73	63	68	5	26	15.5	0	1	0.5	2	6	4	1	1	1	1.86	2.36	4.75	4.42	0.36	1.4	0	0.13	0.18	0.45	0.07	0.07	2.525	0.15	-4.0732	2.30936e-07	1.10184e-05	DEFB4A	defensin beta 4A [Source:NCBI gene;Acc:395840]	Human Diseases;Organismal Systems;Organismal Systems	Infectious disease: bacterial;Immune system;Immune system	ko05150//Staphylococcus aureus infection;ko04621//NOD-like receptor signaling pathway;ko04657//IL-17 signaling pathway	K21100;K21100;K21100	GO:0005576//extracellular region	-	GO:0006952//defense response
ENSGALG00000014742	4	10	7	12	11	11.5	15	18	16.5	58	23	40.5	31	23	27	33	36	34.5	0.22	0.33	0.28	0.28	0.38	0.35	1.89	1.05	0.98	0.62	0.79	0.97	0.306667	1.05	1.7756	2.31904e-07	1.10435e-05	HTR1A	5-hydroxytryptamine receptor 1A [Source:NCBI gene;Acc:431581]	Environmental Information Processing;Environmental Information Processing;Organismal Systems;Organismal Systems	Signaling molecules and interaction;Signal transduction;Nervous system;Sensory system	ko04080//Neuroactive ligand-receptor interaction;ko04024//cAMP signaling pathway;ko04726//Serotonergic synapse;ko04742//Taste transduction	K04153;K04153;K04153;K04153	GO:0005887//integral component of plasma membrane;GO:0016021//integral component of membrane	GO:0004930//G-protein coupled receptor activity;GO:0004993//G-protein coupled serotonin receptor activity	GO:0001662//behavioral fear response;GO:0007186//G-protein coupled receptor signaling pathway;GO:0007198//adenylate cyclase-inhibiting serotonin receptor signaling pathway;GO:0007210//serotonin receptor signaling pathway;GO:0007214//gamma-aminobutyric acid signaling pathway;GO:0014062//regulation of serotonin secretion;GO:0019229//regulation of vasoconstriction;GO:0035640//exploration behavior;GO…
ENSGALG00000043861	291	183	237	419	202	310.5	242	306	274	80	68	74	43	106	74.5	97	60	78.5	15.08	5.54	9.09	4.72	5.73	5.49	2.43	2.9	1.26	2.68	2.15	1.5	7.60833	2.15333	-1.821	2.33265e-07	1.10661e-05	IQCM	IQ motif containing M [Source:NCBI gene;Acc:100857543]	-	-	-	-	-	GO:0005515//protein binding	-
MSTRG.22633	0	1	0.5	0	0	0	0	0	0	12	1	6.5	11	6	8.5	16	20	18	0	0.12	0	0	0	0	1.51	0.17	1.29	0.65	1.45	1.97	0.02	1.17333	5.8745	2.3569e-07	1.116e-05	--	XP_042725317.1 uncharacterized protein LOC122178868 [Lagopus leucura]	-	-	-	-	-	-	-
MSTRG.27351	76	282	179	598	228	413	271	356	313.5	91	61	76	54	139	96.5	98	76	87	1.48	3.86	5.87	2.33	2.9	2.94	1.32	1.29	0.72	1.84	1.06	0.86	3.23	1.18167	-1.4507	2.40722e-07	1.13767e-05	--	-	-	-	-	-	-	-	-
ENSGALG00000000497	20	20	20	36	14	25	24	25	24.5	5	1	3	3	8	5.5	1	3	2	1.36	0.79	1.02	0.43	0.74	0.59	0.2	0.06	0.12	0.26	0.03	0.1	0.821667	0.128333	-2.6787	2.46957e-07	1.16494e-05	Bcl2l14	chromosome 26 open reading frame, human C6orf222 [Source:NCBI gene;Acc:419812]	-	-	-	-	-	-	GO:0042981//regulation of apoptotic process
MSTRG.1065	0	0	0	0	0	0	0	0	0	9	1	5	7	7	7	8	15	11.5	0	0	0	0	0	0	0.43	0.07	0.32	0.28	0.28	0.59	0.001	0.328333	8.359	2.54205e-07	1.19462e-05	--	XP_042671811.1 alpha-1,3-mannosyl-glycoprotein 4-beta-N-acetylglucosaminyltransferase C [Centrocercus urophasianus]	-	-	-	-	-	-	-
ENSGALG00000052504	0	3	1.5	1	2	1.5	1	1	1	10	15	12.5	10	10	10	10	24	17	0	0.08	0.02	0.04	0.02	0.01	0.25	0.52	0.24	0.21	0.18	0.48	0.0283333	0.313333	3.4671	2.83893e-07	1.33097e-05	--	XP_025002089.1 leukocyte immunoglobulin-like receptor subfamily B member 1 isoform X1 [Gallus gallus]	-	-	-	-	GO:0016020//membrane;GO:0016021//integral component of membrane	-	-
MSTRG.1546	4	16	10	45	26	35.5	47	58	52.5	8	1	4.5	0	4	2	5	3	4	0.38	0.86	1.77	1.09	1.99	1.89	0.43	0.07	0	0.2	0.2	0.14	1.33	0.173333	-2.9398	2.84283e-07	1.33097e-05	--	-	-	-	-	-	-	-	-
ENSGALG00000029298	286	337	311.5	277	297	287	334	290	312	488	904	696	2060	1575	1817.5	890	1311	1100.5	3.35	2.31	1.36	1.57	1.79	1.18	3.35	8.73	13.68	9.01	4.47	7.41	1.92667	7.775	2.0127	2.87074e-07	1.34152e-05	F5	coagulation factor V [Source:NCBI gene;Acc:374052]	-	-	-	-	GO:0005615//extracellular space;GO:0031091//platelet alpha granule	GO:0005507//copper ion binding;GO:0016491//oxidoreductase activity	GO:0007596//blood coagulation;GO:0008015//blood circulation
MSTRG.4173	0	3	1.5	22	11	16.5	20	27	23.5	47	57	52	47	51	49	50	106	78	0	0.07	0.39	0.21	0.38	0.39	1.16	1.97	1.12	1.05	0.9	2.15	0.24	1.39167	2.5357	2.96418e-07	1.3826e-05	--	-	-	-	-	-	-	-	-
MSTRG.28242	18	42	30	192	150	171	127	180	153.5	30	23	26.5	13	28	20.5	20	23	21.5	0.52	0.81	2.68	2.27	1.99	2.13	0.5	0.59	0.19	0.45	0.23	0.32	1.73333	0.38	-2.1895	2.98564e-07	1.39002e-05	--	-	-	-	-	-	-	-	-
MSTRG.16837	0	108	54	340	251	295.5	192	340	266	19	7	13	12	15	13.5	18	17	17.5	0	1.26	2.85	2.27	1.76	2.36	0.22	0.12	0.14	0.15	0.15	0.16	1.75	0.156667	-3.4816	3.02577e-07	1.40356e-05	--	-	-	-	-	-	-	-	-
ENSGALG00000001863	65	109	87	93	53	73	45	89	67	18	15	16.5	13	32	22.5	22	21	21.5	0.97	0.95	0.58	0.36	0.31	0.46	0.16	0.18	0.11	0.23	0.14	0.15	0.605	0.161667	-1.9039	3.02596e-07	1.40356e-05	VTG2	vitellogenin 2 [Source:NCBI gene;Acc:424533]	-	-	-	-	-	GO:0005319//lipid transporter activity	GO:0006869//lipid transport
ENSGALG00000009603	1	2	1.5	2	8	5	11	11	11	45	14	29.5	38	10	24	49	52	50.5	0.08	0.09	0.06	0.27	0.38	0.29	2	0.87	1.63	0.37	1.59	1.9	0.195	1.39333	2.837	3.09377e-07	1.43236e-05	PRL	prolactin-like protein [Source:NCBI gene;Acc:417800]	Environmental Information Processing;Environmental Information Processing;Environmental Information Processing;Environmental Information Processing;Organismal Systems	Signal transduction;Signaling molecules and interaction;Signaling molecules and interaction;Signal transduction;Endocrine system	ko04151//PI3K-Akt signaling pathway;ko04080//Neuroactive ligand-receptor interaction;ko04060//Cytokine-cytokine receptor interaction;ko04630//JAK-STAT signaling pathway;ko04917//Prolactin signaling pathway	K05439;K05439;K05439;K05439;K05439	GO:0005576//extracellular region	GO:0005179//hormone activity	-
ENSGALG00000038775	502	743	622.5	653	764	708.5	761	944	852.5	1020	946	983	1588	1906	1747	1468	1734	1601	17.71	15.5	9.78	12.16	12.48	11.66	21.31	28.29	32.09	33.01	22.42	29.97	13.215	27.8483	1.0754	3.19221e-07	1.4752e-05	SPON1	spondin 1 [Source:NCBI gene;Acc:395657]	-	-	-	-	-	-	-
ENSGALG00000028081	1	0	0.5	1	1	1	1	2	1.5	9	10	9.5	8	9	8.5	12	15	13.5	0.06	0	0.02	0.03	0.03	0.04	0.31	0.49	0.27	0.26	0.3	0.43	0.03	0.343333	3.5166	3.29392e-07	1.5194e-05	ONECUT3	one cut homeobox 3 [Source:NCBI gene;Acc:100857312]	-	-	-	-	GO:0005667//transcription factor complex	GO:0000977//RNA polymerase II regulatory region sequence-specific DNA binding;GO:0001228//transcriptional activator activity, RNA polymerase II transcription regulatory region sequence-specific binding;GO:0003677//DNA binding;GO:0003700//transcription factor activity, sequence-specific DNA binding;GO:1990837//sequence-specific double-stranded DNA binding	GO:0006357//regulation of transcription from RNA polymerase II promoter;GO:0045944//positive regulation of transcription from RNA polymerase II promoter
ENSGALG00000016740	33	54	43.5	139	56	97.5	92	105	98.5	16	8	12	10	44	27	29	20	24.5	1.26	1.2	2.21	0.96	1.6	1.38	0.36	0.25	0.22	0.82	0.47	0.37	1.435	0.415	-1.7899	3.37072e-07	1.55196e-05	OCA2	OCA2 melanosomal transmembrane protein [Source:NCBI gene;Acc:428009]	-	-	-	-	GO:0005765//lysosomal membrane;GO:0005789//endoplasmic reticulum membrane;GO:0010008//endosome membrane;GO:0016021//integral component of membrane;GO:0033162//melanosome membrane	-	GO:0007286//spermatid development;GO:0008283//cell proliferation;GO:0030318//melanocyte differentiation;GO:0042438//melanin biosynthetic process;GO:0043473//pigmentation;GO:0048066//developmental pigmentation;GO:0055085//transmembrane transport
MSTRG.12732	15	38	26.5	77	51	64	59	71	65	102	87	94.5	62	131	96.5	120	101	110.5	0.82	1.22	1.77	1.26	1.48	1.35	3.27	3.93	1.93	3.51	2.81	2.67	1.31667	3.02	1.1977	3.47095e-07	1.59517e-05	CTNND2	XP_017744040.1 PREDICTED: catenin delta-2-like [Rhinopithecus bieti]	-	-	-	-	-	-	-
ENSGALG00000006069	181	469	325	412	344	378	308	343	325.5	177	73	125	140	174	157	159	159	159	6.59	9.98	6.58	5.93	5.38	4.51	3.97	2.27	2.88	3.16	2.48	2.92	6.495	2.94667	-1.1402	3.71884e-07	1.70284e-05	SMTNL2	smoothelin like 2 [Source:NCBI gene;Acc:417687]	-	-	-	-	-	GO:0005515//protein binding	-
MSTRG.21288	3	0	1.5	0	0	0	1	0	0.5	10	5	7.5	16	26	21	16	27	21.5	0.71	0	0	0	0.1	0	1.26	0.82	1.93	2.66	1.47	2.81	0.135	1.825	3.7569	3.75213e-07	1.71493e-05	--	XP_040549464.2 LOW QUALITY PROTEIN: V-set and transmembrane domain-containing protein 1 isoform X2 [Gallus gallus]	-	-	-	-	-	-	-
ENSGALG00000006409	2841	4791	3816	3743	5023	4383	4653	5332	4992.5	5706	11021	8363.5	15967	13029	14498	9254	14273	11763.5	55.53	52.67	27.43	41.07	39.02	33.35	61.22	242.32	176.69	116.11	72.16	141.98	41.5117	135.08	1.7022	4.86638e-07	2.21208e-05	PODXL	podocalyxin like [Source:NCBI gene;Acc:395755]	Human Diseases	Infectious disease: bacterial	ko05132//Salmonella infection	K06817	-	-	GO:0016477//cell migration;GO:0022407//regulation of cell-cell adhesion
MSTRG.30335	1	29	15	108	71	89.5	73	68	70.5	1	3	2	3	11	7	3	1	2	0.05	0.77	2.07	1.46	1.52	1.07	0.03	0.09	0.08	0.24	0.07	0.02	1.15667	0.0883333	-3.7109	5.00972e-07	2.2731e-05	--	XP_040509516.1 uncharacterized protein LOC101748894 isoform X2 [Gallus gallus]	-	-	-	-	-	-	-
MSTRG.1383	167	53	110	112	51	81.5	76	79	77.5	16	8	12	18	21	19.5	26	13	19.5	3.12	0.58	0.88	0.43	0.65	0.51	0.17	0.12	0.19	0.19	0.21	0.12	1.02833	0.166667	-2.6253	5.30468e-07	2.40258e-05	CACNA1S	XP_046763848.1 voltage-dependent T-type calcium channel subunit alpha-1I isoform X1 [Gallus gallus]	-	-	-	-	-	-	-
MSTRG.12358	1	21	11	38	100	69	58	115	86.5	5	1	3	4	6	5	5	8	6.5	0.02	0.28	0.37	1.04	0.61	0.92	0.07	0.02	0.05	0.07	0.05	0.09	0.54	0.0583333	-3.2106	5.37038e-07	2.42793e-05	--	XP_031409115.1 protein mono-ADP-ribosyltransferase PARP14-like [Meleagris gallopavo]	-	-	-	-	-	-	-
ENSGALG00000009301	96	193	144.5	578	320	449	348	430	389	142	90	116	80	109	94.5	120	170	145	5.72	6.71	14.41	8.6	9.48	8.87	4.95	4.41	2.7	3.17	3.06	4.88	8.965	3.86167	-1.2151	5.41646e-07	2.44435e-05	CHRNA1	cholinergic receptor nicotinic alpha 1 subunit [Source:NCBI gene;Acc:395608]	Environmental Information Processing	Signaling molecules and interaction	ko04080//Neuroactive ligand-receptor interaction	K04803	GO:0005886//plasma membrane;GO:0005892//acetylcholine-gated channel complex;GO:0009986//cell surface;GO:0016020//membrane;GO:0016021//integral component of membrane;GO:0031594//neuromuscular junction;GO:0045211//postsynaptic membrane	GO:0004888//transmembrane signaling receptor activity;GO:0005216//ion channel activity;GO:0005230//extracellular ligand-gated ion channel activity;GO:0015464//acetylcholine receptor activity;GO:0022848//acetylcholine-gated cation channel activity;GO:0042166//acetylcholine binding;GO:1904315//transmitter-gated ion channel activity involved in regulation of postsynaptic membrane potential	GO:0003009//skeletal muscle contraction;GO:0006811//ion transport;GO:0007274//neuromuscular synaptic transmission;GO:0007528//neuromuscular junction development;GO:0019228//neuronal action potential;GO:0034220//ion transmembrane transport;GO:0042391//regulation of membrane potential;GO:0046716//muscle cell cellular homeostasis;GO:0048630//skeletal muscle tissue growth;GO:0050881//musculoskeletal …
ENSGALG00000041510	2	13	7.5	10	21	15.5	20	16	18	36	20	28	28	37	32.5	37	53	45	0.04	0.13	0.07	0.17	0.16	0.1	0.37	0.29	0.28	0.32	0.28	0.45	0.111667	0.331667	1.5705	5.48071e-07	2.46889e-05	DUOX2	dual oxidase 1 [Source:NCBI gene;Acc:427482]	Environmental Information Processing;Organismal Systems;Organismal Systems	Signal transduction;Endocrine system;Immune system	ko04013//MAPK signaling pathway - fly;ko04918//Thyroid hormone synthesis;ko04624//Toll and Imd signaling pathway	K13411;K13411;K13411	-	GO:0004601//peroxidase activity;GO:0005509//calcium ion binding;GO:0016174//NAD(P)H oxidase activity;GO:0016491//oxidoreductase activity;GO:0020037//heme binding	GO:0006979//response to oxidative stress;GO:0050665//hydrogen peroxide biosynthetic process
MSTRG.30643	123	178	150.5	410	436	423	327	518	422.5	143	58	100.5	142	190	166	124	165	144.5	2.48	2.32	3.78	4.48	3.27	3.92	1.38	1	1.4	1.65	0.9	1.31	3.375	1.27333	-1.4063	5.61461e-07	2.52466e-05	Jph2	XP_040506830.1 junctophilin-2 isoform X2 [Gallus gallus]	-	-	-	-	-	-	-
ENSGALG00000004285	148	28	88	36	8	22	21	12	16.5	4	1	2.5	1	0	0.5	1	4	2.5	7.35	0.75	0.83	0.17	0.46	0.24	0.15	0.04	0.04	0	0.03	0.09	1.63333	0.0583333	-4.8074	5.74895e-07	2.58042e-05	HNF4A	hepatocyte nuclear factor 4 alpha [Source:NCBI gene;Acc:419198]	Environmental Information Processing;Human Diseases	Signal transduction;Endocrine and metabolic disease	ko04152//AMPK signaling pathway;ko04950//Maturity onset diabetes of the young	K07292;K07292	GO:0005634//nucleus;GO:0005654//nucleoplasm;GO:0005737//cytoplasm	GO:0000976//transcription regulatory region sequence-specific DNA binding;GO:0000978//RNA polymerase II core promoter proximal region sequence-specific DNA binding;GO:0000981//RNA polymerase II transcription factor activity, sequence-specific DNA binding;GO:0001228//transcriptional activator activity, RNA polymerase II transcription regulatory region sequence-specific binding;GO:0003677//DNA bind…	GO:0003323//type B pancreatic cell development;GO:0006355//regulation of transcription, DNA-templated;GO:0006357//regulation of transcription from RNA polymerase II promoter;GO:0006591//ornithine metabolic process;GO:0006629//lipid metabolic process;GO:0006805//xenobiotic metabolic process;GO:0007548//sex differentiation;GO:0007596//blood coagulation;GO:0008285//negative regulation of cell prolif…
MSTRG.26366	0	7	3.5	18	11	14.5	10	15	12.5	41	20	30.5	19	55	37	36	30	33	0	0.21	0.38	0.25	0.23	0.26	1.21	0.83	0.54	1.36	0.78	0.73	0.221667	0.908333	2.0348	5.77987e-07	2.58965e-05	--	-	-	-	-	-	-	-	-
MSTRG.24137	0	0	0	0	1	0.5	0	0	0	14	8	11	7	11	9	4	5	4.5	0	0	0	0.02	0	0	0.29	0.24	0.14	0.19	0.06	0.09	0.00333333	0.168333	5.6582	5.82366e-07	2.59745e-05	--	PKU45588.1 rna-directed dna polymerase from mobile element jockey-like [Limosa lapponica baueri]	-	-	-	-	-	-	-
MSTRG.29697	0	13	6.5	39	15	27	28	43	35.5	77	65	71	54	96	75	81	77	79	0	0.3	0.66	0.27	0.51	0.58	1.88	2.2	1.28	1.87	1.42	1.53	0.386667	1.69667	2.1335	5.82845e-07	2.59745e-05	--	-	-	-	-	-	-	-	-
MSTRG.19043	0	0	0	0	0	0	0	0	0	6	14	10	6	5	5.5	6	5	5.5	0	0	0	0	0	0	0.36	1.15	0.35	0.25	0.26	0.24	0.001	0.435	8.7649	5.97593e-07	2.65496e-05	--	-	-	-	-	-	-	-	-
MSTRG.18897	8	31	19.5	109	77	93	86	107	96.5	13	4	8.5	12	24	18	16	16	16	0.48	1.08	2.72	2.07	2.34	2.21	0.45	0.2	0.4	0.7	0.41	0.46	1.81667	0.436667	-2.0567	6.02875e-07	2.67243e-05	--	-	-	-	-	-	-	-	-
MSTRG.523	0	16	8	29	27	28	20	39	29.5	70	72	71	54	47	50.5	70	121	95.5	0	0.36	0.46	0.46	0.35	0.51	1.56	2.26	1.16	0.87	1.14	2.22	0.356667	1.535	2.1056	6.44405e-07	2.84689e-05	--	-	-	-	-	-	-	-	-
ENSGALG00000012140	0	0	0	0	0	0	0	1	0.5	4	12	8	11	3	7	12	10	11	0	0	0	0	0	0.01	0.08	0.34	0.21	0.05	0.17	0.16	0.00166667	0.168333	6.6582	6.44511e-07	2.84689e-05	FSHB	follicle stimulating hormone beta subunit [Source:NCBI gene;Acc:374108]	Environmental Information Processing;Environmental Information Processing;Organismal Systems;Organismal Systems	Signaling molecules and interaction;Signal transduction;Endocrine system;Endocrine system	ko04080//Neuroactive ligand-receptor interaction;ko04024//cAMP signaling pathway;ko04912//GnRH signaling pathway;ko04913//Ovarian steroidogenesis	K05250;K05250;K05250;K05250	GO:0005576//extracellular region;GO:0005615//extracellular space;GO:0005737//cytoplasm;GO:0016914//follicle-stimulating hormone complex	GO:0005179//hormone activity;GO:0016913//follicle-stimulating hormone activity	GO:0001541//ovarian follicle development;GO:0007179//transforming growth factor beta receptor signaling pathway;GO:0007186//G-protein coupled receptor signaling pathway;GO:0007283//spermatogenesis;GO:0010469//regulation of receptor activity;GO:0010628//positive regulation of gene expression;GO:0010893//positive regulation of steroid biosynthetic process;GO:0042699//follicle-stimulating hormone si…
ENSGALG00000005957	84	142	113	441	345	393	369	395	382	447	328	387.5	639	831	735	616	660	638	2.47	2.44	5.42	4.58	4.96	4.02	7.69	7.93	10.63	11.91	7.74	9.34	3.98167	9.20667	1.2093	6.60583e-07	2.91274e-05	Slc6a14	solute carrier family 6 member 14 [Source:NCBI gene;Acc:100857521]	-	-	-	-	GO:0016021//integral component of membrane	-	-
MSTRG.8756	1	14	7.5	6	13	9.5	7	8	7.5	58	6	32	35	55	45	78	39	58.5	0.05	0.37	0.12	0.26	0.16	0.13	1.56	0.23	0.91	1.24	1.53	0.86	0.181667	1.055	2.5379	6.63823e-07	2.92187e-05	--	XP_040503558.1 uncharacterized protein LOC121106786 isoform X2 [Gallus gallus]	-	-	-	-	-	-	-
MSTRG.12420	0	2	1	5	3	4	4	1	2.5	9	18	13.5	19	10	14.5	19	16	17.5	0	0.03	0.05	0.03	0.04	0.01	0.12	0.33	0.24	0.11	0.18	0.17	0.0266667	0.191667	2.8455	6.89078e-07	3.02571e-05	--	-	-	-	-	-	-	-	-
MSTRG.26365	1	3	2	5	6	5.5	6	3	4.5	17	5	11	12	22	17	25	21	23	0.06	0.11	0.13	0.17	0.18	0.07	0.64	0.26	0.43	0.69	0.68	0.65	0.12	0.558333	2.2181	6.89834e-07	3.02571e-05	--	-	-	-	-	-	-	-	-
MSTRG.12326	4	132	68	445	354	399.5	391	526	458.5	41	15	28	23	51	37	42	31	36.5	0.1	1.88	4.55	3.91	4.37	4.45	0.59	0.3	0.32	0.61	0.44	0.37	3.21	0.438333	-2.8725	7.46037e-07	3.24942e-05	--	-	-	-	-	-	-	-	-
ENSGALG00000037625	153	246	199.5	230	264	247	348	359	353.5	446	206	326	985	829	907	1147	670	908.5	1.41	1.32	0.88	1.09	1.46	1.14	2.4	1.56	5.12	3.71	4.51	2.96	1.21667	3.37667	1.4727	7.5528e-07	3.28396e-05	FBN3	fibrillin 3 [Source:NCBI gene;Acc:395079]	-	-	-	-	-	GO:0005201//extracellular matrix structural constituent;GO:0005509//calcium ion binding	-
ENSGALG00000013101	4	12	8	12	11	11.5	10	16	13	31	24	27.5	13	59	36	68	30	49	0.4	0.63	0.47	0.49	0.46	0.53	1.79	1.94	0.67	2.89	2.81	1.39	0.496667	1.915	1.947	7.64946e-07	3.32021e-05	Mog	ABA02515.1 MHC class IV antigen, partial [Gallus gallus]	-	-	-	-	-	-	-
MSTRG.5470	0	0	0	1	1	1	7	6	6.5	27	23	25	28	5	16.5	82	23	52.5	0	0	0.01	0.01	0.05	0.03	0.26	0.31	0.26	0.04	0.57	0.18	0.0166667	0.27	4.0179	7.69987e-07	3.3363e-05	--	KFO87955.1 hypothetical protein N320_07842, partial [Buceros rhinoceros silvestris]	-	-	-	-	-	-	-
ENSGALG00000042199	40	41	40.5	38	64	51	86	62	74	88	71	79.5	119	162	140.5	176	166	171	0.85	0.45	0.36	0.57	0.86	0.41	0.96	1.09	1.26	1.48	1.44	1.52	0.583333	1.29167	1.1468	7.79244e-07	3.37057e-05	SLC12A5	solute carrier family 12 (potassium/chloride transporter), member 5 [Source:NCBI gene;Acc:777252]	Organismal Systems	Nervous system	ko04727//GABAergic synapse	K23967	GO:0005886//plasma membrane;GO:0005887//integral component of plasma membrane;GO:0016020//membrane;GO:0016021//integral component of membrane;GO:0043005//neuron projection;GO:0043025//neuronal cell body;GO:0071944//cell periphery	GO:0015108//chloride transmembrane transporter activity;GO:0015377//cation:chloride symporter activity;GO:0015379//potassium:chloride symporter activity;GO:0022857//transmembrane transporter activity	GO:0006811//ion transport;GO:0006821//chloride transport;GO:0006873//cellular ion homeostasis;GO:0006971//hypotonic response;GO:0007268//synaptic transmission;GO:0007612//learning;GO:0009410//response to xenobiotic stimulus;GO:0030644//cellular chloride ion homeostasis;GO:0035264//multicellular organism growth;GO:0040040//thermosensory behavior;GO:0055085//transmembrane transport;GO:0060996//dend…
MSTRG.17972	0	16	8	26	49	37.5	68	84	76	1	3	2	2	0	1	2	1	1.5	0	0.5	0.58	1.18	1.66	1.55	0.03	0.13	0.06	0	0.05	0.03	0.911667	0.05	-4.1885	7.96791e-07	3.42867e-05	--	XP_048804955.1 serine/threonine-protein kinase VRK1 isoform X1 [Lagopus muta]	-	-	-	-	-	-	-
ENSGALG00000005209	2782	1984	2383	2826	2518	2672	3182	1919	2550.5	3964	6491	5227.5	13026	13868	13447	10075	10836	10455.5	66.85	27.83	28.42	27.32	34.97	15.97	55.73	128.41	177.24	162.56	103.58	125.44	33.56	125.493	1.9028	8.30317e-07	3.5668e-05	AQP1	aquaporin 1 [Source:NCBI gene;Acc:420384]	Organismal Systems;Organismal Systems;Organismal Systems	Endocrine system;Digestive system;Excretory system	ko04924//Renin secretion;ko04976//Bile secretion;ko04964//Proximal tubule bicarbonate reclamation	K09864;K09864;K09864	GO:0005886//plasma membrane;GO:0005901//caveola;GO:0005903//brush border;GO:0009925//basal plasma membrane;GO:0016020//membrane;GO:0016021//integral component of membrane;GO:0016323//basolateral plasma membrane;GO:0016324//apical plasma membrane;GO:0030424//axon;GO:0070062//extracellular exosome	GO:0005372//water transmembrane transporter activity;GO:0015079//potassium ion transmembrane transporter activity;GO:0015267//channel activity;GO:0046875//ephrin receptor binding	GO:0003094//glomerular filtration;GO:0006813//potassium ion transport;GO:0006833//water transport;GO:0019233//sensory perception of pain;GO:0021670//lateral ventricle development;GO:0030104//water homeostasis;GO:0030335//positive regulation of cell migration;GO:0032940//secretion by cell;GO:0033363//secretory granule organization;GO:0042060//wound healing;GO:0044241//lipid digestion;GO:0048593//c…
MSTRG.21595	1	0	0.5	2	4	3	6	5	5.5	10	24	17	22	13	17.5	47	12	29.5	0.09	0	0.05	0.12	0.17	0.11	0.38	1.28	0.79	0.42	1.29	0.38	0.09	0.756667	3.0717	8.32921e-07	3.57185e-05	--	XP_046790381.1 uncharacterized protein LOC124417691 isoform X1 [Gallus gallus]	-	-	-	-	-	-	-
MSTRG.6011	0	10	5	36	26	31	33	28	30.5	0	1	0.5	1	1	1	1	0	0.5	0	0.44	1.15	0.89	1.15	0.74	0	0.06	0.04	0.04	0.03	0	0.728333	0.0283333	-4.684	8.6009e-07	3.67575e-05	--	-	-	-	-	-	-	-	-
MSTRG.18491	0	0	0	1	1	1	0	0	0	14	3	8.5	4	9	6.5	17	13	15	0	0	0.06	0.07	0	0	1.26	0.38	0.35	0.68	1.12	0.97	0.0216667	0.793333	5.1944	8.61695e-07	3.67632e-05	--	-	-	-	-	-	-	-	-
ENSGALG00000034761	1417	412	914.5	869	288	578.5	364	515	439.5	128	97	112.5	51	158	104.5	93	64	78.5	100.55	17.07	25.81	9.23	11.81	12.66	5.31	5.67	2.05	5.47	2.82	2.19	29.5217	3.91833	-2.9135	8.72498e-07	3.71607e-05	FHAD1	XP_024998510.1 forkhead-associated domain-containing protein 1 [Gallus gallus]	-	-	-	-	-	-	-
MSTRG.26732	14	31	22.5	44	18	31	30	28	29	49	33	41	64	58	61	77	87	82	0.67	0.86	0.88	0.39	0.65	0.46	1.36	1.29	1.72	1.35	1.57	1.99	0.651667	1.54667	1.247	8.84114e-07	3.75914e-05	--	KAF4796328.1 hypothetical protein TURU_085768 [Turdus rufiventris]	-	-	-	-	-	-	-
ENSGALG00000025935	85	27	56	45	46	45.5	48	46	47	6	3	4.5	16	11	13.5	8	8	8	2.5	0.46	0.55	0.61	0.65	0.47	0.1	0.07	0.27	0.16	0.1	0.11	0.873333	0.135	-2.6936	9.01807e-07	3.82785e-05	XPNPEP2	X-prolyl aminopeptidase (aminopeptidase P) 2, membrane-bound [Source:NCBI gene;Acc:422137]	Organismal Systems	Digestive system	ko04974//Protein digestion and absorption	K14208	GO:0070062//extracellular exosome	GO:0016787//hydrolase activity;GO:0070006//metalloaminopeptidase activity	-
MSTRG.21002	13	22	17.5	23	20	21.5	28	36	32	78	36	57	66	43	54.5	61	42	51.5	1.33	1.31	0.98	0.92	1.31	1.27	4.66	3.03	3.82	2.14	2.67	2.07	1.18667	3.065	1.369	9.33457e-07	3.94879e-05	--	XP_014749364.1 PREDICTED: protein phosphatase 1 regulatory subunit 35 [Sturnus vulgaris]	-	-	-	-	-	-	-
MSTRG.3600	0	4	2	10	8	9	16	23	19.5	25	24	24.5	31	38	34.5	49	28	38.5	0	0.06	0.1	0.09	0.18	0.19	0.36	0.48	0.43	0.45	0.51	0.33	0.103333	0.426667	2.0458	9.63385e-07	4.06851e-05	--	-	-	-	-	-	-	-	-
MSTRG.9587	0	0	0	1	2	1.5	1	1	1	15	22	18.5	8	4	6	12	16	14	0	0	0.04	0.09	0.05	0.03	0.88	1.82	0.46	0.2	0.52	0.77	0.035	0.775	4.4688	9.66131e-07	4.07323e-05	--	-	-	-	-	-	-	-	-
ENSGALG00000030902	130	512	321	692	654	673	753	833	793	893	841	867	1363	1059	1211	1040	1662	1351	13.88	31.91	30.92	31.52	36.76	30.81	55.78	73.91	82.39	55.15	47.5	85.47	29.3	66.7	1.1868	9.92885e-07	4.16495e-05	SNAI2	snail family transcriptional repressor 2 [Source:NCBI gene;Acc:432368]	Environmental Information Processing;Cellular Processes	Signal transduction;Cellular community - eukaryotes	ko04390//Hippo signaling pathway;ko04520//Adherens junction	K05706;K05706	-	-	-
ENSGALG00000001130	262	693	477.5	1099	1185	1142	1159	1733	1446	2058	1154	1606	1412	1341	1376.5	2706	2139	2422.5	6.79	10.48	11.91	13.85	13.73	15.55	31.19	24.6	20.71	16.94	29.98	26.69	12.0517	25.0183	1.0538	9.95685e-07	4.1697e-05	GALNT17	Williams-Beuren syndrome chromosome region 17 [Source:NCBI gene;Acc:417480]	Metabolism;Metabolism;Metabolism	Global and overview maps;Glycan biosynthesis and metabolism;Glycan biosynthesis and metabolism	ko01100//Metabolic pathways;ko00514//Other types of O-glycan biosynthesis;ko00512//Mucin type O-glycan biosynthesis	K00710;K00710;K00710	-	-	-
MSTRG.17203	2	1182	592	3168	2380	2774	2327	3142	2734.5	178	73	125.5	74	185	129.5	178	101	139.5	0.02	5.66	10.9	9	8.82	8.88	0.89	0.47	0.44	0.9	0.76	0.46	7.21333	0.653333	-3.4648	9.99915e-07	4.18041e-05	--	XP_037267229.1 acid-sensing ion channel 2-like [Falco rusticolus]	-	-	-	-	-	-	-
ENSGALG00000050036	0	0	0	0	6	3	9	16	12.5	22	110	66	41	76	58.5	28	148	88	0	0	0	0.15	0.21	0.3	0.68	4.81	1.22	1.96	0.64	3.79	0.11	2.18333	4.311	1.02378e-06	4.26591e-05	gag-pol	XP_014810274.1 PREDICTED: uncharacterized protein LOC106895380 [Calidris pugnax]	-	-	-	-	-	GO:0003676//nucleic acid binding;GO:0004523//RNA-DNA hybrid ribonuclease activity	GO:0044260//cellular macromolecule metabolic process;GO:0090502//RNA phosphodiester bond hydrolysis, endonucleolytic
MSTRG.8357	359	154	256.5	213	182	197.5	139	189	164	49	13	31	49	71	60	54	46	50	5.32	1.33	1.32	1.21	0.94	0.97	0.42	0.16	0.41	0.51	0.34	0.33	1.84833	0.361667	-2.3535	1.04304e-06	4.33895e-05	dlg4	XP_040539275.1 ras-associating and dilute domain-containing protein isoform X2 [Gallus gallus]	-	-	-	-	-	-	-
MSTRG.2130	16	41	28.5	40	30	35	43	61	52	48	52	50	89	83	86	79	93	86	0.98	1.47	1.02	0.83	1.2	1.29	1.72	2.63	3.09	2.48	2.06	2.76	1.13167	2.45667	1.1183	1.04642e-06	4.34567e-05	--	-	-	-	-	-	-	-	-
MSTRG.30947	234	812	523	1311	1454	1382.5	1830	2175	2002.5	2155	3583	2869	3245	2458	2851.5	3224	3913	3568.5	3.03	6.12	7.09	8.48	10.81	9.74	16.29	38.1	23.74	15.49	17.82	24.35	7.545	22.6317	1.5848	1.04813e-06	4.34567e-05	pol	XP_048818449.1 uncharacterized protein LOC125701044 [Lagopus muta]	-	-	-	-	-	-	-
ENSGALG00000053365	87	70	78.5	84	128	106	86	124	105	244	149	196.5	196	178	187	343	238	290.5	1.57	0.73	0.63	1.03	0.7	0.77	2.56	2.2	1.98	1.55	2.63	2.05	0.905	2.16167	1.2562	1.05882e-06	4.37985e-05	Znhit2	serine-aspartate repeat-containing protein F-like [Source:NCBI gene;Acc:107050463]	-	-	-	-	-	-	-
ENSGALG00000052395	23	50	36.5	73	86	79.5	57	85	71	77	92	84.5	123	95	109	149	210	179.5	1.49	1.91	2.02	2.56	1.72	1.95	2.98	4.99	4.57	3.05	4.2	6.67	1.94167	4.41	1.1835	1.09364e-06	4.50447e-05	ERVK-11	XP_025000333.1 uncharacterized protein LOC112530482 [Gallus gallus]	-	-	-	-	-	GO:0003676//nucleic acid binding;GO:0003964//RNA-directed DNA polymerase activity;GO:0004523//RNA-DNA hybrid ribonuclease activity;GO:0035613//RNA stem-loop binding	GO:0006278//RNA-dependent DNA replication;GO:0044260//cellular macromolecule metabolic process;GO:0090502//RNA phosphodiester bond hydrolysis, endonucleolytic
ENSGALG00000010303	452	787	619.5	1037	558	797.5	572	886	729	380	205	292.5	218	318	268	414	416	415	21.35	21.7	20.52	11.9	12.37	14.5	10.5	7.97	5.83	7.33	8.38	9.47	17.0567	8.24667	-1.0485	1.10928e-06	4.5535e-05	Ephx1	epoxide hydrolase 1-like [Source:NCBI gene;Acc:421447]	Human Diseases;Human Diseases;Organismal Systems;Metabolism;Human Diseases	Cancer: overview;Cancer: overview;Digestive system;Xenobiotics biodegradation and metabolism;Cancer: overview	ko05208//Chemical carcinogenesis - reactive oxygen species;ko05207//Chemical carcinogenesis - receptor activation;ko04976//Bile secretion;ko00980//Metabolism of xenobiotics by cytochrome P450;ko05204//Chemical carcinogenesis - DNA adducts	K01253;K01253;K01253;K01253;K01253	-	GO:0003824//catalytic activity;GO:0033961//cis-stilbene-oxide hydrolase activity	-
ENSGALG00000031977	51	63	57	22	23	22.5	25	33	29	3	4	3.5	9	2	5.5	5	8	6.5	4.35	3.14	0.79	0.89	0.98	0.98	0.15	0.28	0.43	0.08	0.18	0.33	1.855	0.241667	-2.9403	1.10975e-06	4.5535e-05	CACNG2	calcium voltage-gated channel auxiliary subunit gamma 2 [Source:NCBI gene;Acc:427909]	Environmental Information Processing;Human Diseases;Organismal Systems;Organismal Systems;Human Diseases;Organismal Systems;Human Diseases	Signal transduction;Cardiovascular disease;Endocrine system;Circulatory system;Cardiovascular disease;Circulatory system;Cardiovascular disease	ko04010//MAPK signaling pathway;ko05414//Dilated cardiomyopathy;ko04921//Oxytocin signaling pathway;ko04261//Adrenergic signaling in cardiomyocytes;ko05410//Hypertrophic cardiomyopathy;ko04260//Cardiac muscle contraction;ko05412//Arrhythmogenic right ventricular cardiomyopathy	K04867;K04867;K04867;K04867;K04867;K04867;K04867	GO:0005891//voltage-gated calcium channel complex;GO:0016020//membrane;GO:0016021//integral component of membrane;GO:0032281//AMPA glutamate receptor complex;GO:0036477//somatodendritic compartment	GO:0005245//voltage-gated calcium channel activity	GO:0006816//calcium ion transport;GO:0007528//neuromuscular junction development;GO:0019226//transmission of nerve impulse;GO:0042391//regulation of membrane potential;GO:0050877//neurological system process;GO:0051899//membrane depolarization;GO:0060081//membrane hyperpolarization;GO:0070588//calcium ion transmembrane transport;GO:0099590//neurotransmitter receptor internalization;GO:2000311//re…
ENSGALG00000049810	4	87	45.5	259	226	242.5	188	308	248	21	8	14.5	7	6	6.5	9	47	28	0.27	3.88	8.3	7.8	6.57	8.17	0.94	0.48	0.29	0.21	0.31	1.74	5.83167	0.661667	-3.1397	1.11101e-06	4.5535e-05	ERVK-8	RMB99531.1 hypothetical protein DUI87_24268 [Hirundo rustica rustica]	-	-	-	-	-	GO:0003964//RNA-directed DNA polymerase activity;GO:0035613//RNA stem-loop binding	GO:0006278//RNA-dependent DNA replication
MSTRG.13807	0	33	16.5	121	121	121	105	124	114.5	4	7	5.5	3	7	5	9	10	9.5	0	0.82	2.16	2.33	2.05	1.83	0.1	0.25	0.07	0.15	0.16	0.21	1.53167	0.156667	-3.2893	1.13604e-06	4.64845e-05	--	-	-	-	-	-	-	-	-
MSTRG.26890	63	77	70	243	131	187	201	209	205	60	22	41	16	73	44.5	62	44	53	2.46	1.38	3.29	1.75	2.93	2.33	1.45	0.65	0.36	1.44	1.09	0.9	2.35667	0.981667	-1.2634	1.22344e-06	4.98975e-05	--	-	-	-	-	-	-	-	-
MSTRG.21331	0	0	0	0	0	0	3	0	1.5	12	5	8.5	6	20	13	13	11	12	0	0	0	0	0.11	0	0.57	0.36	0.27	0.78	0.45	0.44	0.0183333	0.478333	4.7055	1.22901e-06	5.00431e-05	pol	CAA42505.1 pol, partial [Gallus gallus]	-	-	-	-	-	-	-
MSTRG.1370	35	53	44	109	113	111	100	130	115	156	71	113.5	145	180	162.5	335	183	259	2.01	1.78	2.62	2.93	2.63	2.59	5.25	3.36	4.72	5.05	8.25	5.07	2.42667	5.28333	1.1225	1.27109e-06	5.16725e-05	--	-	-	-	-	-	-	-	-
ENSGALG00000010152	233	37	135	71	2	36.5	1	6	3.5	1	0	0.5	3	2	2.5	1	1	1	17.35	1.61	2.21	0.07	0.03	0.15	0.04	0	0.13	0.07	0.03	0.04	3.57	0.0516667	-6.1105	1.27641e-06	5.18045e-05	TSPAN8	tetraspanin 8 [Source:NCBI gene;Acc:417854]	-	-	-	-	GO:0009986//cell surface;GO:0016021//integral component of membrane	-	GO:0007283//spermatogenesis;GO:0010468//regulation of gene expression
MSTRG.29758	0	16	8	56	62	59	61	79	70	4	2	3	0	2	1	3	0	1.5	0	0.56	1.4	1.67	1.67	1.64	0.14	0.1	0	0.06	0.08	0	1.15667	0.0633333	-4.1909	1.29005e-06	5.22731e-05	--	-	-	-	-	-	-	-	-
MSTRG.22096	33	42	37.5	83	33	58	42	48	45	20	6	13	10	20	15	17	13	15	1.26	0.93	1.32	0.57	0.73	0.63	0.45	0.19	0.22	0.37	0.28	0.24	0.906667	0.291667	-1.6363	1.30269e-06	5.26999e-05	--	-	-	-	-	-	-	-	-
ENSGALG00000034094	18	68	43	86	119	102.5	93	201	147	287	146	216.5	212	168	190	211	215	213	0.95	2.1	1.9	2.84	2.25	3.68	8.88	6.36	6.35	4.34	4.78	5.48	2.28667	6.03167	1.3993	1.36529e-06	5.51431e-05	SP5	Sp5 transcription factor [Source:NCBI gene;Acc:693261]	-	-	-	-	-	GO:0000977//RNA polymerase II regulatory region sequence-specific DNA binding;GO:0001227//transcriptional repressor activity, RNA polymerase II transcription regulatory region sequence-specific binding;GO:0043565//sequence-specific DNA binding	GO:0000122//negative regulation of transcription from RNA polymerase II promoter;GO:0036342//post-anal tail morphogenesis;GO:0060349//bone morphogenesis;GO:0071407//cellular response to organic cyclic compound
MSTRG.27656	0	71	35.5	303	285	294	290	377	333.5	20	7	13.5	14	18	16	20	22	21	0	0.77	2.37	2.4	2.48	2.44	0.22	0.11	0.15	0.16	0.16	0.2	1.74333	0.166667	-3.3868	1.41662e-06	5.71242e-05	--	OXB75889.1 hypothetical protein H355_008533 [Colinus virginianus]	-	-	-	-	-	-	-
MSTRG.3827	0	8	4	38	31	34.5	32	57	44.5	97	55	76	83	88	85.5	114	140	127	0	0.18	0.62	0.55	0.57	0.77	2.22	1.77	1.84	1.68	1.91	2.64	0.448333	2.01	2.1646	1.454e-06	5.84427e-05	--	-	-	-	-	-	-	-	-
MSTRG.3323	242	210	226	177	120	148.5	117	152	134.5	49	27	38	25	65	45	53	51	52	5.41	2.74	1.66	1.21	1.2	1.18	0.64	0.5	0.32	0.71	0.51	0.55	2.23333	0.538333	-2.0526	1.54251e-06	6.17028e-05	--	-	-	-	-	-	-	-	-
ENSGALG00000028612	2	9	5.5	19	19	19	20	16	18	1	0	0.5	3	2	2.5	0	1	0.5	0.03	0.08	0.11	0.12	0.13	0.08	0.01	0	0.02	0.01	0	0.01	0.0916667	0.00833333	-3.4594	1.58175e-06	6.31716e-05	MYH1B	myosin, heavy chain 1G, skeletal muscle (similar to human myosin, heavy chain 1, skeletal muscle, adult) [Source:NCBI gene;Acc:427789]	Human Diseases;Cellular Processes;Cellular Processes;Organismal Systems	Infectious disease: bacterial;Cell motility;Cellular community - eukaryotes;Circulatory system	ko05130//Pathogenic Escherichia coli infection;ko04810//Regulation of actin cytoskeleton;ko04530//Tight junction;ko04270//Vascular smooth muscle contraction	K10352;K10352;K10352;K10352	GO:0016459//myosin complex	GO:0003774//motor activity;GO:0005515//protein binding;GO:0005524//ATP binding;GO:0051015//actin filament binding	-
ENSGALG00000012830	142	143	142.5	387	624	505.5	457	826	641.5	1119	594	856.5	686	818	752	1206	1244	1225	3.73	2.18	4.23	7.36	5.46	7.47	17.1	12.77	10.14	10.42	13.47	15.65	5.07167	13.2583	1.3864	1.59322e-06	6.35281e-05	IRF4	interferon regulatory factor 4 [Source:NCBI gene;Acc:374179]	Organismal Systems	Immune system	ko04659//Th17 cell differentiation	K09445	GO:0000786//nucleosome;GO:0005634//nucleus;GO:0005654//nucleoplasm;GO:0005829//cytosol	GO:0000976//transcription regulatory region sequence-specific DNA binding;GO:0000978//RNA polymerase II core promoter proximal region sequence-specific DNA binding;GO:0000981//RNA polymerase II transcription factor activity, sequence-specific DNA binding;GO:0000987//core promoter proximal region sequence-specific DNA binding;GO:0001228//transcriptional activator activity, RNA polymerase II transc…	GO:0002376//immune system process;GO:0006355//regulation of transcription, DNA-templated;GO:0006357//regulation of transcription from RNA polymerase II promoter;GO:0032733//positive regulation of interleukin-10 production;GO:0032736//positive regulation of interleukin-13 production;GO:0032743//positive regulation of interleukin-2 production;GO:0032753//positive regulation of interleukin-4 product…
MSTRG.27458	0	4	2	5	9	7	8	6	7	23	15	19	11	20	15.5	27	16	21.5	0	0.08	0.08	0.15	0.13	0.07	0.48	0.44	0.22	0.35	0.42	0.28	0.085	0.365	2.1024	1.6125e-06	6.40925e-05	--	-	-	-	-	-	-	-	-
MSTRG.6636	2	31	16.5	129	123	126	124	146	135	12	7	9.5	7	12	9.5	19	15	17	0.08	0.76	2.26	2.33	2.37	2.12	0.29	0.24	0.17	0.25	0.34	0.3	1.65333	0.265	-2.6413	1.61814e-06	6.42143e-05	--	-	-	-	-	-	-	-	-
MSTRG.5877	1	17	9	86	82	84	117	143	130	8	1	4.5	9	4	6.5	8	8	8	0.03	0.32	1.14	1.18	1.7	1.57	0.15	0.03	0.16	0.06	0.11	0.12	0.99	0.105	-3.237	1.64099e-06	6.50182e-05	--	-	-	-	-	-	-	-	-
ENSGALG00000053284	2	3	2.5	1	1	1	5	0	2.5	9	17	13	20	15	17.5	12	19	15.5	0.15	0.13	0.03	0.02	0.14	0	0.37	0.9	0.77	0.47	0.35	0.62	0.0783333	0.58	2.8884	1.65937e-06	6.56422e-05	--	XP_001236760.3 leukocyte immunoglobulin-like receptor subfamily B member 3 [Gallus gallus]	-	-	-	-	GO:0016020//membrane;GO:0016021//integral component of membrane	-	-
ENSGALG00000001718	698	2371	1534.5	3352	3463	3407.5	3089	4795	3942	4725	4125	4425	3865	4419	4142	6420	5946	6183	22.93	45.51	46.21	51.48	46.46	54.65	90.94	115.09	72.11	70.99	90.4	95.38	44.54	89.1517	1.0012	1.67583e-06	6.61274e-05	CCNG1	cyclin G1 [Source:NCBI gene;Acc:416161]	Human Diseases;Cellular Processes	Cancer: overview;Cell growth and death	ko05206//MicroRNAs in cancer;ko04115//p53 signaling pathway	K10145;K10145	GO:0000307//cyclin-dependent protein kinase holoenzyme complex;GO:0005634//nucleus;GO:0005737//cytoplasm	GO:0016538//cyclin-dependent protein serine/threonine kinase regulator activity	GO:0000079//regulation of cyclin-dependent protein serine/threonine kinase activity;GO:0044772//mitotic cell cycle phase transition;GO:0051726//regulation of cell cycle
MSTRG.3770	2	20	11	28	21	24.5	34	32	33	7	2	4.5	2	5	3.5	3	2	2.5	0.15	0.86	0.86	0.7	1.14	0.82	0.3	0.12	0.08	0.18	0.09	0.07	0.755	0.14	-2.431	1.67692e-06	6.61274e-05	--	XP_040517995.1 P protein isoform X3 [Gallus gallus]	-	-	-	-	-	-	-
ENSGALG00000014126	88	29	58.5	54	28	41	25	48	36.5	7	6	6.5	3	11	7	3	10	6.5	3.8	0.73	0.98	0.55	0.49	0.72	0.18	0.21	0.07	0.23	0.06	0.21	1.21167	0.16	-2.9208	1.68809e-06	6.64629e-05	endou-a	endonuclease, polyU-specific-like [Source:NCBI gene;Acc:418221]	-	-	-	-	-	GO:0004521//endoribonuclease activity	-
MSTRG.13362	0	10	5	43	34	38.5	25	54	39.5	0	2	1	0	0	0	1	0	0.5	0	0.46	1.43	1.22	0.91	1.48	0	0.13	0	0	0.03	0	0.916667	0.0266667	-5.1033	1.72446e-06	6.77882e-05	--	-	-	-	-	-	-	-	-
MSTRG.30621	4	12	8	68	97	82.5	82	111	96.5	12	6	9	4	5	4.5	8	10	9	0.18	0.31	1.31	2.02	1.72	1.77	0.33	0.21	0.11	0.11	0.17	0.22	1.21833	0.191667	-2.6682	1.77651e-06	6.95115e-05	--	XP_038023357.1 uncharacterized protein LOC113841595 [Anas platyrhynchos]	-	-	-	-	-	-	-
MSTRG.17336	0	12	6	36	52	44	43	56	49.5	4	1	2.5	2	1	1.5	3	4	3.5	0	0.41	0.89	1.38	1.16	1.14	0.14	0.05	0.07	0.03	0.08	0.11	0.83	0.08	-3.375	1.77664e-06	6.95115e-05	--	-	-	-	-	-	-	-	-
MSTRG.27238	0	17	8.5	57	36	46.5	43	62	52.5	4	0	2	0	1	0.5	0	2	1	0	1.27	3.06	2.08	2.52	2.75	0.3	0	0	0.06	0	0.12	1.94667	0.08	-4.6049	1.79019e-06	6.99322e-05	--	-	-	-	-	-	-	-	-
MSTRG.18710	20	5	12.5	23	21	22	10	25	17.5	4	1	2.5	1	0	0.5	0	1	0.5	1.66	0.19	0.64	0.63	0.3	0.59	0.15	0.05	0.04	0	0	0.03	0.668333	0.045	-3.8926	1.82783e-06	7.1291e-05	--	-	-	-	-	-	-	-	-
ENSGALG00000034150	7	14	10.5	52	41	46.5	4	28	16	1	1	1	0	4	2	3	0	1.5	1.33	1.48	3.96	3.36	0.33	1.74	0.11	0.19	0	0.37	0.2	0.02	2.03333	0.148333	-3.7769	1.86255e-06	7.25321e-05	CATHL3	cathelicidin-3 [Source:NCBI gene;Acc:100858343]	Human Diseases;Organismal Systems;Human Diseases;Organismal Systems;Organismal Systems	Infectious disease: bacterial;Immune system;Infectious disease: bacterial;Immune system;Digestive system	ko05152//Tuberculosis;ko04613//Neutrophil extracellular trap formation;ko05150//Staphylococcus aureus infection;ko04621//NOD-like receptor signaling pathway;ko04970//Salivary secretion	K13916;K13916;K13916;K13916;K13916	GO:0005576//extracellular region;GO:0005615//extracellular space;GO:0016020//membrane;GO:0016021//integral component of membrane	GO:0001530//lipopolysaccharide binding	GO:0001819//positive regulation of cytokine production;GO:0002376//immune system process;GO:0006952//defense response;GO:0010629//negative regulation of gene expression;GO:0019835//cytolysis;GO:0042116//macrophage activation;GO:0042742//defense response to bacterium;GO:0045087//innate immune response;GO:0050829//defense response to Gram-negative bacterium;GO:0050830//defense response to Gram-posi…
ENSGALG00000013929	678	1174	926	861	1022	941.5	1003	1156	1079.5	1319	1607	1463	1932	1966	1949	2683	3289	2986	15.1	15.26	8.02	10.27	10.26	8.92	17.19	29.46	24.36	21.36	25.56	35.28	11.305	25.535	1.1755	1.86642e-06	7.25698e-05	PDGFRA	platelet-derived growth factor receptor, alpha polypeptide [Source:NCBI gene;Acc:395509]	Human Diseases;Environmental Information Processing;Environmental Information Processing;Environmental Information Processing;Cellular Processes;Environmental Information Processing;Human Diseases;Cellular Processes;Environmental Information Processing;Cellular Processes;Environmental Information Processing;Human Diseases;Environmental Information Processing;Human Diseases;Cellular Processes;Huma…	Cancer: overview;Signal transduction;Signal transduction;Signal transduction;Transport and catabolism;Signal transduction;Infectious disease: viral;Cell motility;Signal transduction;Cellular community - eukaryotes;Signal transduction;Cancer: overview;Signal transduction;Cancer: overview;Cellular community - eukaryotes;Cancer: specific types;Drug resistance: antineoplastic;Cancer: specific types;C…	ko05200//Pathways in cancer;ko04151//PI3K-Akt signaling pathway;ko04020//Calcium signaling pathway;ko04010//MAPK signaling pathway;ko04144//Endocytosis;ko04072//Phospholipase D signaling pathway;ko05163//Human cytomegalovirus infection;ko04810//Regulation of actin cytoskeleton;ko04014//Ras signaling pathway;ko04510//Focal adhesion;ko04015//Rap1 signaling pathway;ko05206//MicroRNAs in cancer;ko046…	K04363;K04363;K04363;K04363;K04363;K04363;K04363;K04363;K04363;K04363;K04363;K04363;K04363;K04363;K04363;K04363;K04363;K04363;K04363;K04363	GO:0005634//nucleus;GO:0005737//cytoplasm;GO:0005794//Golgi apparatus;GO:0005902//microvillus;GO:0005929//cilium;GO:0009897//external side of plasma membrane;GO:0009986//cell surface	GO:0004672//protein kinase activity;GO:0004713//protein tyrosine kinase activity;GO:0004714//transmembrane receptor protein tyrosine kinase activity;GO:0005018//platelet-derived growth factor alpha-receptor activity;GO:0005524//ATP binding;GO:0044877//macromolecular complex binding;GO:0048407//platelet-derived growth factor binding	GO:0001553//luteinization;GO:0002244//hematopoietic progenitor cell differentiation;GO:0006468//protein phosphorylation;GO:0007169//transmembrane receptor protein tyrosine kinase signaling pathway;GO:0008210//estrogen metabolic process;GO:0008585//female gonad development;GO:0009653//anatomical structure morphogenesis;GO:0009887//organ morphogenesis;GO:0016477//cell migration;GO:0018108//peptidyl…
MSTRG.30822	47	87	67	154	106	130	145	159	152	60	27	43.5	33	78	55.5	68	46	57	2.07	2.23	2.83	2.11	2.91	2.4	1.53	0.97	0.82	1.66	1.27	0.97	2.425	1.20333	-1.0109	1.8903e-06	7.33841e-05	--	-	-	-	-	-	-	-	-
ENSGALG00000010822	2	3	2.5	2	3	2.5	1	2	1.5	11	10	10.5	8	10	9	14	15	14.5	0.19	0.17	0.08	0.13	0.04	0.07	0.62	0.79	0.44	0.47	0.58	0.7	0.113333	0.6	2.4044	1.90876e-06	7.39859e-05	SPATA4	spermatogenesis associated 4 [Source:NCBI gene;Acc:422571]	-	-	-	-	GO:0005737//cytoplasm	-	-
MSTRG.10236	1	15	8	8	5	6.5	6	12	9	0	0	0	0	0	0	0	0	0	0.13	1.17	0.45	0.3	0.37	0.56	0	0	0	0	0	0	0.496667	0.001	-8.9561	1.94313e-06	7.50852e-05	--	-	-	-	-	-	-	-	-
MSTRG.19068	0	3	1.5	8	8	8	11	13	12	17	15	16	22	16	19	29	30	29.5	0	0.18	0.34	0.37	0.51	0.46	1.01	1.26	1.27	0.8	1.26	1.47	0.31	1.17833	1.9264	1.95322e-06	7.53587e-05	--	-	-	-	-	-	-	-	-
MSTRG.26510	1	3	2	1	1	1	0	1	0.5	8	13	10.5	24	10	17	6	17	11.5	0.17	0.21	0.05	0.05	0	0.04	0.58	1.29	1.62	0.57	0.31	0.99	0.0866667	0.893333	3.3656	2.02102e-06	7.76152e-05	arhgap32	KFQ29403.1 Rho GTPase-activating protein 32, partial [Merops nubicus]	-	-	-	-	-	-	-
MSTRG.29965	0	44	22	98	23	60.5	50	44	47	3	3	3	0	2	1	1	0	0.5	0	1.68	3.43	1.47	1.08	1.39	0.4	0.12	0	0.24	0.02	0	1.50833	0.13	-3.5364	2.07966e-06	7.96228e-05	--	-	-	-	-	-	-	-	-
MSTRG.32347	36	32	34	64	50	57	59	77	68	23	11	17	14	19	16.5	20	37	28.5	2.26	1.16	1.66	1.39	1.67	1.65	0.85	0.56	0.49	0.56	0.52	1.1	1.63167	0.68	-1.2627	2.09685e-06	8.0158e-05	--	NP_001376457.2 uncharacterized protein LOC112532130 [Gallus gallus]	-	-	-	-	-	-	-
ENSGALG00000047999	0	21	10.5	39	23	31	24	32	28	3	0	1.5	1	0	0.5	1	0	0.5	0	1.01	1.34	0.86	0.9	0.91	0.14	0	0.05	0	0.04	0	0.836667	0.0383333	-4.448	2.10396e-06	8.03071e-05	EYS	XP_025005006.1 protein eyes shut homolog isoform X2 [Gallus gallus]	-	-	-	-	-	-	-
MSTRG.15996	1	24	12.5	47	73	60	57	69	63	198	108	153	95	145	120	155	183	169	0.03	0.36	0.51	0.85	0.67	0.62	2.99	2.29	1.39	1.82	1.71	2.27	0.506667	2.07833	2.0363	2.11453e-06	8.05876e-05	--	-	-	-	-	-	-	-	-
MSTRG.11857	0	27	13.5	92	41	66.5	39	55	47	3	2	2.5	0	6	3	2	1	1.5	0	0.57	1.4	0.67	0.65	0.69	0.06	0.06	0	0.11	0.03	0.02	0.663333	0.0466667	-3.8293	2.13636e-06	8.12954e-05	--	-	-	-	-	-	-	-	-
ENSGALG00000006629	13	57	35	127	52	89.5	68	75	71.5	24	11	17.5	10	24	17	14	22	18	1.03	3.23	5.1	2.25	3.02	2.53	1.39	0.9	0.53	1.14	0.56	1.02	2.86	0.923333	-1.6311	2.14612e-06	8.15429e-05	RBP4A	retinol binding protein 4 A, plasma [Source:NCBI gene;Acc:396166]	-	-	-	-	GO:0005576//extracellular region;GO:0005615//extracellular space;GO:0030136//clathrin-coated vesicle;GO:0060417//yolk;GO:0060418//yolk plasma;GO:0070062//extracellular exosome	GO:0005102//receptor binding;GO:0005501//retinoid binding;GO:0005515//protein binding;GO:0016918//retinal binding;GO:0019841//retinol binding;GO:0019904//protein domain specific binding;GO:0034632//retinol transporter activity	GO:0001555//oocyte growth;GO:0001654//eye development;GO:0006094//gluconeogenesis;GO:0009615//response to virus;GO:0030277//maintenance of gastrointestinal epithelium;GO:0032024//positive regulation of insulin secretion;GO:0032526//response to retinoic acid;GO:0033189//response to vitamin A;GO:0034633//retinol transport;GO:0042572//retinol metabolic process;GO:0042593//glucose homeostasis;GO:0043…
MSTRG.25700	12	6	9	15	11	13	10	15	12.5	44	21	32.5	19	31	25	36	54	45	0.54	0.16	0.28	0.22	0.21	0.23	1.16	0.78	0.48	0.68	0.69	1.17	0.273333	0.826667	1.5966	2.16072e-06	8.18486e-05	--	-	-	-	-	-	-	-	-
MSTRG.1074	0	0	0	1	1	1	3	3	3	8	4	6	15	9	12	17	12	14.5	0	0	0.03	0.04	0.1	0.08	0.37	0.25	0.67	0.34	0.57	0.46	0.0416667	0.443333	3.4114	2.184e-06	8.26054e-05	--	-	-	-	-	-	-	-	-
ENSGALG00000051008	4	8	6	19	17	18	13	21	17	2	2	2	2	3	2.5	3	0	1.5	1.07	1.25	2.13	2.06	1.6	1.95	0.31	0.44	0.3	0.39	0.34	0	1.67667	0.296667	-2.4987	2.22253e-06	8.39358e-05	SEC14L2	XP_015150404.1 SEC14-like protein 2 [Gallus gallus]	-	-	-	-	GO:0005737//cytoplasm	-	-
MSTRG.12377	3	14	8.5	14	28	21	42	36	39	66	42	54	60	41	50.5	155	81	118	0.08	0.21	0.15	0.32	0.49	0.32	0.99	0.89	0.87	0.51	1.7	1	0.261667	0.993333	1.9245	2.24442e-06	8.46346e-05	--	XP_015142944.1 serine/threonine-protein kinase VRK1 isoform X3 [Gallus gallus]	-	-	-	-	-	-	-
ENSGALG00000009034	13	40	26.5	76	34	55	40	50	45	14	4	9	13	13	13	22	16	19	0.53	0.96	1.31	0.63	0.75	0.71	0.34	0.14	0.3	0.26	0.42	0.32	0.815	0.296667	-1.458	2.27782e-06	8.56357e-05	ALK	ALK receptor tyrosine kinase [Source:NCBI gene;Acc:421297]	Human Diseases;Human Diseases;Human Diseases	Cancer: overview;Cancer: overview;Cancer: specific types	ko05200//Pathways in cancer;ko05235//PD-L1 expression and PD-1 checkpoint pathway in cancer;ko05223//Non-small cell lung cancer	K05119;K05119;K05119	GO:0005886//plasma membrane;GO:0005887//integral component of plasma membrane;GO:0016020//membrane;GO:0032991//macromolecular complex	GO:0004672//protein kinase activity;GO:0004713//protein tyrosine kinase activity;GO:0004714//transmembrane receptor protein tyrosine kinase activity;GO:0005524//ATP binding;GO:0042802//identical protein binding	GO:0006468//protein phosphorylation;GO:0007165//signal transduction;GO:0007169//transmembrane receptor protein tyrosine kinase signaling pathway;GO:0007420//brain development;GO:0016310//phosphorylation;GO:0021766//hippocampus development;GO:0030534//adult behavior;GO:0036269//swimming behavior;GO:0042127//regulation of cell proliferation;GO:0043410//positive regulation of MAPK cascade;GO:0046777…
MSTRG.6806	1	0	0.5	3	5	4	3	7	5	8	57	32.5	15	12	13.5	18	59	38.5	0.05	0	0.06	0.1	0.07	0.11	0.21	2.23	0.41	0.29	0.37	1.37	0.065	0.813333	3.6453	2.28364e-06	8.57255e-05	--	-	-	-	-	-	-	-	-
ENSGALG00000024031	196	2280	1238	32	3	17.5	0	29	14.5	2	2	2	0	1	0.5	0	0	0	12.49	84.8	0.85	0.09	0	0.64	0.07	0.1	0	0.03	0	0	16.4783	0.0333333	-8.9494	2.35112e-06	8.79945e-05	CYB561	cytochrome b561 [Source:NCBI gene;Acc:419952]	-	-	-	-	GO:0016021//integral component of membrane;GO:0042584//chromaffin granule membrane	GO:0016491//oxidoreductase activity	GO:0006879//cellular iron ion homeostasis
ENSGALG00000050052	5	7	6	15	19	17	12	11	11.5	63	6	34.5	41	67	54	113	33	73	0.17	0.15	0.24	0.32	0.21	0.14	1.37	0.19	0.86	1.21	1.79	0.58	0.205	1	2.2863	2.35602e-06	8.8046e-05	gag-pol	AGL81188.1 gag and reverse transcriptase polyprotein precursor [Gallus gallus]	-	-	-	-	-	GO:0003676//nucleic acid binding;GO:0003677//DNA binding;GO:0003964//RNA-directed DNA polymerase activity;GO:0004518//nuclease activity;GO:0004519//endonuclease activity;GO:0004523//RNA-DNA hybrid ribonuclease activity;GO:0008270//zinc ion binding;GO:0016740//transferase activity;GO:0016779//nucleotidyltransferase activity;GO:0016787//hydrolase activity;GO:0035613//RNA stem-loop binding;GO:004687…	GO:0006278//RNA-dependent DNA replication;GO:0015074//DNA integration;GO:0044260//cellular macromolecule metabolic process;GO:0090305//nucleic acid phosphodiester bond hydrolysis;GO:0090502//RNA phosphodiester bond hydrolysis, endonucleolytic
ENSGALG00000044375	69	105	87	178	172	175	126	182	154	96	29	62.5	61	47	54	76	60	68	9.57	8.49	10.36	10.77	8.02	8.74	7.82	3.29	4.77	3.2	4.49	4.02	9.325	4.59833	-1.02	2.42045e-06	9.00501e-05	HDDC3	guanosine-3',5'-bis(diphosphate) 3'-pyrophosphohydrolase MESH1-like [Source:NCBI gene;Acc:107056801]	Metabolism;Metabolism	Global and overview maps;Nucleotide metabolism	ko01100//Metabolic pathways;ko00230//Purine metabolism	K21138;K21138	-	-	-
MSTRG.21724	12	68	40	214	194	204	175	249	212	42	13	27.5	24	45	34.5	32	35	33.5	0.4	1.34	3.01	2.95	2.69	2.9	0.83	0.36	0.46	0.74	0.46	0.57	2.215	0.57	-1.9583	2.43854e-06	9.05884e-05	--	XP_040549757.1 uncharacterized protein LOC100858973 isoform X2 [Gallus gallus]	-	-	-	-	-	-	-
MSTRG.6662	0	13	6.5	28	22	25	15	26	20.5	2	1	1.5	1	0	0.5	1	1	1	0	0.85	1.31	1.11	0.76	1	0.13	0.09	0.06	0	0.05	0.05	0.838333	0.0633333	-3.7265	2.44669e-06	9.07561e-05	--	XP_035749484.1 lon protease homolog 2, peroxisomal [Egretta garzetta]	-	-	-	-	-	-	-
ENSGALG00000051843	0	71	35.5	159	68	113.5	101	137	119	10	4	7	3	14	8.5	7	11	9	0	4.11	6.6	2.88	4.71	4.83	0.44	0.25	0.18	0.6	0.21	0.46	3.855	0.356667	-3.4341	2.46471e-06	9.12891e-05	SPAG4	sperm-associated antigen 4 protein-like [Source:NCBI gene;Acc:100859551]	-	-	-	-	GO:0005635//nuclear envelope;GO:0005639//integral component of nuclear inner membrane;GO:0016020//membrane;GO:0016021//integral component of membrane;GO:0034993//LINC complex	GO:0043495//protein anchor	GO:0006998//nuclear envelope organization
ENSGALG00000004650	401	739	570	1602	1717	1659.5	1824	2620	2222	2782	1812	2297	1994	2340	2167	3294	2995	3144.5	12.24	13.17	20.46	23.66	25.46	27.7	49.68	45.53	34.46	34.84	43.01	44.03	20.4483	41.925	1.0358	2.47567e-06	9.15594e-05	BRAP	BRCA1 associated protein [Source:NCBI gene;Acc:772041]	Environmental Information Processing	Signal transduction	ko04014//Ras signaling pathway	K10632	GO:0000151//ubiquitin ligase complex;GO:0005654//nucleoplasm;GO:0005737//cytoplasm;GO:0005829//cytosol;GO:0031965//nuclear membrane	GO:0003676//nucleic acid binding;GO:0004842//ubiquitin-protein transferase activity;GO:0008139//nuclear localization sequence binding;GO:0008270//zinc ion binding;GO:0042802//identical protein binding;GO:0061630//ubiquitin protein ligase activity	GO:0000165//MAPK cascade;GO:0007265//Ras protein signal transduction;GO:0009968//negative regulation of signal transduction;GO:0016567//protein ubiquitination
MSTRG.7371	55	37	46	11	19	15	11	16	13.5	2	1	1.5	2	0	1	5	3	4	2.62	1.03	0.22	0.41	0.24	0.26	0.06	0.04	0.05	0	0.1	0.07	0.796667	0.0533333	-3.9009	2.5719e-06	9.4978e-05	--	-	-	-	-	-	-	-	-
MSTRG.32404	1	9	5	75	52	63.5	43	92	67.5	198	148	173	106	200	153	234	212	223	0.04	0.19	1.11	0.83	0.7	1.13	4.17	4.39	2.16	3.52	3.61	3.68	0.666667	3.58833	2.4283	2.58448e-06	9.51613e-05	--	-	-	-	-	-	-	-	-
ENSGALG00000003567	17	96	56.5	37	44	40.5	56	44	50	93	104	98.5	243	237	240	158	151	154.5	1.5	4.94	1.37	1.75	2.26	1.34	4.8	7.55	12.13	10.19	5.96	6.41	2.19333	7.84	1.8377	2.66589e-06	9.80146e-05	FNDC5	fibronectin type III domain containing 5 [Source:NCBI gene;Acc:419667]	-	-	-	-	GO:0005576//extracellular region;GO:0005783//endoplasmic reticulum;GO:0005886//plasma membrane	GO:0005515//protein binding	GO:0014850//response to muscle activity;GO:0090336//positive regulation of brown fat cell differentiation
MSTRG.11296	0	64	32	261	103	182	128	163	145.5	5	7	6	0	13	6.5	3	4	3.5	0	1.29	3.76	1.6	2.02	1.95	0.1	0.2	0	0.22	0.04	0.07	1.77	0.105	-4.0753	2.69305e-06	9.87227e-05	--	-	-	-	-	-	-	-	-
ENSGALG00000005360	167	34	100.5	49	11	30	25	16	20.5	305	914	609.5	1576	650	1113	789	1345	1067	5.04	0.6	0.62	0.15	0.35	0.17	5.39	22.73	26.96	9.58	10.2	19.57	1.155	15.7383	3.7683	2.70734e-06	9.91013e-05	CA4	carbonic anhydrase 4 [Source:NCBI gene;Acc:417647]	Metabolism;Organismal Systems;Metabolism	Global and overview maps;Excretory system;Energy metabolism	ko01100//Metabolic pathways;ko04964//Proximal tubule bicarbonate reclamation;ko00910//Nitrogen metabolism	K18246;K18246;K18246	GO:0005791//rough endoplasmic reticulum;GO:0005793//endoplasmic reticulum-Golgi intermediate compartment;GO:0005794//Golgi apparatus;GO:0005802//trans-Golgi network;GO:0005886//plasma membrane;GO:0009986//cell surface;GO:0016020//membrane;GO:0016324//apical plasma membrane;GO:0030658//transport vesicle membrane;GO:0030667//secretory granule membrane;GO:0031225//anchored component of membrane;GO:0…	GO:0004089//carbonate dehydratase activity;GO:0008270//zinc ion binding	GO:0015701//bicarbonate transport
MSTRG.30869	38	60	49	93	93	93	70	111	90.5	108	200	154	193	124	158.5	145	271	208	4.94	4.58	5.1	5.52	4.22	5.05	8.27	21.66	14.34	7.96	8.12	17.14	4.90167	12.915	1.3977	2.76997e-06	0.000101098	--	-	-	-	-	-	-	-	-
ENSGALG00000009261	0	1	0.5	4	0	2	1	2	1.5	22	5	13.5	8	15	11.5	17	7	12	0	0.05	0.14	0	0.04	0.06	1.08	0.35	0.38	0.62	0.61	0.28	0.0483333	0.553333	3.5171	2.80554e-06	0.00010212	VAX1	ventral anterior homeobox 1 [Source:NCBI gene;Acc:395582]	-	-	-	-	GO:0005634//nucleus	GO:0000981//RNA polymerase II transcription factor activity, sequence-specific DNA binding;GO:0001162//RNA polymerase II intronic transcription regulatory region sequence-specific DNA binding;GO:0001227//transcriptional repressor activity, RNA polymerase II transcription regulatory region sequence-specific binding;GO:0003677//DNA binding;GO:0003700//transcription factor activity, sequence-specifi…	GO:0000122//negative regulation of transcription from RNA polymerase II promoter;GO:0001764//neuron migration;GO:0006355//regulation of transcription, DNA-templated;GO:0007399//nervous system development;GO:0007406//negative regulation of neuroblast proliferation;GO:0007411//axon guidance;GO:0007417//central nervous system development;GO:0007420//brain development;GO:0030154//cell differentiation…
ENSGALG00000033272	0	0	0	0	0	0	0	0	0	5	3	4	5	3	4	5	12	8.5	0	0	0	0	0	0	0.28	0.24	0.27	0.14	0.21	0.56	0.001	0.283333	8.1464	2.80615e-06	0.00010212	HOXC12	homeobox C12 [Source:NCBI gene;Acc:429400]	-	-	-	-	-	GO:0000981//RNA polymerase II transcription factor activity, sequence-specific DNA binding;GO:0003677//DNA binding;GO:1990837//sequence-specific double-stranded DNA binding	GO:0006355//regulation of transcription, DNA-templated
MSTRG.30204	1	3	2	13	10	11.5	11	14	12.5	0	1	0.5	0	0	0	0	0	0	0.24	0.42	1.3	1.08	1.2	1.16	0	0.2	0	0	0	0	0.9	0.0333333	-4.7549	2.85982e-06	0.000103922	--	-	-	-	-	-	-	-	-
ENSGALG00000007619	211	225	218	349	457	403	482	660	571	707	685	696	732	481	606.5	845	981	913	18.16	11.3	12.57	17.75	18.97	19.67	35.6	48.53	35.67	20.19	31.11	40.66	16.4033	35.2933	1.1054	2.94647e-06	0.00010676	UBALD1	UBA like domain containing 1 [Source:NCBI gene;Acc:416661]	-	-	-	-	-	GO:0005515//protein binding	-
MSTRG.20068	1155	2864	2009.5	5581	5947	5764	6083	7812	6947.5	6255	6515	6385	8225	8519	8372	10953	10050	10501.5	15.09	21.85	30.52	35.08	36.35	35.36	47.82	70.09	60.86	54.3	61.24	63.27	29.0417	59.5967	1.0371	2.99753e-06	0.000108297	gag-pro-pol	XP_014810274.1 PREDICTED: uncharacterized protein LOC106895380 [Calidris pugnax]	-	-	-	-	-	-	-
ENSGALG00000014233	796	1068	932	932	790	861	863	1086	974.5	1193	1487	1340	2461	3425	2943	2772	3360	3066	20.56	16.47	10.49	9.61	10.67	10	18.07	31.38	36.44	42.95	30.35	41.58	12.9667	33.4617	1.3677	3.00301e-06	0.000108338	FBLN1	fibulin 1 [Source:NCBI gene;Acc:373979]	-	-	-	-	GO:0005576//extracellular region;GO:0005604//basement membrane;GO:0005615//extracellular space;GO:0031012//extracellular matrix;GO:0071953//elastic fiber	GO:0001968//fibronectin binding;GO:0005178//integrin binding;GO:0005201//extracellular matrix structural constituent;GO:0005509//calcium ion binding;GO:0008022//protein C-terminus binding;GO:0016504//peptidase activator activity;GO:0042802//identical protein binding;GO:0044877//macromolecular complex binding;GO:0070051//fibrinogen binding	GO:0001933//negative regulation of protein phosphorylation;GO:0007162//negative regulation of cell adhesion;GO:0010952//positive regulation of peptidase activity;GO:0030198//extracellular matrix organization;GO:0070373//negative regulation of ERK1 and ERK2 cascade;GO:0072378//blood coagulation, fibrin clot formation;GO:1900025//negative regulation of substrate adhesion-dependent cell spreading;GO…
ENSGALG00000003726	301	825	563	652	881	766.5	831	995	913	937	751	844	2220	2073	2146.5	1735	1498	1616.5	8.1	12.97	7.35	10.71	10.23	9.28	14.76	16.65	33.84	27.23	19.99	19.43	9.77333	21.9833	1.1695	3.01334e-06	0.000108554	EGFLAM	EGF like, fibronectin type III and laminin G domains [Source:NCBI gene;Acc:427445]	-	-	-	-	GO:0005604//basement membrane;GO:0005614//interstitial matrix;GO:0031012//extracellular matrix	GO:0005509//calcium ion binding;GO:0005515//protein binding;GO:0005539//glycosaminoglycan binding	GO:0010811//positive regulation of cell-substrate adhesion;GO:0019800//peptide cross-linking via chondroitin 4-sulfate glycosaminoglycan;GO:0030198//extracellular matrix organization
MSTRG.5679	0	6	3	8	18	13	10	19	14.5	0	0	0	0	0	0	0	0	0	0	0.7	0.66	1.61	0.91	1.31	0	0	0	0	0	0	0.865	0.001	-9.7566	3.15441e-06	0.000112985	--	XP_040560470.1 uncharacterized protein LOC100857685 isoform X1 [Gallus gallus]	-	-	-	-	-	-	-
MSTRG.1648	0	0	0	1	2	1.5	0	1	0.5	9	4	6.5	6	8	7	12	14	13	0	0	0.01	0.03	0	0.01	0.18	0.11	0.12	0.13	0.18	0.23	0.00833333	0.158333	4.2479	3.18093e-06	0.000113772	--	-	-	-	-	-	-	-	-
MSTRG.25535	0	13	6.5	42	19	30.5	29	34	31.5	78	49	63.5	42	94	68	68	81	74.5	0	0.4	0.94	0.46	0.71	0.63	2.43	2.15	1.27	2.44	1.55	2.08	0.523333	1.98667	1.9245	3.29585e-06	0.000117272	--	-	-	-	-	-	-	-	-
MSTRG.607	0	19	9.5	63	59	61	65	91	78	200	166	183	139	162	150.5	227	249	238	0	0.33	0.79	0.8	0.9	0.95	3.53	4.12	2.37	2.38	2.93	3.61	0.628333	3.15667	2.3288	3.29754e-06	0.000117272	--	-	-	-	-	-	-	-	-
MSTRG.27721	0	3	1.5	21	11	16	18	30	24	0	0	0	0	0	0	0	0	0	0	0.41	2.06	1.16	1.93	2.44	0	0	0	0	0	0	1.33333	0.001	-10.3808	3.31407e-06	0.000117692	--	-	-	-	-	-	-	-	-
MSTRG.30327	79	312	195.5	469	472	470.5	370	424	397	173	30	101.5	51	141	96	121	68	94.5	2.35	6.9	14.17	15.92	11.8	11.34	10.02	2.01	2.59	6.25	5.1	3.08	10.4133	4.84167	-1.1049	3.35469e-06	0.000118965	--	XP_040530678.1 uncharacterized protein LOC121111144, partial [Gallus gallus]	-	-	-	-	-	-	-
ENSGALG00000020615	4790	1175	2982.5	56	36	46	29	68	48.5	56	22	39	44	44	44	69	48	58.5	91.75	13.39	0.45	0.31	0.26	0.46	0.64	0.36	0.49	0.42	0.58	0.45	17.77	0.49	-5.1805	3.36878e-06	0.000119296	STK32C	serine/threonine kinase 32C [Source:NCBI gene;Acc:769291]	-	-	-	-	-	GO:0004672//protein kinase activity;GO:0005524//ATP binding	GO:0006468//protein phosphorylation
MSTRG.2065	23	116	69.5	316	233	274.5	231	346	288.5	68	9	38.5	28	59	43.5	57	55	56	0.66	1.95	3.81	3.03	3.04	3.45	1.15	0.21	0.46	0.83	0.7	0.76	2.65667	0.685	-1.9554	3.38692e-06	0.000119683	--	-	-	-	-	-	-	-	-
ENSGALG00000037457	0	18	9	27	2	14.5	14	25	19.5	96	90	93	68	34	51	66	106	86	0	0.73	0.79	0.06	0.45	0.6	3.92	5.17	2.69	1.16	1.97	3.57	0.438333	3.08	2.8128	3.44597e-06	0.000121513	foxi1c	forkhead box I3 [Source:NCBI gene;Acc:428801]	-	-	-	-	-	GO:0003700//transcription factor activity, sequence-specific DNA binding;GO:0043565//sequence-specific DNA binding	GO:0006355//regulation of transcription, DNA-templated
MSTRG.9258	0	0	0	2	1	1.5	1	1	1	16	9	12.5	9	10	9.5	5	8	6.5	0	0	0.15	0.08	0.08	0.06	1.7	1.35	0.93	0.89	0.39	0.7	0.0616667	0.993333	4.0097	3.49674e-06	0.00012313	--	-	-	-	-	-	-	-	-
MSTRG.9325	21	21	21	39	47	43	39	57	48	15	9	12	11	8	9.5	9	23	16	1.65	0.96	1.28	1.67	1.4	1.55	0.69	0.58	0.49	0.31	0.3	0.87	1.41833	0.54	-1.3932	3.50244e-06	0.000123157	--	XP_040512831.1 uncharacterized protein LOC121108762 isoform X1 [Gallus gallus]	-	-	-	-	-	-	-
MSTRG.2606	32	74	53	43	58	50.5	44	61	52.5	23	14	18.5	14	22	18	17	22	19.5	1.15	1.4	0.61	0.88	0.67	0.72	0.48	0.4	0.27	0.44	0.25	0.47	0.905	0.385	-1.2331	3.52189e-06	0.000123493	--	-	-	-	-	-	-	-	-
ENSGALG00000005203	333	1486	909.5	1732	1937	1834.5	1921	2380	2150.5	1948	2466	2207	3806	3703	3754.5	3149	3976	3562.5	12.21	31.81	26.58	32.07	32.21	30.24	41.8	74.45	79.03	66.24	49.41	70.24	27.52	63.5283	1.2069	3.62246e-06	0.000126665	OLFM3	olfactomedin 3 [Source:NCBI gene;Acc:424461]	-	-	-	-	GO:0005615//extracellular space;GO:0005794//Golgi apparatus;GO:0032281//AMPA glutamate receptor complex	-	-
MSTRG.22747	0	0	0	2	0	1	2	0	1	13	14	13.5	4	12	8	8	11	9.5	0	0	0.11	0	0.11	0	0.96	1.47	0.28	0.73	0.43	0.66	0.0366667	0.755	4.3639	3.64864e-06	0.000127352	--	-	-	-	-	-	-	-	-
ENSGALG00000012092	338	106	222	313	209	261	284	307	295.5	59	40	49.5	80	66	73	141	52	96.5	11.84	2.17	4.59	3.31	4.55	3.73	1.21	1.15	1.59	1.13	2.11	0.88	5.03167	1.345	-1.9034	3.67852e-06	0.000128087	ESYT3	extended synaptotagmin 3 [Source:NCBI gene;Acc:424271]	-	-	-	-	GO:0005887//integral component of plasma membrane;GO:0031227//intrinsic component of endoplasmic reticulum membrane;GO:0031234//extrinsic component of cytoplasmic side of plasma membrane;GO:0044232//organelle membrane contact site	GO:0008289//lipid binding	GO:0006869//lipid transport
MSTRG.21146	9	5	7	6	7	6.5	12	5	8.5	0	0	0	1	0	0.5	0	0	0	1.35	0.46	0.4	0.5	0.86	0.25	0	0	0.09	0	0	0	0.636667	0.015	-5.4075	3.69105e-06	0.000128345	--	-	-	-	-	-	-	-	-
ENSGALG00000049478	0	3	1.5	0	0	0	0	1	0.5	9	5	7	11	7	9	9	16	12.5	0	0.05	0	0	0	0.02	0.16	0.13	0.22	0.12	0.13	0.25	0.0116667	0.168333	3.8509	3.74151e-06	0.000129919	PCDHGA2	XP_015149050.1 protocadherin gamma-A5-like [Gallus gallus]	-	-	-	-	GO:0005886//plasma membrane;GO:0005887//integral component of plasma membrane;GO:0016020//membrane;GO:0016021//integral component of membrane	GO:0005509//calcium ion binding	GO:0007155//cell adhesion;GO:0007156//homophilic cell adhesion via plasma membrane adhesion molecules
MSTRG.27880	1	51	26	116	69	92.5	63	81	72	10	4	7	4	12	8	11	14	12.5	0.05	1.53	2.5	1.6	1.48	1.44	0.3	0.17	0.12	0.3	0.24	0.35	1.43333	0.246667	-2.5387	3.81306e-06	0.00013222	--	-	-	-	-	-	-	-	-
ENSGALG00000050919	65	110	87.5	37	21	29	19	25	22	7	5	6	4	3	3.5	6	13	9.5	4.28	4.23	1.02	0.62	0.57	0.57	0.27	0.27	0.15	0.1	0.17	0.41	1.88167	0.228333	-3.0428	3.82163e-06	0.000132333	ATP13A5	XP_422713.3 probable cation-transporting ATPase 13A5 isoform X1 [Gallus gallus]	-	-	-	-	GO:0016020//membrane;GO:0016021//integral component of membrane	-	-
MSTRG.9317	13	13	13	18	17	17.5	16	28	22	46	13	29.5	42	41	41.5	73	42	57.5	1.23	0.7	0.66	0.66	0.5	0.88	2.17	0.95	2.07	2.1	2.97	1.77	0.771667	2.005	1.3776	3.8653e-06	0.000133476	--	XP_040512582.1 uncharacterized protein LOC112533551 isoform X2 [Gallus gallus]	-	-	-	-	-	-	-
MSTRG.11749	0	13	6.5	38	46	42	27	55	41	2	1	1.5	0	4	2	1	0	0.5	0	0.56	1.17	1.53	0.91	1.4	0.09	0.06	0	0.14	0.03	0	0.928333	0.0533333	-4.1215	3.88791e-06	0.000134071	--	-	-	-	-	-	-	-	-
MSTRG.18654	2	4	3	10	13	11.5	8	7	7.5	27	17	22	14	31	22.5	17	27	22	0.25	0.29	0.51	0.72	0.45	0.3	1.94	1.72	0.97	1.86	0.89	1.6	0.42	1.49667	1.8333	4.07609e-06	0.000139981	--	-	-	-	-	-	-	-	-
MSTRG.16796	0	7	3.5	31	30	30.5	20	43	31.5	2	0	1	0	1	0.5	1	0	0.5	0	0.72	2.28	2.39	1.61	2.62	0.21	0	0	0.09	0.08	0	1.60333	0.0633333	-4.662	4.09451e-06	0.000140421	--	-	-	-	-	-	-	-	-
ENSGALG00000019696	8	18	13	32	42	37	2	19	10.5	1	0	0.5	0	2	1	4	1	2.5	1.32	1.74	2.21	3.13	0.15	1.09	0.1	0	0	0.16	0.28	0.08	1.60667	0.103333	-3.9587	4.151e-06	0.000141969	CATHL2	cathelicidin antimicrobial peptide [Source:NCBI gene;Acc:420407]	Human Diseases;Organismal Systems;Human Diseases;Organismal Systems;Organismal Systems	Infectious disease: bacterial;Immune system;Infectious disease: bacterial;Immune system;Digestive system	ko05152//Tuberculosis;ko04613//Neutrophil extracellular trap formation;ko05150//Staphylococcus aureus infection;ko04621//NOD-like receptor signaling pathway;ko04970//Salivary secretion	K13916;K13916;K13916;K13916;K13916	GO:0005576//extracellular region;GO:0005615//extracellular space	GO:0001530//lipopolysaccharide binding	GO:0001818//negative regulation of cytokine production;GO:0002376//immune system process;GO:0006952//defense response;GO:0008219//cell death;GO:0010629//negative regulation of gene expression;GO:0019835//cytolysis;GO:0042116//macrophage activation;GO:0042742//defense response to bacterium;GO:0045087//innate immune response;GO:0050829//defense response to Gram-negative bacterium;GO:0050830//defens…
ENSGALG00000041143	0	116	58	31	35	33	58	58	58	248	193	220.5	294	268	281	384	419	401.5	0	4.27	0.82	1	1.67	1.27	9.15	10.02	10.49	8.24	10.36	12.72	1.505	10.1633	2.7555	4.18429e-06	0.00014279	UMOD	uromodulin [Source:NCBI gene;Acc:404754]	-	-	-	-	-	-	-
MSTRG.15980	35	44	39.5	151	144	147.5	123	184	153.5	47	26	36.5	41	44	42.5	59	39	49	0.88	0.65	1.59	1.63	1.41	1.6	0.69	0.54	0.58	0.54	0.63	0.47	1.29333	0.575	-1.1695	4.18643e-06	0.00014279	--	-	-	-	-	-	-	-	-
MSTRG.30622	0	28	14	34	27	30.5	25	39	32	93	47	70	56	62	59	82	174	128	0	1.48	1.31	1.11	1.05	1.23	4.99	3.55	2.88	2.75	3.23	7.67	1.03	4.17833	2.0203	4.19933e-06	0.000143035	--	XP_010711279.2 LOW QUALITY PROTEIN: uncharacterized protein LOC104911559 [Meleagris gallopavo]	-	-	-	-	-	-	-
MSTRG.11507	4	69	36.5	202	147	174.5	181	184	182.5	21	19	20	10	22	16	32	20	26	0.07	0.7	1.46	1.15	1.43	1.1	0.21	0.27	0.1	0.19	0.24	0.17	0.985	0.196667	-2.3244	4.2509e-06	0.000144594	--	XP_046779323.1 uncharacterized protein LOC124416949 [Gallus gallus]	-	-	-	-	-	-	-
MSTRG.15075	0	17	8.5	38	34	36	32	47	39.5	167	31	99	73	153	113	107	100	103.5	0	0.18	0.28	0.27	0.26	0.29	1.73	0.45	0.73	1.32	0.81	0.85	0.213333	0.981667	2.2021	4.2782e-06	0.000145128	--	-	-	-	-	-	-	-	-
ENSGALG00000046517	0	0	0	2	7	4.5	0	2	1	12	9	10.5	8	29	18.5	16	18	17	0	0	0.02	0.12	0	0.02	0.25	0.27	0.17	0.49	0.24	0.31	0.0266667	0.288333	3.4346	4.50867e-06	0.000152532	pol	XP_031318227.1 uncharacterized protein LOC116156322 [Camelus dromedarius]	-	-	-	-	-	GO:0003676//nucleic acid binding;GO:0003723//RNA binding;GO:0003887//DNA-directed DNA polymerase activity;GO:0004190//aspartic-type endopeptidase activity;GO:0004523//RNA-DNA hybrid ribonuclease activity;GO:0016787//hydrolase activity	GO:0006310//DNA recombination;GO:0006508//proteolysis;GO:0044260//cellular macromolecule metabolic process;GO:0046718//viral entry into host cell;GO:0071897//DNA biosynthetic process;GO:0090502//RNA phosphodiester bond hydrolysis, endonucleolytic
ENSGALG00000045030	3	3	3	16	12	14	8	14	11	0	1	0.5	0	1	0.5	0	0	0	0.22	0.13	0.5	0.4	0.27	0.36	0	0.06	0	0.04	0	0	0.313333	0.0166667	-4.2327	4.70439e-06	0.000158297	ARID1A	XP_019467096.1 AT-rich interactive domain-containing protein 1A-like [Meleagris gallopavo]	Organismal Systems;Human Diseases	Environmental adaptation;Cancer: specific types	ko04714//Thermogenesis;ko05225//Hepatocellular carcinoma	K11653;K11653	GO:0005634//nucleus;GO:0005654//nucleoplasm;GO:0016514//SWI/SNF complex;GO:0035060//brahma complex;GO:0071565//nBAF complex	GO:0031491//nucleosome binding	GO:0006338//chromatin remodeling;GO:0006357//regulation of transcription from RNA polymerase II promoter;GO:0045893//positive regulation of transcription, DNA-templated
MSTRG.11680	0	0	0	0	0	0	0	0	0	8	14	11	4	2	3	5	6	5.5	0	0	0	0	0	0	0.73	1.8	0.35	0.15	0.33	0.45	0.001	0.635	9.3106	4.7458e-06	0.000159475	--	-	-	-	-	-	-	-	-
MSTRG.26182	1	1	1	3	0	1.5	2	2	2	12	6	9	7	8	7.5	15	10	12.5	0.13	0.07	0.16	0	0.12	0.09	0.89	0.63	0.5	0.49	0.81	0.61	0.095	0.655	2.7855	4.76872e-06	0.00016003	--	-	-	-	-	-	-	-	-
ENSGALG00000016318	331	147	239	9	6	7.5	8	7	7.5	3	3	3	7	3	5	5	5	5	17.9	4.66	0.19	0.14	0.2	0.12	0.1	0.14	0.22	0.08	0.11	0.13	3.86833	0.13	-4.8951	4.84284e-06	0.000161916	PCYT1B	phosphate cytidylyltransferase 1, choline, beta [Source:NCBI gene;Acc:418594]	Metabolism;Human Diseases;Metabolism;Metabolism	Global and overview maps;Cancer: overview;Lipid metabolism;Metabolism of other amino acids	ko01100//Metabolic pathways;ko05231//Choline metabolism in cancer;ko00564//Glycerophospholipid metabolism;ko00440//Phosphonate and phosphinate metabolism	K00968;K00968;K00968;K00968	GO:0005783//endoplasmic reticulum	GO:0003824//catalytic activity;GO:0004105//choline-phosphate cytidylyltransferase activity	GO:0001541//ovarian follicle development;GO:0006656//phosphatidylcholine biosynthetic process;GO:0006657//CDP-choline pathway;GO:0007283//spermatogenesis;GO:0009058//biosynthetic process
MSTRG.11157	0	59	29.5	170	102	136	142	168	155	6	10	8	4	16	10	9	13	11	0	1.09	2.23	1.42	2.07	1.95	0.11	0.23	0.08	0.22	0.13	0.22	1.46	0.165	-3.1454	4.84432e-06	0.000161916	--	-	-	-	-	-	-	-	-
ENSGALG00000003792	64	239	151.5	264	369	316.5	409	556	482.5	472	844	658	694	483	588.5	820	996	908	2.11	4.61	3.65	5.5	6.18	6.36	9.12	22.95	12.98	7.78	11.59	15.85	4.735	13.3783	1.4985	4.93775e-06	0.000164421	FYB	FYN binding protein [Source:NCBI gene;Acc:427448]	-	-	-	-	GO:0005886//plasma membrane;GO:0015629//actin cytoskeleton;GO:0032991//macromolecular complex	GO:0005515//protein binding;GO:0008289//lipid binding	GO:0006955//immune response;GO:0007229//integrin-mediated signaling pathway;GO:0072659//protein localization to plasma membrane
MSTRG.14725	16	107	61.5	1	2	1.5	6	11	8.5	1	0	0.5	0	0	0	0	0	0	0.28	1.08	0.01	0.02	0.05	0.07	0.01	0	0	0	0	0	0.251667	0.00166667	-7.2384	4.93901e-06	0.000164421	--	-	-	-	-	-	-	-	-
ENSGALG00000045788	774	772	773	1334	946	1140	1009	1237	1123	479	104	291.5	355	564	459.5	539	313	426	70.86	41.26	51.12	39.1	42.24	39.24	25.66	7.84	18.4	25.19	21.11	13.81	47.3033	18.6683	-1.3413	5.02499e-06	0.000167061	PSMB6	proteasome subunit beta type-6-like [Source:NCBI gene;Acc:107049719]	Human Diseases;Human Diseases;Human Diseases;Human Diseases;Human Diseases;Human Diseases;Human Diseases;Genetic Information Processing	Neurodegenerative disease;Neurodegenerative disease;Neurodegenerative disease;Neurodegenerative disease;Neurodegenerative disease;Neurodegenerative disease;Neurodegenerative disease;Folding, sorting and degradation	ko05022//Pathways of neurodegeneration - multiple diseases;ko05014//Amyotrophic lateral sclerosis;ko05010//Alzheimer disease;ko05016//Huntington disease;ko05020//Prion disease;ko05012//Parkinson disease;ko05017//Spinocerebellar ataxia;ko03050//Proteasome	K02738;K02738;K02738;K02738;K02738;K02738;K02738;K02738	GO:0000502//proteasome complex;GO:0005654//nucleoplasm;GO:0005829//cytosol;GO:0005839//proteasome core complex	GO:0004298//threonine-type endopeptidase activity	GO:0051603//proteolysis involved in cellular protein catabolic process
ENSGALG00000048869	407	2755	1581	414	454	434	482	746	614	169	81	125	159	190	174.5	257	181	219	12.7	50.14	5.4	6.39	6.87	8.05	3.08	2.07	2.81	2.89	3.43	2.72	14.925	2.83333	-2.3972	5.15732e-06	0.000171005	Ptchd3	patched domain-containing protein 3-like [Source:NCBI gene;Acc:101750175]	-	-	-	-	GO:0016020//membrane;GO:0016021//integral component of membrane	-	-
MSTRG.16752	64	21	42.5	108	69	88.5	65	104	84.5	30	11	20.5	20	15	17.5	27	15	21	2.05	0.39	1.45	1	0.95	1.16	0.56	0.29	0.36	0.23	0.37	0.23	1.16667	0.34	-1.7788	5.18143e-06	0.000171578	--	-	-	-	-	-	-	-	-
MSTRG.30561	1	116	58.5	496	316	406	336	414	375	42	5	23.5	21	34	27.5	25	27	26	0.12	7.45	22.81	15.68	16.9	15.77	2.67	0.45	1.32	1.81	1.19	1.42	13.1217	1.47667	-3.1515	5.21758e-06	0.000172546	--	XP_046760567.1 uncharacterized protein LOC101748894 isoform X3 [Gallus gallus]	-	-	-	-	-	-	-
ENSGALG00000008701	837	1847	1342	4815	3167	3991	3193	3933	3563	1691	677	1184	812	1507	1159.5	1409	1290	1349.5	16.06	20.69	38.66	27.43	28.01	26.14	18.98	10.69	8.82	14.1	11.56	11.92	26.165	12.6783	-1.0453	5.24805e-06	0.000173324	XDH	xanthine dehydrogenase [Source:NCBI gene;Acc:396025]	Metabolism;Metabolism;Cellular Processes;Metabolism;Metabolism	Global and overview maps;Nucleotide metabolism;Transport and catabolism;Xenobiotics biodegradation and metabolism;Biosynthesis of other secondary metabolites	ko01100//Metabolic pathways;ko00230//Purine metabolism;ko04146//Peroxisome;ko00983//Drug metabolism - other enzymes;ko00232//Caffeine metabolism	K00106;K00106;K00106;K00106;K00106	GO:0005829//cytosol	GO:0004854//xanthine dehydrogenase activity;GO:0004855//xanthine oxidase activity;GO:0005506//iron ion binding;GO:0016491//oxidoreductase activity;GO:0030151//molybdenum ion binding;GO:0042803//protein homodimerization activity;GO:0043546//molybdopterin cofactor binding;GO:0046872//metal ion binding;GO:0050660//flavin adenine dinucleotide binding;GO:0051536//iron-sulfur cluster binding;GO:0051537…	GO:0000255//allantoin metabolic process;GO:0001933//negative regulation of protein phosphorylation;GO:0001937//negative regulation of endothelial cell proliferation;GO:0006148//inosine catabolic process;GO:0006149//deoxyinosine catabolic process;GO:0006154//adenosine catabolic process;GO:0006196//AMP catabolic process;GO:0006204//IMP catabolic process;GO:0006919//activation of cysteine-type endop…
MSTRG.18813	0	4	2	21	4	12.5	15	8	11.5	42	23	32.5	24	38	31	29	40	34.5	0	0.09	0.35	0.07	0.27	0.11	0.97	0.75	0.54	0.73	0.49	0.76	0.148333	0.706667	2.2522	5.41887e-06	0.000178259	--	-	-	-	-	-	-	-	-
MSTRG.35	51	68	59.5	36	48	42	46	29	37.5	76	193	134.5	429	520	474.5	121	220	170.5	4.33	2.88	1.42	1.81	1.68	0.61	1.24	4.75	7.38	7.8	1.68	3.6	2.12167	4.40833	1.055	5.59302e-06	0.000183247	ain1	BAA75471.1 cgABP260 actin-binding domain, partial [Gallus gallus]	-	-	-	-	-	-	-
ENSGALG00000006454	82	83	82.5	293	181	237	156	234	195	63	15	39	17	86	51.5	64	25	44.5	5.11	3.02	7.64	5.09	4.45	5.05	2.3	0.77	0.6	2.61	1.71	0.75	5.06	1.45667	-1.7965	5.601e-06	0.000183247	SLC22A18	solute carrier family 22 member 18 [Source:NCBI gene;Acc:423089]	-	-	-	-	GO:0005635//nuclear envelope;GO:0005737//cytoplasm;GO:0016324//apical plasma membrane	GO:0022857//transmembrane transporter activity;GO:0031625//ubiquitin protein ligase binding	GO:0042908//xenobiotic transport;GO:0055085//transmembrane transport
MSTRG.10404	233	648	440.5	553	231	392	259	304	281.5	106	66	86	131	168	149.5	142	90	116	14.09	21.57	11.51	4.75	5.89	4.96	2.37	2.39	3.44	4.04	2.64	1.74	10.4617	2.77	-1.9172	5.77087e-06	0.000187861	--	-	-	-	-	-	-	-	-
MSTRG.3663	0	214	107	585	375	480	384	487	435.5	29	18	23.5	8	47	27.5	34	23	28.5	0	5.26	10.3	7.12	7.39	7.1	0.71	0.62	0.19	0.96	0.61	0.47	6.195	0.593333	-3.3842	5.9476e-06	0.000193363	--	-	-	-	-	-	-	-	-
ENSGALG00000044940	59	46	52.5	103	42	72.5	69	71	70	34	8	21	18	21	19.5	26	19	22.5	3.82	1.74	2.79	1.23	2.04	1.59	1.29	0.43	0.66	0.66	0.72	0.59	2.20167	0.725	-1.6025	5.95861e-06	0.000193469	GCNT3	glucosaminyl (N-acetyl) transferase 3, mucin type [Source:HGNC Symbol;Acc:HGNC:4205]	Metabolism;Metabolism	Global and overview maps;Glycan biosynthesis and metabolism	ko01100//Metabolic pathways;ko00512//Mucin type O-glycan biosynthesis	K09662;K09662	GO:0000139//Golgi membrane;GO:0016020//membrane	GO:0008375//acetylglucosaminyltransferase activity;GO:0016740//transferase activity;GO:0016757//transferase activity, transferring glycosyl groups;GO:0047225//acetylgalactosaminyl-O-glycosyl-glycoprotein beta-1,6-N-acetylglucosaminyltransferase activity	GO:0048729//tissue morphogenesis;GO:0050892//intestinal absorption;GO:0060993//kidney morphogenesis
ENSGALG00000049448	17	23	20	13	16	14.5	17	24	20.5	7	0	3.5	1	0	0.5	2	0	1	0.84	0.68	0.27	0.36	0.39	0.41	0.17	0	0.03	0	0.04	0	0.491667	0.04	-3.6196	5.99663e-06	0.000194451	BTN3A1	XP_025011620.1 erythroid membrane-associated protein-like isoform X3 [Gallus gallus]	-	-	-	-	GO:0009897//external side of plasma membrane	GO:0005102//receptor binding	GO:0001817//regulation of cytokine production;GO:0050852//T cell receptor signaling pathway
MSTRG.23159	117	185	151	213	198	205.5	211	285	248	240	298	269	328	329	328.5	351	597	474	7.33	6.9	5.6	5.88	6.22	6.5	9.28	16.63	11.89	10.75	9.99	19.39	6.405	12.9883	1.0199	6.09285e-06	0.000197315	--	-	-	-	-	-	-	-	-
MSTRG.21697	3	24	13.5	68	65	66.5	65	78	71.5	235	104	169.5	117	115	116	128	152	140	0.13	0.54	1.12	1.14	1.16	1.06	5.36	3.35	2.58	2.19	2.13	2.85	0.858333	3.07667	1.8418	6.14073e-06	0.000198497	--	XP_040510725.1 maestro heat-like repeat-containing protein family member 2A isoform X2 [Gallus gallus]	-	-	-	-	-	-	-
MSTRG.10444	0	71	35.5	248	188	218	202	299	250.5	23	6	14.5	14	14	14	14	23	18.5	0	1.98	4.95	4.05	4.41	4.94	0.64	0.24	0.38	0.33	0.29	0.53	3.38833	0.401667	-3.0765	6.15863e-06	0.000198497	--	-	-	-	-	-	-	-	-
MSTRG.7291	0	27	13.5	57	43	50	45	50	47.5	141	61	101	69	141	105	135	143	139	0	0.82	1.24	1.01	1.07	0.9	4.29	2.61	2.03	3.57	3	3.58	0.84	3.18	1.9206	6.16116e-06	0.000198497	--	-	-	-	-	-	-	-	-
MSTRG.18097	8	9	8.5	27	24	25.5	23	37	30	4	1	2.5	7	4	5.5	10	6	8	0.3	0.2	0.43	0.41	0.4	0.49	0.09	0.03	0.15	0.07	0.16	0.11	0.371667	0.101667	-1.8702	6.16828e-06	0.000198497	--	-	-	-	-	-	-	-	-
MSTRG.28284	1	281	141	1070	792	931	853	1085	969	85	33	59	37	67	52	80	48	64	0.02	2.6	7.1	5.67	6.19	5.96	0.79	0.43	0.33	0.52	0.54	0.37	4.59	0.496667	-3.2081	6.16903e-06	0.000198497	--	-	-	-	-	-	-	-	-
MSTRG.30240	81	64	72.5	51	51	51	54	53	53.5	11	9	10	23	14	18.5	21	22	21.5	6.33	2.67	1.45	1.74	1.88	1.16	0.56	0.51	0.99	0.66	0.7	0.89	2.53833	0.718333	-1.8212	6.18203e-06	0.000198659	ANXA11	XP_040535775.2 dapper homolog 3-like isoform X2 [Gallus gallus]	-	-	-	-	-	-	-
ENSGALG00000016685	1	76	38.5	213	93	153	103	110	106.5	13	4	8.5	4	14	9	20	18	19	0.06	2.54	5.1	2.4	2.7	2.18	0.44	0.19	0.13	0.39	0.49	0.5	2.49667	0.356667	-2.8074	6.25145e-06	0.000200632	ASMT	acetylserotonin O-methyltransferase [Source:NCBI gene;Acc:396286]	Metabolism;Metabolism	Global and overview maps;Amino acid metabolism	ko01100//Metabolic pathways;ko00380//Tryptophan metabolism	K00543;K00543	-	GO:0008168//methyltransferase activity;GO:0008171//O-methyltransferase activity;GO:0017096//acetylserotonin O-methyltransferase activity;GO:0042802//identical protein binding;GO:0042803//protein homodimerization activity	GO:0030187//melatonin biosynthetic process
ENSGALG00000051312	0	4	2	5	3	4	11	3	7	23	18	20.5	11	17	14	22	16	19	0	0.17	0.15	0.1	0.36	0.07	0.96	1.06	0.44	0.59	0.67	0.55	0.141667	0.711667	2.3287	6.38976e-06	0.000204808	Lypd2	POI29621.1 hypothetical protein CIB84_006628 [Bambusicola thoracicus]	-	-	-	-	GO:0005886//plasma membrane;GO:0016020//membrane;GO:0031225//anchored component of membrane	GO:0030550//acetylcholine receptor inhibitor activity	GO:2000272//negative regulation of receptor activity
ENSGALG00000030140	67	71	69	77	94	85.5	76	92	84	117	111	114	210	241	225.5	155	333	244	5.68	3.52	2.73	3.6	2.95	2.7	5.81	7.75	10.09	9.97	5.62	13.61	3.53	8.80833	1.3192	6.40289e-06	0.000204966	CCDC3	coiled-coil domain containing 3 [Source:NCBI gene;Acc:769832]	-	-	-	-	GO:0005576//extracellular region;GO:0005783//endoplasmic reticulum	-	GO:0010629//negative regulation of gene expression;GO:0010804//negative regulation of tumor necrosis factor-mediated signaling pathway;GO:0045600//positive regulation of fat cell differentiation;GO:0045833//negative regulation of lipid metabolic process;GO:0046889//positive regulation of lipid biosynthetic process;GO:0051055//negative regulation of lipid biosynthetic process
ENSGALG00000039634	145	235	190	507	211	359	242	334	288	138	71	104.5	40	138	89	84	88	86	8.25	7.81	12.07	5.42	6.3	6.58	4.59	3.33	1.29	3.83	2.04	2.41	7.73833	2.915	-1.4085	6.54026e-06	0.000209096	KRT80	keratin 80 [Source:NCBI gene;Acc:431302]	-	-	-	-	GO:0045095//keratin filament;GO:0045111//intermediate filament cytoskeleton	-	-
ENSGALG00000053980	8	15	11.5	20	14	17	32	20	26	35	33	34	56	39	47.5	37	47	42	0.29	0.31	0.3	0.22	0.52	0.25	0.72	0.94	1.11	0.67	0.55	0.78	0.315	0.795	1.3356	6.5915e-06	0.000210465	S100A14	S100 calcium binding protein A14 [Source:NCBI gene;Acc:107055135]	-	-	-	-	-	GO:0005509//calcium ion binding	-
MSTRG.10068	0	3	1.5	6	3	4.5	6	10	8	31	8	19.5	13	17	15	14	25	19.5	0	0.13	0.18	0.1	0.2	0.25	1.32	0.48	0.53	0.6	0.43	0.87	0.143333	0.705	2.2982	6.809e-06	0.00021658	--	-	-	-	-	-	-	-	-
ENSGALG00000054397	1	0	0.5	0	0	0	0	2	1	4	5	4.5	12	10	11	8	10	9	0.14	0	0	0	0	0.1	0.34	0.64	0.98	0.7	0.49	0.69	0.04	0.64	4	6.84871e-06	0.000217536	Mr1	XP_015157552.2 class I histocompatibility antigen, F10 alpha chain-like isoform X1 [Gallus gallus]	Human Diseases;Human Diseases;Cellular Processes;Human Diseases;Cellular Processes;Human Diseases;Human Diseases;Human Diseases;Human Diseases;Human Diseases;Environmental Information Processing;Cellular Processes;Human Diseases;Human Diseases;Human Diseases;Organismal Systems;Human Diseases;Human Diseases	Infectious disease: viral;Infectious disease: viral;Transport and catabolism;Infectious disease: viral;Transport and catabolism;Infectious disease: viral;Infectious disease: viral;Infectious disease: viral;Cancer: overview;Infectious disease: viral;Signaling molecules and interaction;Cell growth and death;Cardiovascular disease;Immune disease;Immune disease;Immune system;Endocrine and metabolic d…	ko05165//Human papillomavirus infection;ko05169//Epstein-Barr virus infection;ko04144//Endocytosis;ko05168//Herpes simplex virus 1 infection;ko04145//Phagosome;ko05163//Human cytomegalovirus infection;ko05166//Human T-cell leukemia virus 1 infection;ko05170//Human immunodeficiency virus 1 infection;ko05203//Viral carcinogenesis;ko05167//Kaposi sarcoma-associated herpesvirus infection;ko04514//Cel…	K06751;K06751;K06751;K06751;K06751;K06751;K06751;K06751;K06751;K06751;K06751;K06751;K06751;K06751;K06751;K06751;K06751;K06751	GO:0005615//extracellular space;GO:0009897//external side of plasma membrane	-	-
MSTRG.20192	1	15	8	74	77	75.5	66	59	62.5	202	158	180	130	140	135	199	217	208	0.02	0.22	0.79	0.88	0.72	0.45	2.79	3.13	1.67	1.69	2.09	2.5	0.513333	2.31167	2.171	6.99711e-06	0.000221717	--	-	-	-	-	-	-	-	-
MSTRG.25437	1	58	29.5	176	108	142	133	129	131	9	11	10	11	20	15.5	19	10	14.5	0.02	0.65	1.41	0.93	1.16	0.85	0.1	0.17	0.12	0.19	0.16	0.09	0.836667	0.138333	-2.5965	7.01232e-06	0.000221824	--	-	-	-	-	-	-	-	-
MSTRG.5875	7	61	34	75	97	86	87	137	112	240	104	172	149	174	161.5	244	154	199	0.07	0.38	0.33	0.46	0.42	0.5	1.49	0.91	0.9	0.9	1.11	0.79	0.36	1.01667	1.4978	7.03048e-06	0.000221931	RPA4233	XP_040536079.1 potassium/sodium hyperpolarization-activated cyclic nucleotide-gated channel 4 isoform X1 [Gallus gallus]	-	-	-	-	-	-	-
ENSGALG00000004028	34	49	41.5	49	39	44	34	62	48	14	3	8.5	23	19	21	15	12	13.5	1.53	1.28	0.92	0.79	0.7	0.96	0.37	0.11	0.58	0.42	0.29	0.26	1.03	0.338333	-1.6061	7.08005e-06	0.000223214	MATN4	matrilin 4 [Source:NCBI gene;Acc:428140]	-	-	-	-	-	GO:0005509//calcium ion binding	-
MSTRG.29181	0	5	2.5	6	21	13.5	21	28	24.5	63	42	52.5	49	37	43	45	47	46	0	0.13	0.11	0.42	0.42	0.42	1.72	1.59	1.28	0.83	0.9	1.05	0.25	1.22833	2.2967	7.25302e-06	0.000228091	--	-	-	-	-	-	-	-	-
MSTRG.26508	21	9	15	6	4	5	4	4	4	0	0	0	0	0	0	0	0	0	3.54	0.85	0.44	0.31	0.33	0.25	0	0	0	0	0	0	0.953333	0.001	-9.8968	7.45235e-06	0.000234065	--	POI24913.1 hypothetical protein CIB84_011337, partial [Bambusicola thoracicus]	-	-	-	-	-	-	-
MSTRG.30402	306	131	218.5	305	232	268.5	265	322	293.5	128	31	79.5	71	105	88	91	55	73	13.14	3.28	5.47	4.5	5.2	4.79	3.21	1.1	1.72	2.21	1.68	1.14	6.06333	1.84333	-1.7178	7.49748e-06	0.000235188	--	XP_040513008.1 uncharacterized protein LOC112531297 [Gallus gallus]	-	-	-	-	-	-	-
MSTRG.25716	1	46	23.5	70	235	152.5	166	310	238	0	15	7.5	7	4	5.5	7	6	6.5	0.02	0.53	0.58	2.1	1.5	2.13	0	0.24	0.08	0.04	0.06	0.06	1.14333	0.08	-3.8371	7.51501e-06	0.000235442	--	GFU89680.1 histone-lysine N-methyltransferase SETMAR [Trichonephila clavipes]	-	-	-	-	-	-	-
ENSGALG00000051284	1	3	2	2	0	1	1	0	0.5	10	7	8.5	10	12	11	6	13	9.5	0.05	0.14	0.06	0	0.04	0	0.44	0.48	0.47	0.49	0.23	0.58	0.0483333	0.448333	3.2135	7.52668e-06	0.000235483	LILRA6	XP_025001883.1 platelet glycoprotein VI-like [Gallus gallus]	Organismal Systems;Environmental Information Processing	Immune system;Signaling molecules and interaction	ko04611//Platelet activation;ko04512//ECM-receptor interaction	K06264;K06264	-	-	-
ENSGALG00000004574	0	7	3.5	10	16	13	13	22	17.5	38	19	28.5	27	19	23	36	49	42.5	0	0.44	0.45	0.77	0.63	0.81	2.37	1.67	1.63	0.99	1.64	2.52	0.516667	1.80333	1.8034	7.53514e-06	0.000235483	NPPA	natriuretic peptide A [Source:NCBI gene;Acc:395765]	Environmental Information Processing;Organismal Systems;Environmental Information Processing;Organismal Systems;Organismal Systems;Human Diseases;Environmental Information Processing;Organismal Systems;Organismal Systems;Organismal Systems	Signal transduction;Environmental adaptation;Signal transduction;Endocrine system;Circulatory system;Infectious disease: parasitic;Signal transduction;Endocrine system;Endocrine system;Endocrine system	ko04024//cAMP signaling pathway;ko04714//Thermogenesis;ko04022//cGMP-PKG signaling pathway;ko04921//Oxytocin signaling pathway;ko04270//Vascular smooth muscle contraction;ko05143//African trypanosomiasis;ko04066//HIF-1 signaling pathway;ko04925//Aldosterone synthesis and secretion;ko04924//Renin secretion;ko04923//Regulation of lipolysis in adipocytes	K12334;K12334;K12334;K12334;K12334;K12334;K12334;K12334;K12334;K12334	GO:0005576//extracellular region	GO:0005179//hormone activity	-
MSTRG.15192	0	1	0.5	3	3	3	6	3	4.5	17	30	23.5	9	9	9	10	25	17.5	0	0.06	0.12	0.13	0.27	0.1	0.98	2.43	0.5	0.43	0.42	1.18	0.113333	0.99	3.1269	7.65445e-06	0.000238318	--	-	-	-	-	-	-	-	-
MSTRG.8116	1	212	106.5	814	602	708	678	972	825	68	37	52.5	42	42	42	39	62	50.5	0.01	1.51	4.15	3.31	3.77	4.1	0.48	0.37	0.29	0.25	0.21	0.36	2.80833	0.326667	-3.1038	7.81426e-06	0.000242689	--	EOA97032.1 hypothetical protein Anapl_17450, partial [Anas platyrhynchos]	-	-	-	-	-	-	-
ENSGALG00000000400	5	264	134.5	576	518	547	495	746	620.5	96	24	60	52	59	55.5	59	54	56.5	0.16	6.87	10.08	9.3	9.36	10.21	2.77	1.09	1.46	1.34	1.3	1.41	7.66333	1.56167	-2.2949	7.83106e-06	0.000242785	KCNC4	potassium voltage-gated channel, Shaw-related subfamily, member 4 [Source:NCBI gene;Acc:419806]	-	-	-	-	GO:0008076//voltage-gated potassium channel complex;GO:0016020//membrane;GO:0016021//integral component of membrane	GO:0005216//ion channel activity;GO:0005249//voltage-gated potassium channel activity;GO:0005515//protein binding	GO:0006811//ion transport;GO:0006813//potassium ion transport;GO:0051260//protein homooligomerization;GO:0055085//transmembrane transport
ENSGALG00000013083	2	11	6.5	14	6	10	2	12	7	29	29	29	19	21	20	22	48	35	0.04	0.12	0.11	0.05	0.02	0.08	0.33	0.46	0.21	0.2	0.18	0.45	0.07	0.305	2.1234	7.83678e-06	0.000242785	ZPBP	zona pellucida binding protein [Source:NCBI gene;Acc:404537]	-	-	-	-	GO:0005576//extracellular region	-	GO:0007339//binding of sperm to zona pellucida
MSTRG.13687	0	1	0.5	5	4	4.5	5	1	3	12	5	8.5	11	13	12	19	14	16.5	0	0.08	0.29	0.25	0.32	0.05	0.99	0.58	0.88	0.89	1.14	0.95	0.165	0.905	2.4555	7.90475e-06	0.000244285	--	-	-	-	-	-	-	-	-
MSTRG.12664	0	54	27	133	80	106.5	66	110	88	382	232	307	178	488	333	393	267	330	0	1.27	2.39	1.26	1.12	1.56	4.75	3.09	1.61	5.57	3.06	2.31	1.26667	3.39833	1.4238	7.98165e-06	0.000246357	--	-	-	-	-	-	-	-	-
MSTRG.17465	21	25	23	13	16	14.5	15	10	12.5	5	0	2.5	2	1	1.5	3	3	3	1.68	1.17	0.44	0.58	0.55	0.28	0.23	0	0.09	0.04	0.1	0.12	0.783333	0.0966667	-3.0185	8.13124e-06	0.000250665	--	KFW65580.1 hypothetical protein AS28_03392, partial [Pygoscelis adeliae]	-	-	-	-	-	-	-
ENSGALG00000048857	3	5	4	5	5	5	8	11	9.5	17	11	14	26	10	18	23	26	24.5	0.13	0.1	0.07	0.09	0.13	0.14	0.37	0.34	0.55	0.19	0.36	0.46	0.11	0.378333	1.7822	8.20493e-06	0.000252625	pol	XP_015731928.1 uncharacterized protein LOC107320518 [Coturnix japonica]	-	-	-	-	-	GO:0003676//nucleic acid binding;GO:0004523//RNA-DNA hybrid ribonuclease activity	GO:0015074//DNA integration;GO:0044260//cellular macromolecule metabolic process;GO:0090502//RNA phosphodiester bond hydrolysis, endonucleolytic
ENSGALG00000042570	263	327	295	47	29	38	43	47	45	12	11	11.5	19	17	18	15	23	19	17.97	13.04	1.34	0.89	1.34	1.11	0.48	0.62	0.74	0.57	0.44	0.76	5.94833	0.601667	-3.3054	8.275e-06	0.000254469	MTUS2	microtubule associated scaffold protein 2 [Source:HGNC Symbol;Acc:HGNC:20595]	-	-	-	-	GO:0005634//nucleus;GO:0005737//cytoplasm	GO:0008017//microtubule binding	-
ENSGALG00000008080	9	159	84	111	114	112.5	121	179	150	307	213	260	227	284	255.5	479	356	417.5	0.46	5.56	2.74	2.79	3.3	3.44	10.83	11.25	8.2	7.74	11.66	11.26	3.04833	10.1567	1.7363	8.28978e-06	0.00025461	C1QTNF4	C1q and tumor necrosis factor related protein 4 [Source:NCBI gene;Acc:428863]	-	-	-	-	GO:0005615//extracellular space	GO:0005515//protein binding	GO:0032755//positive regulation of interleukin-6 production;GO:0032760//positive regulation of tumor necrosis factor production;GO:0070105//positive regulation of interleukin-6-mediated signaling pathway;GO:1901224//positive regulation of NIK/NF-kappaB signaling
MSTRG.32128	0	3	1.5	12	8	10	12	14	13	25	14	19.5	20	15	17.5	39	31	35	0	0.09	0.25	0.18	0.27	0.24	0.71	0.56	0.55	0.36	0.82	0.73	0.171667	0.621667	1.8565	8.42991e-06	0.000258597	--	-	-	-	-	-	-	-	-
MSTRG.13096	0	0	0	1	1	1	0	1	0.5	13	4	8.5	9	7	8	12	4	8	0	0	0.06	0.06	0	0.04	0.87	0.34	0.64	0.41	0.59	0.24	0.0266667	0.515	4.2715	8.51259e-06	0.000260351	--	-	-	-	-	-	-	-	-
MSTRG.10058	0	97	48.5	377	307	342	293	366	329.5	25	15	20	12	31	21.5	25	24	24.5	0	0.83	2.34	2.06	1.99	1.9	0.22	0.19	0.1	0.22	0.15	0.17	1.52	0.175	-3.1186	8.53363e-06	0.000260351	--	-	-	-	-	-	-	-	-
ENSGALG00000001062	93	219	156	234	127	180.5	158	165	161.5	82	32	57	52	98	75	89	59	74	3.87	5.32	4.08	2.39	3.01	2.38	2	1.1	1.23	1.99	1.59	1.18	3.50833	1.515	-1.2115	8.53576e-06	0.000260351	GGT7	gamma-glutamyltransferase 7 [Source:NCBI gene;Acc:419121]	Metabolism;Metabolism;Metabolism	Global and overview maps;Metabolism of other amino acids;Metabolism of other amino acids	ko01100//Metabolic pathways;ko00480//Glutathione metabolism;ko00430//Taurine and hypotaurine metabolism	K00681;K00681;K00681	-	GO:0036374//glutathione hydrolase activity	GO:0006751//glutathione catabolic process;GO:1902883//negative regulation of response to oxidative stress
MSTRG.25616	4	797	400.5	2851	1460	2155.5	1750	2156	1953	169	115	142	78	194	136	144	123	133.5	0.07	7.69	19.71	10.89	13.22	12.34	1.63	1.56	0.73	1.56	1.02	0.98	10.6533	1.24667	-3.0952	8.53825e-06	0.000260351	--	-	-	-	-	-	-	-	-
MSTRG.2836	0	13	6.5	63	15	39	23	20	21.5	1	0	0.5	0	2	1	0	0	0	0	0.63	2.2	0.57	0.88	0.58	0.05	0	0	0.08	0	0	0.81	0.0216667	-5.2244	8.53918e-06	0.000260351	--	-	-	-	-	-	-	-	-
MSTRG.16873	325	188	256.5	311	158	234.5	145	238	191.5	93	43	68	49	74	61.5	89	71	80	5	1.7	2.01	1.1	1.02	1.28	0.84	0.55	0.43	0.56	0.59	0.53	2.01833	0.583333	-1.7908	8.60102e-06	0.000261767	--	XP_048782139.1 bladder cancer associated transcript 1 isoform X3 [Lagopus muta]	-	-	-	-	-	-	-
ENSGALG00000000437	1	19	10	42	20	31	14	39	26.5	3	0	1.5	4	4	4	4	2	3	0.07	0.72	1.15	0.59	0.42	0.88	0.11	0	0.15	0.13	0.11	0.06	0.638333	0.0933333	-2.7738	8.62723e-06	0.000262077	PGA3	pepsinogen 3, group I (pepsinogen A) [Source:NCBI gene;Acc:395926]	-	-	-	-	-	GO:0004190//aspartic-type endopeptidase activity	GO:0006508//proteolysis
MSTRG.22933	0	5	2.5	12	13	12.5	6	18	12	42	22	32	18	17	17.5	40	30	35	0	0.06	0.1	0.12	0.05	0.12	0.48	0.36	0.2	0.16	0.34	0.28	0.075	0.303333	2.0159	8.66044e-06	0.000262767	--	-	-	-	-	-	-	-	-
MSTRG.9657	10	89	49.5	373	380	376.5	344	513	428.5	72	15	43.5	27	41	34	66	39	52.5	0.11	0.57	1.7	1.87	1.72	1.94	0.46	0.13	0.17	0.22	0.31	0.21	1.31833	0.25	-2.3987	8.78653e-06	0.000266228	--	-	-	-	-	-	-	-	-
MSTRG.16411	216	151	183.5	255	242	248.5	218	291	254.5	106	46	76	92	125	108.5	136	119	127.5	5.51	2.25	2.72	2.79	2.54	2.57	1.58	0.97	1.33	1.56	1.48	1.46	3.06333	1.39667	-1.1331	8.80646e-06	0.000266228	--	XP_040543393.1 ATP-dependent RNA helicase DDX25 isoform X8 [Gallus gallus]	-	-	-	-	-	-	-
ENSGALG00000001392	373	674	523.5	715	625	670	590	715	652.5	673	836	754.5	1517	1434	1475.5	1163	1459	1311	8.77	9.25	7.04	6.64	6.35	5.83	9.26	16.19	20.2	16.45	11.7	16.53	7.31333	15.055	1.0416	8.88068e-06	0.000267824	MMP23B	matrix metallopeptidase 23A (pseudogene) [Source:NCBI gene;Acc:419407]	-	-	-	-	GO:0031012//extracellular matrix	GO:0004222//metalloendopeptidase activity;GO:0008237//metallopeptidase activity;GO:0008270//zinc ion binding	GO:0000003//reproduction;GO:0006508//proteolysis
ENSGALG00000054080	7	2	4.5	9	12	10.5	5	9	7	24	14	19	19	24	21.5	26	18	22	0.45	0.08	0.23	0.33	0.14	0.19	0.84	0.69	0.66	0.7	0.7	0.52	0.236667	0.685	1.5332	8.93271e-06	0.000268744	RIPPLY3	ripply transcriptional repressor 3 [Source:NCBI gene;Acc:101749102]	-	-	-	-	-	-	GO:0000122//negative regulation of transcription from RNA polymerase II promoter;GO:0007507//heart development;GO:0008285//negative regulation of cell proliferation;GO:0060037//pharyngeal system development
ENSGALG00000019553	31	144	87.5	81	108	94.5	26	50	38	10	9	9.5	18	23	20.5	12	26	19	1.24	3.36	1.37	1.96	0.47	0.69	0.23	0.31	0.43	0.45	0.21	0.5	1.515	0.355	-2.0934	9.06592e-06	0.000272424	SERPINB10B	serpin peptidase inhibitor, clade B (ovalbumin), member 10 B [Source:NCBI gene;Acc:395715]	Human Diseases	Infectious disease: parasitic	ko05146//Amoebiasis	K13963	GO:0000785//chromatin;GO:0005615//extracellular space;GO:0005634//nucleus;GO:0005654//nucleoplasm;GO:0005694//chromosome	GO:0003677//DNA binding;GO:0004867//serine-type endopeptidase inhibitor activity;GO:0030414//peptidase inhibitor activity;GO:0031490//chromatin DNA binding	GO:0006325//chromatin organization;GO:0010466//negative regulation of peptidase activity;GO:0010951//negative regulation of endopeptidase activity;GO:0030261//chromosome condensation;GO:0043362//nucleate erythrocyte maturation
ENSGALG00000008952	133	100	116.5	304	253	278.5	180	302	241	120	36	78	75	91	83	125	99	112	7.21	3.17	6.9	6.19	4.46	5.67	3.81	1.61	2.3	2.41	2.9	2.59	5.6	2.60333	-1.1051	9.15108e-06	0.000274653	NOXA1	NADPH oxidase activator 1 [Source:NCBI gene;Acc:417282]	-	-	-	-	GO:0043020//NADPH oxidase complex	GO:0005515//protein binding	GO:0006801//superoxide metabolic process
ENSGALG00000007269	189	288	238.5	160	79	119.5	101	111	106	37	16	26.5	41	63	52	27	44	35.5	11.24	10	3.98	2.12	2.75	2.29	1.29	0.78	1.38	1.83	0.69	1.26	5.39667	1.205	-2.163	9.27612e-06	0.000278072	GABRA3	gamma-aminobutyric acid type A receptor alpha3 subunit [Source:NCBI gene;Acc:422289]	Environmental Information Processing;Organismal Systems;Human Diseases;Organismal Systems;Organismal Systems;Human Diseases	Signaling molecules and interaction;Nervous system;Substance dependence;Nervous system;Sensory system;Substance dependence	ko04080//Neuroactive ligand-receptor interaction;ko04723//Retrograde endocannabinoid signaling;ko05032//Morphine addiction;ko04727//GABAergic synapse;ko04742//Taste transduction;ko05033//Nicotine addiction	K05175;K05175;K05175;K05175;K05175;K05175	GO:0016020//membrane;GO:0016021//integral component of membrane	GO:0004888//transmembrane signaling receptor activity;GO:0004890//GABA-A receptor activity;GO:0005216//ion channel activity;GO:0005230//extracellular ligand-gated ion channel activity	GO:0006811//ion transport;GO:0034220//ion transmembrane transport
MSTRG.27302	0	7	3.5	12	8	10	8	8	8	0	0	0	0	0	0	0	0	0	0	0.72	0.88	0.63	0.64	0.49	0	0	0	0	0	0	0.56	0.001	-9.1293	9.33946e-06	0.000279636	--	-	-	-	-	-	-	-	-
MSTRG.20012	0	31	15.5	70	22	46	34	47	40.5	4	2	3	1	7	4	2	3	2.5	0	0.68	1.1	0.37	0.58	0.61	0.09	0.06	0.02	0.13	0.03	0.05	0.556667	0.0633333	-3.1358	9.3727e-06	0.000280295	--	-	-	-	-	-	-	-	-
MSTRG.26781	314	37	175.5	165	95	130	65	128	96.5	25	19	22	10	30	20	39	15	27	16.32	1.11	3.59	2.24	1.54	2.31	0.77	0.82	0.28	0.76	0.86	0.38	4.51833	0.645	-2.8084	9.40807e-06	0.000281017	--	-	-	-	-	-	-	-	-
ENSGALG00000047878	4	26	15	93	69	81	68	108	88	14	4	9	5	18	11.5	16	13	14.5	0.13	0.48	1.24	0.99	0.99	1.19	0.26	0.1	0.09	0.28	0.22	0.2	0.836667	0.191667	-2.1261	9.49267e-06	0.000283205	--	leucine-rich repeat-containing protein 37A-like [Source:NCBI gene;Acc:101748951]	-	-	-	-	-	-	-
ENSGALG00000010874	1607	7506	4556.5	1368	962	1165	1067	1330	1198.5	430	328	379	352	447	399.5	564	530	547	18.04	51.03	6.1	4.72	5.28	5.05	2.76	2.97	2.15	2.35	2.58	2.81	15.0367	2.60333	-2.5301	9.58208e-06	0.000285532	UNC79	unc-79 homolog (C. elegans) [Source:NCBI gene;Acc:423426]	-	-	-	-	-	GO:0005515//protein binding	-
ENSGALG00000008980	127	179	153	435	340	387.5	392	548	470	146	57	101.5	127	82	104.5	260	132	196	3.83	3.15	5.48	4.62	5.4	5.72	2.57	1.41	2.17	1.2	3.35	1.92	4.7	2.10333	-1.16	9.74154e-06	0.000289938	VWA2	von Willebrand factor A domain containing 2 [Source:NCBI gene;Acc:423907]	-	-	-	-	GO:0005576//extracellular region;GO:0005604//basement membrane;GO:0005615//extracellular space	GO:0005509//calcium ion binding;GO:0042802//identical protein binding	GO:0007161//calcium-independent cell-matrix adhesion;GO:0046626//regulation of insulin receptor signaling pathway
ENSGALG00000028023	279	449	364	1270	898	1084	905	1168	1036.5	483	151	317	207	437	322	413	363	388	15.66	12.84	25.82	19.96	20.26	19.84	13.71	6.2	5.8	10.36	8.68	8.72	19.0633	8.91167	-1.097	9.85989e-06	0.000292764	LRRC74B	chromosome 15 open reading frame, human C14orf166B [Source:NCBI gene;Acc:427063]	-	-	-	-	-	GO:0005515//protein binding	-
MSTRG.7040	29	77	53	77	88	82.5	67	92	79.5	100	132	116	120	106	113	132	196	164	0.2	0.31	0.22	0.27	0.21	0.22	0.4	0.74	0.46	0.35	0.38	0.65	0.238333	0.496667	1.0593	9.98214e-06	0.00029589	pol	AAM52407.1 female expressed transcript 1 [Gallus gallus]	-	-	-	-	-	-	-
MSTRG.2534	41	33	37	140	141	140.5	192	236	214	236	178	207	511	347	429	398	267	332.5	1	0.46	1.44	1.54	2.13	1.99	3.34	3.54	7.02	4.14	4.13	3.12	1.42667	4.215	1.5629	9.98885e-06	0.00029589	ev-2	XP_040510166.1 uncharacterized protein LOC121107843 isoform X1 [Gallus gallus]	-	-	-	-	-	-	-
MSTRG.11377	200	348	274	239	275	257	219	251	235	331	772	551.5	851	670	760.5	639	1173	906	4.03	4.04	1.88	2.38	1.95	1.64	3.63	12.38	9.55	6.39	5.34	11.02	2.65333	8.05167	1.6015	1.0036e-05	0.000296936	--	-	-	-	-	-	-	-	-
MSTRG.14707	1	8	4.5	16	28	22	23	26	24.5	0	1	0.5	0	0	0	4	2	3	0.1	0.46	0.66	1.24	1.03	0.88	0	0.08	0	0	0.17	0.09	0.728333	0.0566667	-3.684	1.02339e-05	0.000302431	--	-	-	-	-	-	-	-	-
MSTRG.21891	2	5	3.5	3	7	5	1	11	6	30	18	24	21	11	16	15	20	17.5	0.25	0.37	0.16	0.4	0.06	0.48	2.23	1.88	1.51	0.68	0.81	1.22	0.286667	1.38833	2.2759	1.02771e-05	0.0003031	--	XP_003644006.5 interleukin-23 subunit alpha [Gallus gallus]	-	-	-	-	-	-	-
ENSGALG00000029270	72	40	56	36	132	84	60	162	111	291	363	327	268	172	220	201	450	325.5	3.18	1.01	0.68	2.68	1.24	2.51	7.68	13.46	6.85	3.78	3.89	9.77	1.88333	7.57167	2.0073	1.03306e-05	0.000303855	GATA3	GATA binding protein 3 [Source:NCBI gene;Acc:419106]	Organismal Systems;Organismal Systems;Organismal Systems;Human Diseases	Immune system;Immune system;Endocrine system;Immune disease	ko04659//Th17 cell differentiation;ko04658//Th1 and Th2 cell differentiation;ko04928//Parathyroid hormone synthesis, secretion and action;ko05321//Inflammatory bowel disease	K17895;K17895;K17895;K17895	GO:0000785//chromatin;GO:0005634//nucleus;GO:0005654//nucleoplasm	GO:0000976//transcription regulatory region sequence-specific DNA binding;GO:0000977//RNA polymerase II regulatory region sequence-specific DNA binding;GO:0000978//RNA polymerase II core promoter proximal region sequence-specific DNA binding;GO:0000981//RNA polymerase II transcription factor activity, sequence-specific DNA binding;GO:0000987//core promoter proximal region sequence-specific DNA bi…	GO:0000122//negative regulation of transcription from RNA polymerase II promoter;GO:0000902//cell morphogenesis;GO:0001709//cell fate determination;GO:0001764//neuron migration;GO:0001775//cell activation;GO:0001817//regulation of cytokine production;GO:0001819//positive regulation of cytokine production;GO:0001822//kidney development;GO:0001823//mesonephros development;GO:0002088//lens developme…
MSTRG.12749	0	16	8	35	12	23.5	18	31	24.5	1	0	0.5	1	2	1.5	3	0	1.5	0	1	1.57	0.58	0.88	1.15	0.06	0	0.06	0.1	0.14	0	0.863333	0.06	-3.8469	1.04439e-05	0.000306465	--	-	-	-	-	-	-	-	-
MSTRG.31675	79	39	59	137	148	142.5	159	227	193	57	15	36	37	62	49.5	49	49	49	2.05	0.59	1.48	1.73	1.88	2.04	0.86	0.32	0.54	0.78	0.54	0.61	1.62833	0.608333	-1.4205	1.08036e-05	0.000316277	--	-	-	-	-	-	-	-	-
MSTRG.29669	0	42	21	209	139	174	144	185	164.5	16	6	11	5	20	12.5	9	6	7.5	0	1.33	4.68	3.36	3.54	3.45	0.48	0.25	0.15	0.53	0.21	0.16	2.72667	0.296667	-3.2002	1.09743e-05	0.000320524	--	-	-	-	-	-	-	-	-
MSTRG.21624	0	24	12	48	37	42.5	54	65	59.5	0	0	0	4	3	3.5	7	3	5	0	0.53	0.77	0.63	0.94	0.86	0	0	0.08	0.06	0.12	0.05	0.621667	0.0516667	-3.5888	1.10984e-05	0.000323572	--	XP_052529297.1 uncharacterized protein LOC128076048 isoform X1 [Tympanuchus pallidicinctus]	-	-	-	-	-	-	-
MSTRG.18619	1	8	4.5	23	17	20	15	15	15	29	14	21.5	24	41	32.5	43	36	39.5	0.05	0.23	0.46	0.38	0.34	0.26	0.83	0.56	0.65	0.99	0.89	0.85	0.286667	0.795	1.4716	1.11177e-05	0.000323578	--	-	-	-	-	-	-	-	-
MSTRG.4807	3	5	4	3	15	9	9	13	11	12	15	13.5	29	20	24.5	55	47	51	0.13	0.11	0.04	0.27	0.17	0.18	0.29	0.5	0.64	0.4	0.94	0.9	0.15	0.611667	2.0278	1.14996e-05	0.000334304	gag-pol	XP_046756893.1 uncharacterized protein LOC124417203 [Gallus gallus]	-	-	-	-	-	-	-
ENSGALG00000004163	1	6	3.5	9	11	10	10	12	11	14	11	12.5	18	23	20.5	26	28	27	0.06	0.22	0.23	0.31	0.28	0.26	0.51	0.56	0.63	0.7	0.69	0.84	0.226667	0.655	1.5309	1.15957e-05	0.000336706	NPHS2	NPHS2, podocin [Source:NCBI gene;Acc:424422]	-	-	-	-	GO:0005886//plasma membrane;GO:0005911//cell-cell junction;GO:0016020//membrane;GO:0031235//intrinsic component of the cytoplasmic side of the plasma membrane;GO:0032991//macromolecular complex;GO:0036057//slit diaphragm;GO:0045121//membrane raft	-	GO:0031532//actin cytoskeleton reorganization;GO:0072249//metanephric glomerular visceral epithelial cell development
MSTRG.31479	9	19	14	29	47	38	57	59	58	115	27	71	104	95	99.5	163	70	116.5	0.23	0.28	0.3	0.53	0.66	0.52	1.68	0.55	1.48	1.17	1.75	0.84	0.42	1.245	1.5677	1.16897e-05	0.000338648	ev-2	XP_040511191.1 uncharacterized protein LOC121108213 [Gallus gallus]	-	-	-	-	-	-	-
MSTRG.1595	0	40	20	141	86	113.5	77	123	100	7	4	5.5	2	15	8.5	9	11	10	0	0.71	1.8	1.19	1.08	1.3	0.13	0.1	0.03	0.22	0.12	0.16	1.01333	0.126667	-3	1.19227e-05	0.000344595	--	-	-	-	-	-	-	-	-
ENSGALG00000032404	2	28	15	17	12	14.5	8	22	15	2	0	1	0	0	0	0	3	1.5	0.02	0.23	0.1	0.08	0.05	0.11	0.02	0	0	0	0	0.02	0.0983333	0.00666667	-3.8826	1.19363e-05	0.000344595	MYH1C	myosin, heavy chain 1C, skeletal muscle (similar to human myosin, heavy chain 1, skeletal muscle, adult) [Source:NCBI gene;Acc:417310]	Human Diseases;Cellular Processes;Cellular Processes;Organismal Systems	Infectious disease: bacterial;Cell motility;Cellular community - eukaryotes;Circulatory system	ko05130//Pathogenic Escherichia coli infection;ko04810//Regulation of actin cytoskeleton;ko04530//Tight junction;ko04270//Vascular smooth muscle contraction	K10352;K10352;K10352;K10352	GO:0016459//myosin complex	GO:0003774//motor activity;GO:0005515//protein binding;GO:0005524//ATP binding;GO:0051015//actin filament binding	-
MSTRG.8589	7	29	18	88	43	65.5	52	59	55.5	7	3	5	3	20	11.5	16	12	14	0.33	1.01	2.58	1.34	1.7	1.59	0.26	0.2	0.14	0.9	0.49	0.27	1.425	0.376667	-1.9196	1.19521e-05	0.000344653	--	-	-	-	-	-	-	-	-
ENSGALG00000013640	1847	1548	1697.5	351	135	243	247	375	311	96	69	82.5	90	116	103	120	195	157.5	81.82	38.94	7.89	5.38	6.84	7.67	5.01	5.1	4.61	5.31	4.99	8.77	24.7567	5.63167	-2.1362	1.20998e-05	0.00034851	MBP	myelin basic protein [Source:NCBI gene;Acc:396217]	-	-	-	-	GO:0005886//plasma membrane;GO:0016020//membrane;GO:0032991//macromolecular complex;GO:0033269//internode region of axon;GO:0042995//cell projection;GO:0043025//neuronal cell body;GO:0043209//myelin sheath;GO:0043218//compact myelin;GO:0071944//cell periphery	GO:0002020//protease binding;GO:0005516//calmodulin binding;GO:0019911//structural constituent of myelin sheath	GO:0000165//MAPK cascade;GO:0007605//sensory perception of sound;GO:0009636//response to toxic substance;GO:0032755//positive regulation of interleukin-6 production;GO:0034115//negative regulation of heterotypic cell-cell adhesion;GO:0035633//maintenance of blood-brain barrier;GO:0042552//myelination;GO:0061024//membrane organization;GO:1904685//positive regulation of metalloendopeptidase activit…
ENSGALG00000053792	19	28	23.5	13	12	12.5	13	11	12	39	55	47	62	73	67.5	53	91	72	1.26	1.06	0.35	0.34	0.37	0.25	1.47	2.91	2.25	2.32	1.47	2.83	0.605	2.20833	1.868	1.25537e-05	0.000361169	--	XP_025002048.1 platelet glycoprotein VI-like, partial [Gallus gallus]	-	-	-	-	GO:0016020//membrane;GO:0016021//integral component of membrane	-	-
MSTRG.21623	0	43	21.5	46	65	55.5	45	113	79	4	1	2.5	0	6	3	0	6	3	0.02	1.31	1	1.51	1.05	2.03	0.11	0.04	0	0.15	0	0.16	1.15333	0.0766667	-3.9111	1.26047e-05	0.000362219	--	XP_052529297.1 uncharacterized protein LOC128076048 isoform X1 [Tympanuchus pallidicinctus]	-	-	-	-	-	-	-
ENSGALG00000048599	0	0	0	0	1	0.5	0	0	0	4	2	3	8	5	6.5	8	5	6.5	0	0	0	0.03	0	0	0.16	0.14	0.34	0.19	0.26	0.2	0.005	0.215	5.4263	1.27329e-05	0.000365482	Arhgap32	POI29409.1 hypothetical protein CIB84_006841, partial [Bambusicola thoracicus]	-	-	-	-	GO:0001650//fibrillar center;GO:0005654//nucleoplasm;GO:0005794//Golgi apparatus;GO:0005938//cell cortex;GO:0015629//actin cytoskeleton	GO:0005096//GTPase activator activity	GO:0007264//small GTPase mediated signal transduction;GO:0050790//regulation of catalytic activity
ENSGALG00000043213	1	2	1.5	5	9	7	8	9	8.5	32	18	25	22	11	16.5	13	24	18.5	0.05	0.06	0.11	0.22	0.2	0.17	1.01	0.8	0.67	0.29	0.3	0.63	0.135	0.616667	2.1915	1.27854e-05	0.000366148	CYP26C1	cytochrome P450 family 26 subfamily C member 1 [Source:NCBI gene;Acc:423806]	Metabolism;Metabolism	Global and overview maps;Metabolism of cofactors and vitamins	ko01100//Metabolic pathways;ko00830//Retinol metabolism	K12665;K12665	-	GO:0001972//retinoic acid binding;GO:0004497//monooxygenase activity;GO:0005506//iron ion binding;GO:0008401//retinoic acid 4-hydroxylase activity;GO:0016705//oxidoreductase activity, acting on paired donors, with incorporation or reduction of molecular oxygen;GO:0020037//heme binding	GO:0007417//central nervous system development;GO:0009952//anterior/posterior pattern specification;GO:0014032//neural crest cell development;GO:0034653//retinoic acid catabolic process;GO:0048284//organelle fusion
ENSGALG00000040567	16	89	52.5	177	98	137.5	107	146	126.5	317	127	222	202	266	234	203	206	204.5	1.06	3.43	4.89	2.92	3.23	3.34	12.24	6.9	7.55	8.56	5.73	6.55	3.145	7.92167	1.3327	1.29216e-05	0.000369625	AVPR1A	arginine vasopressin receptor 1A [Source:NCBI gene;Acc:771773]	Environmental Information Processing;Environmental Information Processing;Environmental Information Processing;Organismal Systems	Signaling molecules and interaction;Signal transduction;Signal transduction;Circulatory system	ko04080//Neuroactive ligand-receptor interaction;ko04020//Calcium signaling pathway;ko04072//Phospholipase D signaling pathway;ko04270//Vascular smooth muscle contraction	K04226;K04226;K04226;K04226	GO:0005768//endosome;GO:0005886//plasma membrane;GO:0016021//integral component of membrane;GO:0030139//endocytic vesicle	GO:0004930//G-protein coupled receptor activity;GO:0005000//vasopressin receptor activity	GO:0001992//regulation of systemic arterial blood pressure by vasopressin;GO:0007186//G-protein coupled receptor signaling pathway;GO:0008217//regulation of blood pressure;GO:0008284//positive regulation of cell proliferation;GO:0010259//multicellular organism aging
MSTRG.22998	1	89	45	179	56	117.5	93	117	105	7	13	10	4	16	10	3	5	4	0.03	1.57	2.23	0.74	1.27	1.24	0.12	0.31	0.07	0.23	0.04	0.07	1.18	0.14	-3.0753	1.29494e-05	0.000369998	--	-	-	-	-	-	-	-	-
ENSGALG00000040069	0	2	1	4	9	6.5	13	13	13	24	15	19.5	17	18	17.5	24	38	31	0	0.06	0.09	0.23	0.33	0.25	0.78	0.69	0.53	0.49	0.57	1.02	0.16	0.68	2.0875	1.30923e-05	0.000373228	BARHL2	BarH like homeobox 2 [Source:NCBI gene;Acc:107053959]	-	-	-	-	GO:0005634//nucleus	GO:0000981//RNA polymerase II transcription factor activity, sequence-specific DNA binding;GO:0001228//transcriptional activator activity, RNA polymerase II transcription regulatory region sequence-specific binding;GO:0003677//DNA binding;GO:1990837//sequence-specific double-stranded DNA binding	GO:0001709//cell fate determination;GO:0001764//neuron migration;GO:0006355//regulation of transcription, DNA-templated;GO:0030182//neuron differentiation;GO:0030516//regulation of axon extension;GO:0045165//cell fate commitment;GO:0045727//positive regulation of translation;GO:0045944//positive regulation of transcription from RNA polymerase II promoter
ENSGALG00000036869	0	2	1	4	1	2.5	3	2	2.5	10	8	9	10	5	7.5	12	24	18	0	0.11	0.15	0.04	0.13	0.06	0.54	0.6	0.52	0.22	0.47	1.06	0.0816667	0.568333	2.7989	1.31989e-05	0.000375412	NKX2-2	NK2 homeobox 2 [Source:NCBI gene;Acc:428549]	Human Diseases	Endocrine and metabolic disease	ko04950//Maturity onset diabetes of the young	K08029	GO:0005634//nucleus	GO:0000978//RNA polymerase II core promoter proximal region sequence-specific DNA binding;GO:0000981//RNA polymerase II transcription factor activity, sequence-specific DNA binding;GO:0000987//core promoter proximal region sequence-specific DNA binding;GO:0001228//transcriptional activator activity, RNA polymerase II transcription regulatory region sequence-specific binding;GO:0003677//DNA bindin…	GO:0003323//type B pancreatic cell development;GO:0003326//pancreatic A cell fate commitment;GO:0003327//type B pancreatic cell fate commitment;GO:0003329//pancreatic PP cell fate commitment;GO:0006355//regulation of transcription, DNA-templated;GO:0006357//regulation of transcription from RNA polymerase II promoter;GO:0007224//smoothened signaling pathway;GO:0007399//nervous system development;G…
ENSGALG00000013342	2	22	12	40	79	59.5	56	73	64.5	231	80	155.5	93	122	107.5	147	152	149.5	0.1	0.66	0.86	1.84	1.32	1.3	6.97	3.4	2.71	3.07	3.24	3.77	1.01333	3.86	1.9295	1.32994e-05	0.000377411	GBX2	gastrulation brain homeobox 2 [Source:NCBI gene;Acc:395950]	-	-	-	-	GO:0005634//nucleus	GO:0000977//RNA polymerase II regulatory region sequence-specific DNA binding;GO:0000979//RNA polymerase II core promoter sequence-specific DNA binding;GO:0000981//RNA polymerase II transcription factor activity, sequence-specific DNA binding;GO:0001228//transcriptional activator activity, RNA polymerase II transcription regulatory region sequence-specific binding;GO:0003677//DNA binding;GO:00616…	GO:0001569//patterning of blood vessels;GO:0001755//neural crest cell migration;GO:0006355//regulation of transcription, DNA-templated;GO:0007411//axon guidance;GO:0021549//cerebellum development;GO:0021555//midbrain-hindbrain boundary morphogenesis;GO:0021568//rhombomere 2 development;GO:0021794//thalamus development;GO:0021884//forebrain neuron development;GO:0021930//cerebellar granule cell pr…
MSTRG.25436	44	348	196	1176	972	1074	939	1259	1099	233	85	159	127	184	155.5	195	193	194	0.7	3.23	7.82	6.97	6.82	6.93	2.17	1.11	1.14	1.43	1.33	1.48	5.41167	1.44333	-1.9067	1.3406e-05	0.000380003	--	-	-	-	-	-	-	-	-
ENSGALG00000015389	29	167	98	158	101	129.5	121	108	114.5	48	25	36.5	41	51	46	50	44	47	1.1	3.71	2.52	1.74	2.11	1.42	1.07	0.78	0.88	0.95	0.81	0.81	2.1	0.883333	-1.2494	1.3433e-05	0.000380338	TMPRSS7	transmembrane protease, serine 7 [Source:NCBI gene;Acc:769974]	-	-	-	-	GO:0005886//plasma membrane	GO:0004252//serine-type endopeptidase activity;GO:0005515//protein binding;GO:0008236//serine-type peptidase activity	GO:0006508//proteolysis
ENSGALG00000007909	1545	617	1081	1703	1296	1499.5	1287	1706	1496.5	650	331	490.5	354	564	459	549	564	556.5	36.79	8.58	16.97	13.93	14.02	14.08	9.06	6.49	4.77	6.55	5.59	6.47	17.395	6.48833	-1.4228	1.36198e-05	0.000385192	IQCH	IQ motif containing H [Source:NCBI gene;Acc:415554]	-	-	-	-	-	GO:0005515//protein binding	-
ENSGALG00000016590	73	120	96.5	72	77	74.5	69	39	54	94	372	233	372	356	364	261	474	367.5	1.59	1.55	0.64	0.73	0.72	0.28	1.17	6.68	4.6	3.84	2.45	4.95	0.918333	3.94833	2.1042	1.36458e-05	0.000385491	TLR7	toll like receptor 7 [Source:NCBI gene;Acc:418638]	Human Diseases;Organismal Systems;Human Diseases;Human Diseases;Organismal Systems	Infectious disease: viral;Immune system;Infectious disease: viral;Infectious disease: viral;Immune system	ko05171//Coronavirus disease - COVID-19;ko04613//Neutrophil extracellular trap formation;ko05164//Influenza A;ko05162//Measles;ko04620//Toll-like receptor signaling pathway	K05404;K05404;K05404;K05404;K05404	GO:0005737//cytoplasm;GO:0005764//lysosome;GO:0005768//endosome;GO:0005783//endoplasmic reticulum;GO:0005789//endoplasmic reticulum membrane;GO:0005886//plasma membrane;GO:0016020//membrane;GO:0016021//integral component of membrane;GO:0032009//early phagosome;GO:0043235//receptor complex;GO:0045335//phagocytic vesicle	GO:0003725//double-stranded RNA binding;GO:0003727//single-stranded RNA binding;GO:0003953//NAD+ nucleosidase activity;GO:0004888//transmembrane signaling receptor activity;GO:0005515//protein binding;GO:0035197//siRNA binding;GO:0038187//pattern recognition receptor activity	GO:0000165//MAPK cascade;GO:0001932//regulation of protein phosphorylation;GO:0002224//toll-like receptor signaling pathway;GO:0002376//immune system process;GO:0002755//MyD88-dependent toll-like receptor signaling pathway;GO:0006954//inflammatory response;GO:0006955//immune response;GO:0007165//signal transduction;GO:0007249//I-kappaB kinase/NF-kappaB signaling;GO:0007252//I-kappaB phosphorylati…
ENSGALG00000020388	0	1	0.5	4	9	6.5	2	4	3	14	23	18.5	11	12	11.5	15	19	17	0	0.04	0.11	0.27	0.06	0.09	0.54	1.25	0.41	0.39	0.42	0.6	0.095	0.601667	2.663	1.37451e-05	0.000387857	SERPINA3	serpin peptidase inhibitor, clade A (alpha-1 antiproteinase, antitrypsin), member 3 [Source:NCBI gene;Acc:772339]	-	-	-	-	GO:0005615//extracellular space	GO:0004867//serine-type endopeptidase inhibitor activity	-
ENSGALG00000049001	128	178	153	196	177	186.5	155	220	187.5	92	33	62.5	78	107	92.5	127	78	102.5	17.32	14.06	11.1	10.81	9.59	10.31	7.28	3.68	5.98	7.06	7.35	5.08	12.1983	6.07167	-1.0065	1.40069e-05	0.000394797	ANKRD39	ankyrin repeat domain 39 [Source:NCBI gene;Acc:107057371]	-	-	-	-	-	GO:0005515//protein binding	-
ENSGALG00000022815	11	71	41	152	147	149.5	53	119	86	32	11	21.5	13	28	20.5	33	22	27.5	1.85	6.96	10.68	11.14	4.07	6.92	3.14	1.52	1.24	2.29	2.37	1.78	6.93667	2.05667	-1.7539	1.40832e-05	0.000396502	AvBD1	avian beta-defensin 1 [Source:NCBI gene;Acc:395841]	Human Diseases;Organismal Systems	Infectious disease: bacterial;Immune system	ko05150//Staphylococcus aureus infection;ko04621//NOD-like receptor signaling pathway	K23126;K23126	GO:0005576//extracellular region;GO:0005615//extracellular space;GO:0030141//secretory granule	GO:0031731//CCR6 chemokine receptor binding;GO:0042056//chemoattractant activity	GO:0006952//defense response;GO:0031640//killing of cells of other organism;GO:0042742//defense response to bacterium;GO:0050832//defense response to fungus;GO:0050918//positive chemotaxis;GO:0060326//cell chemotaxis
ENSGALG00000017183	25	1	13	6	9	7.5	3	2	2.5	81	196	138.5	11	141	76	118	372	245	0.73	0.02	0.07	0.12	0.04	0.02	1.38	4.7	0.18	2.01	1.47	5.22	0.166667	2.49333	3.903	1.42799e-05	0.000401136	MMP13	matrix metallopeptidase 13 [Source:NCBI gene;Acc:395683]	Organismal Systems;Organismal Systems;Organismal Systems	Endocrine system;Endocrine system;Immune system	ko04926//Relaxin signaling pathway;ko04928//Parathyroid hormone synthesis, secretion and action;ko04657//IL-17 signaling pathway	K07994;K07994;K07994	GO:0005576//extracellular region;GO:0031012//extracellular matrix	GO:0004175//endopeptidase activity;GO:0004222//metalloendopeptidase activity;GO:0005509//calcium ion binding;GO:0005518//collagen binding;GO:0008233//peptidase activity;GO:0008237//metallopeptidase activity;GO:0008270//zinc ion binding	GO:0001958//endochondral ossification;GO:0003417//growth plate cartilage development;GO:0006508//proteolysis;GO:0022617//extracellular matrix disassembly;GO:0030282//bone mineralization;GO:0030574//collagen catabolic process;GO:0044267//cellular protein metabolic process;GO:0051216//cartilage development;GO:0060349//bone morphogenesis
ENSGALG00000039897	1182	1339	1260.5	1146	1159	1152.5	1100	1488	1294	2543	1581	2062	2447	2947	2697	3998	3191	3594.5	28.74	19.01	11.66	12.72	12.23	12.54	36.18	31.65	33.7	34.96	41.6	37.38	16.15	35.9117	1.1529	1.47036e-05	0.000412113	FBXO22	F-box protein 22 [Source:NCBI gene;Acc:415355]	Human Diseases	Infectious disease: bacterial	ko05132//Salmonella infection	K10302	GO:0005634//nucleus;GO:0005737//cytoplasm	GO:0005515//protein binding	GO:0000209//protein polyubiquitination;GO:0006913//nucleocytoplasmic transport;GO:0009267//cellular response to starvation;GO:0010830//regulation of myotube differentiation;GO:0032436//positive regulation of proteasomal ubiquitin-dependent protein catabolic process;GO:0048742//regulation of skeletal muscle fiber development;GO:2000060//positive regulation of protein ubiquitination involved in ubi…
ENSGALG00000043044	127	143	135	152	183	167.5	156	196	176	195	310	252.5	353	394	373.5	312	440	376	5.72	3.76	2.87	3.72	3.21	3.06	5.14	11.5	9.01	8.66	6.01	9.55	3.72333	8.31167	1.1585	1.49915e-05	0.000419242	IL1R1	interleukin 1 receptor type 1 [Source:NCBI gene;Acc:396481]	Human Diseases;Environmental Information Processing;Environmental Information Processing;Human Diseases;Human Diseases;Human Diseases;Environmental Information Processing;Organismal Systems;Human Diseases;Human Diseases;Organismal Systems;Organismal Systems;Organismal Systems	Infectious disease: bacterial;Signal transduction;Signaling molecules and interaction;Infectious disease: bacterial;Infectious disease: viral;Infectious disease: viral;Signal transduction;Immune system;Infectious disease: parasitic;Cardiovascular disease;Immune system;Sensory system;Development and regeneration	ko05130//Pathogenic Escherichia coli infection;ko04010//MAPK signaling pathway;ko04060//Cytokine-cytokine receptor interaction;ko05131//Shigellosis;ko05163//Human cytomegalovirus infection;ko05166//Human T-cell leukemia virus 1 infection;ko04064//NF-kappa B signaling pathway;ko04640//Hematopoietic cell lineage;ko05146//Amoebiasis;ko05418//Fluid shear stress and atherosclerosis;ko04659//Th17 cell …	K04386;K04386;K04386;K04386;K04386;K04386;K04386;K04386;K04386;K04386;K04386;K04386;K04386	-	GO:0003953//NAD+ nucleosidase activity;GO:0004908//interleukin-1 receptor activity;GO:0004909//interleukin-1, Type I, activating receptor activity	GO:0007165//signal transduction
MSTRG.3776	0	25	12.5	39	23	31	28	33	30.5	69	50	59.5	47	57	52	83	56	69.5	0	0.51	0.54	0.4	0.4	0.4	1.32	1.36	0.92	0.93	1.11	0.92	0.375	1.09333	1.5438	1.51789e-05	0.000423536	--	OXB80420.1 hypothetical protein H355_003476 [Colinus virginianus]	-	-	-	-	-	-	-
ENSGALG00000026089	31	14	22.5	62	18	40	27	36	31.5	8	2	5	4	10	7	6	13	9.5	1	0.26	0.83	0.26	0.4	0.4	0.15	0.05	0.07	0.16	0.08	0.2	0.525	0.118333	-2.1495	1.53025e-05	0.000426509	SLC26A6	solute carrier family 26 member 6 [Source:NCBI gene;Acc:416012]	Human Diseases;Organismal Systems	Cancer: overview;Digestive system	ko05208//Chemical carcinogenesis - reactive oxygen species;ko04978//Mineral absorption	K14704;K14704	GO:0005887//integral component of plasma membrane;GO:0012506//vesicle membrane;GO:0016020//membrane;GO:0016021//integral component of membrane;GO:0016323//basolateral plasma membrane;GO:0016324//apical plasma membrane;GO:0031526//brush border membrane;GO:0031982//vesicle;GO:0097225//sperm midpiece	GO:0008271//secondary active sulfate transmembrane transporter activity;GO:0008509//anion transmembrane transporter activity;GO:0015106//bicarbonate transmembrane transporter activity;GO:0015108//chloride transmembrane transporter activity;GO:0015116//sulfate transmembrane transporter activity;GO:0015301//anion:anion antiporter activity;GO:0015499//formate transmembrane transporter activity;GO:00…	GO:0006820//anion transport;GO:0006821//chloride transport;GO:0008272//sulfate transport;GO:0015701//bicarbonate transport;GO:0015724//formate transport;GO:0015797//mannitol transport;GO:0019532//oxalate transport;GO:0030321//transepithelial chloride transport;GO:0042045//epithelial fluid transport;GO:0046724//oxalic acid secretion;GO:0048240//sperm capacitation;GO:0050892//intestinal absorption;…
ENSGALG00000013189	335	1598	966.5	2330	1776	2053	1726	2507	2116.5	709	479	594	553	934	743.5	947	848	897.5	11.74	31.31	34.45	27.91	27.42	30.17	14.2	13.14	10.15	15.18	14.13	14.35	27.1667	13.525	-1.0062	1.53711e-05	0.000427943	LPCAT1	lysophosphatidylcholine acyltransferase 1 [Source:NCBI gene;Acc:420974]	Metabolism;Metabolism;Metabolism	Global and overview maps;Lipid metabolism;Lipid metabolism	ko01100//Metabolic pathways;ko00564//Glycerophospholipid metabolism;ko00565//Ether lipid metabolism	K13510;K13510;K13510	GO:0005783//endoplasmic reticulum;GO:0005794//Golgi apparatus;GO:0005811//lipid particle;GO:0016020//membrane;GO:0016021//integral component of membrane	GO:0005509//calcium ion binding;GO:0008374//O-acyltransferase activity;GO:0016746//transferase activity, transferring acyl groups;GO:0047159//1-alkenylglycerophosphocholine O-acyltransferase activity;GO:0047184//1-acylglycerophosphocholine O-acyltransferase activity;GO:0047191//1-alkylglycerophosphocholine O-acyltransferase activity;GO:0047192//1-alkylglycerophosphocholine O-acetyltransferase act…	GO:0006644//phospholipid metabolic process;GO:0008654//phospholipid biosynthetic process;GO:0036151//phosphatidylcholine acyl-chain remodeling;GO:0043129//surfactant homeostasis;GO:0045732//positive regulation of protein catabolic process;GO:0060041//retina development in camera-type eye;GO:2001246//negative regulation of phosphatidylcholine biosynthetic process
MSTRG.14997	0	3	1.5	41	29	35	30	30	30	1	1	1	0	1	0.5	0	2	1	0	0.32	3.15	2.4	2.52	1.91	0.11	0.15	0	0.09	0	0.18	1.71667	0.0883333	-4.2805	1.54246e-05	0.000428709	--	-	-	-	-	-	-	-	-
ENSGALG00000023379	76	118	97	72	56	64	55	57	56	121	261	191	293	293	293	235	376	305.5	2.65	2.41	1.05	0.88	0.88	0.69	2.47	7.5	5.79	4.99	3.51	6.32	1.42667	5.09667	1.8369	1.54329e-05	0.000428709	F2RL2	coagulation factor II thrombin receptor like 2 [Source:NCBI gene;Acc:768449]	Environmental Information Processing;Organismal Systems	Signaling molecules and interaction;Immune system	ko04080//Neuroactive ligand-receptor interaction;ko04610//Complement and coagulation cascades	K04235;K04235	GO:0016021//integral component of membrane;GO:0016324//apical plasma membrane;GO:0032991//macromolecular complex	GO:0004930//G-protein coupled receptor activity;GO:0015057//thrombin receptor activity	GO:0007186//G-protein coupled receptor signaling pathway;GO:0007596//blood coagulation;GO:0070493//thrombin receptor signaling pathway
ENSGALG00000037272	262	65	163.5	81	20	50.5	25	15	20	7	7	7	15	11	13	7	8	7.5	17.09	2.51	2.22	0.59	0.72	0.34	0.27	0.36	0.54	0.36	0.2	0.24	3.91167	0.328333	-3.5746	1.58145e-05	0.00043832	HOXD8	homeobox D8 [Source:NCBI gene;Acc:396301]	-	-	-	-	GO:0005634//nucleus	GO:0000977//RNA polymerase II regulatory region sequence-specific DNA binding;GO:0000981//RNA polymerase II transcription factor activity, sequence-specific DNA binding;GO:0001228//transcriptional activator activity, RNA polymerase II transcription regulatory region sequence-specific binding;GO:0003677//DNA binding;GO:0003700//transcription factor activity, sequence-specific DNA binding;GO:199083…	GO:0000122//negative regulation of transcription from RNA polymerase II promoter;GO:0006355//regulation of transcription, DNA-templated;GO:0006357//regulation of transcription from RNA polymerase II promoter;GO:0009952//anterior/posterior pattern specification;GO:0045944//positive regulation of transcription from RNA polymerase II promoter;GO:0048705//skeletal system morphogenesis
MSTRG.3989	0	24	12	95	57	76	61	98	79.5	247	130	188.5	131	268	199.5	228	220	224	0	0.66	2.57	1.4	2.15	2.11	4.65	3.25	2.26	3.98	2.97	3.41	1.48167	3.42	1.2068	1.58217e-05	0.00043832	--	-	-	-	-	-	-	-	-
ENSGALG00000014918	2	51	26.5	37	29	33	15	35	25	103	128	115.5	84	61	72.5	77	150	113.5	0.06	0.9	0.47	0.39	0.21	0.37	1.82	3.18	1.43	0.9	0.99	2.18	0.4	1.75	2.1293	1.58315e-05	0.00043832	RFX6	regulatory factor X6 [Source:NCBI gene;Acc:421737]	Human Diseases	Endocrine and metabolic disease	ko04950//Maturity onset diabetes of the young	K19521	GO:0005634//nucleus	GO:0000976//transcription regulatory region sequence-specific DNA binding;GO:0000977//RNA polymerase II regulatory region sequence-specific DNA binding;GO:0001228//transcriptional activator activity, RNA polymerase II transcription regulatory region sequence-specific binding;GO:0003677//DNA binding;GO:0003700//transcription factor activity, sequence-specific DNA binding	GO:0003309//type B pancreatic cell differentiation;GO:0003310//pancreatic A cell differentiation;GO:0003311//pancreatic D cell differentiation;GO:0006355//regulation of transcription, DNA-templated;GO:0031018//endocrine pancreas development;GO:0035774//positive regulation of insulin secretion involved in cellular response to glucose stimulus;GO:0042593//glucose homeostasis;GO:0045893//positive re…
ENSGALG00000006871	89	454	271.5	604	483	543.5	449	582	515.5	188	78	133	150	275	212.5	180	183	181.5	3.49	10.38	9.9	8.54	8.04	7.9	4.31	2.51	3.33	5.25	3.02	3.45	8.04167	3.645	-1.1416	1.59001e-05	0.000439734	SLCO3A1	solute carrier organic anion transporter family member 3A1 [Source:NCBI gene;Acc:415504]	-	-	-	-	GO:0005886//plasma membrane;GO:0016020//membrane	GO:0005515//protein binding	GO:0001934//positive regulation of protein phosphorylation;GO:0015732//prostaglandin transport;GO:0051092//positive regulation of NF-kappaB transcription factor activity;GO:0055085//transmembrane transport
ENSGALG00000026698	60	37	48.5	154	165	159.5	143	243	193	70	10	40	32	26	29	46	24	35	3.97	1.43	4.27	4.93	4.33	5.57	2.71	0.55	1.2	0.84	1.3	0.77	4.08333	1.22833	-1.733	1.61441e-05	0.000445495	FEV	FEV, ETS transcription factor [Source:NCBI gene;Acc:100857480]	Human Diseases	Cancer: overview	ko05202//Transcriptional misregulation in cancer	K09437	GO:0005634//nucleus;GO:0016607//nuclear speck	GO:0003700//transcription factor activity, sequence-specific DNA binding;GO:0043565//sequence-specific DNA binding;GO:1990837//sequence-specific double-stranded DNA binding	GO:0006355//regulation of transcription, DNA-templated;GO:0010628//positive regulation of gene expression;GO:0042551//neuron maturation;GO:0048665//neuron fate specification
ENSGALG00000050753	61	11	36	19	3	11	7	8	7.5	0	1	0.5	2	0	1	0	1	0.5	2.91	0.31	0.38	0.06	0.15	0.13	0	0.04	0.05	0	0	0.02	0.656667	0.0183333	-5.1626	1.64058e-05	0.000451223	PKHD1	XP_025004978.1 fibrocystin isoform X2 [Gallus gallus]	-	-	-	-	GO:0016020//membrane;GO:0016021//integral component of membrane	-	GO:0010824//regulation of centrosome duplication
MSTRG.393	0	3	1.5	22	15	18.5	14	15	14.5	51	21	36	23	36	29.5	36	38	37	0	0.04	0.19	0.14	0.13	0.11	0.6	0.35	0.26	0.36	0.31	0.37	0.101667	0.375	1.883	1.67096e-05	0.000459072	--	-	-	-	-	-	-	-	-
MSTRG.16009	165	195	180	745	658	701.5	509	889	699	285	86	185.5	105	202	153.5	221	199	210	3.95	2.73	7.47	7.12	5.58	7.38	4	1.7	1.42	2.36	2.27	2.3	5.705	2.34167	-1.2847	1.67521e-05	0.000459736	--	-	-	-	-	-	-	-	-
MSTRG.22494	1	54	27.5	97	57	77	66	92	79	12	6	9	7	18	12.5	11	10	10.5	0.03	0.88	1.18	0.72	0.85	0.92	0.2	0.14	0.11	0.29	0.17	0.14	0.763333	0.175	-2.125	1.67954e-05	0.000459914	--	-	-	-	-	-	-	-	-
ENSGALG00000009604	19	26	22.5	47	78	62.5	233	201	217	236	257	246.5	447	161	304	1135	408	771.5	0.67	0.54	0.7	1.25	3.78	2.47	4.9	7.51	8.99	2.79	17.24	6.98	1.56833	8.06833	2.363	1.70041e-05	0.00046512	DBX2	developing brain homeobox 2 [Source:NCBI gene;Acc:417801]	-	-	-	-	-	GO:0000981//RNA polymerase II transcription factor activity, sequence-specific DNA binding;GO:0003677//DNA binding	GO:0006355//regulation of transcription, DNA-templated
MSTRG.2564	0	44	22	137	54	95.5	65	82	73.5	9	2	5.5	3	14	8.5	7	6	6.5	0	1.26	2.82	1.2	1.46	1.4	0.26	0.08	0.08	0.34	0.15	0.14	1.35667	0.175	-2.9546	1.72778e-05	0.000471695	--	-	-	-	-	-	-	-	-
MSTRG.7447	0	3	1.5	15	13	14	15	8	11.5	0	0	0	0	0	0	0	0	0	0	0.22	0.79	0.74	0.86	0.35	0	0	0	0	0	0	0.493333	0.001	-8.9464	1.72822e-05	0.000471695	--	-	-	-	-	-	-	-	-
MSTRG.19358	0	8	4	24	6	15	12	15	13.5	49	18	33.5	21	83	52	48	29	38.5	0	0.33	0.72	0.19	0.39	0.37	2.04	1.06	0.85	2.88	1.46	0.99	0.333333	1.54667	2.2141	1.74318e-05	0.000474858	--	-	-	-	-	-	-	-	-
MSTRG.8480	4	37	20.5	175	124	149.5	137	195	166	26	12	19	11	27	19	19	13	16	0.1	0.56	1.89	1.44	1.62	1.74	0.39	0.25	0.16	0.34	0.21	0.16	1.225	0.251667	-2.2832	1.74361e-05	0.000474858	--	-	-	-	-	-	-	-	-
ENSGALG00000002108	603	121	362	16	14	15	15	86	50.5	14	5	9.5	15	13	14	13	19	16	8.26	0.97	0.09	0.09	0.09	0.41	0.11	0.06	0.12	0.09	0.08	0.13	1.65167	0.0983333	-4.0701	1.75548e-05	0.000477385	EVPL	envoplakin [Source:NCBI gene;Acc:427805]	-	-	-	-	GO:0001533//cornified envelope;GO:0005856//cytoskeleton	GO:0005198//structural molecule activity;GO:0005515//protein binding;GO:0019215//intermediate filament binding	GO:0008544//epidermis development;GO:0045104//intermediate filament cytoskeleton organization
ENSGALG00000011288	146	553	349.5	330	207	268.5	239	339	289	120	66	93	109	159	134	108	103	105.5	4.2	9.29	3.97	2.69	3.14	3.38	2.02	1.56	1.78	2.23	1.33	1.43	4.445	1.725	-1.3656	1.79326e-05	0.000486261	DACT2	dishevelled binding antagonist of beta catenin 2 [Source:NCBI gene;Acc:421561]	-	-	-	-	-	GO:0005080//protein kinase C binding;GO:0008013//beta-catenin binding;GO:0051018//protein kinase A binding;GO:0070097//delta-catenin binding	GO:0002244//hematopoietic progenitor cell differentiation;GO:0003382//epithelial cell morphogenesis;GO:0007162//negative regulation of cell adhesion;GO:0043588//skin development;GO:0072061//inner medullary collecting duct development;GO:1900108//negative regulation of nodal signaling pathway
ENSGALG00000030112	112	158	135	186	194	190	188	258	223	178	326	252	357	305	331	417	419	418	6.41	5.28	4.45	5.01	4.92	5.11	5.96	15.35	11.56	8.51	10.21	11.55	5.19667	10.5233	1.0179	1.8129e-05	0.000491055	ASPH	aspartate beta-hydroxylase [Source:HGNC Symbol;Acc:HGNC:757]	Environmental Information Processing;Organismal Systems	Signal transduction;Circulatory system	ko04020//Calcium signaling pathway;ko04260//Cardiac muscle contraction	K00476;K00476	GO:0005783//endoplasmic reticulum	GO:0005515//protein binding;GO:0051213//dioxygenase activity	GO:0018193//peptidyl-amino acid modification;GO:0042264//peptidyl-aspartic acid hydroxylation
MSTRG.19697	0	105	52.5	334	150	242	205	232	218.5	25	10	17.5	11	27	19	22	15	18.5	0	3.46	7.76	3.71	4.83	4.22	0.8	0.5	0.29	0.73	0.49	0.45	3.99667	0.543333	-2.8789	1.82042e-05	0.000492557	--	-	-	-	-	-	-	-	-
ENSGALG00000036255	38	5	21.5	23	21	22	21	23	22	1	4	2.5	2	4	3	4	5	4.5	1.76	0.1	0.34	0.34	0.34	0.28	0.02	0.12	0.04	0.07	0.07	0.09	0.526667	0.0683333	-2.9462	1.85148e-05	0.000500421	WNT7B	Wnt family member 7B [Source:NCBI gene;Acc:427937]	Human Diseases;Human Diseases;Human Diseases;Human Diseases;Human Diseases;Human Diseases;Environmental Information Processing;Environmental Information Processing;Environmental Information Processing;Human Diseases;Human Diseases;Human Diseases;Cellular Processes;Organismal Systems;Human Diseases	Cancer: overview;Neurodegenerative disease;Infectious disease: viral;Neurodegenerative disease;Cancer: overview;Cancer: specific types;Signal transduction;Signal transduction;Signal transduction;Endocrine and metabolic disease;Cancer: specific types;Cancer: specific types;Cellular community - eukaryotes;Endocrine system;Cancer: specific types	ko05200//Pathways in cancer;ko05022//Pathways of neurodegeneration - multiple diseases;ko05165//Human papillomavirus infection;ko05010//Alzheimer disease;ko05205//Proteoglycans in cancer;ko05225//Hepatocellular carcinoma;ko04310//Wnt signaling pathway;ko04390//Hippo signaling pathway;ko04150//mTOR signaling pathway;ko04934//Cushing syndrome;ko05226//Gastric cancer;ko05224//Breast cancer;ko04550//…	K00572;K00572;K00572;K00572;K00572;K00572;K00572;K00572;K00572;K00572;K00572;K00572;K00572;K00572;K00572	GO:0005576//extracellular region;GO:0005615//extracellular space	GO:0005102//receptor binding;GO:0005109//frizzled binding;GO:0005125//cytokine activity;GO:0048018//receptor agonist activity	GO:0007275//multicellular organism development;GO:0016055//Wnt signaling pathway;GO:0021871//forebrain regionalization;GO:0030182//neuron differentiation;GO:0045165//cell fate commitment;GO:0046330//positive regulation of JNK cascade;GO:0048144//fibroblast proliferation;GO:0060070//canonical Wnt signaling pathway;GO:0070307//lens fiber cell development;GO:0071300//cellular response to retinoic ac…
MSTRG.26981	3	79	41	231	136	183.5	132	170	151	25	13	19	13	32	22.5	31	16	23.5	0.11	1.62	3.36	2.14	2.1	2.05	0.5	0.37	0.25	0.54	0.45	0.26	1.89667	0.395	-2.2635	1.88368e-05	0.000508573	--	XP_046799304.1 uncharacterized protein LOC112532614 [Gallus gallus]	-	-	-	-	-	-	-
ENSGALG00000045153	2	60	31	58	26	42	35	39	37	153	90	121.5	77	86	81.5	115	204	159.5	0.11	1.85	1.28	0.62	0.85	0.71	4.73	3.91	2.3	2.22	2.6	5.19	0.903333	3.49167	1.9506	1.89412e-05	0.00051029	SHISA3	shisa family member 3 [Source:NCBI gene;Acc:100857319]	-	-	-	-	-	-	GO:0090090//negative regulation of canonical Wnt signaling pathway
ENSGALG00000006886	184	235	209.5	374	207	290.5	205	278	241.5	107	98	102.5	112	109	110.5	90	131	110.5	8.43	6.26	7.1	4.25	4.26	4.38	2.84	3.68	2.91	2.4	1.76	2.88	5.78	2.745	-1.0743	1.91365e-05	0.000514546	DACH2	dachshund family transcription factor 2 [Source:NCBI gene;Acc:395576]	-	-	-	-	-	-	GO:0046545//development of primary female sexual characteristics
ENSGALG00000033638	1	2	1.5	3	1	2	8	4	6	6	16	11	27	6	16.5	73	18	45.5	0.04	0.05	0.05	0.02	0.13	0.06	0.12	0.53	0.61	0.12	1.19	0.33	0.0583333	0.483333	3.0506	1.92599e-05	0.00051665	SLC26A7	solute carrier family 26 member 7 [Source:NCBI gene;Acc:428369]	Organismal Systems	Digestive system	ko04971//Gastric acid secretion	K13962	GO:0005737//cytoplasm;GO:0005768//endosome;GO:0016020//membrane;GO:0016021//integral component of membrane;GO:0016323//basolateral plasma membrane	GO:0005253//anion channel activity;GO:0005254//chloride channel activity;GO:0008271//secondary active sulfate transmembrane transporter activity;GO:0008509//anion transmembrane transporter activity;GO:0015106//bicarbonate transmembrane transporter activity;GO:0015116//sulfate transmembrane transporter activity;GO:0019531//oxalate transmembrane transporter activity	GO:0001696//gastric acid secretion;GO:0006820//anion transport;GO:0006821//chloride transport;GO:0008272//sulfate transport;GO:0015701//bicarbonate transport;GO:0019532//oxalate transport;GO:0055085//transmembrane transport
MSTRG.21257	0	6	3	1	1	1	2	0	1	10	7	8.5	17	13	15	9	24	16.5	0	0.59	0.07	0.08	0.16	0	1.02	1.05	1.62	1.06	0.66	1.99	0.15	1.23333	3.0395	1.95357e-05	0.000523485	--	XP_046760740.1 platelet glycoprotein VI isoform X1, partial [Gallus gallus]	-	-	-	-	-	-	-
ENSGALG00000015687	29	148	88.5	292	228	260	220	354	287	58	60	59	37	74	55.5	78	98	88	1.43	4.26	6.01	5.07	4.95	6.03	1.68	2.45	1.04	1.78	1.63	2.33	4.625	1.81833	-1.3468	1.96332e-05	0.000525534	zfyve28	XP_031444148.1 lateral signaling target protein 2 homolog isoform X1 [Phasianus colchicus]	-	-	-	-	GO:0031901//early endosome membrane	-	GO:0007175//negative regulation of epidermal growth factor-activated receptor activity
MSTRG.29631	13	109	61	314	232	273	214	316	265	57	39	48	24	51	37.5	38	53	45.5	0.17	1.16	2.49	1.82	1.88	1.97	0.81	0.92	0.27	0.47	0.44	0.6	1.58167	0.585	-1.4349	1.99685e-05	0.000533367	--	-	-	-	-	-	-	-	-
MSTRG.23559	3	35	19	128	103	115.5	93	116	104.5	16	11	13.5	11	17	14	19	22	20.5	0.11	0.72	1.89	1.64	1.5	1.42	0.33	0.32	0.22	0.29	0.29	0.37	1.21333	0.303333	-2	2.00814e-05	0.00053581	--	-	-	-	-	-	-	-	-
ENSGALG00000054784	102	72	87	126	101	113.5	91	111	101	55	30	42.5	36	38	37	46	40	43	5.86	2.43	3.07	2.64	2.4	2.24	1.87	1.44	1.19	1.06	1.13	1.12	3.10667	1.30167	-1.255	2.05726e-05	0.000547749	GALNT5	XP_025008269.1 polypeptide N-acetylgalactosaminyltransferase 5 [Gallus gallus]	Metabolism;Metabolism;Metabolism	Global and overview maps;Glycan biosynthesis and metabolism;Glycan biosynthesis and metabolism	ko01100//Metabolic pathways;ko00514//Other types of O-glycan biosynthesis;ko00512//Mucin type O-glycan biosynthesis	K00710;K00710;K00710	GO:0005794//Golgi apparatus	-	-
MSTRG.26829	13	50	31.5	130	77	103.5	101	114	107.5	41	7	24	6	11	8.5	25	12	18.5	2.33	5.18	9.64	6.16	8.18	6.97	4.22	1.05	0.56	0.93	1.9	0.98	6.41	1.60667	-1.9963	2.0814e-05	0.000553585	--	XP_019473487.1 uncharacterized protein LOC109368925 [Meleagris gallopavo]	-	-	-	-	-	-	-
MSTRG.29992	456	71	263.5	240	181	210.5	199	233	216	86	25	55.5	33	66	49.5	68	53	60.5	7.04	1.47	3.55	2.85	3.2	2.92	2	0.67	0.66	1.19	0.99	0.82	3.505	1.055	-1.7322	2.10262e-05	0.000558634	--	-	-	-	-	-	-	-	-
ENSGALG00000038936	0	133	66.5	4	15	9.5	17	18	17.5	0	0	0	2	0	1	0	0	0	0	3.08	0.07	0.27	0.31	0.25	0	0	0.04	0	0	0	0.663333	0.00666667	-6.6366	2.20585e-05	0.000582964	TMEM182	transmembrane protein 182 [Source:NCBI gene;Acc:418721]	-	-	-	-	GO:0016021//integral component of membrane	-	GO:0014906//myotube cell development involved in skeletal muscle regeneration;GO:0014908//myotube differentiation involved in skeletal muscle regeneration;GO:0045662//negative regulation of myoblast differentiation;GO:1901740//negative regulation of myoblast fusion
MSTRG.6611	0	29	14.5	106	77	91.5	88	96	92	8	7	7.5	4	4	4	6	15	10.5	0	0.52	1.36	1.07	1.24	1.02	0.14	0.18	0.07	0.06	0.08	0.22	0.868333	0.125	-2.7963	2.27332e-05	0.000598897	--	-	-	-	-	-	-	-	-
ENSGALG00000053682	267	183	225	139	106	122.5	119	171	145	479	429	454	976	749	862.5	724	848	786	13.19	4.76	2.73	2.52	2.59	2.89	21.17	26.21	41.68	26.74	22.62	29.71	4.78	28.0217	2.5515	2.32303e-05	0.000610706	Mr1	MHC-like class I Y [Source:NCBI gene;Acc:768350]	Human Diseases;Human Diseases;Cellular Processes;Human Diseases;Cellular Processes;Human Diseases;Human Diseases;Human Diseases;Human Diseases;Human Diseases;Environmental Information Processing;Cellular Processes;Human Diseases;Human Diseases;Human Diseases;Organismal Systems;Human Diseases;Human Diseases	Infectious disease: viral;Infectious disease: viral;Transport and catabolism;Infectious disease: viral;Transport and catabolism;Infectious disease: viral;Infectious disease: viral;Infectious disease: viral;Cancer: overview;Infectious disease: viral;Signaling molecules and interaction;Cell growth and death;Cardiovascular disease;Immune disease;Immune disease;Immune system;Endocrine and metabolic d…	ko05165//Human papillomavirus infection;ko05169//Epstein-Barr virus infection;ko04144//Endocytosis;ko05168//Herpes simplex virus 1 infection;ko04145//Phagosome;ko05163//Human cytomegalovirus infection;ko05166//Human T-cell leukemia virus 1 infection;ko05170//Human immunodeficiency virus 1 infection;ko05203//Viral carcinogenesis;ko05167//Kaposi sarcoma-associated herpesvirus infection;ko04514//Cel…	K06751;K06751;K06751;K06751;K06751;K06751;K06751;K06751;K06751;K06751;K06751;K06751;K06751;K06751;K06751;K06751;K06751;K06751	-	-	-
MSTRG.3370	0	61	30.5	170	63	116.5	97	83	90	11	2	6.5	2	14	8	7	1	4	0	3.57	7.4	3.23	4.41	3.25	0.53	0.11	0.08	0.64	0.21	0.03	3.64333	0.266667	-3.7721	2.32593e-05	0.000610825	--	-	-	-	-	-	-	-	-
MSTRG.26835	21	204	112.5	564	360	462	327	569	448	106	10	58	18	89	53.5	72	36	54	1.2	6.71	13.31	9.16	8.43	11.11	3.49	0.45	0.58	2.46	1.75	0.99	8.32	1.62	-2.3606	2.33486e-05	0.000612528	--	XP_040530935.1 uncharacterized protein LOC121111201 [Gallus gallus]	-	-	-	-	-	-	-
MSTRG.28916	0	47	23.5	149	117	133	98	147	122.5	15	6	10.5	11	17	14	10	12	11	0	0.9	2.05	1.74	1.47	1.67	0.29	0.16	0.2	0.27	0.14	0.19	1.305	0.208333	-2.6471	2.34327e-05	0.000614089	--	-	-	-	-	-	-	-	-
ENSGALG00000000367	167	189	178	1	2	1.5	0	4	2	0	0	0	2	0	1	0	1	0.5	9.44	6.24	0.02	0.05	0	0.08	0	0	0.06	0	0	0.03	2.63833	0.015	-7.4585	2.35109e-05	0.000615493	ASIC2	acid sensing ion channel subunit 2 [Source:NCBI gene;Acc:419945]	Organismal Systems;Organismal Systems	Sensory system;Sensory system	ko04750//Inflammatory mediator regulation of TRP channels;ko04742//Taste transduction	K04828;K04828	GO:0016020//membrane;GO:0016021//integral component of membrane	GO:0005272//sodium channel activity;GO:0015280//ligand-gated sodium channel activity	GO:0006814//sodium ion transport;GO:0050915//sensory perception of sour taste
MSTRG.30648	199	372	285.5	725	679	702	612	981	796.5	139	49	94	249	381	315	187	132	159.5	3.88	4.24	5.93	5.99	5.47	6.64	1.59	0.79	2.76	3.63	1.57	1.24	5.35833	1.93	-1.4732	2.37946e-05	0.000622268	--	OPJ85070.1 junctophilin-2 [Patagioenas fasciata monilis]	-	-	-	-	-	-	-
MSTRG.2349	4	8	6	14	13	13.5	11	24	17.5	15	41	28	49	36	42.5	25	35	30	0.31	0.36	0.45	0.45	0.39	0.64	0.68	2.6	2.14	1.35	0.82	1.3	0.433333	1.48167	1.7737	2.38723e-05	0.000623222	--	-	-	-	-	-	-	-	-
MSTRG.27452	19	453	236	1321	802	1061.5	891	964	927.5	152	43	97.5	61	227	144	148	68	108	0.51	7.05	14.73	9.65	10.86	8.9	2.37	0.94	0.92	2.95	1.69	0.87	8.61667	1.62333	-2.4082	2.39017e-05	0.000623222	--	EOB05311.1 hypothetical protein Anapl_05439, partial [Anas platyrhynchos]	-	-	-	-	-	-	-
MSTRG.4653	0	12	6	29	57	43	41	90	65.5	4	2	3	3	4	3.5	8	4	6	0	0.25	0.44	0.94	0.68	1.13	0.09	0.06	0.06	0.07	0.12	0.07	0.573333	0.0783333	-2.8717	2.39058e-05	0.000623222	--	KFW66494.1 hypothetical protein AS28_02215, partial [Pygoscelis adeliae]	-	-	-	-	-	-	-
MSTRG.7351	0	112	56	323	261	292	277	349	313	30	13	21.5	20	16	18	40	27	33.5	0	1.68	3.47	3.03	3.26	3.11	0.45	0.28	0.29	0.2	0.44	0.33	2.425	0.331667	-2.8702	2.41063e-05	0.000627794	--	-	-	-	-	-	-	-	-
ENSGALG00000047083	23	46	34.5	111	131	121	116	209	162.5	347	66	206.5	251	388	319.5	425	178	301.5	0.61	0.73	1.26	1.61	1.44	1.97	5.51	1.47	3.85	5.14	4.94	2.33	1.27	3.87333	1.6087	2.42572e-05	0.000631065	pol	XP_014810274.1 PREDICTED: uncharacterized protein LOC106895380 [Calidris pugnax]	-	-	-	-	-	GO:0003676//nucleic acid binding;GO:0004523//RNA-DNA hybrid ribonuclease activity	GO:0015074//DNA integration;GO:0044260//cellular macromolecule metabolic process;GO:0090502//RNA phosphodiester bond hydrolysis, endonucleolytic
ENSGALG00000011109	120	930	525	54	9	31.5	14	31	22.5	13	6	9.5	13	14	13.5	23	16	19.5	1.18	5.33	0.22	0.04	0.06	0.11	0.07	0.05	0.07	0.07	0.1	0.08	1.15667	0.0733333	-3.9794	2.45472e-05	0.000637946	MAPK10	mitogen-activated protein kinase 10 [Source:NCBI gene;Acc:422592]	Human Diseases;Human Diseases;Human Diseases;Human Diseases;Human Diseases;Human Diseases;Human Diseases;Environmental Information Processing;Human Diseases;Human Diseases;Human Diseases;Human Diseases;Human Diseases;Human Diseases;Environmental Information Processing;Human Diseases;Environmental Information Processing;Cellular Processes;Human Diseases;Human Diseases;Human Diseases;Human Diseases…	Cancer: overview;Neurodegenerative disease;Neurodegenerative disease;Infectious disease: viral;Neurodegenerative disease;Infectious disease: viral;Infectious disease: bacterial;Signal transduction;Infectious disease: bacterial;Infectious disease: bacterial;Infectious disease: bacterial;Neurodegenerative disease;Neurodegenerative disease;Infectious disease: bacterial;Signal transduction;Infectious…	ko05200//Pathways in cancer;ko05022//Pathways of neurodegeneration - multiple diseases;ko05010//Alzheimer disease;ko05169//Epstein-Barr virus infection;ko05016//Huntington disease;ko05171//Coronavirus disease - COVID-19;ko05130//Pathogenic Escherichia coli infection;ko04010//MAPK signaling pathway;ko05152//Tuberculosis;ko05132//Salmonella infection;ko05135//Yersinia infection;ko05020//Prion disea…	K04440;K04440;K04440;K04440;K04440;K04440;K04440;K04440;K04440;K04440;K04440;K04440;K04440;K04440;K04440;K04440;K04440;K04440;K04440;K04440;K04440;K04440;K04440;K04440;K04440;K04440;K04440;K04440;K04440;K04440;K04440;K04440;K04440;K04440;K04440;K04440;K04440;K04440;K04440;K04440;K04440;K04440;K04440;K04440;K04440;K04440;K04440;K04440;K04440;K04440;K04440;K04440;K04440;K04440;K04440;K04440;K04440;…	-	GO:0004672//protein kinase activity;GO:0004707//MAP kinase activity;GO:0005524//ATP binding	GO:0006468//protein phosphorylation
ENSGALG00000010379	179	918	548.5	1211	814	1012.5	777	1046	911.5	318	138	228	154	496	325	418	225	321.5	12.67	37.95	36.99	27.35	25.77	26.61	13.3	8.45	6.17	17.7	13.36	7.68	27.89	11.11	-1.3279	2.47009e-05	0.000641275	SNCA	synuclein alpha [Source:NCBI gene;Acc:395393]	Human Diseases;Human Diseases;Human Diseases	Neurodegenerative disease;Neurodegenerative disease;Neurodegenerative disease	ko05022//Pathways of neurodegeneration - multiple diseases;ko05010//Alzheimer disease;ko05012//Parkinson disease	K04528;K04528;K04528	GO:0005576//extracellular region;GO:0005615//extracellular space;GO:0005634//nucleus;GO:0005737//cytoplasm;GO:0005739//mitochondrion;GO:0005829//cytosol;GO:0005856//cytoskeleton;GO:0005886//plasma membrane;GO:0005938//cell cortex;GO:0015629//actin cytoskeleton;GO:0016020//membrane;GO:0016234//inclusion body;GO:0030424//axon;GO:0030426//growth cone;GO:0030672//synaptic vesicle membrane;GO:0031092/…	GO:0000149//SNARE binding;GO:0000287//magnesium ion binding;GO:0003779//actin binding;GO:0005507//copper ion binding;GO:0005509//calcium ion binding;GO:0005543//phospholipid binding;GO:0008198//ferrous iron binding;GO:0008270//zinc ion binding;GO:0016491//oxidoreductase activity;GO:0019894//kinesin binding;GO:0030544//Hsp70 protein binding;GO:0042393//histone binding;GO:0042802//identical protein…	GO:0001774//microglial cell activation;GO:0001921//positive regulation of receptor recycling;GO:0001956//positive regulation of neurotransmitter secretion;GO:0001963//synaptic transmission, dopaminergic;GO:0006631//fatty acid metabolic process;GO:0006638//neutral lipid metabolic process;GO:0006644//phospholipid metabolic process;GO:0006915//apoptotic process;GO:0006919//activation of cysteine-typ…
MSTRG.24594	21	93	57	80	70	75	48	106	77	11	21	16	13	25	19	33	38	35.5	0.9	2.29	1.38	1.31	0.92	1.53	0.27	0.74	0.31	0.51	0.6	0.78	1.38833	0.535	-1.3757	2.48065e-05	0.000643349	--	-	-	-	-	-	-	-	-
MSTRG.29128	0	4	2	15	6	10.5	16	14	15	0	0	0	0	1	0.5	0	0	0	0	0.51	1.36	0.59	1.58	1.05	0	0	0	0.11	0	0	0.848333	0.0183333	-5.5321	2.50628e-05	0.000646641	--	-	-	-	-	-	-	-	-
ENSGALG00000022720	12	50	31	124	86	105	78	131	104.5	203	101	152	102	125	113.5	207	241	224	1.47	3.58	6.36	4.76	4.38	5.53	14.54	10.2	7.09	7.45	10.83	14.21	4.34667	10.72	1.3023	2.525e-05	0.000650129	GJB2	gap junction protein beta 2 [Source:NCBI gene;Acc:428083]	-	-	-	-	GO:0005922//connexon complex	-	GO:0007154//cell communication
ENSGALG00000054321	4	15	9.5	3	2	2.5	1	2	1.5	22	19	20.5	18	59	38.5	33	42	37.5	0.16	0.32	0.04	0.03	0.02	0.03	0.48	0.57	0.38	1.08	0.53	0.75	0.1	0.631667	2.6592	2.54908e-05	0.000655653	--	XP_025001644.1 T-cell-interacting, activating receptor on myeloid cells protein 1 isoform X1 [Gallus gallus]	-	-	-	-	GO:0016020//membrane;GO:0016021//integral component of membrane	-	-
ENSGALG00000004528	262	490	376	447	455	451	555	605	580	526	777	651.5	1057	717	887	874	1159	1016.5	5.63	6.14	4.02	4.41	5.45	4.5	6.61	13.74	12.86	7.51	8.03	11.99	5.025	10.1233	1.0105	2.66995e-05	0.00068463	TSHZ3	teashirt zinc finger homeobox 3 [Source:NCBI gene;Acc:415762]	Environmental Information Processing	Signal transduction	ko04391//Hippo signaling pathway - fly	K09236	GO:0005634//nucleus;GO:0005654//nucleoplasm;GO:0005886//plasma membrane	GO:0003677//DNA binding;GO:0003682//chromatin binding	GO:0010468//regulation of gene expression;GO:0045892//negative regulation of transcription, DNA-templated
MSTRG.20923	7	13	10	13	6	9.5	9	21	15	24	56	40	47	20	33.5	24	62	43	1.02	1.11	0.79	0.4	0.6	1.06	2.05	6.73	3.89	1.42	1.5	4.36	0.83	3.325	2.0022	2.67586e-05	0.000685441	--	-	-	-	-	-	-	-	-
MSTRG.1099	144	200	172	77	108	92.5	109	119	114	406	287	346.5	382	359	370.5	598	439	518.5	1.19	0.96	0.27	0.4	0.41	0.34	1.95	1.94	1.78	1.44	2.11	1.74	0.595	1.82667	1.6183	2.68255e-05	0.000686452	--	EOA97395.1 hypothetical protein Anapl_10528 [Anas platyrhynchos]	-	-	-	-	-	-	-
MSTRG.15677	0	7	3.5	29	9	19	9	7	8	0	1	0.5	0	0	0	0	0	0	0	0.37	1.12	0.37	0.37	0.22	0	0.08	0	0	0	0	0.408333	0.0133333	-4.9366	2.73851e-05	0.000699341	--	-	-	-	-	-	-	-	-
MSTRG.3426	2	4	3	6	8	7	3	7	5	9	17	13	18	14	16	14	20	17	0.3	0.34	0.37	0.53	0.2	0.36	0.78	2.07	1.5	1.01	0.88	1.42	0.35	1.27667	1.867	2.79839e-05	0.000711726	--	XP_025002200.2 maestro heat-like repeat-containing protein family member 2B [Gallus gallus]	-	-	-	-	-	-	-
MSTRG.21305	4	7	5.5	1	1	1	4	2	3	12	14	13	25	30	27.5	9	25	17	0.31	0.33	0.03	0.04	0.15	0.06	0.56	0.92	1.13	1.18	0.31	0.96	0.153333	0.843333	2.4594	2.83226e-05	0.000719608	Gp6	XP_046790006.1 leukocyte immunoglobulin-like receptor subfamily A member 2 [Gallus gallus]	-	-	-	-	-	-	-
ENSGALG00000028871	288	534	411	213	163	188	145	217	181	114	38	76	62	64	63	78	89	83.5	10.31	11.16	3.19	2.63	2.37	2.69	2.39	1.12	1.26	1.12	1.19	1.53	5.39167	1.435	-1.9097	2.84078e-05	0.00072104	SLC38A3	solute carrier family 38 member 3 [Source:NCBI gene;Acc:429200]	Organismal Systems;Organismal Systems;Organismal Systems	Nervous system;Nervous system;Excretory system	ko04724//Glutamatergic synapse;ko04727//GABAergic synapse;ko04964//Proximal tubule bicarbonate reclamation	K13576;K13576;K13576	GO:0005886//plasma membrane	GO:0005290//L-histidine transmembrane transporter activity;GO:0015180//L-alanine transmembrane transporter activity;GO:0015182//L-asparagine transmembrane transporter activity;GO:0015186//L-glutamine transmembrane transporter activity	GO:0006867//asparagine transport;GO:0006868//glutamine transport;GO:0015808//L-alanine transport;GO:0015817//histidine transport
MSTRG.7339	0	11	5.5	32	41	36.5	42	51	46.5	4	0	2	3	3	3	6	4	5	0	0.48	0.99	1.37	1.42	1.31	0.17	0	0.13	0.11	0.19	0.14	0.928333	0.123333	-2.9121	2.85103e-05	0.00072233	--	-	-	-	-	-	-	-	-
ENSGALG00000037464	271	614	442.5	1647	979	1313	1149	1385	1267	462	212	337	157	567	362	470	381	425.5	8.17	10.8	20.77	13.32	15.83	14.46	8.15	5.26	2.68	8.33	6.06	5.53	13.8917	6.00167	-1.2108	2.85164e-05	0.00072233	WDR27	WD repeat domain 27 [Source:NCBI gene;Acc:100857387]	-	-	-	-	-	GO:0005515//protein binding	-
ENSGALG00000054682	16	59	37.5	175	112	143.5	113	173	143	42	25	33.5	14	43	28.5	28	27	27.5	0.63	1.33	2.8	1.93	1.97	2.29	0.94	0.79	0.3	0.8	0.45	0.51	1.825	0.631667	-1.5307	2.86001e-05	0.000723717	A2ML1	XP_031467389.1 alpha-2-macroglobulin-like protein 1 [Phasianus colchicus]	-	-	-	-	-	-	-
MSTRG.12935	0	25	12.5	45	43	44	44	71	57.5	9	3	6	6	2	4	6	4	5	0	1.83	2.67	2.82	2.72	3.29	0.54	0.37	0.27	0.09	0.2	0.15	2.22167	0.27	-3.0406	2.88091e-05	0.000727532	--	-	-	-	-	-	-	-	-
MSTRG.30379	1	1	1	0	0	0	0	1	0.5	7	12	9.5	9	1	5	7	22	14.5	0.18	0.15	0	0	0	0.09	1.09	2.56	1.32	0.13	0.78	2.73	0.07	1.435	4.3576	2.88449e-05	0.000727701	--	-	-	-	-	-	-	-	-
MSTRG.26499	4	42	23	135	54	94.5	76	95	85.5	18	9	13.5	5	18	11.5	18	16	17	0.1	0.64	1.47	0.64	0.91	0.86	0.27	0.19	0.07	0.23	0.2	0.2	0.77	0.193333	-1.9938	2.90674e-05	0.000731837	--	-	-	-	-	-	-	-	-
MSTRG.23533	0	10	5	42	14	28	20	39	29.5	0	2	1	0	0	0	0	2	1	0	0.42	1.26	0.45	0.66	0.97	0	0.12	0	0	0	0.07	0.626667	0.0316667	-4.3067	2.91417e-05	0.000732234	--	-	-	-	-	-	-	-	-
MSTRG.25457	28	7	17.5	16	13	14.5	8	12	10	2	1	1.5	3	2	2.5	0	1	0.5	2.92	0.43	0.7	0.61	0.38	0.43	0.12	0.09	0.18	0.1	0	0.05	0.911667	0.09	-3.3405	2.95775e-05	0.000741692	--	-	-	-	-	-	-	-	-
MSTRG.15040	0	22	11	83	65	74	62	90	76	12	3	7.5	2	2	2	3	8	5.5	0	0.68	1.83	1.55	1.5	1.64	0.37	0.13	0.06	0.05	0.07	0.2	1.2	0.146667	-3.0324	2.97278e-05	0.000744714	--	XP_041569250.1 uncharacterized protein LOC116807594 [Taeniopygia guttata]	-	-	-	-	-	-	-
MSTRG.29673	12	67	39.5	141	179	160	149	228	188.5	49	27	38	23	26	24.5	29	40	34.5	1.12	2.43	2.75	2.53	3.15	2.27	0.95	0.67	0.41	0.82	0.74	0.76	2.375	0.725	-1.7119	2.97992e-05	0.000745754	--	XP_015142944.1 serine/threonine-protein kinase VRK1 isoform X3 [Gallus gallus]	-	-	-	-	-	-	-
MSTRG.39	107	137	122	201	193	197	196	257	226.5	316	163	239.5	534	565	549.5	476	217	346.5	9.84	7.4	7.77	8.03	8.28	8.21	16.79	12.08	27.42	25.03	18.5	9.43	8.255	18.2083	1.1413	2.99656e-05	0.000748422	--	-	-	-	-	-	-	-	-
ENSGALG00000047289	457	573	515	440	423	431.5	403	431	417	687	1140	913.5	1623	2033	1828	1037	1491	1264	12.25	8.97	4.94	5.12	4.94	4	10.78	25.16	24.64	26.59	11.9	19.26	6.70333	19.7217	1.5568	3.01662e-05	0.000752679	TNFAIP8L3	TNF alpha induced protein 8 like 3 [Source:NCBI gene;Acc:427499]	-	-	-	-	GO:0005654//nucleoplasm;GO:0005737//cytoplasm;GO:0005829//cytosol;GO:0005886//plasma membrane	GO:0008526//phosphatidylinositol transporter activity;GO:0035091//phosphatidylinositol binding	GO:0015914//phospholipid transport;GO:0019216//regulation of lipid metabolic process;GO:0042981//regulation of apoptotic process;GO:0043552//positive regulation of phosphatidylinositol 3-kinase activity;GO:0048017//inositol lipid-mediated signaling;GO:0051897//positive regulation of protein kinase B signaling;GO:0070374//positive regulation of ERK1 and ERK2 cascade
MSTRG.30853	1	20	10.5	18	17	17.5	13	24	18.5	29	46	37.5	73	28	50.5	39	47	43	0.04	0.45	0.29	0.29	0.23	0.32	0.65	1.45	1.59	0.52	0.64	0.87	0.27	0.953333	1.82	3.04733e-05	0.000758829	NEDD4L	AAM52407.1 female expressed transcript 1 [Gallus gallus]	-	-	-	-	-	-	-
ENSGALG00000017046	3062	6232	4647	5436	7242	6339	7664	3078	5371	4118	13295	8706.5	38800	50142	44471	12494	20352	16423	63.67	75.57	47.49	68.35	73.37	22.43	50.24	225.15	453.63	512.47	111.54	203.2	58.48	259.372	2.149	3.07188e-05	0.00076342	POSTN	periostin [Source:NCBI gene;Acc:395429]	-	-	-	-	GO:0005802//trans-Golgi network;GO:0031012//extracellular matrix	GO:0005515//protein binding;GO:0008201//heparin binding;GO:0046872//metal ion binding	GO:0007155//cell adhesion;GO:0008593//regulation of Notch signaling pathway;GO:0009888//tissue development;GO:0030198//extracellular matrix organization;GO:0071307//cellular response to vitamin K
MSTRG.5969	1	52	26.5	136	114	125	90	122	106	19	9	14	6	20	13	14	13	13.5	0.04	1.35	2.52	2.28	1.83	1.87	0.49	0.33	0.15	0.43	0.27	0.28	1.64833	0.325	-2.3425	3.14603e-05	0.000779524	--	XP_052540247.1 beta-1,4-galactosyltransferase 5 isoform X1 [Tympanuchus pallidicinctus]	-	-	-	-	-	-	-
ENSGALG00000030773	433	466	449.5	359	400	379.5	525	610	567.5	537	1204	870.5	1356	1295	1325.5	1260	1544	1402	8.8	5.48	3.06	3.66	4.97	4.27	6.5	20.57	15.81	12.94	11.05	15.28	5.04	13.6917	1.4418	3.16402e-05	0.000783205	CP	ceruloplasmin [Source:NCBI gene;Acc:771940]	Cellular Processes;Metabolism	Cell growth and death;Metabolism of cofactors and vitamins	ko04216//Ferroptosis;ko00860//Porphyrin metabolism	K13624;K13624	GO:0005615//extracellular space	GO:0005507//copper ion binding;GO:0016491//oxidoreductase activity;GO:0046872//metal ion binding;GO:0051087//chaperone binding	-
MSTRG.14255	178	509	343.5	1332	1515	1423.5	2009	1992	2000.5	1934	2029	1981.5	3579	2764	3171.5	3349	3178	3263.5	3.97	6.61	12.41	15.22	20.45	15.36	25.19	37.17	45.11	30.01	31.9	34.07	12.3367	33.9083	1.4587	3.17049e-05	0.000784029	ev-2	XP_040520055.1 uncharacterized protein LOC121109764 isoform X1 [Gallus gallus]	-	-	-	-	-	-	-
MSTRG.848	0	10	5	32	29	30.5	19	38	28.5	47	44	45.5	43	44	43.5	61	70	65.5	0	0.25	0.57	0.56	0.37	0.56	1.17	1.54	1.03	0.91	1.11	1.43	0.385	1.19833	1.6381	3.18086e-05	0.000785816	--	-	-	-	-	-	-	-	-
MSTRG.30804	15	27	21	34	25	29.5	25	37	31	8	10	9	10	11	10.5	14	14	14	3.42	3.54	3.18	2.51	2.57	2.93	1.1	1.92	1.31	1.23	1.32	1.56	3.025	1.40667	-1.1047	3.27052e-05	0.000806373	--	-	-	-	-	-	-	-	-
ENSGALG00000039977	9	23	16	10	4	7	4	4	4	0	0	0	0	0	0	1	1	1	0.12	0.18	0.06	0.02	0.03	0.02	0	0	0	0	0.01	0.01	0.0716667	0.00333333	-4.4263	3.28954e-05	0.000810265	MYH1B	Gallus gallus myosin, heavy chain 1G, skeletal muscle (similar to human myosin, heavy chain 1, skeletal muscle, adult) (MYH1G), mRNA. [Source:RefSeq mRNA;Acc:NM_001319016]	Human Diseases;Cellular Processes;Cellular Processes;Organismal Systems	Infectious disease: bacterial;Cell motility;Cellular community - eukaryotes;Circulatory system	ko05130//Pathogenic Escherichia coli infection;ko04810//Regulation of actin cytoskeleton;ko04530//Tight junction;ko04270//Vascular smooth muscle contraction	K10352;K10352;K10352;K10352	GO:0016459//myosin complex	GO:0003774//motor activity;GO:0005515//protein binding;GO:0005524//ATP binding;GO:0051015//actin filament binding	-
ENSGALG00000045305	106	1837	971.5	46	32	39	23	32	27.5	14	18	16	27	28	27.5	27	16	21.5	2.67	27.03	0.49	0.36	0.27	0.28	0.21	0.37	0.39	0.34	0.29	0.19	5.18333	0.298333	-4.1189	3.37418e-05	0.00082785	Dlg2	XP_014813784.1 PREDICTED: disks large homolog 2 isoform X21 [Calidris pugnax]	Human Diseases;Cellular Processes;Environmental Information Processing	Infectious disease: viral;Cellular community - eukaryotes;Signal transduction	ko05165//Human papillomavirus infection;ko04530//Tight junction;ko04390//Hippo signaling pathway	K12075;K12075;K12075	GO:0005886//plasma membrane;GO:0005911//cell-cell junction	-	-
ENSGALG00000015360	219	417	318	840	1148	994	1147	1613	1380	1374	1162	1268	1232	1394	1313	2332	1969	2150.5	4.38	4.87	7.03	10.36	10.49	11.17	16.08	19.13	13.95	13.6	19.95	18.97	8.05	16.9467	1.0739	3.42311e-05	0.00083798	KIAA1524	KIAA1524 [Source:NCBI gene;Acc:418410]	-	-	-	-	GO:0005737//cytoplasm;GO:0005829//cytosol;GO:0005886//plasma membrane	GO:0042803//protein homodimerization activity	-
ENSGALG00000048626	12	330	171	704	247	475.5	397	413	405	77	52	64.5	34	97	65.5	58	69	63.5	0.62	9.54	14.59	5.52	8.99	7.08	2.23	2.12	0.95	2.34	1.23	1.65	7.72333	1.75333	-2.1391	3.42553e-05	0.00083798	OTOG	XP_015142139.1 otogelin isoform X2 [Gallus gallus]	-	-	-	-	GO:0005615//extracellular space;GO:0031012//extracellular matrix	GO:0005198//structural molecule activity;GO:0005515//protein binding	GO:0007605//sensory perception of sound;GO:0008344//adult locomotory behavior
MSTRG.30370	71	29	50	48	41	44.5	64	53	58.5	24	4	14	6	16	11	20	13	16.5	8.97	2.18	2.67	2.41	3.91	2.34	1.67	0.37	0.36	0.87	1.07	0.74	3.74667	0.846667	-2.1457	3.4608e-05	0.000845783	--	XP_040513008.1 uncharacterized protein LOC112531297 [Gallus gallus]	-	-	-	-	-	-	-
ENSGALG00000005062	105	38	71.5	6	6	6	9	9	9	4	0	2	3	0	1.5	3	1	2	3.5	0.74	0.08	0.09	0.14	0.1	0.08	0	0.06	0	0.04	0.02	0.775	0.0333333	-4.5392	3.46635e-05	0.000846311	FOXN4	forkhead box N4 [Source:NCBI gene;Acc:416898]	-	-	-	-	GO:0005634//nucleus	GO:0000981//RNA polymerase II transcription factor activity, sequence-specific DNA binding;GO:0000987//core promoter proximal region sequence-specific DNA binding;GO:0003682//chromatin binding;GO:0003700//transcription factor activity, sequence-specific DNA binding;GO:0043565//sequence-specific DNA binding	GO:0006355//regulation of transcription, DNA-templated;GO:0010842//retina layer formation;GO:0021514//ventral spinal cord interneuron differentiation;GO:0030154//cell differentiation;GO:0035881//amacrine cell differentiation;GO:0045944//positive regulation of transcription from RNA polymerase II promoter;GO:0048663//neuron fate commitment;GO:0060579//ventral spinal cord interneuron fate commitment
MSTRG.24279	2	35	18.5	73	47	60	59	74	66.5	136	87	111.5	73	123	98	112	155	133.5	0.07	0.53	0.91	0.66	0.8	0.66	2.16	2.13	1.19	1.73	1.39	2.21	0.605	1.80167	1.5743	3.48221e-05	0.000849355	--	-	-	-	-	-	-	-	-
MSTRG.26172	2	25	13.5	47	26	36.5	40	58	49	3	5	4	3	10	6.5	12	9	10.5	0.12	0.96	1.24	0.85	1.31	1.48	0.18	0.36	0.1	0.29	0.31	0.26	0.993333	0.25	-1.9903	3.49068e-05	0.00085059	--	-	-	-	-	-	-	-	-
MSTRG.2016	205	563	384	985	981	983	1031	1430	1230.5	966	1386	1176	1311	1229	1270	1909	2152	2030.5	4.41	7.09	8.89	9.55	10.17	10.69	12.19	24.61	16.01	12.93	17.62	22.36	8.46667	17.62	1.0573	3.56024e-05	0.000865011	gag-pro-pol	XP_014810274.1 PREDICTED: uncharacterized protein LOC106895380 [Calidris pugnax]	-	-	-	-	-	-	-
ENSGALG00000042446	78	30	54	15	14	14.5	19	11	15	5	0	2.5	4	3	3.5	5	6	5.5	3.09	0.69	0.25	0.25	0.34	0.15	0.12	0	0.09	0.06	0.08	0.11	0.795	0.0766667	-3.3743	3.62135e-05	0.000878481	ACSM5	acyl-CoA synthetase medium-chain family member 5 [Source:NCBI gene;Acc:426992]	Metabolism;Metabolism	Global and overview maps;Carbohydrate metabolism	ko01100//Metabolic pathways;ko00650//Butanoate metabolism	K01896;K01896	-	-	-
ENSGALG00000005896	67	16	41.5	38	20	29	43	23	33	7	6	6.5	4	6	5	0	7	3.5	4.03	0.56	0.96	0.54	1.18	0.48	0.25	0.3	0.14	0.18	0	0.2	1.29167	0.178333	-2.8566	3.62271e-05	0.000878481	Ca15	carbonic anhydrase 15-like [Source:NCBI gene;Acc:416927]	Metabolism;Metabolism	Global and overview maps;Energy metabolism	ko01100//Metabolic pathways;ko00910//Nitrogen metabolism	K01672;K01672	GO:0005886//plasma membrane;GO:0016020//membrane;GO:0046658//anchored component of plasma membrane	GO:0004089//carbonate dehydratase activity;GO:0008270//zinc ion binding;GO:0016836//hydro-lyase activity	GO:0006730//one-carbon metabolic process
MSTRG.8592	0	10	5	35	23	29	25	23	24	2	2	2	1	2	1.5	5	3	4	0	0.43	1.08	0.76	0.84	0.59	0.09	0.12	0.04	0.07	0.16	0.11	0.616667	0.0983333	-2.6487	3.64053e-05	0.000881946	--	-	-	-	-	-	-	-	-
MSTRG.31406	21	61	41	188	188	188	191	308	249.5	57	38	47.5	33	36	34.5	44	56	50	0.29	0.49	1.09	1.18	1.21	1.48	0.46	0.43	0.26	0.24	0.26	0.37	0.956667	0.336667	-1.5067	3.77294e-05	0.000912255	--	XP_040512163.1 uncharacterized protein LOC101748033 [Gallus gallus]	-	-	-	-	-	-	-
ENSGALG00000016185	537	423	480	319	361	340	373	487	430	146	90	118	143	213	178	217	192	204.5	9.66	4.49	2.96	4.12	4.36	4.74	2.28	1.55	1.63	2.28	2.25	1.83	5.055	1.97	-1.3595	3.85102e-05	0.000929258	SLC37A1	solute carrier family 37 member 1 [Source:NCBI gene;Acc:418537]	-	-	-	-	GO:0016020//membrane;GO:0016021//integral component of membrane;GO:0030176//integral component of endoplasmic reticulum membrane	GO:0022857//transmembrane transporter activity;GO:0061513//glucose 6-phosphate:inorganic phosphate antiporter activity	GO:0015760//glucose-6-phosphate transport;GO:0035435//phosphate ion transmembrane transport;GO:0055085//transmembrane transport
MSTRG.30509	33	61	47	82	79	80.5	44	148	96	125	177	151	207	114	160.5	104	405	254.5	1.41	1.53	1.47	1.52	0.87	2.19	3.12	6.22	4.99	2.37	1.9	8.32	1.49833	4.48667	1.5823	3.85441e-05	0.000929258	gag-pol	XP_046755247.1 uncharacterized protein LOC124417122 [Gallus gallus]	-	-	-	-	-	-	-
ENSGALG00000004945	17	16	16.5	10	2	6	19	1	10	1	0	0.5	0	1	0.5	0	0	0	0.43	0.24	0.11	0.02	0.22	0.01	0.01	0	0	0.01	0	0	0.171667	0.00333333	-5.6865	3.95289e-05	0.000949439	SLC12A1	solute carrier family 12 member 1 [Source:NCBI gene;Acc:415433]	-	-	-	-	GO:0016020//membrane;GO:0016021//integral component of membrane;GO:0070062//extracellular exosome	GO:0015377//cation:chloride symporter activity;GO:0022857//transmembrane transporter activity	GO:0006811//ion transport;GO:0055085//transmembrane transport
MSTRG.25673	18	82	50	218	109	163.5	132	165	148.5	34	23	28.5	24	52	38	54	59	56.5	1.02	2.67	4.97	2.4	3.07	2.81	0.68	0.71	0.49	0.91	0.83	0.98	2.82333	0.766667	-1.8807	3.95331e-05	0.000949439	--	-	-	-	-	-	-	-	-
ENSGALG00000016293	59	346	202.5	222	243	232.5	220	168	194	215	450	332.5	728	633	680.5	574	681	627.5	1.4	4.81	2.21	2.61	2.4	1.39	3	8.82	9.81	7.35	5.85	7.81	2.47	7.10667	1.5247	4.02645e-05	0.000964228	BMP5	bone morphogenetic protein 5 [Source:NCBI gene;Acc:396053]	Environmental Information Processing;Environmental Information Processing;Environmental Information Processing	Signaling molecules and interaction;Signal transduction;Signal transduction	ko04060//Cytokine-cytokine receptor interaction;ko04390//Hippo signaling pathway;ko04350//TGF-beta signaling pathway	K04663;K04663;K04663	GO:0005576//extracellular region;GO:0005615//extracellular space	GO:0005125//cytokine activity;GO:0008083//growth factor activity;GO:0070700//BMP receptor binding	GO:0001501//skeletal system development;GO:0003272//endocardial cushion formation;GO:0003323//type B pancreatic cell development;GO:0003344//pericardium morphogenesis;GO:0007389//pattern specification process;GO:0008284//positive regulation of cell proliferation;GO:0008285//negative regulation of cell proliferation;GO:0010862//positive regulation of pathway-restricted SMAD protein phosphorylation…
ENSGALG00000026055	241	1163	702	830	710	770	518	783	650.5	344	171	257.5	269	377	323	329	238	283.5	6.48	18.6	9.89	9.17	6.8	7.75	5.76	3.87	4.22	5.09	3.93	3.2	9.78167	4.345	-1.1707	4.04532e-05	0.000967819	PALM	paralemmin [Source:NCBI gene;Acc:101750199]	-	-	-	-	GO:0005654//nucleoplasm;GO:0005737//cytoplasm;GO:0005886//plasma membrane;GO:0014069//postsynaptic density;GO:0016020//membrane;GO:0030175//filopodium;GO:0031527//filopodium membrane;GO:0044309//neuron spine	GO:0031750//D3 dopamine receptor binding	GO:0007010//cytoskeleton organization;GO:0007193//adenylate cyclase-inhibiting G-protein coupled receptor signaling pathway;GO:0007194//negative regulation of adenylate cyclase activity;GO:0008104//protein localization;GO:0008360//regulation of cell shape;GO:0051491//positive regulation of filopodium assembly;GO:0060074//synapse maturation;GO:0060160//negative regulation of dopamine receptor sign…
MSTRG.9758	0	44	22	109	35	72	65	69	67	9	4	6.5	0	7	3.5	5	5	5	0	1.76	3.13	1.08	2.04	1.64	0.36	0.23	0	0.23	0.15	0.17	1.60833	0.19	-3.0815	4.05954e-05	0.000970293	--	XP_048796730.1 transmembrane protein 170B isoform X1 [Lagopus muta]	-	-	-	-	-	-	-
MSTRG.29159	0	13	6.5	24	8	16	15	19	17	2	1	1.5	1	2	1.5	1	1	1	0	1	1.32	0.48	0.9	0.87	0.15	0.11	0.07	0.13	0.06	0.06	0.761667	0.0966667	-2.9781	4.07529e-05	0.000973125	--	-	-	-	-	-	-	-	-
ENSGALG00000016764	1318	3174	2246	5011	5498	5254.5	6534	8407	7470.5	6088	10271	8179.5	8704	6405	7554.5	12518	10720	11619	24.64	34.64	39.21	46.4	55.86	54.45	66.6	158.08	92.14	58.41	100.13	96.55	42.5333	95.3183	1.1642	4.09854e-05	0.000977743	EIF5B	eukaryotic translation initiation factor 5B [Source:NCBI gene;Acc:395514]	-	-	-	-	GO:0005737//cytoplasm	GO:0003743//translation initiation factor activity;GO:0003924//GTPase activity;GO:0005525//GTP binding	GO:0006446//regulation of translational initiation
ENSGALG00000005400	335	277	306	663	349	506	402	502	452	214	138	176	84	238	161	133	148	140.5	9.44	6.2	10.83	5.24	6.85	6.66	5.11	4.61	2.05	4.28	2.05	2.98	7.53667	3.51333	-1.1011	4.10621e-05	0.000978037	CACNA2D3	calcium voltage-gated channel auxiliary subunit alpha2delta 3 [Source:NCBI gene;Acc:415996]	Environmental Information Processing;Human Diseases;Organismal Systems;Organismal Systems;Human Diseases;Organismal Systems;Human Diseases	Signal transduction;Cardiovascular disease;Endocrine system;Circulatory system;Cardiovascular disease;Circulatory system;Cardiovascular disease	ko04010//MAPK signaling pathway;ko05414//Dilated cardiomyopathy;ko04921//Oxytocin signaling pathway;ko04261//Adrenergic signaling in cardiomyocytes;ko05410//Hypertrophic cardiomyopathy;ko04260//Cardiac muscle contraction;ko05412//Arrhythmogenic right ventricular cardiomyopathy	K04860;K04860;K04860;K04860;K04860;K04860;K04860	-	-	-
MSTRG.7257	0	459	229.5	1257	567	912	747	804	775.5	66	34	50	36	100	68	62	64	63	0	4.45	8.73	4.25	5.67	4.62	0.64	0.46	0.34	0.81	0.44	0.51	4.62	0.533333	-3.1148	4.10759e-05	0.000978037	--	-	-	-	-	-	-	-	-
MSTRG.708	18	52	35	105	82	93.5	69	120	94.5	31	10	20.5	28	44	36	40	38	39	0.89	1.5	2.17	1.83	1.56	2.06	0.9	0.41	0.78	1.06	0.85	0.91	1.66833	0.818333	-1.0276	4.11485e-05	0.000978296	--	XP_040507695.1 uncharacterized protein LOC121107452 [Gallus gallus]	-	-	-	-	-	-	-
ENSGALG00000007631	293	115	204	155	79	117	83	112	97.5	53	21	37	20	45	32.5	33	38	35.5	7.83	1.82	1.76	0.97	1.03	1.06	0.84	0.47	0.3	0.59	0.38	0.5	2.41167	0.513333	-2.2321	4.12433e-05	0.000978296	MEGF11	multiple EGF like domains 11 [Source:NCBI gene;Acc:415545]	-	-	-	-	-	GO:0005515//protein binding	-
MSTRG.5985	18	5	11.5	9	4	6.5	2	4	3	86	50	68	30	29	29.5	71	55	63	0.58	0.09	0.12	0.06	0.03	0.04	1.61	1.32	0.55	0.45	0.97	0.85	0.153333	0.958333	2.6439	4.14876e-05	0.000983157	Foxa2	XP_010715602.2 LOW QUALITY PROTEIN: forkhead box protein B1 [Meleagris gallopavo]	-	-	-	-	-	-	-
ENSGALG00000003073	289	220	254.5	82	68	75	81	104	92.5	38	24	31	18	43	30.5	41	35	38	8.22	3.63	1	0.86	1.02	1.03	0.68	0.56	0.29	0.61	0.49	0.48	2.62667	0.518333	-2.3413	4.22414e-05	0.000998183	RHOBTB1	Rho related BTB domain containing 1 [Source:NCBI gene;Acc:423664]	Genetic Information Processing	Folding, sorting and degradation	ko04120//Ubiquitin mediated proteolysis	K07868	-	GO:0003924//GTPase activity;GO:0005515//protein binding;GO:0005525//GTP binding	-
ENSGALG00000001343	108	213	160.5	717	615	666	598	793	695.5	275	112	193.5	127	169	148	171	210	190.5	2.46	2.83	6.83	6.32	6.23	6.26	3.66	2.1	1.64	1.88	1.67	2.3	5.155	2.20833	-1.223	4.29303e-05	0.0010135	LAMB3	laminin subunit beta 3 [Source:NCBI gene;Acc:428268]	Human Diseases;Environmental Information Processing;Human Diseases;Cellular Processes;Human Diseases;Human Diseases;Environmental Information Processing;Human Diseases	Cancer: overview;Signal transduction;Infectious disease: viral;Cellular community - eukaryotes;Infectious disease: parasitic;Infectious disease: parasitic;Signaling molecules and interaction;Cancer: specific types	ko05200//Pathways in cancer;ko04151//PI3K-Akt signaling pathway;ko05165//Human papillomavirus infection;ko04510//Focal adhesion;ko05146//Amoebiasis;ko05145//Toxoplasmosis;ko04512//ECM-receptor interaction;ko05222//Small cell lung cancer	K06244;K06244;K06244;K06244;K06244;K06244;K06244;K06244	-	-	GO:0035987//endodermal cell differentiation
ENSGALG00000033591	73	36	54.5	64	33	48.5	37	42	39.5	12	12	12	13	19	16	12	10	11	2.03	0.63	0.81	0.47	0.49	0.42	0.2	0.3	0.24	0.28	0.14	0.13	0.808333	0.215	-1.9106	4.30858e-05	0.00101622	Kazald1	kazal-type serine protease inhibitor domain-containing protein 1-like [Source:NCBI gene;Acc:769726]	-	-	-	-	GO:0005576//extracellular region	GO:0005515//protein binding;GO:0005520//insulin-like growth factor binding	GO:0001558//regulation of cell growth
MSTRG.8293	11	59	35	88	53	70.5	92	161	126.5	129	83	106	224	146	185	240	156	198	0.14	0.46	0.49	0.32	0.56	0.74	1.01	0.91	1.68	0.95	1.36	1	0.451667	1.15167	1.3504	4.31835e-05	0.00101756	pol	XP_048786334.1 uncharacterized protein LOC125686416 isoform X1 [Lagopus muta]	-	-	-	-	-	-	-
MSTRG.9594	0	25	12.5	56	30	43	48	55	51.5	5	0	2.5	4	9	6.5	4	4	4	0	1.64	2.63	1.52	2.46	2.14	0.33	0	0.25	0.49	0.19	0.22	1.73167	0.246667	-2.8115	4.33362e-05	0.0010202	--	XP_040525300.1 uncharacterized protein LOC101748689 isoform X2 [Gallus gallus]	-	-	-	-	-	-	-
MSTRG.7823	11	11	11	38	28	33	21	62	41.5	66	34	50	51	40	45.5	84	68	76	0.52	0.31	0.76	0.6	0.46	1.02	1.84	1.33	1.37	0.93	1.71	1.56	0.611667	1.45667	1.2519	4.50708e-05	0.00105705	--	-	-	-	-	-	-	-	-
MSTRG.4478	4	30	17	50	15	32.5	22	39	30.5	4	3	3.5	2	13	7.5	4	5	4.5	0.54	2.35	2.8	0.91	1.35	1.81	0.31	0.33	0.15	0.85	0.23	0.32	1.62667	0.365	-2.156	4.53066e-05	0.00106159	--	-	-	-	-	-	-	-	-
ENSGALG00000031776	787	575	681	72	34	53	29	46	37.5	17	25	21	29	45	37	33	23	28	8.93	3.73	0.38	0.18	0.17	0.21	0.14	0.22	0.2	0.23	0.15	0.14	2.26667	0.18	-3.6545	4.55534e-05	0.00106537	NFASC	neurofascin [Source:NCBI gene;Acc:419824]	Environmental Information Processing	Signaling molecules and interaction	ko04514//Cell adhesion molecules	K06757	GO:0005886//plasma membrane;GO:0016020//membrane;GO:0016021//integral component of membrane	GO:0005515//protein binding	GO:0007155//cell adhesion;GO:0007411//axon guidance;GO:0007422//peripheral nervous system development;GO:0019226//transmission of nerve impulse;GO:0042552//myelination;GO:0050808//synapse organization
ENSGALG00000004294	739	836	787.5	1178	1105	1141.5	1244	1515	1379.5	1189	2575	1882	2543	2263	2403	1835	2932	2383.5	15.71	10.37	10.48	10.6	12.09	11.15	14.79	45.05	30.6	23.46	16.69	30.02	11.7333	26.7683	1.1899	4.64385e-05	0.00108404	CGNL1	cingulin like 1 [Source:NCBI gene;Acc:415405]	Cellular Processes	Cellular community - eukaryotes	ko04530//Tight junction	K21110	GO:0016459//myosin complex;GO:0032991//macromolecular complex	-	GO:0007015//actin filament organization;GO:0051058//negative regulation of small GTPase mediated signal transduction;GO:0051497//negative regulation of stress fiber assembly
ENSGALG00000007959	4	25	14.5	39	14	26.5	18	8	13	22	58	40	190	85	137.5	35	104	69.5	0.11	0.39	0.44	0.17	0.22	0.07	0.35	1.29	2.91	1.12	0.4	1.35	0.233333	1.23667	2.406	4.69961e-05	0.00109501	SLC26A3	solute carrier family 26 member 3 [Source:NCBI gene;Acc:417700]	Organismal Systems;Organismal Systems	Digestive system;Digestive system	ko04972//Pancreatic secretion;ko04978//Mineral absorption	K14078;K14078	GO:0005887//integral component of plasma membrane;GO:0016020//membrane;GO:0016021//integral component of membrane;GO:0097225//sperm midpiece	GO:0008271//secondary active sulfate transmembrane transporter activity;GO:0015106//bicarbonate transmembrane transporter activity;GO:0015108//chloride transmembrane transporter activity;GO:0015116//sulfate transmembrane transporter activity;GO:0015301//anion:anion antiporter activity	GO:0006821//chloride transport;GO:0008272//sulfate transport;GO:0015701//bicarbonate transport;GO:0048240//sperm capacitation;GO:0051454//intracellular pH elevation;GO:0055085//transmembrane transport;GO:0060081//membrane hyperpolarization;GO:0071320//cellular response to cAMP
MSTRG.25539	1	25	13	105	43	74	65	78	71.5	7	3	5	1	10	5.5	9	0	4.5	0.06	0.82	2.46	1.09	1.66	1.51	0.23	0.14	0.03	0.27	0.22	0	1.26667	0.148333	-3.0941	4.70773e-05	0.00109504	--	-	-	-	-	-	-	-	-
MSTRG.22872	0	42	21	224	202	213	177	268	222.5	15	9	12	21	22	21.5	18	20	19	0	0.99	3.8	3.69	3.28	3.76	0.36	0.3	0.48	0.43	0.31	0.39	2.58667	0.378333	-2.7734	4.81559e-05	0.00111787	--	-	-	-	-	-	-	-	-
MSTRG.30151	0	0	0	0	0	0	0	0	0	12	0	6	7	9	8	8	3	5.5	0	0	0	0	0	0	0.75	0	0.43	0.48	0.36	0.18	0.001	0.366667	8.5183	4.8631e-05	0.00112496	--	-	-	-	-	-	-	-	-
MSTRG.3074	0	9	4.5	17	7	12	9	12	10.5	32	28	30	20	14	17	28	29	28.5	0	0.28	0.37	0.17	0.22	0.22	0.99	1.21	0.6	0.36	0.63	0.74	0.21	0.755	1.8461	4.86412e-05	0.00112496	--	-	-	-	-	-	-	-	-
ENSGALG00000047535	1030	4884	2957	12314	7660	9987	8046	10346	9196	3063	1171	2117	1940	3427	2683.5	3264	2575	2919.5	70.51	195.15	352.72	236.69	251.83	245.31	122.66	65.99	75.19	114.41	95.59	84.9	225.368	93.1233	-1.2751	4.86902e-05	0.00112505	bioC	putative methyltransferase DDB_G0268948 [Source:NCBI gene;Acc:112532770]	-	-	-	-	-	GO:0008168//methyltransferase activity	-
ENSGALG00000045350	194	471	332.5	295	354	324.5	320	406	363	406	408	407	988	785	886.5	720	916	818	5.26	7.59	3.43	4.4	4.01	3.84	6.54	9.33	15.68	10.49	8.42	12.31	4.755	10.4617	1.1376	4.87618e-05	0.00112566	KIAA1211L	KIAA1210 [Source:NCBI gene;Acc:422374]	-	-	-	-	-	-	-
ENSGALG00000031866	19	33	26	24	27	25.5	28	17	22.5	34	35	34.5	66	74	70	80	69	74.5	0.75	0.76	0.4	0.48	0.51	0.23	0.79	1.14	1.47	1.42	1.35	1.31	0.521667	1.24667	1.2569	5.01784e-05	0.0011541	NDNF	protein NDNF-like [Source:NCBI gene;Acc:423605]	-	-	-	-	-	GO:0005515//protein binding	-
ENSGALG00000009844	135	310	222.5	300	306	303	165	203	184	512	249	380.5	733	1005	869	472	486	479	8.11	10.83	7.52	8.29	4.52	4.23	17.99	12.32	24.84	29.32	12.13	14.07	7.25	18.445	1.3472	5.03013e-05	0.00115587	ACTC1	actin alpha cardiac muscle 1 [Source:NCBI gene;Acc:423298]	Human Diseases;Organismal Systems;Human Diseases;Organismal Systems	Cardiovascular disease;Circulatory system;Cardiovascular disease;Circulatory system	ko05414//Dilated cardiomyopathy;ko04261//Adrenergic signaling in cardiomyocytes;ko05410//Hypertrophic cardiomyopathy;ko04260//Cardiac muscle contraction	K12314;K12314;K12314;K12314	GO:0005737//cytoplasm;GO:0005884//actin filament;GO:0030017//sarcomere;GO:0031674//I band;GO:0045202//synapse	GO:0000146//microfilament motor activity;GO:0005524//ATP binding;GO:0017022//myosin binding	GO:0030048//actin filament-based movement;GO:0030240//skeletal muscle thin filament assembly;GO:0031032//actomyosin structure organization;GO:0033275//actin-myosin filament sliding;GO:0043066//negative regulation of apoptotic process;GO:0055003//cardiac myofibril assembly;GO:0055008//cardiac muscle tissue morphogenesis;GO:0060047//heart contraction;GO:0070252//actin-mediated cell contraction
MSTRG.8639	1	20	10.5	70	30	50	38	48	43	5	1	3	2	12	7	3	1	2	0.22	2.58	6.46	2.99	3.83	3.67	0.65	0.18	0.25	1.29	0.28	0.11	3.29167	0.46	-2.8391	5.07612e-05	0.00116536	--	-	-	-	-	-	-	-	-
ENSGALG00000008776	0	5	2.5	30	11	20.5	20	21	20.5	0	0	0	1	2	1.5	1	0	0.5	0	0.13	0.55	0.21	0.4	0.32	0	0	0.02	0.04	0.02	0	0.268333	0.0133333	-4.3309	5.09865e-05	0.00116946	HYAL6	hyaluronoglucosaminidase 6 [Source:NCBI gene;Acc:105667218]	Metabolism;Cellular Processes;Metabolism	Global and overview maps;Transport and catabolism;Glycan biosynthesis and metabolism	ko01100//Metabolic pathways;ko04142//Lysosome;ko00531//Glycosaminoglycan degradation	K01197;K01197;K01197	-	GO:0003824//catalytic activity;GO:0004415//hyalurononglucosaminidase activity	GO:0005975//carbohydrate metabolic process
MSTRG.28403	2	30	16	66	43	54.5	53	50	51.5	12	3	7.5	2	12	7	10	11	10.5	0.16	1.33	2.11	1.43	1.84	1.31	0.48	0.19	0.08	0.42	0.31	0.39	1.36333	0.311667	-2.1291	5.11475e-05	0.00117208	--	-	-	-	-	-	-	-	-
ENSGALG00000002564	672	8249	4460.5	141	116	128.5	90	167	128.5	47	46	46.5	161	189	175	120	51	85.5	24.74	171.26	2.07	1.92	1.47	2.09	0.97	1.33	3.22	3.27	1.8	0.9	33.925	1.915	-4.1469	5.18084e-05	0.00118614	RGS4	regulator of G-protein signaling 4 [Source:NCBI gene;Acc:378901]	-	-	-	-	GO:0005634//nucleus;GO:0005737//cytoplasm	GO:0005096//GTPase activator activity	GO:0007186//G-protein coupled receptor signaling pathway
MSTRG.29027	0	0	0	5	0	2.5	2	2	2	11	18	14.5	7	18	12.5	8	6	7	0	0	0.09	0	0.04	0.03	0.29	0.67	0.18	0.39	0.15	0.13	0.0266667	0.301667	3.4998	5.21377e-05	0.00119258	--	-	-	-	-	-	-	-	-
ENSGALG00000045510	8	2	5	4	5	4.5	11	3	7	18	69	43.5	31	17	24	14	54	34	0.29	0.04	0.06	0.08	0.18	0.04	0.38	2.03	0.63	0.3	0.21	0.93	0.115	0.746667	2.6988	5.24398e-05	0.0011973	MSLNL	mesothelin-like [Source:NCBI gene;Acc:770761]	-	-	-	-	-	-	-
MSTRG.9570	2	65	33.5	214	207	210.5	185	227	206	30	19	24.5	19	29	24	30	25	27.5	0.23	1.03	2.22	2.03	1.76	1.63	0.71	0.79	0.63	0.67	0.31	0.37	1.48333	0.58	-1.3547	5.26262e-05	0.00119976	--	XP_048822427.1 uncharacterized protein LOC125702761 [Lagopus muta]	-	-	-	-	-	-	-
MSTRG.18081	0	7	3.5	23	10	16.5	11	13	12	0	0	0	2	0	1	0	0	0	0	0.41	0.98	0.46	0.51	0.46	0	0	0.11	0	0	0	0.47	0.0183333	-4.6801	5.26432e-05	0.00119976	--	-	-	-	-	-	-	-	-
ENSGALG00000037082	7	82	44.5	27	26	26.5	29	51	40	163	92	127.5	99	70	84.5	94	204	149	0.33	2.24	0.53	0.55	0.62	0.83	4.47	3.55	2.63	1.6	1.88	4.6	0.85	3.12167	1.8768	5.27387e-05	0.00119979	ASCL1	achaete-scute family bHLH transcription factor 1 [Source:NCBI gene;Acc:386573]	-	-	-	-	GO:0005634//nucleus;GO:0043025//neuronal cell body	GO:0000978//RNA polymerase II core promoter proximal region sequence-specific DNA binding;GO:0001227//transcriptional repressor activity, RNA polymerase II transcription regulatory region sequence-specific binding;GO:0003682//chromatin binding;GO:0003700//transcription factor activity, sequence-specific DNA binding;GO:0043425//bHLH transcription factor binding;GO:0043565//sequence-specific DNA bi…	GO:0000122//negative regulation of transcription from RNA polymerase II promoter;GO:0001764//neuron migration;GO:0003358//noradrenergic neuron development;GO:0003359//noradrenergic neuron fate commitment;GO:0006357//regulation of transcription from RNA polymerase II promoter;GO:0007219//Notch signaling pathway;GO:0007346//regulation of mitotic cell cycle;GO:0007389//pattern specification process;…
ENSGALG00000028539	178	124	151	9	3	6	3	9	6	2	2	2	1	8	4.5	4	7	5.5	10.98	4.46	0.23	0.08	0.08	0.19	0.07	0.16	0.03	0.24	0.11	0.28	2.67	0.148333	-4.1699	5.27405e-05	0.00119979	TRAPPC3L	trafficking protein particle complex 3 like [Source:NCBI gene;Acc:421743]	-	-	-	-	GO:0030008//TRAPP complex	-	GO:0048193//Golgi vesicle transport
ENSGALG00000053106	213	223	218	191	166	178.5	160	164	162	92	11	51.5	53	71	62	90	37	63.5	10.93	6.68	4.1	3.84	3.75	2.91	2.76	0.46	1.54	1.78	1.98	0.91	5.36833	1.57167	-1.7722	5.31254e-05	0.00120635	FAM181B	family with sequence similarity 181 member B [Source:NCBI gene;Acc:101751376]	-	-	-	-	-	-	-
MSTRG.7104	93	76	84.5	20	23	21.5	19	19	19	9	3	6	11	4	7.5	9	8	8.5	12.34	5.89	1.08	1.37	1.15	0.87	0.7	0.33	0.83	0.25	0.49	0.51	3.78333	0.518333	-2.8677	5.36483e-05	0.00121601	--	XP_025010415.2 dapper homolog 3-like isoform X1 [Gallus gallus]	-	-	-	-	-	-	-
ENSGALG00000047285	10	46	28	95	106	100.5	4	30	17	1	7	4	0	0	0	7	4	5.5	1.47	3.94	5.84	7.02	0.27	1.53	0.09	0.85	0	0	0.44	0.28	3.345	0.276667	-3.5958	5.37773e-05	0.00121783	BD7	avian beta-defensin 7 [Source:NCBI gene;Acc:407777]	Human Diseases;Organismal Systems;Organismal Systems	Infectious disease: bacterial;Immune system;Immune system	ko05150//Staphylococcus aureus infection;ko04621//NOD-like receptor signaling pathway;ko04657//IL-17 signaling pathway	K21100;K21100;K21100	GO:0005576//extracellular region;GO:0005615//extracellular space	GO:0031731//CCR6 chemokine receptor binding;GO:0042056//chemoattractant activity	GO:0006952//defense response;GO:0042742//defense response to bacterium;GO:0050829//defense response to Gram-negative bacterium;GO:0050918//positive chemotaxis;GO:0060326//cell chemotaxis
ENSGALG00000020836	7	5	6	13	12	12.5	11	15	13	0	1	0.5	4	2	3	3	0	1.5	0.68	0.28	0.53	0.53	0.49	0.51	0	0.08	0.22	0.1	0.13	0	0.503333	0.0883333	-2.5105	5.41893e-05	0.00122494	FAM237A	family with sequence similarity 237 member A [Source:HGNC Symbol;Acc:HGNC:52388]	-	-	-	-	-	-	-
ENSGALG00000043480	182	455	318.5	11	10	10.5	13	25	19	6	9	7.5	7	14	10.5	9	16	12.5	8.25	12.05	0.21	0.21	0.28	0.4	0.17	0.34	0.19	0.32	0.18	0.36	3.56667	0.26	-3.778	5.46551e-05	0.00123436	GPM6A	glycoprotein M6A [Source:NCBI gene;Acc:422569]	-	-	-	-	GO:0005886//plasma membrane;GO:0016020//membrane;GO:0016021//integral component of membrane;GO:0044295//axonal growth cone	-	GO:0001764//neuron migration;GO:0003407//neural retina development;GO:0009617//response to bacterium;GO:0048812//neuron projection morphogenesis;GO:0048863//stem cell differentiation
ENSGALG00000007785	3	10	6.5	12	17	14.5	6	6	6	26	16	21	21	45	33	21	23	22	0.22	0.43	0.37	0.57	0.2	0.15	1.12	0.97	0.88	1.62	0.66	0.82	0.323333	1.01167	1.6456	5.55747e-05	0.00125286	PROK2	prokineticin 2 [Source:NCBI gene;Acc:771674]	-	-	-	-	-	-	GO:0001525//angiogenesis;GO:0001935//endothelial cell proliferation;GO:0006935//chemotaxis;GO:0007283//spermatogenesis;GO:0007623//circadian rhythm;GO:0043066//negative regulation of apoptotic process;GO:0045987//positive regulation of smooth muscle contraction
MSTRG.7053	5	30	17.5	71	30	50.5	40	72	56	5	4	4.5	2	21	11.5	11	8	9.5	0.31	1.07	1.82	0.83	1.12	1.53	0.18	0.2	0.07	0.63	0.29	0.24	1.11333	0.268333	-2.0528	5.6198e-05	0.00126463	--	-	-	-	-	-	-	-	-
MSTRG.30316	5	4	4.5	3	10	6.5	6	11	8.5	0	0	0	0	1	0.5	0	1	0.5	0.93	0.46	0.26	0.84	0.51	0.71	0	0	0	0.09	0	0.09	0.618333	0.03	-4.3654	5.67271e-05	0.0012731	--	XP_015706664.1 vitelline membrane outer layer protein 1 homolog [Coturnix japonica]	-	-	-	-	-	-	-
MSTRG.22996	3	62	32.5	230	123	176.5	137	192	164.5	22	24	23	13	21	17	21	29	25	0.1	1.26	3.35	1.93	2.18	2.31	0.45	0.69	0.26	0.36	0.31	0.49	1.855	0.426667	-2.1202	5.68279e-05	0.00127422	--	-	-	-	-	-	-	-	-
MSTRG.29086	0	19	9.5	66	59	62.5	58	101	79.5	9	5	7	4	7	5.5	7	11	9	0	0.54	1.35	1.3	1.29	1.71	0.26	0.2	0.11	0.17	0.15	0.26	1.03167	0.191667	-2.4283	5.72236e-05	0.00128194	--	-	-	-	-	-	-	-	-
ENSGALG00000044241	0	4	2	3	7	5	0	4	2	6	16	11	10	10	10	26	57	41.5	0	0.11	0.06	0.16	0	0.07	0.17	0.65	0.27	0.24	0.53	1.33	0.0666667	0.531667	2.9955	5.73404e-05	0.00128341	--	XP_015128105.1 endogenous retrovirus group K member 8 Gag polyprotein [Gallus gallus]	-	-	-	-	-	GO:0003676//nucleic acid binding;GO:0008270//zinc ion binding;GO:0046872//metal ion binding	GO:0016032//viral process
ENSGALG00000031624	0	7	3.5	1	0	0.5	0	3	1.5	7	32	19.5	14	13	13.5	11	47	29	0	0.37	0.04	0	0	0.1	0.35	2.31	0.69	0.55	0.43	1.97	0.085	1.05	3.6268	5.84341e-05	0.00130555	--	XP_025001887.1 platelet glycoprotein VI-like [Gallus gallus]	-	-	-	-	GO:0016020//membrane;GO:0016021//integral component of membrane	-	-
ENSGALG00000054289	13	42	27.5	86	46	66	51	75	63	92	52	72	137	114	125.5	81	95	88	1.21	2.28	3.35	1.93	2.17	2.42	5.01	3.99	7.22	5.18	3.23	4.26	2.22667	4.815	1.1127	5.91798e-05	0.00131934	GJB5	gap junction protein beta 5 [Source:NCBI gene;Acc:428225]	-	-	-	-	GO:0005922//connexon complex	-	GO:0007154//cell communication
ENSGALG00000013484	1	17	9	42	23	32.5	22	43	32.5	6	1	3.5	1	2	1.5	2	9	5.5	0.07	0.65	1.15	0.68	0.66	0.97	0.23	0.05	0.04	0.06	0.06	0.28	0.696667	0.12	-2.5374	5.92624e-05	0.00131934	ZPBP2	zona pellucida binding protein 2 [Source:NCBI gene;Acc:404532]	-	-	-	-	GO:0001669//acrosomal vesicle;GO:0002199//zona pellucida receptor complex;GO:0005576//extracellular region;GO:0044297//cell body	-	GO:0001675//acrosome assembly;GO:0002638//negative regulation of immunoglobulin production;GO:0006665//sphingolipid metabolic process;GO:0007339//binding of sperm to zona pellucida;GO:0032922//circadian regulation of gene expression;GO:0046466//membrane lipid catabolic process
MSTRG.30960	145	458	301.5	699	909	804	852	989	920.5	908	923	915.5	1294	818	1056	1395	1806	1600.5	1.25	2.32	2.54	3.56	3.38	2.97	4.6	6.59	6.35	3.46	5.17	7.54	2.67	5.61833	1.0733	6.13161e-05	0.00136264	pol	XP_025000333.2 uncharacterized protein LOC112530482 [Gallus gallus]	-	-	-	-	-	-	-
MSTRG.26632	4	3	3.5	12	36	24	31	33	32	67	23	45	58	63	60.5	60	67	63.5	0.12	0.05	0.15	0.5	0.43	0.35	1.2	0.59	1	0.94	0.79	0.99	0.266667	0.918333	1.784	6.17145e-05	0.00137027	RAX	XP_046776744.1 paired box protein 6 homolog [Gallus gallus]	-	-	-	-	-	-	-
MSTRG.31303	0	1	0.5	1	3	2	0	2	1	8	9	8.5	5	9	7	8	6	7	0	0.09	0.06	0.2	0	0.1	0.69	1.09	0.42	0.64	0.5	0.42	0.075	0.626667	3.0627	6.29767e-05	0.00139477	--	-	-	-	-	-	-	-	-
MSTRG.25015	0	7	3.5	21	22	21.5	21	45	33	1	2	1.5	2	1	1.5	3	4	3.5	0	0.26	0.56	0.63	0.61	0.99	0.04	0.1	0.07	0.03	0.08	0.12	0.508333	0.0733333	-2.7932	6.29851e-05	0.00139477	--	-	-	-	-	-	-	-	-
MSTRG.23572	0	67	33.5	276	241	258.5	244	357	300.5	33	13	23	11	17	14	35	24	29.5	0	2.03	5.99	5.64	5.79	6.42	1	0.56	0.32	0.43	0.78	0.6	4.31167	0.615	-2.8096	6.34072e-05	0.00140163	--	-	-	-	-	-	-	-	-
MSTRG.859	0	243	121.5	771	638	704.5	659	902	780.5	70	30	50	38	68	53	62	65	63.5	0	1.88	4.28	3.82	3.99	4.14	0.54	0.33	0.29	0.44	0.35	0.41	3.01833	0.393333	-2.9399	6.35039e-05	0.00140253	--	-	-	-	-	-	-	-	-
ENSGALG00000013697	22	146	84	264	308	286	320	390	355	402	382	392	442	470	456	705	732	718.5	0.74	2.88	3.74	4.7	4.95	4.57	7.96	10.64	8.47	7.76	10.2	11.93	3.59667	9.49333	1.4003	6.40368e-05	0.00141305	CNDP1	carnosine dipeptidase 1 [Source:NCBI gene;Acc:421012]	Metabolism;Metabolism;Metabolism;Metabolism	Global and overview maps;Amino acid metabolism;Metabolism of other amino acids;Amino acid metabolism	ko01100//Metabolic pathways;ko00330//Arginine and proline metabolism;ko00410//beta-Alanine metabolism;ko00340//Histidine metabolism	K05604;K05604;K05604;K05604	GO:0005829//cytosol	GO:0016787//hydrolase activity;GO:0016805//dipeptidase activity;GO:0070573//metallodipeptidase activity	GO:0006508//proteolysis;GO:0032268//regulation of cellular protein metabolic process
MSTRG.31389	0	0	0	1	1	1	1	1	1	7	2	4.5	7	8	7.5	6	8	7	0	0	0.05	0.05	0.05	0.04	0.47	0.19	0.45	0.44	0.29	0.44	0.0316667	0.38	3.585	6.45155e-05	0.00142236	--	-	-	-	-	-	-	-	-
ENSGALG00000032405	219	185	202	120	205	162.5	178	239	208.5	71	48	59.5	85	67	76	92	109	100.5	8.35	4.15	1.91	3.53	3.11	3.16	1.59	1.51	1.87	1.25	1.51	2.02	4.035	1.625	-1.3121	6.54995e-05	0.00144278	--	zinc finger protein 226-like [Source:NCBI gene;Acc:430731]	Human Diseases	Infectious disease: viral	ko05168//Herpes simplex virus 1 infection	K09228	-	-	GO:0006355//regulation of transcription, DNA-templated
ENSGALG00000015722	7	81	44	160	165	162.5	214	313	263.5	257	367	312	343	389	366	657	556	606.5	0.27	1.84	2.61	2.9	3.81	4.22	5.86	11.77	7.56	7.39	10.95	10.43	2.60833	8.99333	1.7857	7.06535e-05	0.00154406	TMED11	transmembrane emp24 protein transport domain containing 11 [Source:NCBI gene;Acc:422906]	-	-	-	-	GO:0016021//integral component of membrane	-	-
ENSGALG00000001207	433	132	282.5	295	181	238	188	296	242	97	57	77	55	87	71	98	99	98.5	6.94	1.23	1.98	1.31	1.38	1.64	0.91	0.75	0.5	0.68	0.67	0.76	2.41333	0.711667	-1.7618	7.28654e-05	0.00158824	PLCH2	phospholipase C eta 2 [Source:NCBI gene;Acc:428180]	Metabolism;Metabolism	Global and overview maps;Carbohydrate metabolism	ko01100//Metabolic pathways;ko00562//Inositol phosphate metabolism	K19006;K19006	GO:0005886//plasma membrane	GO:0004435//phosphatidylinositol phospholipase C activity;GO:0004629//phospholipase C activity;GO:0005509//calcium ion binding;GO:0008081//phosphoric diester hydrolase activity	GO:0006629//lipid metabolic process;GO:0007165//signal transduction;GO:0035556//intracellular signal transduction;GO:0046488//phosphatidylinositol metabolic process;GO:0048015//phosphatidylinositol-mediated signaling
MSTRG.26367	27	199	113	459	260	359.5	276	350	313	104	41	72.5	60	119	89.5	80	68	74	1.58	6.79	11.23	6.86	7.38	7.09	3.56	1.97	1.99	3.39	2	1.91	6.82167	2.47	-1.4656	7.31783e-05	0.00159367	Ccdc198	XP_421439.5 uncharacterized protein CCDC198 isoform X1 [Gallus gallus]	-	-	-	-	-	-	-
ENSGALG00000017168	10	117	63.5	175	132	153.5	163	192	177.5	374	119	246.5	243	363	303	510	297	403.5	1.17	8	8.58	6.98	8.73	7.79	25.64	11.48	16.12	20.75	25.57	16.76	6.875	19.3867	1.4956	7.32512e-05	0.00159387	SLN	sarcolipin [Source:NCBI gene;Acc:100857277]	-	-	-	-	GO:0016020//membrane	GO:0030234//enzyme regulator activity	-
ENSGALG00000004448	0	22	11	77	67	72	48	83	65.5	9	5	7	4	8	6	3	11	7	0	0.45	1.14	1.07	0.77	1.01	0.19	0.15	0.08	0.14	0.05	0.19	0.74	0.133333	-2.4725	7.43241e-05	0.0016144	BRINP2	BMP/retinoic acid inducible neural specific 2 [Source:NCBI gene;Acc:424433]	-	-	-	-	-	-	GO:0045666//positive regulation of neuron differentiation;GO:0045930//negative regulation of mitotic cell cycle;GO:0071300//cellular response to retinoic acid
MSTRG.14868	0	112	56	534	400	467	424	565	494.5	52	19	35.5	21	45	33	47	31	39	0	6.92	24.11	19.71	20.87	21.2	2.94	1.48	1.08	2.12	2.02	1.4	15.4683	1.84	-3.0715	7.45001e-05	0.00161682	--	-	-	-	-	-	-	-	-
ENSGALG00000005541	148	105	126.5	178	155	166.5	111	197	154	486	205	345.5	300	283	291.5	315	392	353.5	11.44	4.74	5.76	5.41	3.92	5.28	21.98	13.05	13.13	10.67	10.42	14.6	6.09167	13.975	1.1979	7.52382e-05	0.00163142	GJB1	gap junction protein beta 1 [Source:NCBI gene;Acc:378797]	-	-	-	-	GO:0005737//cytoplasm;GO:0005886//plasma membrane;GO:0005921//gap junction;GO:0005922//connexon complex	GO:0042802//identical protein binding	GO:0007154//cell communication
MSTRG.9168	0	22	11	85	60	72.5	75	69	72	8	5	6.5	4	7	5.5	9	14	11.5	0	0.62	1.71	1.31	1.64	1.15	0.24	0.21	0.11	0.17	0.2	0.34	1.07167	0.211667	-2.34	7.57566e-05	0.00164124	--	-	-	-	-	-	-	-	-
MSTRG.22497	1	78	39.5	195	71	133	80	100	90	13	9	11	5	19	12	24	16	20	0.03	1.22	2.19	0.86	0.98	0.93	0.2	0.2	0.08	0.25	0.28	0.21	1.035	0.203333	-2.3477	7.59749e-05	0.00164454	--	-	-	-	-	-	-	-	-
ENSGALG00000050937	25	12	18.5	17	8	12.5	10	4	7	79	25	52	59	109	84	87	59	73	4.6	1.29	1.31	0.66	0.84	0.25	8.5	3.79	6.14	9.78	6.85	5.23	1.49167	6.715	2.1705	7.69525e-05	0.0016622	UXT	ubiquitously expressed prefoldin like chaperone [Source:NCBI gene;Acc:112530998]	-	-	-	-	-	-	-
MSTRG.19409	1	25	13	70	67	68.5	109	91	100	14	8	11	7	12	9.5	14	8	11	0.1	1.49	2.99	3.08	5.08	3.21	0.83	0.67	0.4	0.6	0.61	0.39	2.65833	0.583333	-2.1881	7.70564e-05	0.0016622	--	-	-	-	-	-	-	-	-
ENSGALG00000033314	16	13	14.5	33	17	25	12	36	24	7	4	5.5	6	5	5.5	7	10	8.5	1.06	0.5	0.91	0.51	0.36	0.83	0.27	0.22	0.22	0.16	0.2	0.32	0.695	0.231667	-1.585	7.73589e-05	0.00166679	TNR	tenascin XB [Source:NCBI gene;Acc:427816]	-	-	-	-	-	-	-
ENSGALG00000026137	6	2	4	3	3	3	1	0	0.5	18	21	19.5	8	19	13.5	12	34	23	0.26	0.05	0.05	0.06	0.02	0	0.46	0.76	0.2	0.41	0.22	0.72	0.0733333	0.461667	2.6543	7.74557e-05	0.00166679	CDKN2B	cyclin dependent kinase inhibitor 2B [Source:NCBI gene;Acc:395076]	Human Diseases;Human Diseases;Human Diseases;Cellular Processes;Human Diseases;Human Diseases;Environmental Information Processing;Cellular Processes;Environmental Information Processing;Human Diseases	Cancer: overview;Infectious disease: viral;Cancer: overview;Cell growth and death;Endocrine and metabolic disease;Cancer: specific types;Signal transduction;Cell growth and death;Signal transduction;Cancer: specific types	ko05200//Pathways in cancer;ko05166//Human T-cell leukemia virus 1 infection;ko05203//Viral carcinogenesis;ko04218//Cellular senescence;ko04934//Cushing syndrome;ko05226//Gastric cancer;ko04068//FoxO signaling pathway;ko04110//Cell cycle;ko04350//TGF-beta signaling pathway;ko05222//Small cell lung cancer	K04685;K04685;K04685;K04685;K04685;K04685;K04685;K04685;K04685;K04685	-	GO:0005515//protein binding	-
ENSGALG00000048907	136	542	339	1078	1175	1126.5	1184	1593	1388.5	1046	3080	2063	2771	1525	2148	1814	4180	2997	7.17	16.7	23.81	27.99	28.57	29.12	32.29	133.8	82.79	39.25	40.96	106.25	22.2267	72.5567	1.7068	7.74717e-05	0.00166679	--	XP_014810274.1 PREDICTED: uncharacterized protein LOC106895380 [Calidris pugnax]	-	-	-	-	-	GO:0003676//nucleic acid binding;GO:0004523//RNA-DNA hybrid ribonuclease activity	GO:0015074//DNA integration;GO:0090502//RNA phosphodiester bond hydrolysis, endonucleolytic
MSTRG.21087	14	13	13.5	24	30	27	16	30	23	35	27	31	59	40	49.5	49	36	42.5	0.53	0.29	0.38	0.82	0.76	0.61	1.15	1.56	1.95	1.02	0.8	1.16	0.565	1.27333	1.1723	7.75762e-05	0.00166679	--	XP_040548976.1 zinc finger protein 501-like isoform X3 [Gallus gallus]	-	-	-	-	-	-	-
MSTRG.19989	0	34	17	151	128	139.5	110	162	136	14	11	12.5	9	15	12	15	16	15.5	0	0.71	2.25	2.06	1.79	2	0.29	0.32	0.18	0.26	0.23	0.27	1.46833	0.258333	-2.5069	7.76115e-05	0.00166679	--	-	-	-	-	-	-	-	-
ENSGALG00000015519	72	603	337.5	717	285	501	369	401	385	119	68	93.5	122	224	173	115	131	123	1.46	7.51	6.75	2.87	3.74	3.05	1.53	1.17	1.42	2.39	1.05	1.33	4.23	1.48167	-1.5134	7.77002e-05	0.00166679	ROBO2	roundabout guidance receptor 2 [Source:NCBI gene;Acc:395291]	Organismal Systems;Organismal Systems	Development and regeneration;Development and regeneration	ko04360//Axon guidance;ko04361//Axon regeneration	K06754;K06754	GO:0016020//membrane;GO:0016021//integral component of membrane	GO:0005515//protein binding	-
MSTRG.30010	0	14	7	25	17	21	15	19	17	3	0	1.5	2	4	3	2	1	1.5	0	0.8	1.02	0.75	0.67	0.64	0.17	0	0.11	0.19	0.08	0.05	0.646667	0.1	-2.693	7.81196e-05	0.00167215	--	-	-	-	-	-	-	-	-
ENSGALG00000053105	113	273	193	16	12	14	9	25	17	7	3	5	13	8	10.5	9	12	10.5	4.71	6.54	0.27	0.23	0.16	0.36	0.16	0.1	0.29	0.16	0.16	0.23	2.045	0.183333	-3.4796	8.02509e-05	0.00170753	RAP1GAP	RAP1 GTPase activating protein 2 [Source:NCBI gene;Acc:769475]	-	-	-	-	-	GO:0005096//GTPase activator activity	GO:0051056//regulation of small GTPase mediated signal transduction
MSTRG.30963	40	45	42.5	31	26	28.5	31	28	29.5	54	60	57	287	128	207.5	124	137	130.5	1.08	0.71	0.35	0.32	0.38	0.26	0.85	1.33	4.39	1.68	1.43	1.79	0.516667	1.91167	1.8875	8.05258e-05	0.00171193	ev-2	XP_040511186.1 uncharacterized protein LOC121108210 [Gallus gallus]	-	-	-	-	-	-	-
[truncated: 1,083 more rows]

## Sheet: Sheet7
id	HPR1	HPR2	HPR3	HPR_all	HPM1	HPM2	HPM3	HPM_all	P Value	FC Value	FDR	Symbol	Description	KEGG_A_class	KEGG_B_class	Pathway	K_ID	GO Component	GO Function	GO Process
MSTRG.14452	4	4.5	4.5	4.33333	940.5	1409	1672.5	1340.67	0.0246761	309.385	4.73481e-127	--	PKU46247.1 hypothetical protein llap_3471 [Limosa lapponica baueri]	-	-	-	-	-	-	-
[truncated: 2,004 more rows]

## Sheet: Sheet4
id	HPR1_count	HPR2_count	HPR3_count	HPM1_count	HPM2_count	HPM3_count	P Value	FC Value	Symbol	Description	KEGG_A_class	KEGG_B_class	Pathway	K_ID	GO Component	GO Function	GO Process
[truncated: 2,005 more rows]

[truncated: 4 more sheets: Sheet5, Sheet6, Sheet2, Sheet3]
