# Supplementary material for: Molecular profiling of signaling pathways involved in chicken ovarian follicle development by transcriptome sequencing
Source: Front Vet Sci. 2026 Jan 9;12:1676247. doi: 10.3389/fvets.2025.1676247 (PMC12827103; doi:10.3389/fvets.2025.1676247)
Supplement: Supplementary file 4 [file Table_4.xlsx]

## Sheet: Sheet1
id	HPM1_count	HPM2_count	HPM3_count	HPM4_count	HPM5_count	HPM6_count	HSW1_count	HSW2_count	HSW3_count	HSW4_count	HSW5_count	HSW6_count	HPM1_fpkm	HPM2_fpkm	HPM3_fpkm	HPM4_fpkm	HPM5_fpkm	HPM6_fpkm	HSW1_fpkm	HSW2_fpkm	HSW3_fpkm	HSW4_fpkm	HSW5_fpkm	HSW6_fpkm	HPM_mean	HSW_mean	log2(fc)	PValue	FDR	Symbol	Description	KEGG_A_class	KEGG_B_class	Pathway	K_ID	GO Component	GO Function	GO Process
ENSGALG00000030075	1093	709	1470	1282	1361	1806	160	196	221	205	267	408	5.92	5.41	7.71	5.79	5.39	8.06	0.91	1.01	1.24	0.95	1.23	1.51	6.38	1.14167	-2.4824	8.89065e-48	2.25396e-43	FCGBP	IgGFc-binding protein-like [Source:NCBI gene;Acc:429249]	-	-	-	-	-	GO:0005515//protein binding	-
ENSGALG00000014835	2262	3095	5169	5882	4088	5570	527	577	547	527	760	937	42.59	81.98	94.18	92.32	56.28	86.34	10.39	10.34	10.62	8.45	12.15	12.08	75.615	10.6717	-2.8249	1.10969e-40	1.40664e-36	C7	complement C7 [Source:NCBI gene;Acc:427187]	-	-	-	-	GO:0005579//membrane attack complex;GO:0005840//ribosome	GO:0003735//structural constituent of ribosome;GO:0005515//protein binding	GO:0006412//translation;GO:0006955//immune response;GO:0006956//complement activation
ENSGALG00000004582	61	38	46	65	120	65	272	320	240	260	234	353	3.81	3.34	2.78	3.39	5.48	3.34	17.79	19.02	15.46	13.83	12.41	15.1	3.69	15.6017	2.08	3.75638e-38	3.17439e-34	MYL2	myosin, light chain 2, regulatory, cardiac, slow [Source:NCBI gene;Acc:416874]	Human Diseases;Human Diseases;Cellular Processes;Cellular Processes;Cellular Processes;Human Diseases;Organismal Systems;Environmental Information Processing;Organismal Systems;Human Diseases;Organismal Systems	Infectious disease: bacterial;Infectious disease: bacterial;Cell motility;Cellular community - eukaryotes;Cellular community - eukaryotes;Cardiovascular disease;Circulatory system;Signal transduction;Immune system;Cardiovascular disease;Circulatory system	ko05132//Salmonella infection;ko05131//Shigellosis;ko04810//Regulation of actin cytoskeleton;ko04510//Focal adhesion;ko04530//Tight junction;ko05414//Dilated cardiomyopathy;ko04261//Adrenergic signaling in cardiomyocytes;ko04371//Apelin signaling pathway;ko04670//Leukocyte transendothelial migration;ko05410//Hypertrophic cardiomyopathy;ko04260//Cardiac muscle contraction	K10351;K10351;K10351;K10351;K10351;K10351;K10351;K10351;K10351;K10351;K10351	GO:0005856//cytoskeleton;GO:0015629//actin cytoskeleton;GO:0097512//cardiac myofibril	GO:0003785//actin monomer binding;GO:0005509//calcium ion binding	GO:0030308//negative regulation of cell growth;GO:0055010//ventricular cardiac muscle tissue morphogenesis
ENSGALG00000047834	46	34	58	38	99	61	258	252	199	211	267	328	1.41	1.47	1.72	0.96	2.21	1.54	8.25	7.31	6.26	5.5	6.92	6.85	1.55167	6.84833	2.1419	2.80406e-37	1.77721e-33	--	XP_021238701.1 uncharacterized protein LOC110391220 [Numida meleagris]	-	-	-	-	-	-	-
ENSGALG00000039682	233	188	248	274	288	332	71	72	72	69	64	98	4.42	5.02	4.55	4.33	3.99	5.18	1.41	1.3	1.41	1.11	1.03	1.27	4.58167	1.255	-1.8682	3.58061e-37	1.81551e-33	HCLS1	hematopoietic cell-specific Lyn substrate 1 [Source:NCBI gene;Acc:426867]	Human Diseases;Human Diseases;Human Diseases;Cellular Processes;Human Diseases	Infectious disease: bacterial;Infectious disease: bacterial;Cancer: overview;Cellular community - eukaryotes;Infectious disease: bacterial	ko05130//Pathogenic Escherichia coli infection;ko05131//Shigellosis;ko05205//Proteoglycans in cancer;ko04530//Tight junction;ko05100//Bacterial invasion of epithelial cells	K06106;K06106;K06106;K06106;K06106	GO:0005634//nucleus;GO:0005667//transcription factor complex;GO:0005737//cytoplasm;GO:0005829//cytosol;GO:0005886//plasma membrane	GO:0003779//actin binding;GO:0005515//protein binding;GO:0019901//protein kinase binding;GO:0061629//RNA polymerase II sequence-specific DNA binding transcription factor binding	GO:0014068//positive regulation of phosphatidylinositol 3-kinase signaling;GO:0030041//actin filament polymerization;GO:0030833//regulation of actin filament polymerization;GO:0030854//positive regulation of granulocyte differentiation;GO:0033138//positive regulation of peptidyl-serine phosphorylation;GO:0042307//positive regulation of protein import into nucleus;GO:0045944//positive regulation o…
ENSGALG00000007114	26759	16082	48668	57909	41761	55737	6251	6032	5879	5605	5960	8020	1048.24	886.38	1845.01	1891.22	1196.24	1797.62	256.34	224.86	237.51	187.01	198.2	215.19	1444.12	219.852	-2.7156	1.2583e-36	5.31676e-33	APOA1	apolipoprotein A1 [Source:NCBI gene;Acc:396536]	Human Diseases;Human Diseases;Organismal Systems;Organismal Systems;Organismal Systems;Organismal Systems	Cardiovascular disease;Infectious disease: parasitic;Endocrine system;Digestive system;Digestive system;Digestive system	ko05417//Lipid and atherosclerosis;ko05143//African trypanosomiasis;ko03320//PPAR signaling pathway;ko04979//Cholesterol metabolism;ko04975//Fat digestion and absorption;ko04977//Vitamin digestion and absorption	K08757;K08757;K08757;K08757;K08757;K08757	GO:0005576//extracellular region;GO:0005615//extracellular space;GO:0030139//endocytic vesicle;GO:0031410//cytoplasmic vesicle;GO:0034361//very-low-density lipoprotein particle;GO:0034364//high-density lipoprotein particle;GO:0034366//spherical high-density lipoprotein particle	GO:0001540//beta-amyloid binding;GO:0005102//receptor binding;GO:0005319//lipid transporter activity;GO:0005543//phospholipid binding;GO:0008035//high-density lipoprotein particle binding;GO:0008289//lipid binding;GO:0015485//cholesterol binding;GO:0019899//enzyme binding;GO:0031072//heat shock protein binding;GO:0034190//apolipoprotein receptor binding;GO:0034191//apolipoprotein A-I receptor bin…	GO:0001932//regulation of protein phosphorylation;GO:0001935//endothelial cell proliferation;GO:0002719//negative regulation of cytokine production involved in immune response;GO:0006644//phospholipid metabolic process;GO:0006656//phosphatidylcholine biosynthetic process;GO:0006695//cholesterol biosynthetic process;GO:0006869//lipid transport;GO:0007186//G-protein coupled receptor signaling pathw…
ENSGALG00000012092	59	40	80	66	141	52	651	727	549	484	588	419	1.21	1.15	1.59	1.13	2.11	0.88	13.97	14.19	11.61	8.45	10.24	5.88	1.345	10.7233	2.9951	2.48803e-36	9.01095e-33	ESYT3	extended synaptotagmin 3 [Source:NCBI gene;Acc:424271]	-	-	-	-	GO:0005887//integral component of plasma membrane;GO:0031227//intrinsic component of endoplasmic reticulum membrane;GO:0031234//extrinsic component of cytoplasmic side of plasma membrane;GO:0044232//organelle membrane contact site	GO:0008289//lipid binding	GO:0006869//lipid transport
ENSGALG00000004398	373	299	324	454	403	497	88	80	96	127	99	177	4.34	4.89	3.84	4.4	3.43	4.76	1.07	0.89	1.15	1.41	0.98	1.41	4.27667	1.15167	-1.8928	5.59854e-36	1.77418e-32	CARD11	caspase recruitment domain family member 11 [Source:NCBI gene;Acc:416476]	-	-	-	-	GO:0001772//immunological synapse;GO:0005737//cytoplasm;GO:0005829//cytosol;GO:0005886//plasma membrane;GO:0032449//CBM complex;GO:0032991//macromolecular complex;GO:0045121//membrane raft	GO:0005515//protein binding;GO:0031435//mitogen-activated protein kinase kinase kinase binding;GO:0035591//signaling adaptor activity;GO:0043621//protein self-association;GO:0050700//CARD domain binding;GO:0089720//caspase binding	GO:0007165//signal transduction;GO:0007249//I-kappaB kinase/NF-kappaB signaling;GO:0007250//activation of NF-kappaB-inducing kinase activity;GO:0030183//B cell differentiation;GO:0030890//positive regulation of B cell proliferation;GO:0031295//T cell costimulation;GO:0032743//positive regulation of interleukin-2 production;GO:0038202//TORC1 signaling;GO:0042100//B cell proliferation;GO:0042102//p…
MSTRG.21626	9	6	7	5	14	8	310	273	162	83	87	401	0.06	0.05	0.05	0.02	0.06	0.04	2.06	1.64	1.06	0.45	0.47	1.74	0.0466667	1.23667	4.7279	2.99478e-34	8.43597e-31	--	XP_052529297.1 uncharacterized protein LOC128076048 isoform X1 [Tympanuchus pallidicinctus]	-	-	-	-	-	-	-
ENSGALG00000033694	681	721	889	1075	878	1684	203	162	177	186	168	226	24.95	37.16	31.51	32.83	23.52	50.79	7.78	5.65	6.69	5.8	5.22	5.67	33.46	6.135	-2.4473	6.44864e-34	1.63486e-30	IFI30	IFI30, lysosomal thiol reductase [Source:NCBI gene;Acc:420129]	-	-	-	-	-	GO:0016671//oxidoreductase activity, acting on a sulfur group of donors, disulfide as acceptor	-
ENSGALG00000000775	1256	1103	1447	1904	1605	2713	389	425	347	353	353	484	39.07	48.57	43.63	49.56	36.55	71.02	12.72	12.57	11.14	9.35	9.33	10.3	48.0667	10.9017	-2.1405	7.32983e-34	1.68933e-30	CTSS	cathepsin S [Source:NCBI gene;Acc:425657]	Human Diseases;Cellular Processes;Cellular Processes;Cellular Processes;Organismal Systems	Infectious disease: bacterial;Transport and catabolism;Cell growth and death;Transport and catabolism;Immune system	ko05152//Tuberculosis;ko04145//Phagosome;ko04210//Apoptosis;ko04142//Lysosome;ko04612//Antigen processing and presentation	K01368;K01368;K01368;K01368;K01368	-	GO:0008234//cysteine-type peptidase activity	GO:0006508//proteolysis
ENSGALG00000028928	128	101	162	153	141	199	24	24	26	31	30	35	2.68	2.97	3.28	2.67	2.16	3.43	0.53	0.48	0.56	0.55	0.53	0.5	2.865	0.525	-2.4481	1.5553e-33	3.28584e-30	LCAT	lecithin-cholesterol acyltransferase [Source:NCBI gene;Acc:396136]	Metabolism;Organismal Systems	Lipid metabolism;Digestive system	ko00564//Glycerophospholipid metabolism;ko04979//Cholesterol metabolism	K00650;K00650	GO:0005615//extracellular space;GO:0034364//high-density lipoprotein particle	GO:0003847//1-alkyl-2-acetylglycerophosphocholine esterase activity;GO:0004607//phosphatidylcholine-sterol O-acyltransferase activity;GO:0008374//O-acyltransferase activity;GO:0034186//apolipoprotein A-I binding;GO:0047179//platelet-activating factor acetyltransferase activity	GO:0006629//lipid metabolic process;GO:0006644//phospholipid metabolic process;GO:0006656//phosphatidylcholine biosynthetic process;GO:0008203//cholesterol metabolic process;GO:0030301//cholesterol transport;GO:0034372//very-low-density lipoprotein particle remodeling;GO:0034375//high-density lipoprotein particle remodeling;GO:0034435//cholesterol esterification;GO:0042632//cholesterol homeostasi…
MSTRG.25784	167	91	95	123	225	135	408	486	372	407	405	612	5.06	3.9	2.82	3.01	5.03	3.46	13.2	14.32	11.77	10.73	10.58	12.91	3.88	12.2517	1.6588	5.38489e-33	1.05014e-29	--	-	-	-	-	-	-	-	-
ENSGALG00000050634	395	340	651	515	417	625	90	89	92	100	124	107	9.12	11.09	14.64	9.98	7.06	11.93	2.19	1.93	2.17	1.91	2.4	1.7	10.6367	2.05	-2.3754	1.60021e-30	2.89776e-27	CYP2G1	cytochrome P450 2G1-like [Source:NCBI gene;Acc:112530469]	-	-	-	-	-	GO:0004497//monooxygenase activity;GO:0005506//iron ion binding;GO:0016705//oxidoreductase activity, acting on paired donors, with incorporation or reduction of molecular oxygen;GO:0016712//oxidoreductase activity, acting on paired donors, with incorporation or reduction of molecular oxygen, reduced flavin or flavoprotein as one donor, and incorporation of one atom of oxygen;GO:0020037//heme bind…	-
ENSGALG00000014908	281	270	463	314	929	499	2863	2936	2393	2249	2695	2157	6.32	8.25	10.28	5.45	14.58	9.36	65.33	60.68	53.77	41.72	49.53	32	9.04	50.505	2.482	3.12384e-30	5.2797e-27	FST	follistatin [Source:NCBI gene;Acc:396119]	Environmental Information Processing	Signal transduction	ko04350//TGF-beta signaling pathway	K04661	GO:0005634//nucleus;GO:0005737//cytoplasm	GO:0005515//protein binding;GO:0038102//activin receptor antagonist activity;GO:0048185//activin binding	GO:0000122//negative regulation of transcription from RNA polymerase II promoter;GO:0001501//skeletal system development;GO:0002244//hematopoietic progenitor cell differentiation;GO:0007276//gamete generation;GO:0007389//pattern specification process;GO:0008585//female gonad development;GO:0030509//BMP signaling pathway;GO:0032926//negative regulation of activin receptor signaling pathway;GO:0043…
MSTRG.11748	34	16	42	35	69	39	202	160	143	178	140	210	1.08	0.72	1.3	0.93	1.61	1.02	6.75	4.86	4.71	4.84	3.79	4.59	1.11	4.92333	2.1491	5.17483e-30	8.19951e-27	--	XP_046793532.1 basic proline-rich protein-like [Gallus gallus]	-	-	-	-	-	-	-
ENSGALG00000026258	736	487	574	777	724	800	243	252	232	309	262	412	14.09	13.12	10.39	12.2	10.02	12.44	4.62	4.34	4.39	4.82	4.09	5.22	12.0433	4.58	-1.3948	1.2116e-29	1.80686e-26	MAF	MAF bZIP transcription factor [Source:NCBI gene;Acc:693248]	Human Diseases;Organismal Systems;Human Diseases	Cancer: overview;Immune system;Immune disease	ko05202//Transcriptional misregulation in cancer;ko04658//Th1 and Th2 cell differentiation;ko05321//Inflammatory bowel disease	K09035;K09035;K09035	GO:0005634//nucleus;GO:0005737//cytoplasm;GO:0090575//RNA polymerase II transcription factor complex	GO:0000978//RNA polymerase II core promoter proximal region sequence-specific DNA binding;GO:0000981//RNA polymerase II transcription factor activity, sequence-specific DNA binding;GO:0001228//transcriptional activator activity, RNA polymerase II transcription regulatory region sequence-specific binding;GO:0003677//DNA binding;GO:0003700//transcription factor activity, sequence-specific DNA bindi…	GO:0000122//negative regulation of transcription from RNA polymerase II promoter;GO:0002088//lens development in camera-type eye;GO:0006355//regulation of transcription, DNA-templated;GO:0006357//regulation of transcription from RNA polymerase II promoter;GO:0010628//positive regulation of gene expression;GO:0032330//regulation of chondrocyte differentiation;GO:0045944//positive regulation of tra…
ENSGALG00000007045	635	472	539	820	712	846	217	269	231	278	278	395	7.88	8.24	6.57	8.51	6.46	8.67	2.82	3.18	2.96	2.94	2.93	3.36	7.72167	3.03167	-1.3488	3.08605e-29	4.34653e-26	ADGRA1	adhesion G protein-coupled receptor A1 [Source:NCBI gene;Acc:423825]	-	-	-	-	GO:0016020//membrane;GO:0016021//integral component of membrane	GO:0004888//transmembrane signaling receptor activity;GO:0004930//G-protein coupled receptor activity;GO:0005515//protein binding	GO:0007166//cell surface receptor signaling pathway;GO:0007186//G-protein coupled receptor signaling pathway
MSTRG.31248	179	297	363	430	302	515	52	55	56	39	42	59	14.36	33.52	28.18	28.76	17.72	34.02	4.37	4.2	4.63	2.66	2.86	3.24	26.0933	3.66	-2.8338	1.30944e-27	1.7472e-24	--	-	-	-	-	-	-	-	-
ENSGALG00000033256	645	422	733	608	1060	847	1438	1503	1374	1427	1670	1881	9.2	8.48	10.14	7.23	11.07	9.96	21.43	20.33	20.12	17.31	20.12	18.36	9.34667	19.6117	1.0692	1.72346e-27	2.18466e-24	PCSK5	proprotein convertase subtilisin/kexin type 5 [Source:NCBI gene;Acc:395456]	-	-	-	-	GO:0005615//extracellular space;GO:0005794//Golgi apparatus	GO:0004175//endopeptidase activity;GO:0004252//serine-type endopeptidase activity;GO:0008236//serine-type peptidase activity;GO:0042277//peptide binding	GO:0001822//kidney development;GO:0003279//cardiac septum development;GO:0006508//proteolysis;GO:0007368//determination of left/right symmetry;GO:0007507//heart development;GO:0009952//anterior/posterior pattern specification;GO:0016485//protein processing;GO:0016486//peptide hormone processing;GO:0019058//viral life cycle;GO:0030323//respiratory tube development;GO:0035108//limb morphogenesis;GO…
MSTRG.31532	1028	2474	3059	3599	1851	2995	174	304	321	256	361	417	11.94	40.43	34.38	34.85	15.72	28.64	2.12	3.36	3.84	2.53	3.56	3.32	27.66	3.12167	-3.1474	1.83624e-27	2.21678e-24	--	XP_046761477.1 uncharacterized protein LOC100858941 [Gallus gallus]	-	-	-	-	-	-	-
ENSGALG00000042607	156	358	463	305	252	612	40	33	27	26	28	37	9.14	29.53	26.26	14.91	10.8	29.54	2.45	1.84	1.63	1.3	1.39	1.49	20.03	1.68333	-3.5728	2.08718e-27	2.40519e-24	RSPO3	R-spondin 3 [Source:NCBI gene;Acc:421715]	Environmental Information Processing	Signal transduction	ko04310//Wnt signaling pathway	K23098	GO:0005576//extracellular region	GO:0005102//receptor binding;GO:0005109//frizzled binding;GO:0008201//heparin binding	GO:0001525//angiogenesis;GO:0001974//blood vessel remodeling;GO:0002040//sprouting angiogenesis;GO:0030177//positive regulation of Wnt signaling pathway;GO:0090263//positive regulation of canonical Wnt signaling pathway;GO:2000052//positive regulation of non-canonical Wnt signaling pathway
MSTRG.27124	136	78	95	110	206	117	352	365	302	316	309	448	4.03	3.25	2.72	2.71	4.46	2.87	10.86	10.23	9.19	7.97	7.77	9.03	3.34	9.175	1.4579	5.6492e-27	6.22689e-24	--	-	-	-	-	-	-	-	-
ENSGALG00000048869	169	81	159	190	257	181	361	378	320	358	409	483	3.08	2.07	2.81	2.89	3.43	2.72	6.9	6.57	6.02	5.56	6.34	6.04	2.83333	6.23833	1.1387	5.89748e-27	6.2297e-24	Ptchd3	patched domain-containing protein 3-like [Source:NCBI gene;Acc:101750175]	-	-	-	-	GO:0016020//membrane;GO:0016021//integral component of membrane	-	-
ENSGALG00000052192	4713	1937	3817	3910	6900	2983	26678	28160	17438	14215	13585	27386	120.33	69.6	94.3	83.22	128.83	62.7	713.04	684.17	459.15	309.13	294.44	478.92	93.1633	489.808	2.3944	1.02827e-26	1.04275e-23	TUBA1B	tubulin alpha-1A chain-like [Source:NCBI gene;Acc:100859737]	Human Diseases;Human Diseases;Human Diseases;Human Diseases;Human Diseases;Human Diseases;Cellular Processes;Human Diseases;Human Diseases;Cellular Processes;Cellular Processes;Cellular Processes	Neurodegenerative disease;Neurodegenerative disease;Neurodegenerative disease;Neurodegenerative disease;Infectious disease: bacterial;Infectious disease: bacterial;Transport and catabolism;Neurodegenerative disease;Neurodegenerative disease;Cellular community - eukaryotes;Cell growth and death;Cellular community - eukaryotes	ko05022//Pathways of neurodegeneration - multiple diseases;ko05014//Amyotrophic lateral sclerosis;ko05010//Alzheimer disease;ko05016//Huntington disease;ko05130//Pathogenic Escherichia coli infection;ko05132//Salmonella infection;ko04145//Phagosome;ko05020//Prion disease;ko05012//Parkinson disease;ko04530//Tight junction;ko04210//Apoptosis;ko04540//Gap junction	K07374;K07374;K07374;K07374;K07374;K07374;K07374;K07374;K07374;K07374;K07374;K07374	GO:0005874//microtubule;GO:0005881//cytoplasmic microtubule;GO:0015630//microtubule cytoskeleton	GO:0003725//double-stranded RNA binding;GO:0003924//GTPase activity;GO:0005200//structural constituent of cytoskeleton;GO:0005525//GTP binding;GO:0031625//ubiquitin protein ligase binding	GO:0000226//microtubule cytoskeleton organization;GO:0007017//microtubule-based process;GO:0071353//cellular response to interleukin-4
ENSGALG00000014971	28	13	44	42	122	34	508	607	406	291	390	393	0.89	0.58	1.35	1.11	2.82	0.89	16.83	18.28	13.25	7.84	10.48	8.52	1.27333	12.5333	3.2991	1.66562e-26	1.62411e-23	SLC2A9	solute carrier family 2 member 9 [Source:NCBI gene;Acc:422843]	-	-	-	-	GO:0005886//plasma membrane;GO:0016020//membrane;GO:0016021//integral component of membrane;GO:0016323//basolateral plasma membrane;GO:0016324//apical plasma membrane	GO:0005355//glucose transmembrane transporter activity;GO:0015143//urate transmembrane transporter activity;GO:0022857//transmembrane transporter activity	GO:0015747//urate transport;GO:0046415//urate metabolic process;GO:0055085//transmembrane transport;GO:1904659//glucose transmembrane transport
ENSGALG00000012934	1531	1084	1024	1329	1200	1390	262	294	313	452	422	570	23.85	23.84	15.4	17.24	13.67	17.84	4.23	4.33	5.04	5.98	5.58	6.11	18.64	5.21167	-1.8386	3.50014e-26	3.2865e-23	BICD1	BICD cargo adaptor 1 [Source:NCBI gene;Acc:427919]	-	-	-	-	GO:0005794//Golgi apparatus;GO:0005802//trans-Golgi network;GO:0005813//centrosome;GO:0005829//cytosol;GO:0005881//cytoplasmic microtubule;GO:0016020//membrane;GO:0031410//cytoplasmic vesicle;GO:0048471//perinuclear region of cytoplasm;GO:0099503//secretory vesicle	GO:0008093//cytoskeletal adaptor activity;GO:0019901//protein kinase binding;GO:0031267//small GTPase binding;GO:0034452//dynactin binding;GO:0045505//dynein intermediate chain binding;GO:0070840//dynein complex binding	GO:0016032//viral process;GO:0033365//protein localization to organelle;GO:0048260//positive regulation of receptor-mediated endocytosis;GO:0070507//regulation of microtubule cytoskeleton organization;GO:0072385//minus-end-directed organelle transport along microtubule;GO:1904781//positive regulation of protein localization to centrosome
ENSGALG00000009837	560	366	590	530	1146	654	1432	1682	1415	1741	1812	1875	8.99	8.27	9.17	7.1	13.46	8.65	24.08	25.71	23.44	23.82	24.71	20.63	9.27333	23.7317	1.3557	1.18033e-25	1.06871e-22	DTL	denticleless E3 ubiquitin protein ligase homolog [Source:NCBI gene;Acc:421373]	-	-	-	-	GO:0005634//nucleus;GO:0005654//nucleoplasm;GO:0005694//chromosome;GO:0005730//nucleolus;GO:0005737//cytoplasm;GO:0005813//centrosome;GO:0005815//microtubule organizing center;GO:0005829//cytosol;GO:0005856//cytoskeleton;GO:0031464//Cul4A-RING E3 ubiquitin ligase complex;GO:0031465//Cul4B-RING E3 ubiquitin ligase complex;GO:0080008//Cul4-RING E3 ubiquitin ligase complex	GO:0004842//ubiquitin-protein transferase activity;GO:0005515//protein binding;GO:0030674//protein binding, bridging	GO:0000209//protein polyubiquitination;GO:0006260//DNA replication;GO:0006511//ubiquitin-dependent protein catabolic process;GO:0006513//protein monoubiquitination;GO:0006974//cellular response to DNA damage stimulus;GO:0007095//mitotic G2 DNA damage checkpoint;GO:0009411//response to UV;GO:0010971//positive regulation of G2/M transition of mitotic cell cycle;GO:0016567//protein ubiquitination;GO…
ENSGALG00000038612	261	163	257	250	481	400	698	716	624	734	791	804	9.58	8.41	9.12	7.65	12.9	12.08	26.81	25	23.61	22.94	24.63	20.2	9.95667	23.865	1.2612	2.09262e-25	1.82938e-22	Col4a3	AAY43819.1 type IV collagen alpha 3 chain, partial [Gallus gallus]	Human Diseases;Environmental Information Processing;Human Diseases;Cellular Processes;Human Diseases;Organismal Systems;Human Diseases;Environmental Information Processing;Human Diseases;Organismal Systems	Cancer: overview;Signal transduction;Infectious disease: viral;Cellular community - eukaryotes;Infectious disease: parasitic;Endocrine system;Endocrine and metabolic disease;Signaling molecules and interaction;Cancer: specific types;Digestive system	ko05200//Pathways in cancer;ko04151//PI3K-Akt signaling pathway;ko05165//Human papillomavirus infection;ko04510//Focal adhesion;ko05146//Amoebiasis;ko04926//Relaxin signaling pathway;ko04933//AGE-RAGE signaling pathway in diabetic complications;ko04512//ECM-receptor interaction;ko05222//Small cell lung cancer;ko04974//Protein digestion and absorption	K06237;K06237;K06237;K06237;K06237;K06237;K06237;K06237;K06237;K06237	GO:0005581//collagen trimer;GO:0005604//basement membrane;GO:0005615//extracellular space;GO:0016020//membrane;GO:0031012//extracellular matrix	GO:0005201//extracellular matrix structural constituent	GO:0030198//extracellular matrix organization
ENSGALG00000010391	2256	1887	1791	3049	2119	2561	437	578	577	794	782	1095	30.59	36.01	23.5	34.47	21.01	28.59	6.2	7.46	8.07	9.17	9	10.17	29.0283	8.345	-1.7985	3.75135e-25	3.17014e-22	MMRN1	multimerin 1 [Source:NCBI gene;Acc:428741]	-	-	-	-	GO:0031091//platelet alpha granule	GO:0005515//protein binding	GO:0007596//blood coagulation;GO:0033627//cell adhesion mediated by integrin;GO:0061045//negative regulation of wound healing;GO:1901731//positive regulation of platelet aggregation
MSTRG.14217	8	1	12	9	11	7	107	77	82	56	48	172	0.15	0.04	0.32	0.22	0.15	0.21	1.73	1.34	1.58	0.84	0.81	1.95	0.181667	1.375	2.9201	4.94759e-25	3.91973e-22	--	-	-	-	-	-	-	-	-
ENSGALG00000007358	226	155	220	265	242	304	60	58	48	66	69	133	3.15	3.12	3.04	3.08	2.46	3.48	0.87	0.77	0.69	0.78	0.81	1.27	3.055	0.865	-1.8204	6.07765e-25	4.66911e-22	CILP	cartilage intermediate layer protein [Source:NCBI gene;Acc:415533]	-	-	-	-	GO:0005615//extracellular space	-	GO:0010629//negative regulation of gene expression;GO:0043569//negative regulation of insulin-like growth factor receptor signaling pathway;GO:0060392//negative regulation of SMAD protein import into nucleus;GO:0071560//cellular response to transforming growth factor beta stimulus
MSTRG.29150	94	96	95	147	119	181	19	18	22	29	30	27	1.11	1.48	1.18	1.64	1.12	1.81	0.21	0.21	0.34	0.29	0.34	0.22	1.39	0.268333	-2.373	7.17424e-25	5.34945e-22	--	POI28076.1 hypothetical protein CIB84_008174 [Bambusicola thoracicus]	-	-	-	-	-	-	-
ENSGALG00000015147	1227	1321	1754	2750	1836	2171	314	428	490	544	581	673	17.04	25.82	23.58	31.85	18.65	24.83	4.57	5.66	7.02	6.44	6.85	6.4	23.6283	6.15667	-1.9403	8.22758e-25	5.95959e-22	ALDH1A1	aldehyde dehydrogenase 1 family member A1 [Source:NCBI gene;Acc:395264]	Metabolism;Metabolism	Global and overview maps;Metabolism of cofactors and vitamins	ko01100//Metabolic pathways;ko00830//Retinol metabolism	K07249;K07249	GO:0005829//cytosol	GO:0004029//aldehyde dehydrogenase (NAD) activity;GO:0016491//oxidoreductase activity;GO:0016620//oxidoreductase activity, acting on the aldehyde or oxo group of donors, NAD or NADP as acceptor	GO:0030392//fructosamine catabolic process
ENSGALG00000011149	3282	2148	2461	4450	3871	3776	1036	1110	1208	1342	1473	2118	29.39	27.06	21.33	33.22	25.35	27.84	9.71	9.46	11.16	10.24	11.2	12.99	27.365	10.7933	-1.3422	1.05381e-24	7.42117e-22	PLA2R1	phospholipase A2 receptor 1 [Source:NCBI gene;Acc:404304]	Human Diseases;Cellular Processes	Infectious disease: bacterial;Transport and catabolism	ko05152//Tuberculosis;ko04145//Phagosome	K06560;K06560	GO:0005886//plasma membrane;GO:0009986//cell surface;GO:0043235//receptor complex	GO:0043274//phospholipase binding	GO:0001819//positive regulation of cytokine production;GO:0006898//receptor-mediated endocytosis;GO:0043517//positive regulation of DNA damage response, signal transduction by p53 class mediator;GO:0072593//reactive oxygen species metabolic process;GO:0090238//positive regulation of arachidonic acid secretion;GO:0090399//replicative senescence;GO:0090403//oxidative stress-induced premature senesc…
MSTRG.15805	27	29	18	34	24	26	293	364	194	148	99	638	0.21	0.31	0.13	0.22	0.14	0.16	2.36	2.67	1.54	0.97	0.65	3.37	0.195	1.92667	3.3046	1.40543e-24	9.62985e-22	--	PKU40660.1 hypothetical protein llap_9027 [Limosa lapponica baueri]	-	-	-	-	-	-	-
ENSGALG00000008888	159	185	153	223	329	263	670	747	553	501	601	805	3.39	5.51	3.18	3.96	5.11	4.57	14.96	15.19	12.2	9.08	10.91	11.76	4.28667	12.35	1.5266	1.57978e-24	1.05396e-21	IL1RAPL2	interleukin 1 receptor accessory protein like 2 [Source:NCBI gene;Acc:422379]	-	-	-	-	-	GO:0003953//NAD+ nucleosidase activity	GO:0007165//signal transduction
ENSGALG00000009107	814	1010	998	1435	1096	1437	265	342	298	382	358	501	7.58	14.08	9.75	11.4	7.7	11.79	2.6	2.88	2.7	3	2.73	3.07	10.3833	2.83	-1.8754	1.63289e-24	1.06146e-21	NRXN1	neurexin 1 [Source:NCBI gene;Acc:395398]	Environmental Information Processing	Signaling molecules and interaction	ko04514//Cell adhesion molecules	K07377	GO:0005730//nucleolus;GO:0005783//endoplasmic reticulum;GO:0005886//plasma membrane;GO:0009986//cell surface;GO:0016020//membrane;GO:0016021//integral component of membrane;GO:0031965//nuclear membrane;GO:0031982//vesicle;GO:0032991//macromolecular complex;GO:0042734//presynaptic membrane;GO:0043025//neuronal cell body	GO:0005246//calcium channel regulator activity;GO:0033130//acetylcholine receptor binding;GO:0046872//metal ion binding;GO:0050839//cell adhesion molecule binding;GO:0097109//neuroligin family protein binding	GO:0001525//angiogenesis;GO:0007155//cell adhesion;GO:0007268//synaptic transmission;GO:0007269//neurotransmitter secretion;GO:0007416//synapse assembly;GO:0007612//learning;GO:0030534//adult behavior;GO:0050885//neuromuscular process controlling balance;GO:0051965//positive regulation of synapse assembly;GO:0051968//positive regulation of synaptic transmission, glutamatergic;GO:0060134//prepulse…
MSTRG.24739	3142	3419	4922	4249	3844	6978	1206	1073	977	1059	1054	1575	50.75	77.7	76.93	57.21	45.4	92.79	20.39	16.49	16.27	14.57	14.45	17.42	66.7967	16.5983	-2.0087	2.06796e-24	1.29892e-21	ZP3	XP_046773652.1 zona pellucida sperm-binding protein 1 isoform X2 [Gallus gallus]	-	-	-	-	-	-	-
ENSGALG00000032854	252	212	90	144	228	460	16	21	23	25	27	22	12.66	14.99	4.38	6.03	8.38	19.03	0.84	1	1.19	1.07	1.15	0.76	10.9117	1.00167	-3.4454	2.10064e-24	1.29892e-21	ACP5	acid phosphatase 5, tartrate resistant [Source:NCBI gene;Acc:107057619]	Metabolism;Human Diseases;Cellular Processes;Organismal Systems;Metabolism	Global and overview maps;Immune disease;Transport and catabolism;Development and regeneration;Metabolism of cofactors and vitamins	ko01100//Metabolic pathways;ko05323//Rheumatoid arthritis;ko04142//Lysosome;ko04380//Osteoclast differentiation;ko00740//Riboflavin metabolism	K14379;K14379;K14379;K14379;K14379	GO:0005764//lysosome	GO:0003993//acid phosphatase activity;GO:0008198//ferrous iron binding;GO:0008199//ferric iron binding;GO:0016787//hydrolase activity	GO:0016311//dephosphorylation;GO:0032496//response to lipopolysaccharide;GO:0032691//negative regulation of interleukin-1 beta production;GO:0032695//negative regulation of interleukin-12 production;GO:0032720//negative regulation of tumor necrosis factor production;GO:0032929//negative regulation of superoxide anion generation;GO:0034097//response to cytokine;GO:0045019//negative regulation of n…
MSTRG.2182	3	7	26	6	40	14	258	278	202	181	214	166	0.03	0.08	0.21	0.04	0.25	0.1	2.27	2.22	1.75	1.3	1.53	0.96	0.118333	1.67167	3.8204	2.74126e-24	1.65468e-21	--	-	-	-	-	-	-	-	-
ENSGALG00000014585	356	572	768	657	322	780	90	74	68	85	71	125	25.38	57.44	53.05	39.11	16.8	45.82	6.72	5.03	5.01	5.17	4.3	6.11	39.6	5.39	-2.8771	4.07825e-24	2.40446e-21	CCL3L1	C-C motif chemokine ligand 26 [Source:NCBI gene;Acc:417534]	Environmental Information Processing;Human Diseases;Human Diseases;Human Diseases;Organismal Systems;Human Diseases;Organismal Systems;Environmental Information Processing	Signaling molecules and interaction;Infectious disease: viral;Cardiovascular disease;Immune disease;Immune system;Infectious disease: parasitic;Immune system;Signaling molecules and interaction	ko04060//Cytokine-cytokine receptor interaction;ko05163//Human cytomegalovirus infection;ko05417//Lipid and atherosclerosis;ko05323//Rheumatoid arthritis;ko04062//Chemokine signaling pathway;ko05142//Chagas disease;ko04620//Toll-like receptor signaling pathway;ko04061//Viral protein interaction with cytokine and cytokine receptor	K05408;K05408;K05408;K05408;K05408;K05408;K05408;K05408	GO:0005576//extracellular region;GO:0005615//extracellular space	GO:0005125//cytokine activity;GO:0008009//chemokine activity;GO:0031726//CCR1 chemokine receptor binding;GO:0031729//CCR4 chemokine receptor binding;GO:0031730//CCR5 chemokine receptor binding;GO:0048020//CCR chemokine receptor binding	GO:0002548//monocyte chemotaxis;GO:0006954//inflammatory response;GO:0006955//immune response;GO:0007186//G-protein coupled receptor signaling pathway;GO:0009615//response to virus;GO:0030593//neutrophil chemotaxis;GO:0043547//positive regulation of GTPase activity;GO:0048247//lymphocyte chemotaxis;GO:0070098//chemokine-mediated signaling pathway;GO:0070374//positive regulation of ERK1 and ERK2 c…
ENSGALG00000039432	160	120	131	205	174	231	44	36	40	54	53	79	6.04	6.37	4.78	6.45	4.8	7.18	1.74	1.29	1.56	1.74	1.7	2.04	5.93667	1.67833	-1.8226	5.63726e-24	3.18734e-21	P2RY13	purinergic receptor P2Y13 [Source:NCBI gene;Acc:107049027]	Environmental Information Processing	Signaling molecules and interaction	ko04080//Neuroactive ligand-receptor interaction	K08388	GO:0005783//endoplasmic reticulum;GO:0016021//integral component of membrane	GO:0004930//G-protein coupled receptor activity;GO:0045028//G-protein coupled purinergic nucleotide receptor activity	GO:0007186//G-protein coupled receptor signaling pathway;GO:0007194//negative regulation of adenylate cyclase activity;GO:0071407//cellular response to organic cyclic compound
ENSGALG00000036686	475	534	593	720	873	1638	139	144	144	168	175	185	11.91	18.87	14.35	15.03	16.06	33.79	3.62	3.39	3.73	3.61	3.7	3.15	18.335	3.53333	-2.3755	5.65755e-24	3.18734e-21	PLTP	phospholipid transfer protein [Source:NCBI gene;Acc:428164]	Organismal Systems;Organismal Systems	Endocrine system;Digestive system	ko03320//PPAR signaling pathway;ko04979//Cholesterol metabolism	K08761;K08761	GO:0005576//extracellular region;GO:0005615//extracellular space;GO:0005634//nucleus;GO:0034364//high-density lipoprotein particle	GO:0008035//high-density lipoprotein particle binding;GO:0008289//lipid binding;GO:0008429//phosphatidylethanolamine binding;GO:0008526//phosphatidylinositol transporter activity;GO:0019992//diacylglycerol binding;GO:0030169//low-density lipoprotein particle binding;GO:0031210//phosphatidylcholine binding;GO:0034189//very-low-density lipoprotein particle binding;GO:0070300//phosphatidic acid bind…	GO:0006629//lipid metabolic process;GO:0006869//lipid transport;GO:0010189//vitamin E biosynthetic process;GO:0010875//positive regulation of cholesterol efflux;GO:0015914//phospholipid transport;GO:0030317//sperm motility;GO:0034375//high-density lipoprotein particle remodeling;GO:0035627//ceramide transport;GO:0046836//glycolipid transport
ENSGALG00000007001	253	476	296	400	450	709	57	64	68	85	68	121	3.29	8.71	3.73	4.34	4.28	7.59	0.78	0.79	0.91	0.94	0.75	1.08	5.32333	0.875	-2.605	6.30768e-24	3.47635e-21	TLR4	toll like receptor 4 [Source:NCBI gene;Acc:417241]	Environmental Information Processing;Human Diseases;Human Diseases;Human Diseases;Human Diseases;Cellular Processes;Human Diseases;Organismal Systems;Human Diseases;Human Diseases;Human Diseases;Human Diseases;Environmental Information Processing;Human Diseases;Human Diseases;Human Diseases;Human Diseases;Organismal Systems;Human Diseases;Cellular Processes;Human Diseases;Human Diseases;Human Dis…	Signal transduction;Infectious disease: viral;Infectious disease: bacterial;Infectious disease: bacterial;Infectious disease: bacterial;Transport and catabolism;Infectious disease: bacterial;Immune system;Infectious disease: bacterial;Infectious disease: viral;Cardiovascular disease;Cancer: overview;Signal transduction;Immune disease;Infectious disease: parasitic;Infectious disease: viral;Infecti…	ko04151//PI3K-Akt signaling pathway;ko05171//Coronavirus disease - COVID-19;ko05130//Pathogenic Escherichia coli infection;ko05152//Tuberculosis;ko05132//Salmonella infection;ko04145//Phagosome;ko05135//Yersinia infection;ko04613//Neutrophil extracellular trap formation;ko05131//Shigellosis;ko05170//Human immunodeficiency virus 1 infection;ko05417//Lipid and atherosclerosis;ko05205//Proteoglycans…	K10160;K10160;K10160;K10160;K10160;K10160;K10160;K10160;K10160;K10160;K10160;K10160;K10160;K10160;K10160;K10160;K10160;K10160;K10160;K10160;K10160;K10160;K10160;K10160;K10160;K10160;K10160;K10160;K10160;K10160;K10160	GO:0001891//phagocytic cup;GO:0005737//cytoplasm;GO:0005794//Golgi apparatus;GO:0005886//plasma membrane;GO:0005887//integral component of plasma membrane;GO:0009897//external side of plasma membrane;GO:0009986//cell surface;GO:0016020//membrane;GO:0016021//integral component of membrane;GO:0031226//intrinsic component of plasma membrane;GO:0043235//receptor complex;GO:0046696//lipopolysaccharide…	GO:0001530//lipopolysaccharide binding;GO:0001875//lipopolysaccharide receptor activity;GO:0003953//NAD+ nucleosidase activity;GO:0004888//transmembrane signaling receptor activity;GO:0005102//receptor binding;GO:0005515//protein binding;GO:0038023//signaling receptor activity;GO:0042802//identical protein binding;GO:0046982//protein heterodimerization activity	GO:0002218//activation of innate immune response;GO:0002224//toll-like receptor signaling pathway;GO:0002246//wound healing involved in inflammatory response;GO:0002322//B cell proliferation involved in immune response;GO:0002376//immune system process;GO:0002537//nitric oxide production involved in inflammatory response;GO:0002730//regulation of dendritic cell cytokine production;GO:0002755//MyD…
ENSGALG00000052387	43	23	43	60	107	61	473	613	284	228	183	589	0.69	0.5	0.67	0.79	1.25	0.79	7.87	9.27	4.66	3.08	2.47	6.41	0.781667	5.62667	2.8477	1.3096e-23	7.06405e-21	pol	XP_014810274.1 PREDICTED: uncharacterized protein LOC106895380 [Calidris pugnax]	-	-	-	-	-	GO:0003676//nucleic acid binding;GO:0004523//RNA-DNA hybrid ribonuclease activity	GO:0015074//DNA integration;GO:0044260//cellular macromolecule metabolic process;GO:0090502//RNA phosphodiester bond hydrolysis, endonucleolytic
ENSGALG00000043610	405	916	723	484	502	1144	85	84	80	90	82	145	17.46	55.64	29.76	17.08	15.42	40.88	3.77	3.42	3.6	3.31	2.91	4.08	29.3733	3.515	-3.0629	1.55008e-23	8.18701e-21	TECTA	alpha-tectorin-like [Source:NCBI gene;Acc:100857892]	-	-	-	-	GO:0005615//extracellular space	-	GO:0007160//cell-matrix adhesion
ENSGALG00000047357	130	193	206	173	164	309	19	24	29	29	19	58	2.65	5.53	4.06	2.94	2.44	5.18	0.41	0.47	0.61	0.5	0.33	0.81	3.8	0.521667	-2.8648	1.67916e-23	8.68776e-21	RRH	XP_003640998.2 opsin-5 [Gallus gallus]	-	-	-	-	GO:0005887//integral component of plasma membrane;GO:0016020//membrane;GO:0016021//integral component of membrane	GO:0004930//G-protein coupled receptor activity;GO:0008020//G-protein coupled photoreceptor activity;GO:0009881//photoreceptor activity	GO:0007186//G-protein coupled receptor signaling pathway;GO:0007602//phototransduction;GO:0009584//detection of visible light;GO:0018298//protein-chromophore linkage;GO:0050896//response to stimulus;GO:0071482//cellular response to light stimulus
ENSGALG00000002112	180	140	161	239	171	347	29	54	22	28	35	59	3.08	3.38	2.67	3.41	2.14	4.9	0.52	0.88	0.39	0.41	0.51	0.69	3.26333	0.566667	-2.5258	2.39385e-23	1.21378e-20	CSF3R	colony stimulating factor 3 receptor [Source:NCBI gene;Acc:419620]	Human Diseases;Environmental Information Processing;Environmental Information Processing;Organismal Systems;Environmental Information Processing	Cancer: overview;Signal transduction;Signaling molecules and interaction;Immune system;Signal transduction	ko05200//Pathways in cancer;ko04151//PI3K-Akt signaling pathway;ko04060//Cytokine-cytokine receptor interaction;ko04640//Hematopoietic cell lineage;ko04630//JAK-STAT signaling pathway	K05061;K05061;K05061;K05061;K05061	GO:0016020//membrane	GO:0004896//cytokine receptor activity;GO:0005515//protein binding;GO:0051916//granulocyte colony-stimulating factor binding	GO:0030593//neutrophil chemotaxis;GO:0045637//regulation of myeloid cell differentiation
ENSGALG00000049341	80	60	120	97	181	96	291	453	359	365	387	328	1.19	1.26	1.72	1.2	1.96	1.16	4.5	6.37	5.47	4.59	4.85	3.32	1.415	4.85	1.7772	2.7962e-23	1.38998e-20	pol	XP_028649172.1 uncharacterized protein LOC114645493 [Erpetoichthys calabaricus]	-	-	-	-	-	GO:0003676//nucleic acid binding;GO:0003723//RNA binding;GO:0003887//DNA-directed DNA polymerase activity;GO:0004190//aspartic-type endopeptidase activity;GO:0004523//RNA-DNA hybrid ribonuclease activity;GO:0016787//hydrolase activity	GO:0006310//DNA recombination;GO:0006508//proteolysis;GO:0015074//DNA integration;GO:0044260//cellular macromolecule metabolic process;GO:0046718//viral entry into host cell;GO:0071897//DNA biosynthetic process;GO:0090502//RNA phosphodiester bond hydrolysis, endonucleolytic
ENSGALG00000003589	183	264	636	482	194	348	39	26	33	34	32	57	4.96	10.07	16.69	10.89	3.85	7.77	1.1	0.67	0.92	0.79	0.74	1.06	9.03833	0.88	-3.3605	2.89977e-23	1.41375e-20	VTN	vitronectin [Source:NCBI gene;Acc:395935]	Environmental Information Processing;Human Diseases;Cellular Processes;Human Diseases;Environmental Information Processing;Organismal Systems	Signal transduction;Infectious disease: viral;Cellular community - eukaryotes;Cancer: overview;Signaling molecules and interaction;Immune system	ko04151//PI3K-Akt signaling pathway;ko05165//Human papillomavirus infection;ko04510//Focal adhesion;ko05205//Proteoglycans in cancer;ko04512//ECM-receptor interaction;ko04610//Complement and coagulation cascades	K06251;K06251;K06251;K06251;K06251;K06251	GO:0031012//extracellular matrix	GO:0005044//scavenger receptor activity;GO:0030247//polysaccharide binding;GO:0050840//extracellular matrix binding	GO:0006955//immune response;GO:0007160//cell-matrix adhesion;GO:0010811//positive regulation of cell-substrate adhesion;GO:0030198//extracellular matrix organization;GO:0048709//oligodendrocyte differentiation
ENSGALG00000017302	262	204	424	440	398	542	80	115	87	91	99	157	5.04	5.52	7.91	7.07	5.62	8.58	1.61	2.11	1.73	1.49	1.62	2.07	6.62333	1.77167	-1.9025	6.53432e-23	3.12562e-20	SLCO2B1	solute carrier organic anion transporter family member 2B1 [Source:NCBI gene;Acc:419051]	-	-	-	-	GO:0005615//extracellular space;GO:0005886//plasma membrane;GO:0005887//integral component of plasma membrane;GO:0016020//membrane;GO:0016021//integral component of membrane	GO:0005515//protein binding;GO:0015125//bile acid transmembrane transporter activity;GO:0015347//sodium-independent organic anion transmembrane transporter activity;GO:0022857//transmembrane transporter activity	GO:0006811//ion transport;GO:0015721//bile acid and bile salt transport;GO:0043252//sodium-independent organic anion transport;GO:0055085//transmembrane transport
MSTRG.2117	682	359	739	454	1289	637	2645	2225	2187	2364	2220	2569	8.41	6.22	8.81	4.67	11.62	6.47	34.14	26.11	27.83	24.84	23.24	21.69	7.7	26.3083	1.7726	7.69445e-23	3.6124e-20	ev-2	XP_046761090.1 uncharacterized protein LOC107057342 [Gallus gallus]	-	-	-	-	-	-	-
ENSGALG00000043064	178	132	203	253	172	216	49	55	44	50	55	87	11.15	11.63	12.3	13.21	7.88	11.14	3.21	3.28	2.84	2.67	2.92	3.73	11.2183	3.10833	-1.8516	1.50822e-22	6.82795e-20	EXFABP	extracellular fatty acid-binding protein [Source:NCBI gene;Acc:396393]	-	-	-	-	-	GO:0036094//small molecule binding	-
MSTRG.18406	279	163	137	294	249	256	40	51	53	67	64	99	2.74	2.26	1.3	2.41	1.79	2.07	0.41	0.48	0.54	0.56	0.53	0.67	2.095	0.531667	-1.9784	1.58821e-22	7.06389e-20	--	-	-	-	-	-	-	-	-
ENSGALG00000044326	330	347	583	887	453	698	91	107	109	130	142	176	3.47	5.05	5.91	7.71	3.4	5.81	0.94	1.07	1.16	1.14	1.22	1.27	5.225	1.13333	-2.2049	2.71127e-22	1.16502e-19	DMBT1	deleted in malignant brain tumors 1 protein-like [Source:NCBI gene;Acc:426820]	-	-	-	-	GO:0016020//membrane	GO:0005044//scavenger receptor activity	-
ENSGALG00000041650	2029	1525	1759	1938	2084	2631	683	688	724	880	841	1389	28.94	30.6	24.28	23.04	21.73	30.89	10.2	9.34	10.65	10.69	10.18	13.57	26.58	10.7717	-1.3031	2.97836e-22	1.25846e-19	DUSP7	dual specificity phosphatase 7 [Source:NCBI gene;Acc:415891]	Environmental Information Processing;Organismal Systems	Signal transduction;Development and regeneration	ko04010//MAPK signaling pathway;ko04361//Axon regeneration	K04459;K04459	GO:0005829//cytosol	GO:0008138//protein tyrosine/serine/threonine phosphatase activity;GO:0016791//phosphatase activity;GO:0017017//MAP kinase tyrosine/serine/threonine phosphatase activity	GO:0006470//protein dephosphorylation;GO:0016311//dephosphorylation;GO:0035335//peptidyl-tyrosine dephosphorylation;GO:0043407//negative regulation of MAP kinase activity
MSTRG.30517	43	30	66	88	187	54	322	339	379	372	438	426	3.59	3.59	5.38	6.16	11.45	3.76	28.24	27.03	32.74	26.58	31.15	24.44	5.655	28.3633	2.3264	4.57523e-22	1.90149e-19	--	XP_040535060.1 uncharacterized protein LOC121111491 [Gallus gallus]	-	-	-	-	-	-	-
ENSGALG00000008439	586	971	2055	1867	1311	2183	138	202	205	253	335	295	12.44	29.01	41.86	32.79	20.14	38.27	3.03	4.08	4.42	4.54	6.05	4.26	29.085	4.39667	-2.7258	5.61301e-22	2.29518e-19	CD36	CD36 molecule [Source:NCBI gene;Acc:417730]	Cellular Processes;Human Diseases;Human Diseases;Organismal Systems;Environmental Information Processing;Human Diseases;Environmental Information Processing;Organismal Systems;Organismal Systems;Human Diseases;Organismal Systems;Organismal Systems	Transport and catabolism;Cardiovascular disease;Cardiovascular disease;Immune system;Signal transduction;Endocrine and metabolic disease;Signaling molecules and interaction;Endocrine system;Endocrine system;Infectious disease: parasitic;Digestive system;Digestive system	ko04145//Phagosome;ko05417//Lipid and atherosclerosis;ko05415//Diabetic cardiomyopathy;ko04640//Hematopoietic cell lineage;ko04152//AMPK signaling pathway;ko04931//Insulin resistance;ko04512//ECM-receptor interaction;ko03320//PPAR signaling pathway;ko04920//Adipocytokine signaling pathway;ko05144//Malaria;ko04979//Cholesterol metabolism;ko04975//Fat digestion and absorption	K06259;K06259;K06259;K06259;K06259;K06259;K06259;K06259;K06259;K06259;K06259;K06259	GO:0005794//Golgi apparatus;GO:0005886//plasma membrane;GO:0009897//external side of plasma membrane;GO:0009986//cell surface;GO:0016020//membrane;GO:0031526//brush border membrane;GO:0043235//receptor complex;GO:0045121//membrane raft;GO:0045177//apical part of cell;GO:0071944//cell periphery	GO:0001540//beta-amyloid binding;GO:0005041//low-density lipoprotein receptor activity;GO:0005044//scavenger receptor activity;GO:0005324//long-chain fatty acid transporter activity;GO:0008035//high-density lipoprotein particle binding;GO:0008289//lipid binding;GO:0015636//short-chain fatty acid uptake transporter activity;GO:0030169//low-density lipoprotein particle binding;GO:0035325//Toll-like…	GO:0000122//negative regulation of transcription from RNA polymerase II promoter;GO:0001954//positive regulation of cell-matrix adhesion;GO:0006898//receptor-mediated endocytosis;GO:0006910//phagocytosis, recognition;GO:0006955//immune response;GO:0007166//cell surface receptor signaling pathway;GO:0007204//positive regulation of cytosolic calcium ion concentration;GO:0007263//nitric oxide mediat…
ENSGALG00000040959	543	198	404	466	787	368	1887	2027	1455	1410	1579	1490	25.46	13.05	18.21	18.32	27.01	14.22	92.87	90.5	70.49	56.48	63.01	47.86	19.3783	70.2017	1.8571	7.27516e-22	2.92762e-19	GRP	gastrin releasing peptide [Source:NCBI gene;Acc:425213]	Environmental Information Processing	Signaling molecules and interaction	ko04080//Neuroactive ligand-receptor interaction	K05224	-	GO:0005184//neuropeptide hormone activity	GO:0007218//neuropeptide signaling pathway;GO:0035176//social behavior;GO:0036343//psychomotor behavior;GO:0043207//response to external biotic stimulus;GO:1900738//positive regulation of phospholipase C-activating G-protein coupled receptor signaling pathway
ENSGALG00000011190	86	25	66	46	111	57	314	274	212	253	222	285	8.48	3.47	6.3	3.78	8.01	4.63	32.43	25.72	21.57	21.26	18.59	19.26	5.77833	23.1383	2.0016	9.05639e-22	3.58746e-19	PLAC8	Placenta-specific gene 8-like 2 [Source:NCBI gene;Acc:100857411]	-	-	-	-	-	GO:0003682//chromatin binding	GO:0008284//positive regulation of cell proliferation;GO:0009409//response to cold;GO:0040015//negative regulation of multicellular organism growth;GO:0042742//defense response to bacterium;GO:0043066//negative regulation of apoptotic process;GO:0045944//positive regulation of transcription from RNA polymerase II promoter
ENSGALG00000012119	1146	1206	1731	2148	1335	1706	365	343	410	466	483	734	21.19	31.37	30.97	33.11	18.05	25.97	7.06	6.04	7.82	7.34	7.58	9.3	26.7767	7.52333	-1.8315	9.19857e-22	3.58773e-19	MARCO	macrophage receptor with collagenous structure [Source:NCBI gene;Acc:395488]	Cellular Processes	Transport and catabolism	ko04145//Phagosome	K13884	GO:0016020//membrane	GO:0001664//G-protein coupled receptor binding;GO:0005044//scavenger receptor activity	GO:0006897//endocytosis;GO:0043277//apoptotic cell clearance
ENSGALG00000014242	32	23	47	18	68	48	171	209	143	133	160	200	1.31	1.33	1.85	0.61	2.01	1.62	7.2	8.06	5.96	4.6	5.48	5.56	1.455	6.14333	2.078	1.08935e-21	4.18441e-19	BEND4	BEN domain containing 4 [Source:NCBI gene;Acc:422777]	-	-	-	-	-	GO:0003677//DNA binding	-
ENSGALG00000031341	336	124	149	298	196	183	26	29	29	48	43	65	3.18	1.65	1.37	2.35	1.36	1.43	0.26	0.26	0.28	0.39	0.35	0.42	1.89	0.326667	-2.5325	1.32234e-21	4.93e-19	MGAM	maltase-glucoamylase (alpha-glucosidase) [Source:NCBI gene;Acc:425545]	Metabolism;Organismal Systems;Metabolism;Metabolism	Global and overview maps;Digestive system;Carbohydrate metabolism;Carbohydrate metabolism	ko01100//Metabolic pathways;ko04973//Carbohydrate digestion and absorption;ko00052//Galactose metabolism;ko00500//Starch and sucrose metabolism	K12047;K12047;K12047;K12047	-	GO:0003824//catalytic activity;GO:0004553//hydrolase activity, hydrolyzing O-glycosyl compounds;GO:0030246//carbohydrate binding	GO:0005975//carbohydrate metabolic process
ENSGALG00000007511	469	487	572	744	671	1162	181	186	195	181	185	279	6.38	9.33	7.53	8.44	6.68	13.02	2.58	2.41	2.74	2.1	2.14	2.6	8.56333	2.42833	-1.8182	1.5787e-21	5.80048e-19	ITGB2	integrin subunit beta 2 [Source:NCBI gene;Acc:396181]	Human Diseases;Cellular Processes;Organismal Systems;Cellular Processes;Human Diseases;Environmental Information Processing;Human Diseases;Human Diseases;Organismal Systems;Environmental Information Processing;Human Diseases;Human Diseases;Human Diseases;Environmental Information Processing;Organismal Systems;Organismal Systems;Human Diseases;Human Diseases;Human Diseases	Infectious disease: bacterial;Transport and catabolism;Immune system;Cell motility;Infectious disease: viral;Signal transduction;Immune disease;Infectious disease: parasitic;Immune system;Signaling molecules and interaction;Cardiovascular disease;Infectious disease: bacterial;Infectious disease: parasitic;Signal transduction;Immune system;Immune system;Infectious disease: bacterial;Infectious dis…	ko05152//Tuberculosis;ko04145//Phagosome;ko04613//Neutrophil extracellular trap formation;ko04810//Regulation of actin cytoskeleton;ko05166//Human T-cell leukemia virus 1 infection;ko04015//Rap1 signaling pathway;ko05323//Rheumatoid arthritis;ko05146//Amoebiasis;ko04650//Natural killer cell mediated cytotoxicity;ko04514//Cell adhesion molecules;ko05416//Viral myocarditis;ko05150//Staphylococcus a…	K06464;K06464;K06464;K06464;K06464;K06464;K06464;K06464;K06464;K06464;K06464;K06464;K06464;K06464;K06464;K06464;K06464;K06464;K06464	GO:0005886//plasma membrane;GO:0008305//integrin complex	GO:0038023//signaling receptor activity	GO:0007155//cell adhesion;GO:0007160//cell-matrix adhesion;GO:0007229//integrin-mediated signaling pathway
ENSGALG00000015396	619	396	851	955	889	964	221	240	245	276	292	448	9.04	8.14	12.03	11.63	9.49	11.59	3.38	3.33	3.69	3.43	3.62	4.48	10.32	3.655	-1.4975	1.87077e-21	6.77539e-19	CD200	CD200 molecule [Source:NCBI gene;Acc:418425]	-	-	-	-	GO:0009986//cell surface;GO:0030424//axon;GO:0043025//neuronal cell body;GO:0044297//cell body	-	GO:0032088//negative regulation of NF-kappaB transcription factor activity;GO:0032793//positive regulation of CREB transcription factor activity;GO:0034113//heterotypic cell-cell adhesion;GO:0071636//positive regulation of transforming growth factor beta production;GO:1904465//negative regulation of matrix metallopeptidase secretion
ENSGALG00000014144	386	668	1413	1229	638	1323	113	130	138	152	165	188	5.51	13.41	19.51	14.62	6.66	15.54	1.69	1.76	2.03	1.85	2	1.84	12.5417	1.86167	-2.7521	2.10612e-21	7.52033e-19	CORIN	corin, serine peptidase [Source:NCBI gene;Acc:100857733]	-	-	-	-	GO:0005886//plasma membrane;GO:0009986//cell surface;GO:0015629//actin cytoskeleton;GO:0016020//membrane;GO:0016604//nuclear body	GO:0004175//endopeptidase activity;GO:0004252//serine-type endopeptidase activity;GO:0005515//protein binding	GO:0003050//regulation of systemic arterial blood pressure by atrial natriuretic peptide;GO:0006508//proteolysis;GO:0008217//regulation of blood pressure;GO:0016486//peptide hormone processing;GO:0035813//regulation of renal sodium excretion
ENSGALG00000028770	17	19	29	25	46	39	431	473	279	126	195	143	0.4	0.63	0.66	0.49	0.79	0.75	10.58	10.55	6.75	2.52	3.88	2.3	0.62	6.09667	3.2977	2.22394e-21	7.83075e-19	INHBB	inhibin beta B subunit [Source:NCBI gene;Acc:396126]	Environmental Information Processing;Cellular Processes;Environmental Information Processing	Signaling molecules and interaction;Cellular community - eukaryotes;Signal transduction	ko04060//Cytokine-cytokine receptor interaction;ko04550//Signaling pathways regulating pluripotency of stem cells;ko04350//TGF-beta signaling pathway	K22687;K22687;K22687	GO:0005576//extracellular region;GO:0048471//perinuclear region of cytoplasm;GO:0071944//cell periphery	GO:0005179//hormone activity;GO:0008083//growth factor activity;GO:0042803//protein homodimerization activity	GO:0009267//cellular response to starvation;GO:0009611//response to wounding;GO:0032686//negative regulation of hepatocyte growth factor production;GO:0032869//cellular response to insulin stimulus;GO:0032924//activin receptor signaling pathway;GO:0044320//cellular response to leptin stimulus;GO:0045444//fat cell differentiation;GO:0046676//negative regulation of insulin secretion;GO:0046881//pos…
MSTRG.24386	293	424	934	1323	779	864	98	103	140	93	124	157	1.48	3.01	4.55	5.56	2.87	3.58	0.52	0.49	0.73	0.4	0.53	0.54	3.50833	0.535	-2.7132	2.6998e-21	9.24937e-19	--	-	-	-	-	-	-	-	-
ENSGALG00000028790	192	241	262	334	266	471	46	57	46	76	89	56	8	14.32	10.74	11.69	8.1	16.26	1.94	2.21	1.94	2.71	3.12	1.6	11.5183	2.25333	-2.3538	2.80892e-21	9.42168e-19	DNASE2B	deoxyribonuclease 2 beta [Source:NCBI gene;Acc:424540]	Cellular Processes	Transport and catabolism	ko04142//Lysosome	K01158	GO:0005576//extracellular region;GO:0005737//cytoplasm	GO:0004520//endodeoxyribonuclease activity;GO:0004531//deoxyribonuclease II activity	GO:0006259//DNA metabolic process
ENSGALG00000016448	76	35	50	67	101	62	180	221	132	197	179	197	1.47	0.95	0.93	1.08	1.43	0.99	3.64	4.06	2.63	3.24	2.93	2.6	1.14167	3.18333	1.4794	2.82442e-21	9.42168e-19	KCNF1	potassium voltage-gated channel modifier subfamily F member 1 [Source:NCBI gene;Acc:428652]	-	-	-	-	GO:0008076//voltage-gated potassium channel complex;GO:0016020//membrane	GO:0005216//ion channel activity;GO:0005249//voltage-gated potassium channel activity	GO:0006811//ion transport;GO:0006813//potassium ion transport;GO:0051260//protein homooligomerization;GO:0055085//transmembrane transport
ENSGALG00000049402	142	125	177	270	229	335	42	56	55	60	50	59	3.27	4.05	3.94	5.18	3.85	6.35	1.01	1.23	1.31	1.18	0.98	0.93	4.44	1.10667	-2.0043	2.90133e-21	9.55253e-19	CR1	XP_031461744.1 LOW QUALITY PROTEIN: complement receptor type 1 [Phasianus colchicus]	Human Diseases;Organismal Systems;Organismal Systems;Human Diseases;Organismal Systems;Human Diseases;Human Diseases	Infectious disease: bacterial;Immune system;Immune system;Infectious disease: parasitic;Immune system;Infectious disease: bacterial;Infectious disease: parasitic	ko05152//Tuberculosis;ko04613//Neutrophil extracellular trap formation;ko04640//Hematopoietic cell lineage;ko05140//Leishmaniasis;ko04610//Complement and coagulation cascades;ko05134//Legionellosis;ko05144//Malaria	K04011;K04011;K04011;K04011;K04011;K04011;K04011	GO:0005886//plasma membrane	-	GO:0002456//T cell mediated immunity;GO:0045959//negative regulation of complement activation, classical pathway
MSTRG.3331	489	376	961	634	1438	754	3052	2592	2625	2674	2870	2729	4.3	4.66	8.19	4.65	9.25	5.46	28.11	21.7	23.82	20.04	21.44	16.45	6.085	21.9267	1.8494	3.20304e-21	1.04107e-18	Tf2-2	XP_048786334.1 uncharacterized protein LOC125686416 isoform X1 [Lagopus muta]	-	-	-	-	-	-	-
ENSGALG00000003863	137	109	172	197	220	249	58	56	50	50	65	77	2.45	2.97	2.97	2.94	2.87	3.64	1.08	0.95	0.92	0.76	0.98	0.94	2.97333	0.938333	-1.6639	3.71546e-21	1.19233e-18	P2RX7	purinergic receptor P2X 7 [Source:NCBI gene;Acc:771952]	Environmental Information Processing;Environmental Information Processing;Organismal Systems	Signaling molecules and interaction;Signal transduction;Immune system	ko04080//Neuroactive ligand-receptor interaction;ko04020//Calcium signaling pathway;ko04621//NOD-like receptor signaling pathway	K05220;K05220;K05220	GO:0005886//plasma membrane;GO:0005887//integral component of plasma membrane;GO:0005911//cell-cell junction;GO:0009897//external side of plasma membrane;GO:0016020//membrane;GO:0016021//integral component of membrane;GO:0031594//neuromuscular junction;GO:0043025//neuronal cell body;GO:0045202//synapse;GO:0098794//postsynapse	GO:0001530//lipopolysaccharide binding;GO:0001614//purinergic nucleotide receptor activity;GO:0004931//extracellular ATP-gated cation channel activity;GO:0005216//ion channel activity;GO:0005524//ATP binding;GO:0015267//channel activity;GO:0038023//signaling receptor activity;GO:0042802//identical protein binding	GO:0000902//cell morphogenesis;GO:0001819//positive regulation of cytokine production;GO:0001845//phagolysosome assembly;GO:0001916//positive regulation of T cell mediated cytotoxicity;GO:0001934//positive regulation of protein phosphorylation;GO:0006468//protein phosphorylation;GO:0006509//membrane protein ectodomain proteolysis;GO:0006649//phospholipid transfer to membrane;GO:0006811//ion trans…
ENSGALG00000009596	37	63	131	70	223	77	653	748	557	565	704	518	0.72	1.61	2.46	1.17	3.14	1.22	13.32	14.22	11.33	9.44	12.11	7.36	1.72	11.2967	2.7154	4.51094e-21	1.39793e-18	TMEM117	transmembrane protein 117 [Source:NCBI gene;Acc:417798]	-	-	-	-	GO:0005783//endoplasmic reticulum;GO:0005886//plasma membrane	-	GO:0070059//intrinsic apoptotic signaling pathway in response to endoplasmic reticulum stress
ENSGALG00000043582	117	184	87	58	176	473	4	4	7	14	13	6	5.99	13.25	4.31	2.48	6.59	19.94	0.21	0.19	0.37	0.61	0.57	0.21	8.76	0.36	-4.6049	5.26871e-21	1.6093e-18	LY6E	lymphocyte antigen 6 complex, locus E-like [Source:NCBI gene;Acc:420301]	-	-	-	-	-	-	-
MSTRG.20787	323	204	322	236	438	271	737	758	652	782	795	746	6.17	5.48	5.95	3.76	6.12	4.26	14.73	13.77	12.84	12.72	12.89	9.76	5.29	12.785	1.2731	7.26882e-21	2.16799e-18	--	XP_046770857.1 uncharacterized protein LOC100858393 [Gallus gallus]	-	-	-	-	-	-	-
ENSGALG00000006807	129	144	434	688	193	247	24	27	14	19	20	48	4.37	6.31	13.2	17.26	4.45	6.52	0.92	0.92	0.51	0.58	0.57	1.12	8.685	0.77	-3.4956	7.63128e-21	2.24963e-18	PLSCR5	phospholipid scramblase family member 5 [Source:NCBI gene;Acc:424884]	-	-	-	-	-	GO:0017128//phospholipid scramblase activity	GO:0017121//phospholipid scrambling
MSTRG.7612	4	4	4	2	2	4	128	121	88	18	38	179	0.19	0.23	0.12	0.07	0.06	0.12	5.11	4.7	3.5	0.64	1.33	4.86	0.131667	3.35667	4.6721	7.88425e-21	2.27138e-18	--	-	-	-	-	-	-	-	-
ENSGALG00000000151	317	375	1018	1064	867	843	127	137	124	116	156	158	4.04	6.73	12.52	11.29	8.08	8.85	1.69	1.66	1.63	1.25	1.69	1.37	8.585	1.54833	-2.4711	8.47318e-21	2.376e-18	ADAMTS19	ADAM metallopeptidase with thrombospondin type 1 motif, 19 [Source:NCBI gene;Acc:415600]	-	-	-	-	-	GO:0004222//metalloendopeptidase activity;GO:0008237//metallopeptidase activity	GO:0006508//proteolysis
ENSGALG00000055021	366	196	365	338	754	479	1072	1052	926	1028	997	1227	5.8	4.37	5.6	4.47	8.74	6.25	17.78	15.86	15.13	13.87	13.41	13.32	5.87167	14.895	1.343	9.35176e-21	2.57702e-18	GREM2	gremlin 2, DAN family BMP antagonist [Source:NCBI gene;Acc:421507]	Environmental Information Processing	Signal transduction	ko04350//TGF-beta signaling pathway	K23318	-	-	-
ENSGALG00000016609	2896	1804	3155	2147	5157	3585	8757	8374	7605	7886	8170	8357	53.92	47.26	56.84	33.32	70.21	54.95	170.67	148.36	146.02	125.05	129.12	106.57	52.75	137.632	1.3836	1.01309e-20	2.7617e-18	CENPO	centromere protein O [Source:NCBI gene;Acc:422014]	-	-	-	-	GO:0000776//kinetochore;GO:0005654//nucleoplasm;GO:0016604//nuclear body	-	GO:0034508//centromere complex assembly
ENSGALG00000039536	871	469	530	591	640	889	109	125	160	237	219	280	36.13	27.37	21.28	20.44	19.41	30.36	4.73	4.93	6.85	8.37	7.71	7.96	25.8317	6.75833	-1.9344	1.11294e-20	3.00161e-18	C2H8ORF22	chromosome 2 open reading frame, human C8orf22 [Source:NCBI gene;Acc:425711]	-	-	-	-	-	-	GO:0007275//multicellular organism development;GO:0030154//cell differentiation
ENSGALG00000004096	17	13	34	19	31	22	137	187	106	74	104	135	0.29	0.32	0.57	0.27	0.39	0.31	2.49	3.09	1.9	1.09	1.53	1.6	0.358333	1.95	2.4441	1.16621e-20	3.11219e-18	CHRNA7	cholinergic receptor nicotinic alpha 7 subunit [Source:NCBI gene;Acc:374001]	Human Diseases;Environmental Information Processing;Human Diseases;Environmental Information Processing;Human Diseases;Organismal Systems;Human Diseases	Neurodegenerative disease;Signaling molecules and interaction;Neurodegenerative disease;Signal transduction;Cancer: overview;Nervous system;Substance dependence	ko05022//Pathways of neurodegeneration - multiple diseases;ko04080//Neuroactive ligand-receptor interaction;ko05010//Alzheimer disease;ko04020//Calcium signaling pathway;ko05207//Chemical carcinogenesis - receptor activation;ko04725//Cholinergic synapse;ko05033//Nicotine addiction	K04809;K04809;K04809;K04809;K04809;K04809;K04809	GO:0016021//integral component of membrane;GO:0045211//postsynaptic membrane	GO:0004888//transmembrane signaling receptor activity;GO:0005216//ion channel activity;GO:0005230//extracellular ligand-gated ion channel activity;GO:0022848//acetylcholine-gated cation channel activity	GO:0006811//ion transport;GO:0034220//ion transmembrane transport
ENSGALG00000012692	913	391	837	701	1563	944	1997	2136	1888	2395	2316	2599	39.74	23.95	35.26	25.44	49.75	33.83	91	88.48	84.76	88.8	85.58	77.49	34.6617	86.0183	1.3113	1.19791e-20	3.16347e-18	SIRT5	sirtuin 5 [Source:NCBI gene;Acc:420834]	Metabolism;Metabolism	Global and overview maps;Metabolism of cofactors and vitamins	ko01100//Metabolic pathways;ko00760//Nicotinate and nicotinamide metabolism	K11415;K11415	GO:0005634//nucleus;GO:0005737//cytoplasm;GO:0005739//mitochondrion;GO:0005758//mitochondrial intermembrane space;GO:0005759//mitochondrial matrix;GO:0005829//cytosol	GO:0008270//zinc ion binding;GO:0016740//transferase activity;GO:0036054//protein-malonyllysine demalonylase activity;GO:0036055//protein-succinyllysine desuccinylase activity;GO:0046872//metal ion binding;GO:0061697//protein-glutaryllysine deglutarylase activity;GO:0070403//NAD+ binding	GO:0006476//protein deacetylation;GO:0010566//regulation of ketone biosynthetic process;GO:0036046//protein demalonylation;GO:0036047//peptidyl-lysine demalonylation;GO:0036048//protein desuccinylation;GO:0036049//peptidyl-lysine desuccinylation;GO:0061698//protein deglutarylation;GO:0061699//peptidyl-lysine deglutarylation;GO:2000378//negative regulation of reactive oxygen species metabolic proc…
MSTRG.32223	2733	1482	2427	1622	3979	2725	5691	6203	5444	6671	6319	6754	141.57	108.01	121.66	70.05	150.71	116.21	308.59	305.76	290.82	294.32	277.87	239.63	118.035	286.165	1.2776	1.27743e-20	3.3387e-18	HEMGN	XP_046793157.1 hemogen isoform X1 [Gallus gallus]	-	-	-	-	-	-	-
ENSGALG00000038943	350	181	224	276	257	376	64	62	74	91	81	146	8.34	4.94	4.08	5.14	3.45	6.82	1.49	1.14	1.57	1.52	1.75	2.21	5.46167	1.61333	-1.7593	1.42798e-20	3.66019e-18	RASSF5	Ras association domain family member 5 [Source:NCBI gene;Acc:419844]	Human Diseases;Environmental Information Processing;Environmental Information Processing;Cellular Processes;Organismal Systems;Human Diseases	Cancer: overview;Signal transduction;Signal transduction;Cell growth and death;Immune system;Cancer: specific types	ko05200//Pathways in cancer;ko04014//Ras signaling pathway;ko04015//Rap1 signaling pathway;ko04218//Cellular senescence;ko04670//Leukocyte transendothelial migration;ko05223//Non-small cell lung cancer	K08015;K08015;K08015;K08015;K08015;K08015	GO:0005634//nucleus	GO:0031267//small GTPase binding	GO:0007165//signal transduction;GO:0008285//negative regulation of cell proliferation;GO:0031398//positive regulation of protein ubiquitination;GO:0042981//regulation of apoptotic process;GO:1900180//regulation of protein localization to nucleus
ENSGALG00000013606	914	808	1037	1359	1169	1394	335	442	412	429	532	719	31.11	38.73	34.18	38.37	29.03	39.04	11.96	14.18	14.35	12.39	15.36	16.75	35.0767	14.165	-1.3082	1.43565e-20	3.66019e-18	FGL1	fibrinogen like 1 [Source:NCBI gene;Acc:422728]	-	-	-	-	GO:0005576//extracellular region	-	GO:0072574//hepatocyte proliferation
MSTRG.22348	359	187	192	383	343	284	55	45	69	92	95	119	5.25	3.84	2.65	4.6	3.68	3.39	0.83	0.63	1.03	1.16	1.17	1.2	3.90167	1.00333	-1.9593	1.44375e-20	3.66019e-18	--	-	-	-	-	-	-	-	-
ENSGALG00000010674	470	385	596	710	1417	638	1635	2194	1730	1986	2544	2297	12.51	14.42	15.36	15.76	27.59	13.98	45.57	55.59	47.5	45.04	57.5	41.89	16.6033	48.8483	1.5568	1.85121e-20	4.60115e-18	DCTD	dCMP deaminase [Source:NCBI gene;Acc:422556]	Metabolism;Metabolism	Global and overview maps;Nucleotide metabolism	ko01100//Metabolic pathways;ko00240//Pyrimidine metabolism	K01493;K01493	-	GO:0003824//catalytic activity;GO:0004132//dCMP deaminase activity;GO:0008270//zinc ion binding;GO:0016787//hydrolase activity;GO:0042802//identical protein binding;GO:0046872//metal ion binding	GO:0006226//dUMP biosynthetic process;GO:0006231//dTMP biosynthetic process
MSTRG.9447	538	225	419	552	490	568	127	100	127	120	130	264	19.42	10.84	14.57	17.79	13.32	17.51	4.94	3.3	4.8	3.74	3.87	6.66	15.575	4.55167	-1.7748	2.25788e-20	5.55745e-18	Tnn	XP_025011576.1 tenascin-X isoform X16 [Gallus gallus]	-	-	-	-	-	-	-
ENSGALG00000009865	374	383	466	612	390	549	122	141	141	163	143	208	6.75	9.72	8.14	9.21	5.15	8.16	2.3	2.42	2.62	2.5	2.19	2.57	7.855	2.43333	-1.6907	2.38638e-20	5.81726e-18	RNF150	ring finger protein 150 [Source:NCBI gene;Acc:100858072]	-	-	-	-	-	-	-
ENSGALG00000015079	627	295	367	500	543	548	124	138	152	190	180	283	17.18	10.93	9.73	11.31	10.66	12.12	3.66	3.55	4.29	4.52	4.13	5.04	11.9883	4.19833	-1.5137	2.59987e-20	6.27732e-18	UPK1B	uroplakin 1B [Source:NCBI gene;Acc:418345]	-	-	-	-	GO:0016020//membrane;GO:0016021//integral component of membrane;GO:0016324//apical plasma membrane	-	GO:0009617//response to bacterium;GO:0030855//epithelial cell differentiation
MSTRG.4590	409	245	588	280	939	549	1627	2234	1989	2695	2902	1537	5.65	4.76	7.85	3.22	9.47	6.23	23.48	29.32	28.28	31.65	33.97	14.51	6.19667	26.8683	2.1163	2.67278e-20	6.39248e-18	ev-2	XP_040505827.1 uncharacterized protein LOC121107139 [Gallus gallus]	-	-	-	-	-	-	-
ENSGALG00000003876	773	444	503	839	768	780	204	191	242	300	316	386	17.27	14.64	11.33	16.23	12.9	15.23	5.01	4.29	5.95	5.9	6.33	6.23	14.6	5.61833	-1.3778	2.82233e-20	6.68707e-18	TIMD4	T-cell immunoglobulin and mucin domain containing 4 [Source:NCBI gene;Acc:416250]	-	-	-	-	-	-	-
ENSGALG00000012836	322	240	375	231	711	403	1128	1140	945	1078	1054	1344	8.72	9.15	9.83	5.22	14.08	8.99	31.98	29.38	26.4	24.87	24.23	24.93	9.33167	26.965	1.5309	2.9245e-20	6.86498e-18	Prc1	XP_031443827.1 protein regulator of cytokinesis 1 isoform X3 [Phasianus colchicus]	-	-	-	-	GO:0005737//cytoplasm;GO:0005819//spindle;GO:0005856//cytoskeleton;GO:1990023//mitotic spindle midzone	GO:0008017//microtubule binding	GO:0000226//microtubule cytoskeleton organization;GO:0001578//microtubule bundle formation;GO:0032465//regulation of cytokinesis;GO:0051256//mitotic spindle midzone assembly
ENSGALG00000038636	900	819	1116	1592	1288	1839	405	452	379	488	508	661	30.48	36.32	34.04	41.83	29.68	47.72	14.17	15.18	13.11	14.08	15.79	14.35	36.6783	14.4467	-1.3442	3.03288e-20	7.05409e-18	LAPTM5	lysosomal protein transmembrane 5 [Source:NCBI gene;Acc:419552]	Cellular Processes	Transport and catabolism	ko04142//Lysosome	K12387	GO:0005764//lysosome;GO:0005765//lysosomal membrane;GO:0005887//integral component of plasma membrane;GO:0016021//integral component of membrane;GO:0030133//transport vesicle;GO:0031410//cytoplasmic vesicle;GO:0032991//macromolecular complex;GO:0048471//perinuclear region of cytoplasm	GO:0031625//ubiquitin protein ligase binding	GO:0002357//defense response to tumor cell;GO:0006919//activation of cysteine-type endopeptidase activity involved in apoptotic process;GO:0012502//induction of programmed cell death;GO:0097214//positive regulation of lysosomal membrane permeability;GO:1904093//negative regulation of autophagic cell death
ENSGALG00000002201	2499	3266	6563	5960	3395	5414	667	821	953	953	1205	1042	22.92	42.15	58.25	45.57	22.77	40.88	6.4	7.17	9.01	7.44	9.38	6.54	38.7567	7.65667	-2.3397	3.3445e-20	7.66333e-18	PPL	periplakin [Source:NCBI gene;Acc:408044]	-	-	-	-	GO:0005856//cytoskeleton	-	GO:0009612//response to mechanical stimulus;GO:0045104//intermediate filament cytoskeleton organization
ENSGALG00000012061	105	214	406	332	165	338	27	27	28	32	45	49	2.38	5.24	5.82	4.93	1.9	4.48	0.63	0.61	0.45	0.4	0.7	0.5	4.125	0.548333	-2.9113	5.6136e-20	1.22515e-17	gpd1l	glycerol-3-phosphate dehydrogenase 1-like 2 [Source:NCBI gene;Acc:424263]	Metabolism	Lipid metabolism	ko00564//Glycerophospholipid metabolism	K00006	GO:0009331//glycerol-3-phosphate dehydrogenase complex	GO:0004367//glycerol-3-phosphate dehydrogenase [NAD+] activity;GO:0016491//oxidoreductase activity;GO:0016616//oxidoreductase activity, acting on the CH-OH group of donors, NAD or NADP as acceptor;GO:0042803//protein homodimerization activity;GO:0051287//NAD binding	GO:0005975//carbohydrate metabolic process;GO:0006072//glycerol-3-phosphate metabolic process;GO:0046168//glycerol-3-phosphate catabolic process
ENSGALG00000011889	570	363	515	435	1006	754	1222	1202	1122	1299	1381	1631	9.49	8.5	8.3	6.04	12.25	10.34	21.3	19.04	19.27	18.42	19.52	18.6	9.15333	19.3583	1.0806	5.69533e-20	1.22515e-17	PRKCH	protein kinase C eta [Source:NCBI gene;Acc:423518]	Organismal Systems;Organismal Systems	Circulatory system;Sensory system	ko04270//Vascular smooth muscle contraction;ko04750//Inflammatory mediator regulation of TRP channels	K18051;K18051	GO:0005737//cytoplasm;GO:0005829//cytosol;GO:0005886//plasma membrane;GO:0005911//cell-cell junction;GO:0016020//membrane	GO:0000166//nucleotide binding;GO:0004672//protein kinase activity;GO:0004674//protein serine/threonine kinase activity;GO:0004697//protein kinase C activity;GO:0004698//calcium-dependent protein kinase C activity;GO:0004712//protein serine/threonine/tyrosine kinase activity;GO:0005524//ATP binding;GO:0016301//kinase activity;GO:0016740//transferase activity;GO:0031267//small GTPase binding	GO:0006468//protein phosphorylation;GO:0010744//positive regulation of macrophage derived foam cell differentiation;GO:0016310//phosphorylation;GO:0018105//peptidyl-serine phosphorylation;GO:0035556//intracellular signal transduction;GO:0045618//positive regulation of keratinocyte differentiation
ENSGALG00000023781	167	326	256	349	264	483	46	52	51	59	79	89	3.15	12.06	5.34	5.24	3.95	8.65	0.86	1.19	0.93	0.94	1.51	1.1	6.39833	1.08833	-2.5556	5.7024e-20	1.22515e-17	TREM2	triggering receptor expressed on myeloid cells 2 [Source:NCBI gene;Acc:419920]	-	-	-	-	GO:0016020//membrane;GO:0016021//integral component of membrane	-	-
ENSGALG00000014603	953	1618	3098	3076	1822	3386	299	490	397	381	482	508	15.18	36.26	47.76	40.85	21.22	44.41	4.99	7.43	6.52	5.17	6.52	5.54	34.28	6.02833	-2.5075	6.2163e-20	1.32433e-17	C1S	complement C1s [Source:NCBI gene;Acc:418294]	Human Diseases;Human Diseases;Human Diseases;Organismal Systems;Human Diseases	Infectious disease: viral;Immune disease;Infectious disease: bacterial;Immune system;Infectious disease: bacterial	ko05171//Coronavirus disease - COVID-19;ko05322//Systemic lupus erythematosus;ko05150//Staphylococcus aureus infection;ko04610//Complement and coagulation cascades;ko05133//Pertussis	K01331;K01331;K01331;K01331;K01331	-	GO:0004252//serine-type endopeptidase activity;GO:0005509//calcium ion binding;GO:0042802//identical protein binding	GO:0006508//proteolysis;GO:0006958//complement activation, classical pathway
MSTRG.29366	274	139	133	230	232	195	34	46	41	64	69	75	2.39	1.67	1.07	1.6	1.48	1.31	0.31	0.35	0.37	0.51	0.53	0.43	1.58667	0.416667	-1.929	6.8987e-20	1.45747e-17	--	-	-	-	-	-	-	-	-
MSTRG.2083	333	349	438	442	820	648	1017	1055	949	1038	1107	1443	2.12	2.61	2.47	2.37	3.68	3.3	6.6	6.44	6.45	5.82	6.26	6.11	2.75833	6.28	1.187	7.93838e-20	1.66325e-17	KCNA10	XP_021237693.1 LOW QUALITY PROTEIN: potassium voltage-gated channel subfamily A member 1-like [Numida meleagris]	-	-	-	-	-	-	-
ENSGALG00000004246	100	100	231	167	220	204	29	30	42	33	36	56	2.24	3.15	5.01	3.12	3.6	3.76	0.68	0.64	0.97	0.63	0.68	0.86	3.48	0.743333	-2.227	1.19244e-19	2.39927e-17	SLC6A4	solute carrier family 6 member 4 [Source:NCBI gene;Acc:404747]	Organismal Systems;Organismal Systems	Nervous system;Nervous system	ko04726//Serotonergic synapse;ko04721//Synaptic vesicle cycle	K05037;K05037	GO:0005886//plasma membrane;GO:0005887//integral component of plasma membrane;GO:0005925//focal adhesion;GO:0012505//endomembrane system;GO:0016021//integral component of membrane;GO:0045121//membrane raft;GO:0045202//synapse	GO:0005326//neurotransmitter transporter activity;GO:0005335//serotonin:sodium symporter activity;GO:0008504//monoamine transmembrane transporter activity;GO:0050998//nitric-oxide synthase binding	GO:0006836//neurotransmitter transport;GO:0006837//serotonin transport;GO:0009636//response to toxic substance;GO:0010628//positive regulation of gene expression;GO:0015844//monoamine transport;GO:0035176//social behavior;GO:0045787//positive regulation of cell cycle;GO:0046621//negative regulation of organ growth;GO:0048854//brain morphogenesis;GO:0051610//serotonin uptake;GO:0071310//cellular r…
ENSGALG00000030436	474	348	663	804	989	538	1756	1788	1334	1550	1622	1743	65.54	67.71	88.72	92.69	100	61.25	254.19	235.27	190.24	182.55	190.4	165.08	79.3183	202.955	1.3554	1.23214e-19	2.43961e-17	ND3	NADH dehydrogenase subunit 3 [Source:NCBI gene;Acc:39116938]	Metabolism;Human Diseases;Human Diseases;Human Diseases;Human Diseases;Human Diseases;Human Diseases;Organismal Systems;Human Diseases;Human Diseases;Organismal Systems;Metabolism	Global and overview maps;Neurodegenerative disease;Neurodegenerative disease;Neurodegenerative disease;Neurodegenerative disease;Neurodegenerative disease;Neurodegenerative disease;Environmental adaptation;Cancer: overview;Cardiovascular disease;Nervous system;Energy metabolism	ko01100//Metabolic pathways;ko05022//Pathways of neurodegeneration - multiple diseases;ko05014//Amyotrophic lateral sclerosis;ko05010//Alzheimer disease;ko05016//Huntington disease;ko05020//Prion disease;ko05012//Parkinson disease;ko04714//Thermogenesis;ko05208//Chemical carcinogenesis - reactive oxygen species;ko05415//Diabetic cardiomyopathy;ko04723//Retrograde endocannabinoid signaling;ko00190…	K03880;K03880;K03880;K03880;K03880;K03880;K03880;K03880;K03880;K03880;K03880;K03880	GO:0005739//mitochondrion;GO:0005743//mitochondrial inner membrane;GO:0005747//mitochondrial respiratory chain complex I;GO:0016020//membrane;GO:0016021//integral component of membrane;GO:0031966//mitochondrial membrane;GO:0070469//respiratory chain	GO:0008137//NADH dehydrogenase (ubiquinone) activity	GO:0006120//mitochondrial electron transport, NADH to ubiquinone
ENSGALG00000028341	80	75	57	98	67	77	12	12	10	7	13	21	2.07	2.93	1.46	2.15	1.33	1.85	0.33	0.3	0.23	0.15	0.27	0.35	1.965	0.271667	-2.8546	1.24026e-19	2.43961e-17	MADCAM1	mucosal vascular addressin cell adhesion molecule 1 [Source:NCBI gene;Acc:100858236]	Environmental Information Processing;Organismal Systems	Signaling molecules and interaction;Immune system	ko04514//Cell adhesion molecules;ko04672//Intestinal immune network for IgA production	K06779;K06779	GO:0016020//membrane	GO:0098640//integrin binding involved in cell-matrix adhesion	GO:0007155//cell adhesion;GO:0007229//integrin-mediated signaling pathway;GO:2000403//positive regulation of lymphocyte migration
ENSGALG00000005769	261	173	387	349	786	280	1342	1433	1126	1283	1441	1275	3.81	3.56	5.47	4.25	8.4	3.37	20.53	19.92	16.97	15.97	17.87	12.76	4.81	17.3367	1.8497	1.45669e-19	2.81908e-17	WEE1	WEE1 G2 checkpoint kinase [Source:NCBI gene;Acc:423045]	Human Diseases;Cellular Processes	Infectious disease: viral;Cell growth and death	ko05170//Human immunodeficiency virus 1 infection;ko04110//Cell cycle	K06632;K06632	GO:0005634//nucleus;GO:0005730//nucleolus;GO:0005737//cytoplasm	GO:0000287//magnesium ion binding;GO:0004672//protein kinase activity;GO:0004715//non-membrane spanning protein tyrosine kinase activity;GO:0005524//ATP binding	GO:0000226//microtubule cytoskeleton organization;GO:0000278//mitotic cell cycle;GO:0006468//protein phosphorylation;GO:0018108//peptidyl-tyrosine phosphorylation;GO:0030010//establishment of cell polarity;GO:0048812//neuron projection morphogenesis
MSTRG.26852	538	296	284	572	607	508	103	98	136	158	157	250	2.47	1.99	1.28	2.23	2.08	1.99	0.49	0.46	0.68	0.64	0.65	0.81	2.00667	0.621667	-1.6906	1.60838e-19	3.08907e-17	--	XP_046795499.1 secretogranin-1 isoform X1 [Gallus gallus]	-	-	-	-	-	-	-
MSTRG.30813	36	57	68	56	33	82	0	0	0	0	0	0	0.62	1.39	1.15	0.81	0.42	1.17	0	0	0	0	0	0	0.926667	0.001	-9.8559	1.65766e-19	3.15977e-17	ERVW-1	AAM52407.1 female expressed transcript 1 [Gallus gallus]	-	-	-	-	-	-	-
ENSGALG00000052306	125	43	121	134	136	187	26	24	25	30	25	34	1.61	0.78	1.5	1.44	1.28	1.98	0.35	0.29	0.33	0.33	0.27	0.3	1.43167	0.311667	-2.1996	1.72746e-19	3.26825e-17	TECTA	XP_024998986.1 IgGFc-binding protein-like [Gallus gallus]	-	-	-	-	GO:0005615//extracellular space;GO:0031012//extracellular matrix	-	-
ENSGALG00000004966	313	253	162	397	222	241	47	50	57	65	55	91	5.66	6.44	2.84	5.99	2.94	3.59	0.89	0.86	1.06	1	0.84	1.13	4.57667	0.963333	-2.2482	2.60924e-19	4.89995e-17	NYAP2	neuronal tyrosine-phosphorylated phosphoinositide-3-kinase adaptor 2 [Source:NCBI gene;Acc:424802]	-	-	-	-	-	-	GO:0014065//phosphatidylinositol 3-kinase signaling;GO:0048812//neuron projection morphogenesis
ENSGALG00000015531	412	442	407	390	689	518	878	1021	830	1010	1139	1325	11.9	18.03	11.25	9.3	14.55	12.23	26.5	28.08	24.78	24.99	27.88	26.24	12.8767	26.4117	1.0364	3.4376e-19	6.36132e-17	PPP2R2C	protein phosphatase 2 regulatory subunit Bgamma [Source:NCBI gene;Acc:422858]	Environmental Information Processing;Human Diseases;Cellular Processes;Environmental Information Processing;Human Diseases;Organismal Systems;Environmental Information Processing;Organismal Systems;Human Diseases;Environmental Information Processing;Genetic Information Processing;Environmental Information Processing	Signal transduction;Infectious disease: viral;Cellular community - eukaryotes;Signal transduction;Infectious disease: viral;Circulatory system;Signal transduction;Nervous system;Infectious disease: parasitic;Signal transduction;Translation;Signal transduction	ko04151//PI3K-Akt signaling pathway;ko05165//Human papillomavirus infection;ko04530//Tight junction;ko04390//Hippo signaling pathway;ko05160//Hepatitis C;ko04261//Adrenergic signaling in cardiomyocytes;ko04152//AMPK signaling pathway;ko04728//Dopaminergic synapse;ko05142//Chagas disease;ko04071//Sphingolipid signaling pathway;ko03015//mRNA surveillance pathway;ko04391//Hippo signaling pathway - f…	K04354;K04354;K04354;K04354;K04354;K04354;K04354;K04354;K04354;K04354;K04354;K04354	GO:0000159//protein phosphatase type 2A complex;GO:0005829//cytosol	GO:0005515//protein binding;GO:0019888//protein phosphatase regulator activity	GO:0050790//regulation of catalytic activity;GO:0070262//peptidyl-serine dephosphorylation
ENSGALG00000009523	92	146	217	223	153	187	23	29	31	27	38	56	0.99	2.09	2.3	2.09	1.19	1.58	0.23	0.29	0.31	0.29	0.37	0.39	1.70667	0.313333	-2.4454	3.58119e-19	6.57901e-17	CNTN1	contactin 1 [Source:NCBI gene;Acc:417786]	Environmental Information Processing	Signaling molecules and interaction	ko04514//Cell adhesion molecules	K06759	GO:0005886//plasma membrane;GO:0016020//membrane;GO:0030424//axon;GO:0031225//anchored component of membrane	GO:0005515//protein binding;GO:0030246//carbohydrate binding;GO:0098632//protein binding involved in cell-cell adhesion	GO:0007155//cell adhesion;GO:0007399//nervous system development;GO:0007411//axon guidance;GO:0007420//brain development;GO:0007626//locomotory behavior;GO:0010628//positive regulation of gene expression;GO:0010765//positive regulation of sodium ion transport;GO:0010976//positive regulation of neuron projection development;GO:0021549//cerebellum development;GO:0031175//neuron projection developme…
ENSGALG00000002132	73	74	113	95	164	112	239	266	180	294	285	293	3.67	5.13	5.49	3.89	5.98	4.6	12.5	12.52	9.11	12.46	11.96	9.94	4.79333	11.415	1.2518	4.05687e-19	7.34641e-17	KCNIP1	potassium voltage-gated channel interacting protein 1 [Source:NCBI gene;Acc:416173]	-	-	-	-	GO:0005737//cytoplasm;GO:0008076//voltage-gated potassium channel complex;GO:0031234//extrinsic component of cytoplasmic side of plasma membrane	GO:0005509//calcium ion binding;GO:0015459//potassium channel regulator activity;GO:0044325//ion channel binding	GO:1901379//regulation of potassium ion transmembrane transport
MSTRG.10946	697	647	286	801	621	597	64	86	122	145	152	178	12.35	16.13	4.9	11.83	8.04	8.71	1.19	1.45	2.23	2.19	2.29	2.16	10.3267	1.91833	-2.4284	4.56257e-19	8.14579e-17	--	-	-	-	-	-	-	-	-
ENSGALG00000013583	2766	2090	2488	3469	2751	3313	1058	1159	1063	1288	1488	1992	46.71	49.07	40.26	48.41	33.85	45.89	18.21	18.15	18.16	18.44	21.08	22.68	44.0317	19.4533	-1.1785	5.10478e-19	8.99075e-17	FAM114A1	family with sequence similarity 114 member A1 [Source:NCBI gene;Acc:426196]	-	-	-	-	GO:0005654//nucleoplasm;GO:0005794//Golgi apparatus;GO:0005829//cytosol	-	-
ENSGALG00000005961	248	149	282	345	559	248	718	760	627	772	817	888	11.46	9.69	12.61	13.3	18.89	9.44	34.74	33.43	29.89	30.39	32.06	28.12	12.565	31.4383	1.3231	5.21259e-19	9.11377e-17	DGUOK	deoxyguanosine kinase [Source:NCBI gene;Acc:770922]	Metabolism;Metabolism;Metabolism	Global and overview maps;Nucleotide metabolism;Nucleotide metabolism	ko01100//Metabolic pathways;ko00230//Purine metabolism;ko00240//Pyrimidine metabolism	K00893;K00893;K00893	-	GO:0005524//ATP binding;GO:0019136//deoxynucleoside kinase activity	GO:0006139//nucleobase-containing compound metabolic process
ENSGALG00000005473	98	206	358	289	221	461	37	39	44	41	40	43	2.15	6.49	7.82	5.39	3.63	8.5	0.86	0.85	1	0.77	0.74	0.65	5.66333	0.811667	-2.8027	5.44858e-19	9.46112e-17	PNAT3	N-acetyltransferase, pineal gland isozyme NAT-3 [Source:NCBI gene;Acc:415809]	Metabolism;Metabolism;Human Diseases;Metabolism	Global and overview maps;Xenobiotics biodegradation and metabolism;Cancer: overview;Biosynthesis of other secondary metabolites	ko01100//Metabolic pathways;ko00983//Drug metabolism - other enzymes;ko05204//Chemical carcinogenesis - DNA adducts;ko00232//Caffeine metabolism	K00622;K00622;K00622;K00622	-	GO:0004060//arylamine N-acetyltransferase activity;GO:0016407//acetyltransferase activity;GO:0016740//transferase activity;GO:0016746//transferase activity, transferring acyl groups	-
MSTRG.18299	467	262	242	502	433	436	65	53	86	123	97	190	8.15	6.43	4.09	7.3	5.52	6.26	1.19	0.88	1.55	1.83	1.44	2.27	6.29167	1.52667	-2.0431	6.07811e-19	1.04612e-16	--	-	-	-	-	-	-	-	-
MSTRG.27655	7	2	4	5	9	7	77	99	60	34	23	146	0.11	0.04	0.06	0.07	0.1	0.09	1.27	1.49	0.98	0.46	0.31	1.58	0.0783333	1.015	3.6957	6.10703e-19	1.04612e-16	amos	XP_040560078.1 pancreas transcription factor 1 subunit alpha-like [Gallus gallus]	-	-	-	-	-	-	-
ENSGALG00000016590	94	372	372	356	261	474	15	28	33	47	53	46	1.17	6.68	4.6	3.84	2.45	4.95	0.19	0.33	0.44	0.48	0.56	0.39	3.94833	0.398333	-3.3092	6.23822e-19	1.06142e-16	TLR7	toll like receptor 7 [Source:NCBI gene;Acc:418638]	Human Diseases;Organismal Systems;Human Diseases;Human Diseases;Organismal Systems	Infectious disease: viral;Immune system;Infectious disease: viral;Infectious disease: viral;Immune system	ko05171//Coronavirus disease - COVID-19;ko04613//Neutrophil extracellular trap formation;ko05164//Influenza A;ko05162//Measles;ko04620//Toll-like receptor signaling pathway	K05404;K05404;K05404;K05404;K05404	GO:0005737//cytoplasm;GO:0005764//lysosome;GO:0005768//endosome;GO:0005783//endoplasmic reticulum;GO:0005789//endoplasmic reticulum membrane;GO:0005886//plasma membrane;GO:0016020//membrane;GO:0016021//integral component of membrane;GO:0032009//early phagosome;GO:0043235//receptor complex;GO:0045335//phagocytic vesicle	GO:0003725//double-stranded RNA binding;GO:0003727//single-stranded RNA binding;GO:0003953//NAD+ nucleosidase activity;GO:0004888//transmembrane signaling receptor activity;GO:0005515//protein binding;GO:0035197//siRNA binding;GO:0038187//pattern recognition receptor activity	GO:0000165//MAPK cascade;GO:0001932//regulation of protein phosphorylation;GO:0002224//toll-like receptor signaling pathway;GO:0002376//immune system process;GO:0002755//MyD88-dependent toll-like receptor signaling pathway;GO:0006954//inflammatory response;GO:0006955//immune response;GO:0007165//signal transduction;GO:0007249//I-kappaB kinase/NF-kappaB signaling;GO:0007252//I-kappaB phosphorylati…
ENSGALG00000011003	210	134	227	219	438	308	444	573	489	641	630	616	7.56	6.79	7.91	6.57	11.53	9.13	16.74	19.63	18.16	19.66	19.26	15.19	8.24833	18.1067	1.1343	8.06423e-19	1.34665e-16	SLC35F3	solute carrier family 35 member F3 [Source:NCBI gene;Acc:421518]	-	-	-	-	GO:0016020//membrane;GO:0016021//integral component of membrane	-	GO:0015888//thiamine transport
ENSGALG00000017052	7015	4634	5863	5192	12667	8432	13640	15669	13327	16653	16916	18968	226.99	210.97	183.59	140.06	299.71	224.63	462.02	482.46	444.72	458.95	464.66	420.38	214.325	455.532	1.0878	9.69739e-19	1.59642e-16	CCNA1	cyclin A1 [Source:NCBI gene;Acc:418901]	Human Diseases;Human Diseases;Human Diseases;Human Diseases;Human Diseases;Human Diseases;Cellular Processes;Human Diseases;Cellular Processes;Environmental Information Processing;Organismal Systems;Human Diseases	Cancer: overview;Infectious disease: viral;Infectious disease: viral;Cancer: overview;Infectious disease: viral;Cancer: overview;Cell growth and death;Infectious disease: viral;Cell growth and death;Signal transduction;Endocrine system;Cancer: specific types	ko05200//Pathways in cancer;ko05165//Human papillomavirus infection;ko05169//Epstein-Barr virus infection;ko05202//Transcriptional misregulation in cancer;ko05166//Human T-cell leukemia virus 1 infection;ko05203//Viral carcinogenesis;ko04218//Cellular senescence;ko05161//Hepatitis B;ko04110//Cell cycle;ko04152//AMPK signaling pathway;ko04914//Progesterone-mediated oocyte maturation;ko05221//Acute…	K06627;K06627;K06627;K06627;K06627;K06627;K06627;K06627;K06627;K06627;K06627;K06627	GO:0015630//microtubule cytoskeleton;GO:0097123//cyclin A1-CDK2 complex	-	-
ENSGALG00000014924	273	212	373	259	626	393	825	862	780	863	960	968	1.77	1.94	2.35	1.4	2.97	2.1	5.61	5.33	5.23	4.78	5.3	4.31	2.08833	5.09333	1.2863	9.86261e-19	1.61314e-16	POLQ	DNA polymerase theta [Source:NCBI gene;Acc:418326]	-	-	-	-	GO:0005654//nucleoplasm;GO:0005794//Golgi apparatus;GO:0005829//cytosol	GO:0003676//nucleic acid binding;GO:0003677//DNA binding;GO:0003682//chromatin binding;GO:0003887//DNA-directed DNA polymerase activity;GO:0005524//ATP binding;GO:0017116//single-stranded DNA-dependent ATP-dependent DNA helicase activity;GO:0051575//5'-deoxyribose-5-phosphate lyase activity	GO:0006260//DNA replication;GO:0006261//DNA-dependent DNA replication;GO:0006281//DNA repair;GO:0006284//base-excision repair;GO:0006302//double-strand break repair;GO:0006974//cellular response to DNA damage stimulus;GO:0016446//somatic hypermutation of immunoglobulin genes;GO:0051260//protein homooligomerization;GO:0097681//double-strand break repair via alternative nonhomologous end joining;GO…
ENSGALG00000039118	488	545	1210	1446	585	861	150	158	156	152	170	246	9.64	15.14	23.12	23.8	8.45	14	3.1	2.97	3.18	2.56	2.85	3.33	15.6917	2.99833	-2.3878	1.29391e-18	2.10277e-16	MEIS2	Meis homeobox 2 [Source:NCBI gene;Acc:395588]	-	-	-	-	GO:0005634//nucleus	GO:0000978//RNA polymerase II core promoter proximal region sequence-specific DNA binding;GO:0000981//RNA polymerase II transcription factor activity, sequence-specific DNA binding;GO:0001228//transcriptional activator activity, RNA polymerase II transcription regulatory region sequence-specific binding;GO:0003677//DNA binding;GO:0043565//sequence-specific DNA binding;GO:1990837//sequence-specifi…	GO:0001654//eye development;GO:0006355//regulation of transcription, DNA-templated;GO:0006357//regulation of transcription from RNA polymerase II promoter;GO:0007420//brain development;GO:0008284//positive regulation of cell proliferation;GO:0008542//visual learning;GO:0009880//embryonic pattern specification;GO:0009887//organ morphogenesis;GO:0045638//negative regulation of myeloid cell differen…
ENSGALG00000025751	198	187	285	170	419	252	673	734	571	688	708	736	8.74	10.65	11.77	5.76	13.28	8.85	30.52	30.13	25.2	25.15	25.71	20.98	9.84167	26.2817	1.4171	1.36274e-18	2.20053e-16	NMRK2	nicotinamide riboside kinase 2 [Source:NCBI gene;Acc:100858798]	Metabolism;Metabolism	Global and overview maps;Metabolism of cofactors and vitamins	ko01100//Metabolic pathways;ko00760//Nicotinate and nicotinamide metabolism	K10524;K10524	GO:0005654//nucleoplasm;GO:0005886//plasma membrane;GO:0043231//intracellular membrane-bounded organelle	-	-
MSTRG.18073	74	86	203	220	94	163	12	21	19	15	7	26	0.4	0.83	1.22	1.07	0.41	0.76	0.06	0.06	0.12	0.07	0.04	0.08	0.781667	0.0716667	-3.4472	1.41756e-18	2.27456e-16	--	KAH1172754.1 hypothetical protein KIL84_016593 [Mauremys mutica]	-	-	-	-	-	-	-
ENSGALG00000049529	563	708	920	1004	664	919	129	176	204	238	222	379	9.74	17.24	15.41	14.48	8.4	13.09	2.34	2.9	3.64	3.51	3.26	4.49	13.06	3.35667	-1.9601	1.59045e-18	2.53591e-16	ABI3BP	XP_010718527.1 target of Nesh-SH3 isoform X7 [Meleagris gallopavo]	-	-	-	-	-	GO:0005515//protein binding	GO:0010811//positive regulation of cell-substrate adhesion;GO:0030198//extracellular matrix organization
ENSGALG00000048409	3375	3460	5413	2566	2925	6588	920	833	865	828	842	1179	122.32	173.4	187.23	80.03	79.79	198.35	35.59	29.4	33.01	26.5	26.58	29.82	140.187	30.15	-2.2171	2.10267e-18	3.29055e-16	TXNIP	thioredoxin interacting protein [Source:HGNC Symbol;Acc:HGNC:16952]	Organismal Systems	Immune system	ko04621//NOD-like receptor signaling pathway	K20910	GO:0005737//cytoplasm	GO:0004857//enzyme inhibitor activity;GO:0031625//ubiquitin protein ligase binding	GO:0000122//negative regulation of transcription from RNA polymerase II promoter;GO:0006606//protein import into nucleus;GO:0006979//response to oxidative stress;GO:0015031//protein transport;GO:0030216//keratinocyte differentiation;GO:0043086//negative regulation of catalytic activity;GO:0048008//platelet-derived growth factor receptor signaling pathway;GO:0051782//negative regulation of cell di…
ENSGALG00000009856	25473	25092	29054	27854	56404	37862	66144	78564	66555	75198	86903	77292	234.38	324.84	258.71	213.66	379.5	286.82	637.1	687.88	631.55	589.32	678.8	487.11	282.985	618.627	1.1283	2.20848e-18	3.43494e-16	GNS	glucosamine (N-acetyl)-6-sulfatase [Source:NCBI gene;Acc:417829]	Metabolism;Cellular Processes;Metabolism	Global and overview maps;Transport and catabolism;Glycan biosynthesis and metabolism	ko01100//Metabolic pathways;ko04142//Lysosome;ko00531//Glycosaminoglycan degradation	K01137;K01137;K01137	GO:0005764//lysosome	GO:0003824//catalytic activity;GO:0008449//N-acetylglucosamine-6-sulfatase activity;GO:0008484//sulfuric ester hydrolase activity	GO:0030203//glycosaminoglycan metabolic process
ENSGALG00000043052	85	101	94	134	99	157	27	19	27	23	23	40	2.46	4.12	2.64	3.24	2.1	3.75	0.82	0.52	0.81	0.57	0.57	0.79	3.05167	0.68	-2.166	2.25387e-18	3.48416e-16	CD1B	CD1b molecule [Source:NCBI gene;Acc:425802]	Cellular Processes;Organismal Systems;Human Diseases	Cellular community - eukaryotes;Immune system;Infectious disease: parasitic	ko04530//Tight junction;ko04640//Hematopoietic cell lineage;ko05146//Amoebiasis	K06448;K06448;K06448	GO:0005615//extracellular space;GO:0009897//external side of plasma membrane;GO:0016020//membrane;GO:0016021//integral component of membrane	GO:0030883//endogenous lipid antigen binding;GO:0030884//exogenous lipid antigen binding;GO:0071723//lipopeptide binding	GO:0001916//positive regulation of T cell mediated cytotoxicity;GO:0048006//antigen processing and presentation, endogenous lipid antigen via MHC class Ib;GO:0048007//antigen processing and presentation, exogenous lipid antigen via MHC class Ib
MSTRG.5469	3	3	6	2	9	0	72	75	55	34	51	39	0.01	0.02	0.03	0.01	0.03	0	0.34	0.32	0.25	0.13	0.19	0.12	0.0166667	0.225	3.7549	2.36158e-18	3.62854e-16	--	KFQ69438.1 hypothetical protein N335_05646, partial [Phaethon lepturus]	-	-	-	-	-	-	-
ENSGALG00000008980	146	57	127	82	260	132	472	484	372	376	381	558	2.57	1.41	2.17	1.2	3.35	1.92	8.71	8.12	6.76	5.64	5.7	6.74	2.10333	6.945	1.7233	2.55171e-18	3.89704e-16	VWA2	von Willebrand factor A domain containing 2 [Source:NCBI gene;Acc:423907]	-	-	-	-	GO:0005576//extracellular region;GO:0005604//basement membrane;GO:0005615//extracellular space	GO:0005509//calcium ion binding;GO:0042802//identical protein binding	GO:0007161//calcium-independent cell-matrix adhesion;GO:0046626//regulation of insulin receptor signaling pathway
ENSGALG00000003445	334	135	274	398	793	352	1299	1319	995	1187	1227	1250	18.7	10.64	14.88	18.58	32.5	16.24	76.19	70.34	57.49	56.68	58.4	47.98	18.59	61.18	1.7185	2.78043e-18	4.22092e-16	MGST3	microsomal glutathione S-transferase 3 [Source:NCBI gene;Acc:424404]	Metabolism;Human Diseases;Human Diseases;Human Diseases;Human Diseases;Human Diseases;Organismal Systems;Human Diseases;Metabolism;Metabolism;Metabolism;Metabolism;Human Diseases	Global and overview maps;Cancer: overview;Cancer: overview;Cancer: overview;Cancer: specific types;Cardiovascular disease;Aging;Drug resistance: antineoplastic;Xenobiotics biodegradation and metabolism;Metabolism of other amino acids;Xenobiotics biodegradation and metabolism;Xenobiotics biodegradation and metabolism;Cancer: overview	ko01100//Metabolic pathways;ko05200//Pathways in cancer;ko05208//Chemical carcinogenesis - reactive oxygen species;ko05207//Chemical carcinogenesis - receptor activation;ko05225//Hepatocellular carcinoma;ko05418//Fluid shear stress and atherosclerosis;ko04212//Longevity regulating pathway - worm;ko01524//Platinum drug resistance;ko00983//Drug metabolism - other enzymes;ko00480//Glutathione metabo…	K00799;K00799;K00799;K00799;K00799;K00799;K00799;K00799;K00799;K00799;K00799;K00799;K00799	GO:0016020//membrane;GO:0043231//intracellular membrane-bounded organelle	GO:0004464//leukotriene-C4 synthase activity;GO:0004602//glutathione peroxidase activity;GO:0042802//identical protein binding	GO:0006629//lipid metabolic process;GO:0019370//leukotriene biosynthetic process
ENSGALG00000015219	605	484	754	544	1318	943	1664	1780	1588	1814	1854	1997	9.42	10.24	10.96	7.06	14.73	11.89	26.55	26.02	24.98	23.64	24.04	20.88	10.7167	24.3517	1.1842	2.87594e-18	4.33992e-16	Selenoi	ethanolaminephosphotransferase 1-like [Source:NCBI gene;Acc:100857837]	Metabolism;Metabolism;Metabolism;Metabolism	Global and overview maps;Lipid metabolism;Lipid metabolism;Metabolism of other amino acids	ko01100//Metabolic pathways;ko00564//Glycerophospholipid metabolism;ko00565//Ether lipid metabolism;ko00440//Phosphonate and phosphinate metabolism	K00993;K00993;K00993;K00993	GO:0016020//membrane	GO:0016780//phosphotransferase activity, for other substituted phosphate groups	GO:0008654//phospholipid biosynthetic process
ENSGALG00000006958	841	557	1172	1006	1402	909	2526	2341	2043	2058	2218	2402	5.51	5.14	7.45	5.5	6.73	4.91	17.34	14.61	13.82	11.49	12.34	10.79	5.87333	13.3983	1.1898	3.00886e-18	4.51365e-16	COL27A1	collagen type XXVII alpha 1 chain [Source:NCBI gene;Acc:417231]	Organismal Systems	Digestive system	ko04974//Protein digestion and absorption	K19721	-	GO:0005201//extracellular matrix structural constituent	-
MSTRG.27733	86	126	159	151	152	251	25	23	20	45	39	34	0.86	1.76	1.53	1.25	1.11	2.06	0.26	0.22	0.21	0.38	0.33	0.23	1.42833	0.271667	-2.3944	3.12228e-18	4.63502e-16	--	-	-	-	-	-	-	-	-
ENSGALG00000003922	981	753	1494	1007	2536	1290	3543	3418	3249	3642	3729	4074	8.28	8.95	12.34	7.07	15.66	8.93	31.25	27.39	28.18	26.15	26.72	23.53	10.205	27.2033	1.4145	3.12634e-18	4.63502e-16	TOP2A	topoisomerase (DNA) II alpha [Source:NCBI gene;Acc:395570]	Human Diseases	Drug resistance: antineoplastic	ko01524//Platinum drug resistance	K03164	GO:0000228//nuclear chromosome;GO:0000775//chromosome, centromeric region;GO:0000793//condensed chromosome;GO:0005634//nucleus;GO:0005654//nucleoplasm;GO:0005730//nucleolus;GO:0005737//cytoplasm;GO:0005814//centriole;GO:0009330//DNA topoisomerase complex (ATP-hydrolyzing);GO:0032991//macromolecular complex;GO:1990904//ribonucleoprotein complex	GO:0000287//magnesium ion binding;GO:0003677//DNA binding;GO:0003682//chromatin binding;GO:0003918//DNA topoisomerase type II (ATP-hydrolyzing) activity;GO:0005080//protein kinase C binding;GO:0005524//ATP binding;GO:0008022//protein C-terminus binding;GO:0008094//DNA-dependent ATPase activity;GO:0008301//DNA binding, bending;GO:0019899//enzyme binding;GO:0042803//protein homodimerization activit…	GO:0002244//hematopoietic progenitor cell differentiation;GO:0006259//DNA metabolic process;GO:0006265//DNA topological change;GO:0006266//DNA ligation;GO:0006974//cellular response to DNA damage stimulus;GO:0007059//chromosome segregation;GO:0007143//female meiotic division;GO:0030261//chromosome condensation;GO:0030263//apoptotic chromosome condensation;GO:0040016//embryonic cleavage;GO:0042752…
ENSGALG00000027090	145461	77904	170591	112653	402340	150671	605620	551080	562146	674204	567589	728461	1992.68	1501.56	2261.57	1286.58	4030.34	1699.35	8684.97	7183.83	7941.94	7866.58	6600.71	6835.18	2128.68	7518.87	1.8206	3.16081e-18	4.65469e-16	--	uncharacterized LOC422926 [Source:NCBI gene;Acc:422926]	-	-	-	-	-	-	-
ENSGALG00000005638	169	297	280	211	201	536	43	47	54	38	37	58	3.81	9.41	6.1	3.96	3.31	9.94	1.01	1.01	1.25	0.73	0.71	0.89	6.08833	0.933333	-2.7056	3.17633e-18	4.65469e-16	IL2RG	interleukin 2 receptor subunit gamma [Source:NCBI gene;Acc:395199]	Human Diseases;Environmental Information Processing;Cellular Processes;Environmental Information Processing;Human Diseases;Environmental Information Processing;Human Diseases;Human Diseases;Organismal Systems;Organismal Systems;Human Diseases;Environmental Information Processing	Cancer: overview;Signal transduction;Transport and catabolism;Signaling molecules and interaction;Infectious disease: viral;Signal transduction;Infectious disease: viral;Immune disease;Immune system;Immune system;Immune disease;Signaling molecules and interaction	ko05200//Pathways in cancer;ko04151//PI3K-Akt signaling pathway;ko04144//Endocytosis;ko04060//Cytokine-cytokine receptor interaction;ko05166//Human T-cell leukemia virus 1 infection;ko04630//JAK-STAT signaling pathway;ko05162//Measles;ko05340//Primary immunodeficiency;ko04659//Th17 cell differentiation;ko04658//Th1 and Th2 cell differentiation;ko05321//Inflammatory bowel disease;ko04061//Viral pr…	K05070;K05070;K05070;K05070;K05070;K05070;K05070;K05070;K05070;K05070;K05070;K05070	GO:0016020//membrane	GO:0004896//cytokine receptor activity;GO:0005515//protein binding	-
MSTRG.29066	1852	1154	1056	1739	1558	1729	382	397	477	584	578	950	23.61	20.69	13.03	18.48	14.52	18.14	5.1	4.82	6.27	6.34	6.25	8.29	18.0783	6.17833	-1.549	3.40273e-18	4.95782e-16	--	-	-	-	-	-	-	-	-
ENSGALG00000006453	325	334	649	721	416	666	135	128	122	145	118	173	4.95	7.16	9.57	9.16	4.64	8.36	2.15	1.86	1.92	1.88	1.53	1.81	7.30667	1.85833	-1.9752	3.69155e-18	5.34481e-16	TF	transferrin (ovotransferrin) [Source:NCBI gene;Acc:396241]	Environmental Information Processing;Organismal Systems;Cellular Processes	Signal transduction;Digestive system;Cell growth and death	ko04066//HIF-1 signaling pathway;ko04978//Mineral absorption;ko04216//Ferroptosis	K14736;K14736;K14736	GO:0005576//extracellular region;GO:0005615//extracellular space	-	-
MSTRG.21644	1053	505	559	536	536	798	153	91	137	123	127	283	8.45	5.7	4.34	3.59	3.15	5.27	1.29	0.69	1.14	0.84	0.87	1.56	5.08333	1.065	-2.2549	3.74083e-18	5.35805e-16	--	-	-	-	-	-	-	-	-
ENSGALG00000041344	381	522	585	548	375	954	90	102	126	154	137	179	10.76	20.74	15.98	12.9	7.74	22.18	2.66	2.74	3.67	3.7	3.28	3.46	15.05	3.25167	-2.2105	3.80806e-18	5.42371e-16	FABP5	fatty acid binding protein 5 [Source:NCBI gene;Acc:420197]	Organismal Systems	Endocrine system	ko03320//PPAR signaling pathway	K08754	-	GO:0008289//lipid binding	-
ENSGALG00000044404	164	91	177	130	268	190	367	433	345	343	378	447	4.71	3.68	4.92	3.11	5.63	4.5	11.04	11.84	10.22	8.4	9.22	8.8	4.425	9.92	1.1647	3.97675e-18	5.63233e-16	FAM83D	family with sequence similarity 83 member D [Source:NCBI gene;Acc:425103]	-	-	-	-	-	-	-
ENSGALG00000048349	194	125	250	154	395	294	659	730	558	579	616	682	12.03	10.9	15	7.96	17.9	15	42.76	43.06	35.67	30.57	32.42	28.96	13.1317	35.5733	1.4377	4.45341e-18	6.27238e-16	PRC1	protein regulator of cytokinesis 1 [Source:NCBI gene;Acc:770336]	-	-	-	-	GO:0005856//cytoskeleton	GO:0008017//microtubule binding	GO:0000226//microtubule cytoskeleton organization;GO:0001578//microtubule bundle formation;GO:0032465//regulation of cytokinesis
ENSGALG00000041255	232	243	577	512	375	498	97	71	97	76	69	131	2.79	4.28	6.7	5.12	3.29	4.92	1.22	0.81	1.2	0.78	0.7	1.08	4.51667	0.965	-2.2267	4.88706e-18	6.77824e-16	ADAM12	ADAM metallopeptidase domain 12 [Source:NCBI gene;Acc:425843]	-	-	-	-	-	GO:0004222//metalloendopeptidase activity;GO:0008237//metallopeptidase activity	GO:0006508//proteolysis
MSTRG.28333	51	53	69	57	211	112	363	357	308	314	298	446	0.92	1.36	1.21	0.86	2.8	1.68	6.91	6.17	5.77	4.85	4.59	5.55	1.47167	5.64	1.9382	5.06446e-18	6.97794e-16	ERVK-7	XP_048785577.1 uncharacterized protein LOC125686015 [Lagopus muta]	-	-	-	-	-	-	-
ENSGALG00000005408	137	328	578	531	308	472	48	59	66	59	66	94	2.14	7.23	8.76	6.93	3.53	6.08	0.79	0.88	1.07	0.79	0.88	1.01	5.77833	0.903333	-2.6773	5.17432e-18	7.09078e-16	BCO1	Gallus gallus beta-carotene oxygenase 1 (BCO1), mRNA. [Source:RefSeq mRNA;Acc:NM_001364902]	Metabolism;Metabolism	Global and overview maps;Metabolism of cofactors and vitamins	ko01100//Metabolic pathways;ko00830//Retinol metabolism	K00515;K00515	-	GO:0003834//beta-carotene 15,15'-monooxygenase activity;GO:0016702//oxidoreductase activity, acting on single donors with incorporation of molecular oxygen, incorporation of two atoms of oxygen	GO:0001523//retinoid metabolic process;GO:0016121//carotene catabolic process;GO:0042574//retinal metabolic process;GO:1901810//beta-carotene metabolic process
ENSGALG00000008127	273	477	502	578	401	807	112	115	98	125	135	134	5.96	14.64	10.6	10.51	6.4	14.49	2.56	2.39	2.2	2.32	2.5	2	10.4333	2.32833	-2.1638	5.28426e-18	7.2025e-16	SPI1	Spi-1 proto-oncogene [Source:NCBI gene;Acc:395879]	Human Diseases;Human Diseases;Human Diseases;Organismal Systems;Human Diseases	Cancer: overview;Cancer: overview;Infectious disease: viral;Development and regeneration;Cancer: specific types	ko05200//Pathways in cancer;ko05202//Transcriptional misregulation in cancer;ko05166//Human T-cell leukemia virus 1 infection;ko04380//Osteoclast differentiation;ko05221//Acute myeloid leukemia	K09438;K09438;K09438;K09438;K09438	GO:0000785//chromatin;GO:0005634//nucleus;GO:0005654//nucleoplasm;GO:0005667//transcription factor complex	GO:0000976//transcription regulatory region sequence-specific DNA binding;GO:0000978//RNA polymerase II core promoter proximal region sequence-specific DNA binding;GO:0000981//RNA polymerase II transcription factor activity, sequence-specific DNA binding;GO:0000987//core promoter proximal region sequence-specific DNA binding;GO:0001216//bacterial-type RNA polymerase transcriptional activator acti…	GO:0000122//negative regulation of transcription from RNA polymerase II promoter;GO:0001944//vasculature development;GO:0002314//germinal center B cell differentiation;GO:0002316//follicular B cell differentiation;GO:0002320//lymphoid progenitor cell differentiation;GO:0002327//immature B cell differentiation;GO:0002357//defense response to tumor cell;GO:0002572//pro-T cell differentiation;GO:000…
ENSGALG00000036789	1019	862	1331	1729	1153	1277	363	472	398	428	490	681	10.31	11.91	12.16	13.81	7.89	10.11	3.46	4.24	3.89	3.44	3.94	4.27	11.0317	3.87333	-1.51	5.39406e-18	7.31285e-16	ADGRL2	adhesion G protein-coupled receptor L2 [Source:NCBI gene;Acc:424545]	-	-	-	-	GO:0005615//extracellular space;GO:0005886//plasma membrane;GO:0016020//membrane;GO:0016021//integral component of membrane;GO:0030424//axon	GO:0004888//transmembrane signaling receptor activity;GO:0004930//G-protein coupled receptor activity;GO:0030246//carbohydrate binding	GO:0007165//signal transduction;GO:0007166//cell surface receptor signaling pathway;GO:0007186//G-protein coupled receptor signaling pathway;GO:0009617//response to bacterium;GO:0050808//synapse organization;GO:0051965//positive regulation of synapse assembly
ENSGALG00000038225	21	31	44	43	92	56	164	227	136	161	239	169	0.35	0.73	0.71	0.6	1.13	0.77	2.88	3.62	2.35	2.3	3.4	1.94	0.715	2.74833	1.9425	5.50906e-18	7.42903e-16	SEMA3E	semaphorin 3E [Source:NCBI gene;Acc:374089]	-	-	-	-	-	GO:0005515//protein binding;GO:0030215//semaphorin receptor binding	GO:0001569//patterning of blood vessels;GO:0001953//negative regulation of cell-matrix adhesion;GO:0002040//sprouting angiogenesis;GO:0008360//regulation of cell shape;GO:0016525//negative regulation of angiogenesis;GO:0050808//synapse organization;GO:0071526//semaphorin-plexin signaling pathway;GO:2000249//regulation of actin cytoskeleton reorganization
ENSGALG00000020703	555	494	508	444	987	750	1206	1504	1182	1318	1486	1582	14.68	18.04	12.79	9.86	19.36	16.36	33.91	37.75	32.24	29.63	33.32	28.82	15.1817	32.6117	1.1031	6.05265e-18	8.03386e-16	GRB14	growth factor receptor bound protein 14 [Source:NCBI gene;Acc:424183]	-	-	-	-	GO:0005737//cytoplasm;GO:0005886//plasma membrane;GO:0043231//intracellular membrane-bounded organelle	GO:0030674//protein binding, bridging;GO:0030971//receptor tyrosine kinase binding	GO:0007165//signal transduction;GO:0046627//negative regulation of insulin receptor signaling pathway
ENSGALG00000014914	143	83	181	155	281	167	336	366	324	346	387	441	3.84	3.14	4.71	3.47	5.52	3.7	9.45	9.36	8.98	7.92	8.83	8.12	4.06333	8.77667	1.111	6.27159e-18	8.23821e-16	SNX18	sorting nexin 18 [Source:HGNC Symbol;Acc:HGNC:19245]	Human Diseases	Infectious disease: bacterial	ko05132//Salmonella infection	K17923	GO:0005737//cytoplasm;GO:0016020//membrane;GO:0030136//clathrin-coated vesicle;GO:0030659//cytoplasmic vesicle membrane;GO:0031234//extrinsic component of cytoplasmic side of plasma membrane;GO:0031410//cytoplasmic vesicle;GO:0055038//recycling endosome membrane;GO:0070062//extracellular exosome	GO:0005515//protein binding;GO:0005546//phosphatidylinositol-4,5-bisphosphate binding;GO:0035091//phosphatidylinositol binding	GO:0000278//mitotic cell cycle;GO:0000281//mitotic cytokinesis;GO:0006897//endocytosis;GO:0015031//protein transport;GO:0016197//endosomal transport;GO:0036089//cleavage furrow formation;GO:0043547//positive regulation of GTPase activity;GO:2000786//positive regulation of autophagosome assembly
ENSGALG00000040567	317	127	202	266	203	206	44	50	59	76	55	92	12.24	6.9	7.55	8.56	5.73	6.55	1.78	1.84	2.35	2.5	1.8	2.43	7.92167	2.11667	-1.904	6.99874e-18	9.14598e-16	AVPR1A	arginine vasopressin receptor 1A [Source:NCBI gene;Acc:771773]	Environmental Information Processing;Environmental Information Processing;Environmental Information Processing;Organismal Systems	Signaling molecules and interaction;Signal transduction;Signal transduction;Circulatory system	ko04080//Neuroactive ligand-receptor interaction;ko04020//Calcium signaling pathway;ko04072//Phospholipase D signaling pathway;ko04270//Vascular smooth muscle contraction	K04226;K04226;K04226;K04226	GO:0005768//endosome;GO:0005886//plasma membrane;GO:0016021//integral component of membrane;GO:0030139//endocytic vesicle	GO:0004930//G-protein coupled receptor activity;GO:0005000//vasopressin receptor activity	GO:0001992//regulation of systemic arterial blood pressure by vasopressin;GO:0007186//G-protein coupled receptor signaling pathway;GO:0008217//regulation of blood pressure;GO:0008284//positive regulation of cell proliferation;GO:0010259//multicellular organism aging
MSTRG.20259	159	97	53	172	88	77	6	8	6	20	17	11	4.53	3.89	1.47	4.1	1.84	1.81	0.17	0.21	0.17	0.49	0.42	0.22	2.94	0.28	-3.3923	8.35122e-18	1.08574e-15	--	XP_054044411.1 uncharacterized protein LOC128904316 isoform X1 [Rissa tridactyla]	-	-	-	-	-	-	-
ENSGALG00000015895	2285	1625	1881	2428	2047	2692	737	668	806	953	873	1545	46.27	46.3	36.86	40.99	30.31	44.88	15.62	12.87	16.83	16.44	15.01	21.43	40.935	16.3667	-1.3226	8.56954e-18	1.10844e-15	HTR1B	5-hydroxytryptamine receptor 1B [Source:NCBI gene;Acc:421858]	Environmental Information Processing;Environmental Information Processing;Organismal Systems;Organismal Systems	Signaling molecules and interaction;Signal transduction;Nervous system;Sensory system	ko04080//Neuroactive ligand-receptor interaction;ko04024//cAMP signaling pathway;ko04726//Serotonergic synapse;ko04742//Taste transduction	K04153;K04153;K04153;K04153	GO:0005737//cytoplasm;GO:0005783//endoplasmic reticulum;GO:0005886//plasma membrane;GO:0005887//integral component of plasma membrane;GO:0016020//membrane;GO:0016021//integral component of membrane;GO:0030425//dendrite	GO:0004930//G-protein coupled receptor activity;GO:0004993//G-protein coupled serotonin receptor activity;GO:0030594//neurotransmitter receptor activity;GO:0051378//serotonin binding	GO:0002031//G-protein coupled receptor internalization;GO:0007165//signal transduction;GO:0007186//G-protein coupled receptor signaling pathway;GO:0007187//G-protein coupled receptor signaling pathway, coupled to cyclic nucleotide second messenger;GO:0007193//adenylate cyclase-inhibiting G-protein coupled receptor signaling pathway;GO:0007198//adenylate cyclase-inhibiting serotonin receptor signa…
ENSGALG00000038512	31	77	74	61	39	77	1	2	5	2	6	5	1.05	3.68	2.44	1.73	0.97	2.16	0.04	0.06	0.18	0.06	0.17	0.12	2.005	0.105	-4.2551	9.3539e-18	1.20376e-15	AGTR1	angiotensin II receptor type 1 [Source:NCBI gene;Acc:396065]	Human Diseases;Environmental Information Processing;Environmental Information Processing;Human Diseases;Environmental Information Processing;Human Diseases;Environmental Information Processing;Human Diseases;Organismal Systems;Organismal Systems;Environmental Information Processing;Human Diseases;Organismal Systems;Organismal Systems;Organismal Systems;Organismal Systems	Cancer: overview;Signaling molecules and interaction;Signal transduction;Infectious disease: viral;Signal transduction;Cardiovascular disease;Signal transduction;Endocrine and metabolic disease;Circulatory system;Circulatory system;Signal transduction;Endocrine and metabolic disease;Endocrine system;Endocrine system;Endocrine system;Endocrine system	ko05200//Pathways in cancer;ko04080//Neuroactive ligand-receptor interaction;ko04020//Calcium signaling pathway;ko05171//Coronavirus disease - COVID-19;ko04072//Phospholipase D signaling pathway;ko05415//Diabetic cardiomyopathy;ko04022//cGMP-PKG signaling pathway;ko04934//Cushing syndrome;ko04270//Vascular smooth muscle contraction;ko04261//Adrenergic signaling in cardiomyocytes;ko04371//Apelin s…	K04166;K04166;K04166;K04166;K04166;K04166;K04166;K04166;K04166;K04166;K04166;K04166;K04166;K04166;K04166;K04166	GO:0005886//plasma membrane;GO:0016021//integral component of membrane	GO:0001596//angiotensin type I receptor activity;GO:0004930//G-protein coupled receptor activity;GO:0004945//angiotensin type II receptor activity;GO:0031711//bradykinin receptor binding;GO:0046982//protein heterodimerization activity	GO:0001822//kidney development;GO:0007186//G-protein coupled receptor signaling pathway;GO:0007204//positive regulation of cytosolic calcium ion concentration;GO:0007266//Rho protein signal transduction;GO:0010873//positive regulation of cholesterol esterification;GO:0019229//regulation of vasoconstriction;GO:0019722//calcium-mediated signaling;GO:0032270//positive regulation of cellular protein …
MSTRG.23147	593	408	346	775	656	568	81	78	127	203	166	229	6.04	5.76	3.35	6.73	4.89	4.66	0.86	0.81	1.36	1.8	1.46	1.66	5.23833	1.325	-1.9831	1.00713e-17	1.28233e-15	--	-	-	-	-	-	-	-	-
MSTRG.28145	1831	1527	1037	2065	1740	1937	375	418	445	586	556	995	31.21	36.63	17.11	29.35	21.69	27.19	6.69	6.78	7.82	8.51	8.05	11.62	27.1967	8.245	-1.7218	1.01159e-17	1.28233e-15	--	-	-	-	-	-	-	-	-
MSTRG.26235	102	89	62	141	96	103	16	18	12	19	22	40	1.1	1.37	0.66	1.27	0.75	0.91	0.18	0.18	0.13	0.17	0.2	0.29	1.01	0.191667	-2.3977	1.01162e-17	1.28233e-15	--	-	-	-	-	-	-	-	-
ENSGALG00000001889	257	219	181	293	270	336	90	84	89	108	94	126	6.62	7.94	4.51	6.29	5.09	7.13	2.43	2.06	2.36	2.37	2.06	2.22	6.26333	2.25	-1.477	1.02643e-17	1.29463e-15	CARD9	caspase recruitment domain family member 9 [Source:NCBI gene;Acc:427756]	Human Diseases;Human Diseases;Organismal Systems;Organismal Systems	Infectious disease: bacterial;Infectious disease: viral;Immune system;Immune system	ko05152//Tuberculosis;ko05168//Herpes simplex virus 1 infection;ko04621//NOD-like receptor signaling pathway;ko04625//C-type lectin receptor signaling pathway	K12794;K12794;K12794;K12794	GO:0032449//CBM complex	GO:0050700//CARD domain binding	GO:0001819//positive regulation of cytokine production;GO:0002446//neutrophil mediated immunity;GO:0009410//response to xenobiotic stimulus;GO:0009620//response to fungus;GO:0016064//immunoglobulin mediated immune response;GO:0032494//response to peptidoglycan;GO:0032495//response to muramyl dipeptide;GO:0032663//regulation of interleukin-2 production;GO:0032675//regulation of interleukin-6 produ…
ENSGALG00000019509	197	426	706	730	574	666	77	131	86	56	99	114	3.64	10.88	12.26	11.08	7.6	9.81	1.51	2.24	1.58	0.9	1.51	1.42	9.21167	1.52667	-2.5931	1.06259e-17	1.32822e-15	CCDC102B	coiled-coil domain containing 102B [Source:NCBI gene;Acc:100859046]	-	-	-	-	-	-	-
ENSGALG00000019063	257	406	784	409	885	815	2494	2791	2302	1740	3276	2143	6.96	15.48	20.56	9.24	17.54	18.18	70.75	71.97	64.34	40.16	75.37	39.78	14.66	60.395	2.0425	1.14387e-17	1.42154e-15	MMP10	matrix metallopeptidase 10 [Source:NCBI gene;Acc:418981]	Human Diseases;Human Diseases;Human Diseases;Human Diseases;Environmental Information Processing;Human Diseases;Organismal Systems	Infectious disease: viral;Cancer: overview;Cardiovascular disease;Immune disease;Signal transduction;Cancer: specific types;Immune system	ko05171//Coronavirus disease - COVID-19;ko05202//Transcriptional misregulation in cancer;ko05417//Lipid and atherosclerosis;ko05323//Rheumatoid arthritis;ko04668//TNF signaling pathway;ko05215//Prostate cancer;ko04657//IL-17 signaling pathway	K01394;K01394;K01394;K01394;K01394;K01394;K01394	GO:0031012//extracellular matrix	GO:0004222//metalloendopeptidase activity;GO:0008237//metallopeptidase activity;GO:0008270//zinc ion binding	GO:0006508//proteolysis
ENSGALG00000004614	220	199	263	339	341	447	92	95	105	123	122	171	5.4	6.42	5.93	7.07	6.02	8.31	2.45	2.32	2.68	2.58	2.6	2.96	6.525	2.59833	-1.3284	1.15414e-17	1.42272e-15	NPL	N-acetylneuraminate pyruvate lyase [Source:NCBI gene;Acc:429074]	Metabolism;Metabolism	Global and overview maps;Carbohydrate metabolism	ko01100//Metabolic pathways;ko00520//Amino sugar and nucleotide sugar metabolism	K01639;K01639	-	GO:0003824//catalytic activity;GO:0008747//N-acetylneuraminate lyase activity;GO:0016829//lyase activity;GO:0042802//identical protein binding	-
ENSGALG00000002080	488	543	429	667	612	846	115	182	180	175	235	297	4.3	6.73	3.66	4.9	3.94	6.14	1.06	1.53	1.64	1.31	1.76	1.79	4.945	1.515	-1.7067	1.17253e-17	1.43604e-15	DOCK2	dedicator of cytokinesis 2 [Source:NCBI gene;Acc:427612]	Organismal Systems	Immune system	ko04062//Chemokine signaling pathway	K12367	-	GO:0005085//guanyl-nucleotide exchange factor activity;GO:0005096//GTPase activator activity;GO:0005515//protein binding;GO:0042608//T cell receptor binding	GO:0001766//membrane raft polarization;GO:0001768//establishment of T cell polarity;GO:0001771//immunological synapse formation;GO:0002277//myeloid dendritic cell activation involved in immune response;GO:0006935//chemotaxis;GO:0007010//cytoskeleton organization;GO:0007264//small GTPase mediated signal transduction;GO:0030036//actin cytoskeleton organization;GO:0042098//T cell proliferation;GO:00…
MSTRG.27432	537	370	238	604	466	482	64	62	96	144	133	167	4.89	4.74	2.1	4.58	3.1	3.61	0.61	0.54	0.9	1.12	1.03	1.04	3.83667	0.873333	-2.1352	1.2447e-17	1.5171e-15	--	-	-	-	-	-	-	-	-
ENSGALG00000014561	259	415	489	579	551	781	125	147	109	155	154	194	4.43	9.98	8.09	8.25	6.89	10.99	2.38	2.39	1.99	2.26	2.33	2.27	8.105	2.27	-1.8361	1.27932e-17	1.55184e-15	PTPN6	protein tyrosine phosphatase, non-receptor type 6 [Source:NCBI gene;Acc:427947]	Human Diseases;Human Diseases;Organismal Systems;Human Diseases;Environmental Information Processing;Organismal Systems;Organismal Systems;Human Diseases;Cellular Processes	Infectious disease: bacterial;Cancer: overview;Immune system;Infectious disease: parasitic;Signal transduction;Immune system;Immune system;Cancer: overview;Cellular community - eukaryotes	ko05130//Pathogenic Escherichia coli infection;ko05205//Proteoglycans in cancer;ko04650//Natural killer cell mediated cytotoxicity;ko05140//Leishmaniasis;ko04630//JAK-STAT signaling pathway;ko04662//B cell receptor signaling pathway;ko04660//T cell receptor signaling pathway;ko05235//PD-L1 expression and PD-1 checkpoint pathway in cancer;ko04520//Adherens junction	K05697;K05697;K05697;K05697;K05697;K05697;K05697;K05697;K05697	GO:0005634//nucleus;GO:0005654//nucleoplasm;GO:0005730//nucleolus;GO:0005737//cytoplasm;GO:0005911//cell-cell junction;GO:0032991//macromolecular complex;GO:0042105//alpha-beta T cell receptor complex	GO:0001784//phosphotyrosine binding;GO:0004725//protein tyrosine phosphatase activity;GO:0005001//transmembrane receptor protein tyrosine phosphatase activity;GO:0016791//phosphatase activity;GO:0017124//SH3 domain binding;GO:0019901//protein kinase binding;GO:0042169//SH2 domain binding;GO:0050839//cell adhesion molecule binding	GO:0002244//hematopoietic progenitor cell differentiation;GO:0002924//negative regulation of humoral immune response mediated by circulating immunoglobulin;GO:0006470//protein dephosphorylation;GO:0008284//positive regulation of cell proliferation;GO:0014068//positive regulation of phosphatidylinositol 3-kinase signaling;GO:0016311//dephosphorylation;GO:0018108//peptidyl-tyrosine phosphorylation;…
ENSGALG00000032239	146	99	257	318	242	192	38	51	44	43	62	71	6.28	5.99	10.7	11.41	7.61	6.8	1.71	2.09	1.95	1.58	2.26	2.09	8.13167	1.94667	-2.0625	1.57498e-17	1.89236e-15	GCHFR	GTP cyclohydrolase I feedback regulator [Source:NCBI gene;Acc:423003]	-	-	-	-	GO:0005634//nucleus;GO:0005654//nucleoplasm;GO:0005737//cytoplasm;GO:0030425//dendrite;GO:0031965//nuclear membrane;GO:0042470//melanosome	-	GO:0009890//negative regulation of biosynthetic process
MSTRG.19894	11	8	5	5	12	13	104	151	83	29	45	114	0.26	0.26	0.11	0.1	0.21	0.25	2.54	3.36	2	0.58	0.89	1.82	0.198333	1.865	3.2332	1.60224e-17	1.91603e-15	--	-	-	-	-	-	-	-	-
MSTRG.30038	104	84	79	89	214	126	311	271	267	277	336	324	5.65	6.42	4.15	4.03	8.5	5.63	17.68	14	14.95	12.81	15.49	12.05	5.73	14.4967	1.3391	1.63032e-17	1.94046e-15	--	-	-	-	-	-	-	-	-
MSTRG.19400	569	366	311	687	510	508	75	80	114	156	161	235	9.56	9.11	5.12	9.82	6.34	7.19	1.34	1.26	2.04	2.23	2.31	2.7	7.85667	1.98	-1.9884	1.67942e-17	1.98957e-15	--	-	-	-	-	-	-	-	-
ENSGALG00000039307	952	498	911	1112	1942	1131	2012	2205	1939	2388	2284	2694	15.06	11.08	13.94	14.66	22.46	14.73	33.31	33.18	31.62	32.17	30.66	29.18	15.3217	31.6867	1.0483	1.85195e-17	2.18375e-15	GNB5	G protein subunit beta 5 [Source:NCBI gene;Acc:415417]	Human Diseases;Environmental Information Processing;Human Diseases;Environmental Information Processing;Human Diseases;Human Diseases;Organismal Systems;Human Diseases;Organismal Systems;Environmental Information Processing;Organismal Systems;Organismal Systems;Organismal Systems;Organismal Systems;Organismal Systems;Organismal Systems;Human Diseases;Organismal Systems	Cancer: overview;Signal transduction;Infectious disease: viral;Signal transduction;Infectious disease: viral;Infectious disease: viral;Immune system;Substance dependence;Nervous system;Signal transduction;Endocrine system;Nervous system;Nervous system;Nervous system;Nervous system;Environmental adaptation;Substance dependence;Nervous system	ko05200//Pathways in cancer;ko04151//PI3K-Akt signaling pathway;ko05163//Human cytomegalovirus infection;ko04014//Ras signaling pathway;ko05170//Human immunodeficiency virus 1 infection;ko05167//Kaposi sarcoma-associated herpesvirus infection;ko04062//Chemokine signaling pathway;ko05034//Alcoholism;ko04723//Retrograde endocannabinoid signaling;ko04371//Apelin signaling pathway;ko04926//Relaxin si…	K04539;K04539;K04539;K04539;K04539;K04539;K04539;K04539;K04539;K04539;K04539;K04539;K04539;K04539;K04539;K04539;K04539;K04539	GO:0005634//nucleus;GO:0005829//cytosol;GO:0005886//plasma membrane;GO:0098793//presynapse	GO:0005096//GTPase activator activity;GO:0005515//protein binding;GO:0031682//G-protein gamma-subunit binding;GO:0051087//chaperone binding	GO:0007165//signal transduction;GO:0007186//G-protein coupled receptor signaling pathway;GO:0007212//dopamine receptor signaling pathway;GO:0036367//light adaption;GO:0043547//positive regulation of GTPase activity;GO:1901386//negative regulation of voltage-gated calcium channel activity;GO:1990603//dark adaptation
ENSGALG00000028608	860	251	541	507	1306	626	2110	2131	1752	2277	1897	2359	36.33	14.92	22.12	17.85	40.34	21.77	93.3	85.66	76.32	81.92	68.03	68.25	25.555	78.9133	1.6267	1.89149e-17	2.22005e-15	BTC	betacellulin [Source:NCBI gene;Acc:448833]	Environmental Information Processing	Signal transduction	ko04012//ErbB signaling pathway	K09783	GO:0005615//extracellular space;GO:0016020//membrane;GO:0016021//integral component of membrane	GO:0005154//epidermal growth factor receptor binding;GO:0008083//growth factor activity	GO:0001556//oocyte maturation;GO:0007173//epidermal growth factor receptor signaling pathway;GO:0008284//positive regulation of cell proliferation;GO:0010468//regulation of gene expression;GO:0010628//positive regulation of gene expression;GO:0043066//negative regulation of apoptotic process;GO:0043410//positive regulation of MAPK cascade;GO:0045741//positive regulation of epidermal growth factor…
ENSGALG00000027501	1431	1456	3568	2775	1995	2850	574	615	554	565	655	703	17.48	25.03	42.18	28.26	17.82	28.66	7.34	7.15	6.98	5.88	6.79	5.88	26.5717	6.67	-1.9941	1.97312e-17	2.29462e-15	ANPEP	alanyl aminopeptidase, membrane [Source:NCBI gene;Acc:395667]	Metabolism;Organismal Systems;Metabolism;Organismal Systems	Global and overview maps;Immune system;Metabolism of other amino acids;Endocrine system	ko01100//Metabolic pathways;ko04640//Hematopoietic cell lineage;ko00480//Glutathione metabolism;ko04614//Renin-angiotensin system	K11140;K11140;K11140;K11140	GO:0005615//extracellular space;GO:0005793//endoplasmic reticulum-Golgi intermediate compartment;GO:0005886//plasma membrane;GO:0009897//external side of plasma membrane;GO:0070062//extracellular exosome	GO:0008237//metallopeptidase activity;GO:0008270//zinc ion binding	GO:0006508//proteolysis
MSTRG.11426	499	340	301	457	442	557	89	106	113	157	116	269	5.59	5.36	3.26	4.27	3.62	5.14	1.04	1.13	1.31	1.5	1.1	2.06	4.54	1.35667	-1.7426	2.19159e-17	2.53704e-15	--	-	-	-	-	-	-	-	-
ENSGALG00000010645	116	74	160	210	156	130	27	20	36	37	32	58	1.86	1.67	2.49	2.81	1.83	1.72	0.47	0.31	0.6	0.51	0.44	0.64	2.06333	0.495	-2.0595	2.26763e-17	2.60289e-15	ENPP6	ectonucleotide pyrophosphatase/phosphodiesterase 6 [Source:NCBI gene;Acc:422551]	Metabolism;Metabolism	Global and overview maps;Lipid metabolism	ko01100//Metabolic pathways;ko00565//Ether lipid metabolism	K08743;K08743	GO:0005576//extracellular region;GO:0005886//plasma membrane	GO:0003824//catalytic activity;GO:0008081//phosphoric diester hydrolase activity;GO:0008889//glycerophosphodiester phosphodiesterase activity;GO:0047390//glycerophosphocholine cholinephosphodiesterase activity	GO:0006629//lipid metabolic process;GO:0019695//choline metabolic process
MSTRG.2465	748	648	506	741	645	781	178	192	206	281	245	382	15.75	18.9	10.3	12.99	10.03	13.46	3.93	3.88	4.46	5.06	4.39	5.52	13.5717	4.54	-1.5798	2.44487e-17	2.77947e-15	--	-	-	-	-	-	-	-	-
ENSGALG00000002789	285	225	237	331	235	282	83	77	86	97	106	139	5.8	6.1	4.85	5.3	3.49	4.56	1.83	1.52	1.8	1.5	1.6	1.81	5.01667	1.67667	-1.5811	2.52578e-17	2.84594e-15	MAP2	microtubule associated protein 2 [Source:NCBI gene;Acc:424001]	-	-	-	-	-	GO:0015631//tubulin binding	GO:0001578//microtubule bundle formation;GO:0021954//central nervous system neuron development
ENSGALG00000010337	370	253	382	268	669	393	826	869	810	907	1031	964	3.87	3.72	3.86	2.33	5.11	3.38	9.03	8.64	8.73	8.07	9.14	6.9	3.71167	8.41833	1.1815	2.74247e-17	3.07642e-15	GPR149	G protein-coupled receptor 149 [Source:NCBI gene;Acc:395382]	-	-	-	-	GO:0005886//plasma membrane;GO:0005887//integral component of plasma membrane;GO:0016020//membrane;GO:0016021//integral component of membrane;GO:0043005//neuron projection	GO:0004930//G-protein coupled receptor activity;GO:0042277//peptide binding;GO:0042923//neuropeptide binding	GO:0001547//antral ovarian follicle growth;GO:0007165//signal transduction;GO:0007186//G-protein coupled receptor signaling pathway;GO:0007218//neuropeptide signaling pathway;GO:0060280//negative regulation of ovulation
MSTRG.20850	172	101	100	209	182	239	25	20	40	48	49	71	1.57	1.32	0.86	1.6	1.22	1.77	0.25	0.17	0.36	0.37	0.37	0.43	1.39	0.325	-2.0966	2.78371e-17	3.10893e-15	--	XP_048796730.1 transmembrane protein 170B isoform X1 [Lagopus muta]	-	-	-	-	-	-	-
MSTRG.25116	1090	1211	1280	914	1097	1837	342	348	336	361	337	572	33.5	52.37	38.08	23.42	24.66	46.49	11	10.18	10.65	9.45	8.79	12.04	36.42	10.3517	-1.8149	2.90185e-17	3.21866e-15	CDKN1B	XP_015142164.1 cyclin-dependent kinase inhibitor 1C [Gallus gallus]	-	-	-	-	-	-	-
ENSGALG00000043672	1097	963	2410	2599	1865	2290	486	539	444	463	542	752	6.64	8.21	14.13	13.13	8.26	11.42	3.08	3.1	2.77	2.39	2.79	3.12	10.2983	2.875	-1.8408	2.92444e-17	3.2235e-15	STAB1	stabilin 1 [Source:NCBI gene;Acc:415894]	-	-	-	-	GO:0005887//integral component of plasma membrane	GO:0005041//low-density lipoprotein receptor activity;GO:0005044//scavenger receptor activity;GO:0005509//calcium ion binding;GO:0005540//hyaluronic acid binding;GO:0030169//low-density lipoprotein particle binding	GO:0007155//cell adhesion;GO:0007267//cell-cell signaling;GO:0016525//negative regulation of angiogenesis;GO:0042742//defense response to bacterium
MSTRG.14216	0	0	0	4	0	0	70	59	50	25	48	147	0	0	0	0.02	0	0	0.29	0.22	0.21	0.09	0.16	0.41	0.00333333	0.23	6.1085	3.54092e-17	3.85277e-15	--	-	-	-	-	-	-	-	-
ENSGALG00000015554	131	89	287	428	242	243	30	39	46	37	50	48	2	1.87	4.03	5.35	2.64	2.93	0.49	0.56	0.71	0.47	0.63	0.5	3.13667	0.56	-2.4857	3.62138e-17	3.92347e-15	SORCS2	sortilin related VPS10 domain containing receptor 2 [Source:NCBI gene;Acc:428797]	-	-	-	-	GO:0005829//cytosol;GO:0005887//integral component of plasma membrane;GO:0014069//postsynaptic density;GO:0016021//integral component of membrane;GO:0031901//early endosome membrane;GO:0043231//intracellular membrane-bounded organelle;GO:0055038//recycling endosome membrane	GO:0005515//protein binding	GO:0006886//intracellular protein transport;GO:0060292//long term synaptic depression
MSTRG.21299	112	222	217	143	77	323	19	14	28	16	23	25	4.29	11.95	8.04	4.57	2.16	10.18	0.78	0.51	1.1	0.54	0.76	0.66	6.865	0.725	-3.2432	3.70978e-17	3.98518e-15	--	XP_040510359.1 V-set and transmembrane domain-containing protein 1-like [Gallus gallus]	-	-	-	-	-	-	-
ENSGALG00000050186	76	92	196	182	442	201	980	762	735	717	804	827	1.13	1.91	2.81	2.24	4.78	2.45	15.18	10.72	11.21	9.03	10.1	8.38	2.55333	10.77	2.0766	3.98266e-17	4.24237e-15	pol	XP_028649172.1 uncharacterized protein LOC114645493 [Erpetoichthys calabaricus]	-	-	-	-	-	GO:0003676//nucleic acid binding;GO:0003723//RNA binding;GO:0003887//DNA-directed DNA polymerase activity;GO:0004190//aspartic-type endopeptidase activity;GO:0004523//RNA-DNA hybrid ribonuclease activity;GO:0016787//hydrolase activity	GO:0006310//DNA recombination;GO:0006508//proteolysis;GO:0015074//DNA integration;GO:0044260//cellular macromolecule metabolic process;GO:0046718//viral entry into host cell;GO:0071897//DNA biosynthetic process;GO:0090502//RNA phosphodiester bond hydrolysis, endonucleolytic
ENSGALG00000010769	392	665	426	541	534	1028	96	110	126	151	167	211	11.36	27.11	11.95	13.07	11.31	24.52	2.91	3.03	3.77	3.73	4.11	4.19	16.5533	3.62333	-2.1917	4.01661e-17	4.26064e-15	HPGD	hydroxyprostaglandin dehydrogenase 15-(NAD) [Source:NCBI gene;Acc:422567]	Human Diseases	Cancer: overview	ko05202//Transcriptional misregulation in cancer	K00069	GO:0005654//nucleoplasm;GO:0005829//cytosol;GO:0016323//basolateral plasma membrane	GO:0004957//prostaglandin E receptor activity;GO:0016404//15-hydroxyprostaglandin dehydrogenase (NAD+) activity;GO:0016491//oxidoreductase activity;GO:0016616//oxidoreductase activity, acting on the CH-OH group of donors, NAD or NADP as acceptor;GO:0042802//identical protein binding;GO:0051287//NAD binding;GO:0070403//NAD+ binding	GO:0006693//prostaglandin metabolic process;GO:0007179//transforming growth factor beta receptor signaling pathway;GO:0007567//parturition;GO:0045786//negative regulation of cell cycle;GO:0097070//ductus arteriosus closure
ENSGALG00000030065	681	614	693	919	713	948	223	312	298	258	345	436	3.84	4.71	3.71	4.27	2.9	4.38	1.28	1.66	1.72	1.22	1.64	1.64	3.96833	1.52667	-1.3781	4.10783e-17	4.33924e-15	TENM3	teneurin transmembrane protein 3 [Source:NCBI gene;Acc:422557]	-	-	-	-	GO:0016021//integral component of membrane	-	GO:0007165//signal transduction;GO:0048593//camera-type eye morphogenesis;GO:0048666//neuron development
ENSGALG00000007841	1290	829	1062	1512	1510	1619	471	521	562	664	810	881	17.17	15.6	13.73	16.8	14.7	17.81	6.7	6.65	7.75	7.61	9.34	8.12	15.9683	7.695	-1.0532	4.37127e-17	4.57935e-15	Dnah7	XP_003641622.2 dynein heavy chain 7, axonemal [Gallus gallus]	Human Diseases;Human Diseases;Human Diseases	Neurodegenerative disease;Neurodegenerative disease;Neurodegenerative disease	ko05022//Pathways of neurodegeneration - multiple diseases;ko05014//Amyotrophic lateral sclerosis;ko05016//Huntington disease	K10408;K10408;K10408	GO:0005856//cytoskeleton;GO:0005874//microtubule;GO:0030286//dynein complex;GO:0036156//inner dynein arm	GO:0008569//ATP-dependent microtubule motor activity, minus-end-directed;GO:0045505//dynein intermediate chain binding;GO:0051959//dynein light intermediate chain binding	GO:0003341//cilium movement;GO:0007018//microtubule-based movement
ENSGALG00000012074	39	76	88	86	79	149	4	8	7	18	14	16	0.5	1.37	1.09	0.92	0.74	1.58	0.05	0.1	0.09	0.2	0.15	0.14	1.03333	0.121667	-3.0863	4.99205e-17	5.12382e-15	ALPK1	alpha kinase 1 [Source:NCBI gene;Acc:100858173]	-	-	-	-	GO:0000922//spindle pole;GO:0005813//centrosome;GO:0005829//cytosol;GO:0005929//cilium	GO:0004674//protein serine/threonine kinase activity;GO:0005524//ATP binding;GO:0048029//monosaccharide binding	GO:0002753//cytoplasmic pattern recognition receptor signaling pathway;GO:0006468//protein phosphorylation;GO:0043123//positive regulation of I-kappaB kinase/NF-kappaB signaling;GO:0045087//innate immune response;GO:0060271//cilium morphogenesis
ENSGALG00000030140	117	111	210	241	155	333	39	31	47	39	49	43	5.81	7.75	10.09	9.97	5.62	13.61	2.03	1.46	2.41	1.65	2.06	1.46	8.80833	1.845	-2.2552	5.80539e-17	5.93461e-15	CCDC3	coiled-coil domain containing 3 [Source:NCBI gene;Acc:769832]	-	-	-	-	GO:0005576//extracellular region;GO:0005783//endoplasmic reticulum	-	GO:0010629//negative regulation of gene expression;GO:0010804//negative regulation of tumor necrosis factor-mediated signaling pathway;GO:0045600//positive regulation of fat cell differentiation;GO:0045833//negative regulation of lipid metabolic process;GO:0046889//positive regulation of lipid biosynthetic process;GO:0051055//negative regulation of lipid biosynthetic process
ENSGALG00000051796	606	587	517	681	676	789	182	201	211	281	286	409	7.1	10.07	6.15	6.8	5.96	7.95	2.41	2.41	2.73	2.99	3.03	3.4	7.33833	2.82833	-1.3755	6.00507e-17	6.08963e-15	ANKRD31	ankyrin repeat domain 31 [Source:NCBI gene;Acc:427208]	-	-	-	-	-	GO:0005515//protein binding	-
ENSGALG00000001571	197	229	228	338	220	390	49	89	72	67	74	112	2.18	3.57	2.45	3.13	1.78	3.56	0.57	0.94	0.82	0.63	0.7	0.85	2.77833	0.751667	-1.8861	6.08855e-17	6.14968e-15	MYO1F	myosin IF [Source:NCBI gene;Acc:396187]	Human Diseases	Infectious disease: bacterial	ko05130//Pathogenic Escherichia coli infection	K10356	GO:0005829//cytosol;GO:0016459//myosin complex	GO:0003774//motor activity;GO:0005515//protein binding;GO:0005524//ATP binding	-
ENSGALG00000002993	1346	1277	1535	1363	3087	1777	3204	3731	3077	4054	3981	4484	32.41	43.67	36.1	27.98	52.56	36.29	78.59	80.63	73.19	81.53	78.14	71.05	38.1683	77.1883	1.016	6.54276e-17	6.5562e-15	CA10	carbonic anhydrase 10 [Source:NCBI gene;Acc:417389]	-	-	-	-	-	GO:0004089//carbonate dehydratase activity;GO:0008270//zinc ion binding;GO:0016836//hydro-lyase activity	GO:0006730//one-carbon metabolic process
ENSGALG00000045115	318	210	320	360	242	358	87	93	93	109	99	178	9.1	8.55	8.93	8.69	5.12	8.51	2.61	2.58	2.79	2.64	2.4	3.5	8.15	2.75333	-1.5656	6.61257e-17	6.60007e-15	CLEC17A	Fc fragment of IgE receptor II [Source:NCBI gene;Acc:100858751]	Human Diseases;Organismal Systems	Infectious disease: viral;Immune system	ko05169//Epstein-Barr virus infection;ko04640//Hematopoietic cell lineage	K06468;K06468	-	-	-
ENSGALG00000014872	321	214	272	310	303	414	95	80	104	124	115	205	12.44	10.6	9.96	8.15	7.72	12.38	3.5	2.57	3.86	3.65	3.38	5.01	10.2083	3.66167	-1.4792	7.40752e-17	7.36453e-15	FGF10	fibroblast growth factor 10 [Source:NCBI gene;Acc:395432]	Human Diseases;Environmental Information Processing;Environmental Information Processing;Environmental Information Processing;Cellular Processes;Environmental Information Processing;Environmental Information Processing;Human Diseases;Human Diseases;Human Diseases;Human Diseases	Cancer: overview;Signal transduction;Signal transduction;Signal transduction;Cell motility;Signal transduction;Signal transduction;Cancer: overview;Cancer: specific types;Cancer: specific types;Cancer: specific types	ko05200//Pathways in cancer;ko04151//PI3K-Akt signaling pathway;ko04020//Calcium signaling pathway;ko04010//MAPK signaling pathway;ko04810//Regulation of actin cytoskeleton;ko04014//Ras signaling pathway;ko04015//Rap1 signaling pathway;ko05207//Chemical carcinogenesis - receptor activation;ko05226//Gastric cancer;ko05224//Breast cancer;ko05218//Melanoma	K04358;K04358;K04358;K04358;K04358;K04358;K04358;K04358;K04358;K04358;K04358	GO:0005576//extracellular region;GO:0005615//extracellular space;GO:0005634//nucleus;GO:0005886//plasma membrane;GO:0009986//cell surface	GO:0005104//fibroblast growth factor receptor binding;GO:0005111//type 2 fibroblast growth factor receptor binding;GO:0008083//growth factor activity;GO:0008201//heparin binding;GO:0042056//chemoattractant activity	GO:0000132//establishment of mitotic spindle orientation;GO:0001656//metanephros development;GO:0001759//organ induction;GO:0001823//mesonephros development;GO:0001974//blood vessel remodeling;GO:0003338//metanephros morphogenesis;GO:0006935//chemotaxis;GO:0007267//cell-cell signaling;GO:0007368//determination of left/right symmetry;GO:0007431//salivary gland development;GO:0007435//salivary glan…
ENSGALG00000041791	152	116	145	180	148	207	44	43	38	69	62	83	3.22	3.35	2.9	3.07	2.2	3.59	0.94	0.84	0.84	1.21	1.12	1.19	3.055	1.02333	-1.5779	7.58868e-17	7.49099e-15	DPP6	dipeptidyl peptidase like 6 [Source:NCBI gene;Acc:420440]	-	-	-	-	GO:0008076//voltage-gated potassium channel complex;GO:0016021//integral component of membrane	GO:0008236//serine-type peptidase activity;GO:0015459//potassium channel regulator activity	GO:0006508//proteolysis;GO:1901379//regulation of potassium ion transmembrane transport
ENSGALG00000046616	1904	2335	1935	2332	1581	2307	522	531	555	661	651	1002	32.92	56.81	32.38	33.62	19.99	32.84	9.45	8.74	9.9	9.73	9.56	11.87	34.76	9.875	-1.8156	7.59381e-17	7.49099e-15	CHGB	chromogranin B [Source:NCBI gene;Acc:421312]	-	-	-	-	GO:0030141//secretory granule	-	-
ENSGALG00000011581	1317	742	1358	1526	1511	1552	441	448	476	621	654	998	10.99	8.71	10.97	10.62	9.22	10.66	3.85	3.56	4.1	4.41	4.63	5.7	10.195	4.375	-1.2205	8.25651e-17	8.11314e-15	KIF26A	kinesin family member 26A [Source:NCBI gene;Acc:423489]	-	-	-	-	-	GO:0005524//ATP binding;GO:0008017//microtubule binding	GO:0001560//regulation of cell growth by extracellular stimulus;GO:0007018//microtubule-based movement;GO:0009968//negative regulation of signal transduction;GO:0048484//enteric nervous system development
ENSGALG00000030530	260	213	256	178	188	299	32	62	64	57	59	92	18.83	21.71	17.95	10.75	9.96	17.83	2.43	4.27	4.78	3.52	3.63	4.56	16.1717	3.865	-2.0649	8.32462e-17	8.14849e-15	HAND2	heart and neural crest derivatives expressed 2 [Source:NCBI gene;Acc:395813]	-	-	-	-	GO:0000785//chromatin;GO:0005634//nucleus;GO:0005667//transcription factor complex;GO:0032991//macromolecular complex	GO:0000976//transcription regulatory region sequence-specific DNA binding;GO:0000977//RNA polymerase II regulatory region sequence-specific DNA binding;GO:0001228//transcriptional activator activity, RNA polymerase II transcription regulatory region sequence-specific binding;GO:0003680//AT DNA binding;GO:0042803//protein homodimerization activity;GO:0043565//sequence-specific DNA binding;GO:00469…	GO:0001947//heart looping;GO:0003007//heart morphogenesis;GO:0003219//cardiac right ventricle formation;GO:0003253//cardiac neural crest cell migration involved in outflow tract morphogenesis;GO:0003266//regulation of secondary heart field cardioblast proliferation;GO:0003278//apoptotic process involved in heart morphogenesis;GO:0006355//regulation of transcription, DNA-templated;GO:0007507//hear…
MSTRG.6247	894	567	546	887	822	999	169	182	261	317	298	468	11.46	10.23	6.77	9.48	7.71	10.54	2.27	2.22	3.45	3.46	3.24	4.11	9.365	3.125	-1.5834	9.35049e-17	9.11745e-15	--	-	-	-	-	-	-	-	-
MSTRG.12013	18	30	18	9	13	16	206	214	140	92	66	189	0.3	0.69	0.27	0.12	0.16	0.22	3.5	3.31	2.35	1.27	0.91	2.1	0.293333	2.24	2.9329	1.00785e-16	9.75232e-15	ev-2	XP_040505827.1 uncharacterized protein LOC121107139 [Gallus gallus]	-	-	-	-	-	-	-
MSTRG.19699	358	274	250	351	385	429	86	74	93	121	117	228	2.65	2.85	1.79	2.17	2.08	2.61	0.67	0.52	0.71	0.76	0.74	1.16	2.35833	0.76	-1.6337	1.02162e-16	9.8479e-15	--	-	-	-	-	-	-	-	-
MSTRG.29477	1542	745	814	1408	1302	1347	280	280	366	472	416	731	20.59	14	10.52	15.67	12.71	14.81	3.91	3.56	5.04	5.37	4.72	6.69	14.7167	4.88167	-1.592	1.02989e-16	9.89008e-15	--	KFQ14570.1 hypothetical protein N330_13206, partial [Leptosomus discolor]	-	-	-	-	-	-	-
MSTRG.9206	299	262	188	271	306	337	72	74	80	93	98	162	4.07	5.02	2.48	3.08	3.05	3.78	1.03	0.98	1.14	1.08	1.14	1.53	3.58	1.15	-1.6383	1.05111e-16	1.00558e-14	--	-	-	-	-	-	-	-	-
MSTRG.25461	971	470	519	873	819	832	149	149	212	220	171	461	9.86	6.61	5.08	7.33	5.98	6.87	1.62	1.45	2.27	1.88	1.45	3.16	6.955	1.97167	-1.8186	1.0583e-16	1.00865e-14	--	XP_046795499.1 secretogranin-1 isoform X1 [Gallus gallus]	-	-	-	-	-	-	-
ENSGALG00000001506	1928	1122	1491	1538	3325	2107	3108	3742	3427	4706	4705	4310	103.66	84.89	77.57	68.91	130.7	93.22	174.95	191.52	190.06	215.6	214.82	158.69	93.1583	190.94	1.0354	1.24377e-16	1.17657e-14	PTTG2	pituitary tumor-transforming 2 [Source:NCBI gene;Acc:416158]	Human Diseases;Cellular Processes;Cellular Processes	Infectious disease: viral;Cell growth and death;Cell growth and death	ko05166//Human T-cell leukemia virus 1 infection;ko04110//Cell cycle;ko04114//Oocyte meiosis	K06635;K06635;K06635	GO:0005634//nucleus;GO:0005737//cytoplasm	GO:0004869//cysteine-type endopeptidase inhibitor activity	GO:0007059//chromosome segregation;GO:0007064//mitotic sister chromatid cohesion;GO:0045143//homologous chromosome segregation;GO:0051276//chromosome organization
ENSGALG00000012541	260	152	157	268	219	209	69	58	56	70	57	118	15.68	12.89	9.16	13.47	9.66	10.37	4.36	3.33	3.48	3.59	2.92	4.87	11.8717	3.75833	-1.6594	1.26267e-16	1.19e-14	MB	myoglobin [Source:NCBI gene;Acc:418056]	-	-	-	-	-	GO:0005344//oxygen transporter activity;GO:0019825//oxygen binding;GO:0020037//heme binding;GO:0046872//metal ion binding	GO:0001666//response to hypoxia;GO:0007507//heart development;GO:0015671//oxygen transport;GO:0043353//enucleate erythrocyte differentiation
ENSGALG00000006378	2099	1565	1873	3142	2949	3356	948	1037	1109	1108	1158	1798	33.13	34.76	28.61	41.35	34.04	43.61	15.66	15.58	18.05	14.9	15.52	19.44	35.9167	16.525	-1.12	1.30994e-16	1.22998e-14	LIPA	lipase A, lysosomal acid type [Source:NCBI gene;Acc:423789]	Cellular Processes;Organismal Systems;Metabolism	Transport and catabolism;Digestive system;Lipid metabolism	ko04142//Lysosome;ko04979//Cholesterol metabolism;ko00100//Steroid biosynthesis	K01052;K01052;K01052	GO:0001650//fibrillar center;GO:0005654//nucleoplasm;GO:0005829//cytosol;GO:0043231//intracellular membrane-bounded organelle	GO:0004771//sterol esterase activity;GO:0016298//lipase activity;GO:0016788//hydrolase activity, acting on ester bonds	GO:0000902//cell morphogenesis;GO:0006954//inflammatory response;GO:0008283//cell proliferation;GO:0030324//lung development;GO:0048771//tissue remodeling;GO:0048873//homeostasis of number of cells within a tissue
ENSGALG00000004573	4825	3086	3588	4484	4827	5282	1727	1844	2047	2222	2169	3564	59.35	64.29	45.78	44.88	43.39	59.18	20.92	21.13	25.48	23.01	22.46	29.01	52.8117	23.6683	-1.1579	1.3255e-16	1.24e-14	LRRC8A	leucine rich repeat containing 8 family member A [Source:NCBI gene;Acc:417201]	-	-	-	-	GO:0005886//plasma membrane;GO:0005887//integral component of plasma membrane;GO:0009986//cell surface;GO:0016020//membrane;GO:0016021//integral component of membrane;GO:0034702//ion channel complex	GO:0005225//volume-sensitive anion channel activity;GO:0005253//anion channel activity;GO:0005515//protein binding;GO:0042802//identical protein binding	GO:0006811//ion transport;GO:0006820//anion transport;GO:0006884//cell volume homeostasis;GO:0006970//response to osmotic stress;GO:0034214//protein hexamerization;GO:0098656//anion transmembrane transport;GO:1902476//chloride transmembrane transport
ENSGALG00000003196	223	293	379	386	246	480	80	84	81	92	111	112	12.53	23.44	20.86	18.21	10.11	22.38	4.74	4.53	4.77	4.45	5.32	4.33	17.9217	4.69	-1.934	1.45521e-16	1.35634e-14	RNASE6	ribonuclease A family member k6 [Source:NCBI gene;Acc:396194]	-	-	-	-	GO:0005737//cytoplasm	GO:0003676//nucleic acid binding;GO:0004518//nuclease activity;GO:0004519//endonuclease activity;GO:0004540//ribonuclease activity;GO:0016787//hydrolase activity	GO:0090305//nucleic acid phosphodiester bond hydrolysis;GO:0090501//RNA phosphodiester bond hydrolysis
MSTRG.5672	4	21	41	40	45	51	355	239	214	191	295	134	0.05	0.48	0.7	0.53	0.48	0.73	5.18	3.39	3.01	2.18	3.5	1.41	0.495	3.11167	2.6522	1.62173e-16	1.50601e-14	gag	XP_046761090.1 uncharacterized protein LOC107057342 [Gallus gallus]	-	-	-	-	-	-	-
ENSGALG00000008936	325	185	355	386	362	450	138	127	126	158	126	205	12.64	10.11	13.36	12.51	10.29	14.4	5.62	4.7	5.05	5.23	4.16	5.46	12.2183	5.03667	-1.2785	1.6467e-16	1.52362e-14	ENTPD8	ectonucleoside triphosphate diphosphohydrolase 8-like [Source:NCBI gene;Acc:417281]	Metabolism;Human Diseases;Metabolism;Metabolism	Global and overview maps;Infectious disease: viral;Nucleotide metabolism;Nucleotide metabolism	ko01100//Metabolic pathways;ko05169//Epstein-Barr virus infection;ko00230//Purine metabolism;ko00240//Pyrimidine metabolism	K01510;K01510;K01510;K01510	-	GO:0016787//hydrolase activity	-
ENSGALG00000011823	1700	850	1423	1481	1726	1930	520	587	625	635	663	1167	5.29	3.77	4.28	3.84	3.93	4.95	1.69	1.74	2.01	1.68	1.75	2.49	4.34333	1.89333	-1.1979	1.66499e-16	1.53494e-14	FAT4	FAT atypical cadherin 4 [Source:NCBI gene;Acc:395166]	Environmental Information Processing;Environmental Information Processing	Signal transduction;Signal transduction	ko04391//Hippo signaling pathway - fly;ko04392//Hippo signaling pathway - multiple species	K16669;K16669	GO:0005886//plasma membrane;GO:0016020//membrane;GO:0045177//apical part of cell	GO:0005509//calcium ion binding	GO:0001658//branching involved in ureteric bud morphogenesis;GO:0001822//kidney development;GO:0003007//heart morphogenesis;GO:0007009//plasma membrane organization;GO:0007155//cell adhesion;GO:0007156//homophilic cell adhesion via plasma membrane adhesion molecules;GO:0007157//heterophilic cell-cell adhesion via plasma membrane cell adhesion molecules;GO:0007219//Notch signaling pathway;GO:00085…
MSTRG.21241	362	184	271	234	394	330	820	883	648	503	577	1182	4.59	3.37	3.35	2.49	3.63	3.44	9.95	9.7	7.8	5.24	5.96	9.38	3.47833	8.005	1.2025	1.68899e-16	1.55142e-14	pip4p2	XP_031466540.1 type 1 phosphatidylinositol 4,5-bisphosphate 4-phosphatase-like [Phasianus colchicus]	-	-	-	-	-	-	-
MSTRG.760	4	7	9	2	35	11	127	115	89	72	121	79	0.07	0.25	0.22	0.04	0.55	0.26	3.19	2.66	2.18	1.32	2.46	1.34	0.231667	2.19167	3.2419	1.70644e-16	1.56179e-14	--	KAF1487017.1 Otoconin-90, partial [Megadyptes antipodes antipodes]	-	-	-	-	-	-	-
ENSGALG00000012550	954	423	670	920	896	993	281	332	362	371	387	490	32.33	20.17	21.98	26	22.21	27.71	9.97	10.71	12.65	10.71	11.14	11.38	25.0667	11.0933	-1.1761	1.73406e-16	1.58136e-14	HMOX1	heme oxygenase 1 [Source:NCBI gene;Acc:396287]	Metabolism;Human Diseases;Human Diseases;Human Diseases;Human Diseases;Human Diseases;Environmental Information Processing;Organismal Systems;Cellular Processes;Metabolism	Global and overview maps;Cancer: overview;Cancer: overview;Cancer: specific types;Cancer: overview;Cardiovascular disease;Signal transduction;Digestive system;Cell growth and death;Metabolism of cofactors and vitamins	ko01100//Metabolic pathways;ko05200//Pathways in cancer;ko05208//Chemical carcinogenesis - reactive oxygen species;ko05225//Hepatocellular carcinoma;ko05206//MicroRNAs in cancer;ko05418//Fluid shear stress and atherosclerosis;ko04066//HIF-1 signaling pathway;ko04978//Mineral absorption;ko04216//Ferroptosis;ko00860//Porphyrin metabolism	K00510;K00510;K00510;K00510;K00510;K00510;K00510;K00510;K00510;K00510	GO:0005634//nucleus;GO:0005783//endoplasmic reticulum;GO:0048471//perinuclear region of cytoplasm	GO:0004392//heme oxygenase (decyclizing) activity;GO:0005198//structural molecule activity;GO:0020037//heme binding;GO:0042802//identical protein binding;GO:0042803//protein homodimerization activity	GO:0002246//wound healing involved in inflammatory response;GO:0006788//heme oxidation;GO:0006879//cellular iron ion homeostasis;GO:0006979//response to oxidative stress;GO:0016239//positive regulation of macroautophagy;GO:0016242//negative regulation of macroautophagy;GO:0034101//erythrocyte homeostasis;GO:0034395//regulation of transcription from RNA polymerase II promoter in response to iron;G…
ENSGALG00000019384	197	207	257	269	221	334	61	65	80	83	103	122	7.59	11.22	9.58	8.64	6.23	10.59	2.46	2.38	3.18	2.72	3.37	3.22	8.975	2.88833	-1.6357	1.95368e-16	1.76435e-14	MAPK12	mitogen-activated protein kinase 12 [Source:NCBI gene;Acc:769763]	Human Diseases;Human Diseases;Human Diseases;Human Diseases;Human Diseases;Environmental Information Processing;Human Diseases;Human Diseases;Human Diseases;Human Diseases;Organismal Systems;Human Diseases;Human Diseases;Organismal Systems;Human Diseases;Human Diseases;Human Diseases;Environmental Information Processing;Human Diseases;Human Diseases;Human Diseases;Cellular Processes;Human Disease…	Neurodegenerative disease;Neurodegenerative disease;Infectious disease: viral;Infectious disease: viral;Infectious disease: bacterial;Signal transduction;Infectious disease: bacterial;Infectious disease: bacterial;Infectious disease: bacterial;Neurodegenerative disease;Immune system;Infectious disease: bacterial;Infectious disease: viral;Environmental adaptation;Infectious disease: viral;Cardiova…	ko05022//Pathways of neurodegeneration - multiple diseases;ko05014//Amyotrophic lateral sclerosis;ko05169//Epstein-Barr virus infection;ko05171//Coronavirus disease - COVID-19;ko05130//Pathogenic Escherichia coli infection;ko04010//MAPK signaling pathway;ko05152//Tuberculosis;ko05132//Salmonella infection;ko05135//Yersinia infection;ko05020//Prion disease;ko04613//Neutrophil extracellular trap fo…	K04441;K04441;K04441;K04441;K04441;K04441;K04441;K04441;K04441;K04441;K04441;K04441;K04441;K04441;K04441;K04441;K04441;K04441;K04441;K04441;K04441;K04441;K04441;K04441;K04441;K04441;K04441;K04441;K04441;K04441;K04441;K04441;K04441;K04441;K04441;K04441;K04441;K04441;K04441;K04441;K04441;K04441;K04441;K04441;K04441;K04441;K04441;K04441;K04441;K04441;K04441;K04441;K04441;K04441;K04441;K04441;K04441;…	-	GO:0000287//magnesium ion binding;GO:0004672//protein kinase activity;GO:0004674//protein serine/threonine kinase activity;GO:0004707//MAP kinase activity;GO:0005524//ATP binding	GO:0006468//protein phosphorylation;GO:0018105//peptidyl-serine phosphorylation;GO:0045445//myoblast differentiation
ENSGALG00000013007	181	95	93	166	148	148	33	32	40	36	55	58	6.55	4.83	3.25	5	3.91	4.42	1.26	1.11	1.5	1.11	1.71	1.43	4.66	1.35333	-1.7838	1.9699e-16	1.77095e-14	Cacna2d4	EOB08157.1 Voltage-dependent calcium channel subunit alpha-2/delta-4, partial [Anas platyrhynchos]	Environmental Information Processing;Human Diseases;Organismal Systems;Organismal Systems;Human Diseases;Organismal Systems;Human Diseases	Signal transduction;Cardiovascular disease;Endocrine system;Circulatory system;Cardiovascular disease;Circulatory system;Cardiovascular disease	ko04010//MAPK signaling pathway;ko05414//Dilated cardiomyopathy;ko04921//Oxytocin signaling pathway;ko04261//Adrenergic signaling in cardiomyocytes;ko05410//Hypertrophic cardiomyopathy;ko04260//Cardiac muscle contraction;ko05412//Arrhythmogenic right ventricular cardiomyopathy	K04861;K04861;K04861;K04861;K04861;K04861;K04861	GO:0005891//voltage-gated calcium channel complex;GO:0016020//membrane;GO:0016021//integral component of membrane	GO:0005245//voltage-gated calcium channel activity	GO:0006811//ion transport;GO:0006816//calcium ion transport;GO:0070588//calcium ion transmembrane transport
MSTRG.10080	1200	811	1192	1084	3685	1509	4201	3985	3920	5206	4870	6206	14.51	13.8	13.95	10.93	32.58	15.02	53.18	45.85	48.88	53.62	49.99	51.4	16.7983	50.4867	1.5876	2.02534e-16	1.81436e-14	--	-	-	-	-	-	-	-	-
ENSGALG00000040426	904	782	1179	1780	1361	1561	316	428	456	519	585	597	19.2	23.37	24.24	31.52	21.14	27.3	7.03	8.65	9.99	9.39	10.55	8.69	24.4617	9.05	-1.4345	2.34035e-16	2.08185e-14	CREG1	cellular repressor of E1A stimulated genes 1 [Source:NCBI gene;Acc:768680]	-	-	-	-	GO:0005576//extracellular region;GO:0005615//extracellular space;GO:0005667//transcription factor complex	-	GO:0006355//regulation of transcription, DNA-templated;GO:0040008//regulation of growth
MSTRG.18519	185	103	92	219	176	203	19	30	37	39	35	83	2.19	2.23	1.1	2.97	1.85	2.34	0.4	0.43	0.55	0.39	0.33	0.75	2.11333	0.475	-2.1535	2.55228e-16	2.26243e-14	--	-	-	-	-	-	-	-	-
ENSGALG00000012285	145	43	130	84	274	118	430	418	336	436	414	598	3.82	1.59	3.31	1.84	5.28	2.56	11.85	10.48	9.13	9.78	9.26	10.79	3.06667	10.215	1.7359	2.56356e-16	2.26451e-14	BAIAP2L2	BAI1 associated protein 2 like 2 [Source:NCBI gene;Acc:418029]	-	-	-	-	GO:0012506//vesicle membrane;GO:0044291//cell-cell contact zone;GO:0071439//clathrin complex	GO:0005515//protein binding;GO:0005543//phospholipid binding	GO:0007009//plasma membrane organization;GO:0061024//membrane organization
ENSGALG00000028664	3194	1043	2056	1808	3468	2109	6019	6110	5040	5653	5225	6264	279.31	128.3	174.03	131.78	221.74	151.84	551.02	508.46	454.6	421.08	387.89	375.2	181.167	449.708	1.3117	2.57604e-16	2.26763e-14	CKS1B	CDC28 protein kinase regulatory subunit 1B [Source:NCBI gene;Acc:100134845]	-	-	-	-	-	GO:0016538//cyclin-dependent protein serine/threonine kinase regulator activity	-
ENSGALG00000007079	871	476	534	704	632	717	174	221	227	316	242	364	8.43	6.48	5	5.68	4.47	5.72	1.76	2.04	2.27	2.61	1.99	2.41	5.96333	2.18	-1.4518	2.60935e-16	2.289e-14	PAPPA	pappalysin 1 [Source:NCBI gene;Acc:417245]	-	-	-	-	GO:0005576//extracellular region	GO:0004175//endopeptidase activity;GO:0004222//metalloendopeptidase activity;GO:0008237//metallopeptidase activity	GO:0006508//proteolysis
ENSGALG00000007191	994	410	941	922	2376	1003	2634	2887	2618	3339	3319	3766	23.5	14.13	21.44	18.15	41.18	19.83	65.47	65.58	64.02	67.43	67.28	61.46	23.0383	65.2067	1.501	2.70969e-16	2.36883e-14	TK1	thymidine kinase 1 [Source:NCBI gene;Acc:395719]	Metabolism;Metabolism;Metabolism	Global and overview maps;Nucleotide metabolism;Xenobiotics biodegradation and metabolism	ko01100//Metabolic pathways;ko00240//Pyrimidine metabolism;ko00983//Drug metabolism - other enzymes	K00857;K00857;K00857	GO:0005737//cytoplasm	GO:0000166//nucleotide binding;GO:0004797//thymidine kinase activity;GO:0005524//ATP binding;GO:0008270//zinc ion binding;GO:0016301//kinase activity;GO:0016740//transferase activity;GO:0042802//identical protein binding;GO:0046872//metal ion binding	GO:0009157//deoxyribonucleoside monophosphate biosynthetic process;GO:0016310//phosphorylation;GO:0046104//thymidine metabolic process;GO:0051289//protein homotetramerization;GO:0071897//DNA biosynthetic process
ENSGALG00000005968	67	92	35	90	167	209	10	13	11	11	19	17	2.37	4.59	1.2	2.66	4.32	6.09	0.37	0.44	0.4	0.33	0.57	0.41	3.53833	0.42	-3.0746	2.90598e-16	2.51442e-14	MMP11	matrix metallopeptidase 11 [Source:NCBI gene;Acc:101751203]	-	-	-	-	GO:0031012//extracellular matrix	GO:0004222//metalloendopeptidase activity;GO:0008237//metallopeptidase activity;GO:0008270//zinc ion binding	GO:0006508//proteolysis;GO:0007275//multicellular organism development;GO:0030198//extracellular matrix organization;GO:0030199//collagen fibril organization;GO:0030574//collagen catabolic process;GO:0045599//negative regulation of fat cell differentiation;GO:0071711//basement membrane organization
MSTRG.19967	788	548	478	847	775	864	182	175	236	280	298	455	6.91	6.76	4.06	6.19	4.97	6.24	1.67	1.46	2.13	2.09	2.22	2.73	5.855	2.05	-1.514	3.08947e-16	2.65506e-14	--	-	-	-	-	-	-	-	-
ENSGALG00000054787	60	50	62	70	101	89	174	157	128	144	123	214	1.11	1.24	1.06	1.03	1.3	1.29	3.21	2.68	2.38	2.24	1.84	2.58	1.17167	2.48833	1.0866	3.16652e-16	2.69388e-14	TOPAZ1	testis and ovary specific PAZ domain containing 1 [Source:NCBI gene;Acc:100857244]	-	-	-	-	-	GO:0005515//protein binding	-
ENSGALG00000016325	259	791	491	412	386	940	72	87	87	93	97	117	13.36	57.4	24.51	17.71	14.56	39.91	3.89	4.27	4.63	4.09	4.25	4.13	27.9083	4.21	-2.7288	3.45005e-16	2.91553e-14	GSTA3	glutathione S-transferase alpha 3 [Source:NCBI gene;Acc:414896]	Metabolism;Human Diseases;Human Diseases;Human Diseases;Human Diseases;Human Diseases;Organismal Systems;Human Diseases;Metabolism;Metabolism;Metabolism;Metabolism;Human Diseases	Global and overview maps;Cancer: overview;Cancer: overview;Cancer: overview;Cancer: specific types;Cardiovascular disease;Aging;Drug resistance: antineoplastic;Xenobiotics biodegradation and metabolism;Metabolism of other amino acids;Xenobiotics biodegradation and metabolism;Xenobiotics biodegradation and metabolism;Cancer: overview	ko01100//Metabolic pathways;ko05200//Pathways in cancer;ko05208//Chemical carcinogenesis - reactive oxygen species;ko05207//Chemical carcinogenesis - receptor activation;ko05225//Hepatocellular carcinoma;ko05418//Fluid shear stress and atherosclerosis;ko04212//Longevity regulating pathway - worm;ko01524//Platinum drug resistance;ko00983//Drug metabolism - other enzymes;ko00480//Glutathione metabo…	K00799;K00799;K00799;K00799;K00799;K00799;K00799;K00799;K00799;K00799;K00799;K00799;K00799	GO:0005615//extracellular space	GO:0004364//glutathione transferase activity;GO:0005515//protein binding;GO:0016740//transferase activity	GO:0006749//glutathione metabolic process;GO:0006805//xenobiotic metabolic process
ENSGALG00000016676	1577	619	1388	1239	2807	1464	3230	3378	2975	3684	3677	4361	24.68	14.75	21.81	15.22	30.29	20.04	50.54	47.89	43.94	46.44	45.5	42.6	21.1317	46.1517	1.127	3.47539e-16	2.92718e-14	MCM3	minichromosome maintenance complex component 3 [Source:NCBI gene;Acc:422043]	Cellular Processes;Genetic Information Processing	Cell growth and death;Replication and repair	ko04110//Cell cycle;ko03030//DNA replication	K02541;K02541	GO:0005634//nucleus;GO:0005654//nucleoplasm;GO:0005737//cytoplasm;GO:0005813//centrosome;GO:0042555//MCM complex;GO:0048471//perinuclear region of cytoplasm;GO:0071162//CMG complex	GO:0003677//DNA binding;GO:0005524//ATP binding	GO:0006260//DNA replication;GO:0006268//DNA unwinding involved in DNA replication;GO:0006270//DNA replication initiation;GO:0032508//DNA duplex unwinding
ENSGALG00000047706	37	36	70	50	102	81	157	142	169	158	171	179	0.66	0.91	1.21	0.75	1.33	1.2	2.94	2.4	3.11	2.4	2.59	2.18	1.01	2.60333	1.366	3.53511e-16	2.9481e-14	pol	XP_031756329.1 uncharacterized protein LOC101735039 [Xenopus tropicalis]	-	-	-	-	-	GO:0003676//nucleic acid binding;GO:0003723//RNA binding;GO:0003887//DNA-directed DNA polymerase activity;GO:0003964//RNA-directed DNA polymerase activity;GO:0004190//aspartic-type endopeptidase activity;GO:0004518//nuclease activity;GO:0004519//endonuclease activity;GO:0004523//RNA-DNA hybrid ribonuclease activity;GO:0016740//transferase activity;GO:0016779//nucleotidyltransferase activity;GO:00…	GO:0006278//RNA-dependent DNA replication;GO:0006310//DNA recombination;GO:0006508//proteolysis;GO:0015074//DNA integration;GO:0044260//cellular macromolecule metabolic process;GO:0046718//viral entry into host cell;GO:0071897//DNA biosynthetic process;GO:0090305//nucleic acid phosphodiester bond hydrolysis;GO:0090502//RNA phosphodiester bond hydrolysis, endonucleolytic
MSTRG.22812	4	2	2	1	7	5	44	39	17	36	29	40	0.41	0.4	0.25	0.14	0.63	0.43	5.29	4.23	2.02	3.56	2.86	3.19	0.376667	3.525	3.2263	3.59126e-16	2.9851e-14	--	XP_040525330.1 lysophosphatidic acid receptor 4 isoform X1 [Gallus gallus]	-	-	-	-	-	-	-
ENSGALG00000027960	225	142	213	169	434	301	461	559	457	551	562	631	4.42	3.92	4.05	2.77	6.23	4.86	9.47	10.44	9.25	9.21	9.36	8.48	4.375	9.36833	1.0985	3.66645e-16	3.02775e-14	GRPR	gastrin releasing peptide receptor [Source:NCBI gene;Acc:378928]	Environmental Information Processing;Environmental Information Processing	Signaling molecules and interaction;Signal transduction	ko04080//Neuroactive ligand-receptor interaction;ko04020//Calcium signaling pathway	K04169;K04169	GO:0005886//plasma membrane;GO:0005887//integral component of plasma membrane;GO:0016021//integral component of membrane	GO:0004930//G-protein coupled receptor activity;GO:0008188//neuropeptide receptor activity;GO:0008528//G-protein coupled peptide receptor activity	GO:0007186//G-protein coupled receptor signaling pathway;GO:0007200//phospholipase C-activating G-protein coupled receptor signaling pathway;GO:0035176//social behavior;GO:0036343//psychomotor behavior;GO:0042127//regulation of cell proliferation;GO:0043207//response to external biotic stimulus;GO:0061744//motor behavior
ENSGALG00000011189	953	755	507	1075	899	1012	241	252	282	323	304	508	44.22	49.5	22.92	41.61	30.44	39.1	11.61	11.02	13.46	12.78	12.05	15.98	37.965	12.8167	-1.5666	3.77381e-16	3.09624e-14	DYNLT2	t-complex-associated-testis-expressed 3 [Source:NCBI gene;Acc:421555]	-	-	-	-	-	-	-
ENSGALG00000009152	712	729	740	1107	974	1129	308	330	342	389	488	522	7.94	11.43	7.97	10.43	8	10.41	3.69	3.52	3.92	3.71	4.67	3.97	9.36333	3.91333	-1.2586	4.21849e-16	3.44991e-14	ATRNL1	attractin like 1 [Source:NCBI gene;Acc:423915]	-	-	-	-	-	GO:0005515//protein binding	GO:0007186//G-protein coupled receptor signaling pathway
MSTRG.6699	446	287	200	459	399	336	51	59	80	104	76	184	3.74	3.6	1.59	3.17	2.4	2.32	0.45	0.46	0.71	0.76	0.53	1.05	2.80333	0.66	-2.0866	4.32555e-16	3.52609e-14	--	-	-	-	-	-	-	-	-
ENSGALG00000010818	1290	1208	1826	1553	1306	2177	512	542	542	544	558	854	23.96	31.57	32.82	24.05	17.74	33.29	9.96	9.58	10.38	8.61	8.8	10.87	27.2383	9.7	-1.4896	4.38869e-16	3.5661e-14	PLPP3	phospholipid phosphatase 3 [Source:NCBI gene;Acc:424666]	Metabolism;Environmental Information Processing;Organismal Systems;Human Diseases;Metabolism;Metabolism;Metabolism;Metabolism;Organismal Systems	Global and overview maps;Signal transduction;Immune system;Cancer: overview;Lipid metabolism;Lipid metabolism;Lipid metabolism;Lipid metabolism;Digestive system	ko01100//Metabolic pathways;ko04072//Phospholipase D signaling pathway;ko04666//Fc gamma R-mediated phagocytosis;ko05231//Choline metabolism in cancer;ko00564//Glycerophospholipid metabolism;ko00561//Glycerolipid metabolism;ko00600//Sphingolipid metabolism;ko00565//Ether lipid metabolism;ko04975//Fat digestion and absorption	K01080;K01080;K01080;K01080;K01080;K01080;K01080;K01080;K01080	GO:0005886//plasma membrane	GO:0005178//integrin binding;GO:0042392//sphingosine-1-phosphate phosphatase activity;GO:0042577//lipid phosphatase activity	GO:0001568//blood vessel development;GO:0001702//gastrulation with mouth forming second;GO:0001933//negative regulation of protein phosphorylation;GO:0006644//phospholipid metabolic process;GO:0007155//cell adhesion;GO:0030111//regulation of Wnt signaling pathway;GO:0050731//positive regulation of peptidyl-tyrosine phosphorylation;GO:0050821//protein stabilization;GO:0051091//positive regulation …
ENSGALG00000006519	80	93	134	70	158	130	239	300	249	257	283	369	1.1	1.8	1.78	0.8	1.59	1.47	3.43	3.92	3.52	3	3.3	3.47	1.42333	3.44	1.2731	4.58242e-16	3.71161e-14	KIAA1024	KIAA1024 [Source:NCBI gene;Acc:415485]	-	-	-	-	GO:0005886//plasma membrane;GO:0016020//membrane;GO:0016021//integral component of membrane	-	GO:0008285//negative regulation of cell proliferation;GO:0016525//negative regulation of angiogenesis;GO:0030308//negative regulation of cell growth;GO:0031397//negative regulation of protein ubiquitination;GO:0032007//negative regulation of TOR signaling
ENSGALG00000005957	447	328	639	831	616	660	147	166	177	200	223	365	7.69	7.93	10.63	11.91	7.74	9.34	2.65	2.72	3.14	2.93	3.25	4.3	9.20667	3.165	-1.5405	4.66544e-16	3.76682e-14	Slc6a14	solute carrier family 6 member 14 [Source:NCBI gene;Acc:100857521]	-	-	-	-	GO:0016021//integral component of membrane	-	-
MSTRG.9259	327	204	356	237	691	411	816	809	705	958	845	1153	2.57	3.08	2.9	1.66	4.22	3.09	7.98	7.04	6.72	6.98	6.43	7.41	2.92	7.09333	1.2805	5.28956e-16	4.23031e-14	pol	POI31223.1 hypothetical protein CIB84_005025 [Bambusicola thoracicus]	-	-	-	-	-	-	-
ENSGALG00000047283	159	117	218	319	152	273	26	63	38	59	47	63	3.58	3.6	4.72	5.98	2.56	4.93	0.65	1.45	0.9	1.12	0.91	0.98	4.22833	1.00167	-2.0777	5.32987e-16	4.24915e-14	DMBT1	deleted in malignant brain tumors 1 [Source:NCBI gene;Acc:426819]	-	-	-	-	GO:0016020//membrane	GO:0005044//scavenger receptor activity	-
MSTRG.30779	144	81	157	177	288	165	539	463	406	383	444	386	5.51	4.38	5.8	5.64	8.06	5.2	21.59	16.85	16.03	12.47	14.4	10.1	5.765	15.24	1.4025	5.82305e-16	4.62777e-14	--	XP_048795793.1 uncharacterized protein LOC125690993 [Lagopus muta]	-	-	-	-	-	-	-
MSTRG.23971	41	110	317	244	120	237	14	17	14	23	23	26	1.95	7.36	14.58	9.67	4.17	9.28	0.7	0.77	0.69	0.93	0.93	0.85	7.835	0.811667	-3.271	6.14098e-16	4.86519e-14	--	XP_031444410.1 probable phospholipid-transporting ATPase VD isoform X4 [Phasianus colchicus]	-	-	-	-	-	-	-
ENSGALG00000011687	1656	2345	4143	4165	3002	4037	667	839	926	700	931	1416	6.05	12.25	14.66	12.69	8.03	12.15	2.55	2.92	3.49	2.18	2.89	3.55	10.9717	2.93	-1.9048	6.41071e-16	5.06307e-14	AHNAK2	AHNAK nucleoprotein 2 [Source:NCBI gene;Acc:100859120]	Human Diseases	Infectious disease: bacterial	ko05132//Salmonella infection	K23934	-	GO:0005515//protein binding	-
ENSGALG00000013940	151	120	162	177	152	211	47	58	60	60	52	93	2.37	2.41	2.2	2.17	1.62	2.53	0.67	0.83	0.89	0.73	0.61	0.92	2.21667	0.775	-1.5161	7.19383e-16	5.59441e-14	LNX1	ligand of numb-protein X 1 [Source:NCBI gene;Acc:422752]	-	-	-	-	GO:0005737//cytoplasm	GO:0004842//ubiquitin-protein transferase activity;GO:0005515//protein binding;GO:0030165//PDZ domain binding;GO:0042802//identical protein binding	GO:0006511//ubiquitin-dependent protein catabolic process
MSTRG.15341	375	330	189	380	321	335	34	35	58	90	103	111	13.89	15.68	6.08	11.86	8.21	9.91	1.54	1.33	2.13	2.83	3.01	3.04	10.9383	2.31333	-2.2413	7.52616e-16	5.83496e-14	--	-	-	-	-	-	-	-	-
MSTRG.13593	423	223	169	526	364	354	52	38	80	93	99	121	6.15	4.56	2.38	6.38	3.87	4.24	0.79	0.53	1.2	1.15	1.22	1.21	4.59667	1.01667	-2.1767	8.23507e-16	6.34576e-14	--	-	-	-	-	-	-	-	-
MSTRG.10067	274	126	160	215	221	205	30	35	48	50	52	119	3.72	2.4	2.1	2.43	2.19	2.29	0.43	0.45	0.67	0.58	0.6	1.11	2.52167	0.64	-1.9782	8.34631e-16	6.39262e-14	--	XP_015135358.2 monocyte to macrophage differentiation factor isoform X2 [Gallus gallus]	-	-	-	-	-	-	-
MSTRG.28244	280	200	179	256	214	291	58	53	65	67	72	147	8.13	8.17	5.03	6.2	4.55	6.96	1.76	1.46	1.95	1.66	1.78	2.92	6.50667	1.92167	-1.7596	8.44829e-16	6.43186e-14	--	-	-	-	-	-	-	-	-
MSTRG.22770	751	422	404	675	547	672	149	209	169	221	201	363	13.42	10.6	6.98	10.05	7.14	9.88	2.69	3.4	3.04	3.32	3.02	4.33	9.67833	3.3	-1.5523	9.87589e-16	7.47384e-14	--	-	-	-	-	-	-	-	-
ENSGALG00000049450	158	263	261	126	717	712	47	21	37	62	30	32	24.58	57.56	39.29	16.34	81.56	91.19	7.65	3.11	5.94	8.21	3.96	3.41	51.7533	5.38	-3.266	9.96459e-16	7.49621e-14	IGLC1	immunoglobulin lambda like polypeptide 1 [Source:HGNC Symbol;Acc:HGNC:5870]	-	-	-	-	-	-	-
ENSGALG00000015290	30	21	59	33	98	64	130	149	120	152	189	217	0.54	0.54	1.04	0.5	1.3	0.96	2.47	2.58	2.25	2.35	2.91	2.7	0.813333	2.54333	1.6448	1.01516e-15	7.59184e-14	LIX1	limb and CNS expressed 1 [Source:NCBI gene;Acc:374264]	-	-	-	-	GO:0005737//cytoplasm	-	GO:0097352//autophagosome maturation
ENSGALG00000015056	485	751	880	837	997	1279	257	242	233	251	275	462	3.12	7.78	5.59	4.04	4.45	7.1	1.79	1.48	1.6	1.28	1.48	2.13	5.34667	1.62667	-1.7167	1.1187e-15	8.31712e-14	LAMA3	laminin subunit alpha 3 [Source:NCBI gene;Acc:428524]	Human Diseases;Environmental Information Processing;Human Diseases;Cellular Processes;Human Diseases;Human Diseases;Environmental Information Processing;Human Diseases	Cancer: overview;Signal transduction;Infectious disease: viral;Cellular community - eukaryotes;Infectious disease: parasitic;Infectious disease: parasitic;Signaling molecules and interaction;Cancer: specific types	ko05200//Pathways in cancer;ko04151//PI3K-Akt signaling pathway;ko05165//Human papillomavirus infection;ko04510//Focal adhesion;ko05146//Amoebiasis;ko05145//Toxoplasmosis;ko04512//ECM-receptor interaction;ko05222//Small cell lung cancer	K06240;K06240;K06240;K06240;K06240;K06240;K06240;K06240	GO:0005604//basement membrane;GO:0005610//laminin-5 complex;GO:0005783//endoplasmic reticulum	GO:0005102//receptor binding	GO:0007155//cell adhesion;GO:0030155//regulation of cell adhesion;GO:0030334//regulation of cell migration;GO:0035987//endodermal cell differentiation;GO:0045995//regulation of embryonic development
ENSGALG00000013600	1117	761	571	1024	902	1014	225	288	327	331	275	515	28.36	28	14.01	21.66	16.71	21.49	6.02	6.91	8.73	7.07	5.86	9.01	21.705	7.26667	-1.5787	1.17172e-15	8.68581e-14	GTF2E1	general transcription factor IIE subunit 1-like [Source:NCBI gene;Acc:428778]	Human Diseases;Genetic Information Processing	Cancer: overview;Transcription	ko05203//Viral carcinogenesis;ko03022//Basal transcription factors	K03136;K03136	-	-	GO:0006367//transcription initiation from RNA polymerase II promoter
ENSGALG00000037889	789	420	401	648	518	654	151	156	182	222	216	324	10.72	8.36	5.46	6.82	5.1	7.78	2.19	2.18	2.63	2.7	2.56	3.06	7.37333	2.55333	-1.5299	1.26848e-15	9.34841e-14	PTPRT	protein tyrosine phosphatase, receptor type T [Source:NCBI gene;Acc:419160]	-	-	-	-	GO:0005886//plasma membrane;GO:0005887//integral component of plasma membrane;GO:0009986//cell surface;GO:0016020//membrane	GO:0004725//protein tyrosine phosphatase activity;GO:0005001//transmembrane receptor protein tyrosine phosphatase activity;GO:0005515//protein binding;GO:0008013//beta-catenin binding;GO:0016791//phosphatase activity;GO:0019903//protein phosphatase binding;GO:0042803//protein homodimerization activity;GO:0045294//alpha-catenin binding;GO:0045295//gamma-catenin binding;GO:0045296//cadherin binding…	GO:0006470//protein dephosphorylation;GO:0007156//homophilic cell adhesion via plasma membrane adhesion molecules;GO:0007169//transmembrane receptor protein tyrosine kinase signaling pathway;GO:0016311//dephosphorylation;GO:0030336//negative regulation of cell migration;GO:0035335//peptidyl-tyrosine dephosphorylation;GO:0071354//cellular response to interleukin-6;GO:1904893//negative regulation o…
ENSGALG00000047361	154	79	86	128	116	154	32	33	27	41	39	60	5.23	3.68	2.72	3.74	2.81	4.02	1.27	1.23	0.92	1.19	1.18	1.44	3.7	1.205	-1.6185	1.45987e-15	1.06658e-13	CFAP74	XP_024998364.1 cilia- and flagella-associated protein 74 isoform X1 [Gallus gallus]	-	-	-	-	-	-	-
ENSGALG00000002015	24	15	29	23	43	32	145	122	117	60	64	218	0.93	0.82	1.09	0.74	1.22	1.02	5.89	4.5	4.68	1.98	2.11	5.79	0.97	4.15833	2.0999	1.47677e-15	1.07584e-13	SNCG	synuclein gamma [Source:NCBI gene;Acc:395392]	-	-	-	-	GO:0005737//cytoplasm;GO:0030424//axon;GO:0043025//neuronal cell body	-	GO:0007268//synaptic transmission;GO:0008344//adult locomotory behavior;GO:0009306//protein secretion;GO:0014059//regulation of dopamine secretion;GO:0046928//regulation of neurotransmitter secretion;GO:0050808//synapse organization
ENSGALG00000054582	53	14	64	18	90	57	283	226	193	160	195	299	0.78	0.3	0.91	0.23	0.97	0.7	4.38	3.18	2.95	2.01	2.44	3.02	0.648333	2.99667	2.2086	1.62824e-15	1.18278e-13	pol	XP_028649172.1 uncharacterized protein LOC114645493 [Erpetoichthys calabaricus]	-	-	-	-	-	GO:0003676//nucleic acid binding;GO:0003723//RNA binding;GO:0003887//DNA-directed DNA polymerase activity;GO:0004190//aspartic-type endopeptidase activity;GO:0004523//RNA-DNA hybrid ribonuclease activity;GO:0016787//hydrolase activity	GO:0006310//DNA recombination;GO:0006508//proteolysis;GO:0015074//DNA integration;GO:0044260//cellular macromolecule metabolic process;GO:0046718//viral entry into host cell;GO:0071897//DNA biosynthetic process;GO:0090502//RNA phosphodiester bond hydrolysis, endonucleolytic
ENSGALG00000005643	193	405	809	986	406	640	98	91	100	83	93	132	6.27	18.52	25.45	26.72	9.65	17.13	3.34	2.82	3.35	2.3	2.57	2.94	17.29	2.88667	-2.5825	1.66065e-15	1.19945e-13	LYVE1	lymphatic vessel endothelial hyaluronan receptor 1 [Source:NCBI gene;Acc:423038]	-	-	-	-	GO:0005886//plasma membrane;GO:0071944//cell periphery	GO:0004888//transmembrane signaling receptor activity;GO:0005540//hyaluronic acid binding	GO:0002693//positive regulation of cellular extravasation;GO:0006027//glycosaminoglycan catabolic process;GO:0007155//cell adhesion
MSTRG.3344	236	64	345	210	491	180	1192	1090	890	880	956	1062	1.71	0.65	2.42	1.27	2.6	1.08	9.05	7.53	6.66	5.44	5.89	5.28	1.62167	6.64167	2.0341	1.79322e-15	1.29153e-13	pol	XP_048786333.1 uncharacterized protein LOC125686414 isoform X2 [Lagopus muta]	-	-	-	-	-	-	-
ENSGALG00000006325	50	42	86	86	53	116	10	13	10	17	12	19	1.27	1.5	2.11	1.82	0.98	2.42	0.27	0.31	0.26	0.37	0.26	0.33	1.68333	0.3	-2.4883	1.82377e-15	1.30981e-13	NTN4	netrin-4-like [Source:NCBI gene;Acc:416036]	-	-	-	-	-	GO:0005515//protein binding	-
ENSGALG00000035194	417	409	425	458	463	680	153	165	168	178	213	300	5.93	8.32	5.9	5.42	4.83	8.04	2.3	2.23	2.47	2.15	2.6	2.92	6.40667	2.445	-1.3897	1.87802e-15	1.34496e-13	ARHGAP25	Rho GTPase activating protein 25 [Source:NCBI gene;Acc:419516]	-	-	-	-	GO:0001891//phagocytic cup	-	GO:0006911//phagocytosis, engulfment;GO:0007015//actin filament organization;GO:0007165//signal transduction;GO:0051058//negative regulation of small GTPase mediated signal transduction
MSTRG.9948	242	193	390	252	615	384	885	837	771	949	998	829	1.69	1.16	2.39	1.17	2.5	1.79	4.99	4.24	4.32	4.11	4.3	3.09	1.78333	4.175	1.2272	2.04377e-15	1.45954e-13	--	XP_031412157.1 uncharacterized protein LOC104913764 [Meleagris gallopavo]	-	-	-	-	-	-	-
MSTRG.10454	357	240	156	270	261	262	44	34	62	71	76	117	2.91	2.84	1.26	1.86	1.57	1.77	0.38	0.26	0.52	0.49	0.53	0.68	2.035	0.476667	-2.094	2.10523e-15	1.49501e-13	--	-	-	-	-	-	-	-	-
ENSGALG00000036589	57	48	219	181	112	110	14	17	10	7	13	26	2.06	2.43	7.69	5.48	2.89	3.24	0.52	0.57	0.37	0.21	0.37	0.65	3.965	0.448333	-3.1447	2.1368e-15	1.51319e-13	GFRA4	GDNF family receptor alpha 4 [Source:NCBI gene;Acc:395839]	-	-	-	-	-	GO:0038023//signaling receptor activity	-
ENSGALG00000054995	808	580	1329	744	1566	989	2477	2312	2368	2618	2516	2455	12.59	12.73	20.04	9.66	17.85	12.7	40.41	34.29	38.07	34.76	33.29	26.21	14.2617	34.505	1.2747	2.32265e-15	1.63566e-13	pol	XP_031756329.1 uncharacterized protein LOC101735039 [Xenopus tropicalis]	-	-	-	-	-	GO:0003676//nucleic acid binding;GO:0003723//RNA binding;GO:0003887//DNA-directed DNA polymerase activity;GO:0004190//aspartic-type endopeptidase activity;GO:0004523//RNA-DNA hybrid ribonuclease activity;GO:0016787//hydrolase activity	GO:0006310//DNA recombination;GO:0006508//proteolysis;GO:0015074//DNA integration;GO:0044260//cellular macromolecule metabolic process;GO:0046718//viral entry into host cell;GO:0071897//DNA biosynthetic process;GO:0090502//RNA phosphodiester bond hydrolysis, endonucleolytic
ENSGALG00000016774	289	351	783	671	379	649	79	91	102	130	167	107	3.87	6.83	10.1	7.63	3.61	7.14	1.11	1.22	1.37	1.44	1.84	1.01	6.53	1.33167	-2.2938	2.33306e-15	1.63844e-13	NPAS2	neuronal PAS domain protein 2 [Source:NCBI gene;Acc:395433]	Organismal Systems	Environmental adaptation	ko04710//Circadian rhythm	K09026	GO:0005634//nucleus;GO:0005654//nucleoplasm;GO:0005667//transcription factor complex;GO:0005737//cytoplasm;GO:0005829//cytosol	GO:0003677//DNA binding;GO:0003700//transcription factor activity, sequence-specific DNA binding;GO:0046983//protein dimerization activity;GO:0051879//Hsp90 protein binding;GO:1990837//sequence-specific double-stranded DNA binding	GO:0006355//regulation of transcription, DNA-templated;GO:0045739//positive regulation of DNA repair;GO:0045893//positive regulation of transcription, DNA-templated;GO:0045944//positive regulation of transcription from RNA polymerase II promoter;GO:0051775//response to redox state;GO:0060548//negative regulation of cell death;GO:2001020//regulation of response to DNA damage stimulus
ENSGALG00000016890	298	479	968	1090	533	791	136	141	150	127	152	212	3.95	8.61	12.02	11.91	5.09	8.52	1.91	1.98	2.01	1.38	1.71	1.91	8.35	1.81667	-2.2005	2.35254e-15	1.64756e-13	MBNL2	muscleblind like splicing regulator 2 [Source:NCBI gene;Acc:418784]	-	-	-	-	-	GO:0046872//metal ion binding	-
MSTRG.22974	652	534	451	730	646	735	147	155	225	252	238	395	11.96	13.78	8	11.16	8.66	11.1	2.82	2.7	4.25	3.94	3.7	4.96	10.7767	3.72833	-1.5313	2.41851e-15	1.68909e-13	--	-	-	-	-	-	-	-	-
ENSGALG00000029151	35	37	40	29	39	58	6	4	4	5	5	5	0.64	0.96	0.71	0.45	0.53	0.88	0.12	0.07	0.08	0.08	0.08	0.06	0.695	0.0816667	-3.0892	2.43171e-15	1.69364e-13	ISLR2	immunoglobulin superfamily containing leucine rich repeat 2 [Source:NCBI gene;Acc:429941]	-	-	-	-	-	GO:0005515//protein binding	-
ENSGALG00000047627	299	215	386	514	502	495	62	100	114	172	162	143	10.85	10.99	13.56	15.55	13.31	14.78	2.36	3.44	4.27	5.31	4.98	3.55	13.1733	3.985	-1.725	2.48764e-15	1.72786e-13	--	XP_015157570.1 class I histocompatibility antigen, F10 alpha chain isoform X1 [Gallus gallus]	Human Diseases;Human Diseases;Cellular Processes;Human Diseases;Cellular Processes;Human Diseases;Human Diseases;Human Diseases;Human Diseases;Human Diseases;Environmental Information Processing;Cellular Processes;Human Diseases;Human Diseases;Human Diseases;Organismal Systems;Human Diseases;Human Diseases	Infectious disease: viral;Infectious disease: viral;Transport and catabolism;Infectious disease: viral;Transport and catabolism;Infectious disease: viral;Infectious disease: viral;Infectious disease: viral;Cancer: overview;Infectious disease: viral;Signaling molecules and interaction;Cell growth and death;Cardiovascular disease;Immune disease;Immune disease;Immune system;Endocrine and metabolic d…	ko05165//Human papillomavirus infection;ko05169//Epstein-Barr virus infection;ko04144//Endocytosis;ko05168//Herpes simplex virus 1 infection;ko04145//Phagosome;ko05163//Human cytomegalovirus infection;ko05166//Human T-cell leukemia virus 1 infection;ko05170//Human immunodeficiency virus 1 infection;ko05203//Viral carcinogenesis;ko05167//Kaposi sarcoma-associated herpesvirus infection;ko04514//Cel…	K06751;K06751;K06751;K06751;K06751;K06751;K06751;K06751;K06751;K06751;K06751;K06751;K06751;K06751;K06751;K06751;K06751;K06751	GO:0005615//extracellular space;GO:0009897//external side of plasma membrane;GO:0016020//membrane;GO:0016021//integral component of membrane	-	-
MSTRG.16321	95	47	61	84	85	102	14	22	23	22	21	37	1.95	1.35	1.28	1.49	1.4	1.76	0.41	0.52	0.51	0.4	0.39	0.59	1.53833	0.47	-1.7106	2.51538e-15	1.74235e-13	--	-	-	-	-	-	-	-	-
ENSGALG00000002783	2556	1484	2362	2515	3073	3765	851	916	1069	1148	1250	1991	35.19	28.75	31.47	28.87	30.94	42.68	12.27	12	15.18	13.46	14.61	18.78	32.9833	14.3833	-1.1973	2.5961e-15	1.78848e-13	SLC43A2	solute carrier family 43 member 2 [Source:NCBI gene;Acc:417557]	-	-	-	-	GO:0005886//plasma membrane	GO:0015179//L-amino acid transmembrane transporter activity;GO:0022857//transmembrane transporter activity	GO:0015807//L-amino acid transport;GO:0051956//negative regulation of amino acid transport;GO:0055085//transmembrane transport;GO:0060358//negative regulation of leucine import
ENSGALG00000010721	257	184	189	251	172	270	63	66	58	82	81	119	4.45	4.49	3.17	3.63	2.18	3.85	1.14	1.09	1.04	1.21	1.19	1.41	3.62833	1.18	-1.6205	2.66564e-15	1.83142e-13	GLIS1	GLIS family zinc finger 1 [Source:NCBI gene;Acc:424652]	-	-	-	-	GO:0005634//nucleus	GO:0000977//RNA polymerase II regulatory region sequence-specific DNA binding;GO:0001227//transcriptional repressor activity, RNA polymerase II transcription regulatory region sequence-specific binding;GO:0001228//transcriptional activator activity, RNA polymerase II transcription regulatory region sequence-specific binding;GO:0003677//DNA binding	GO:0000122//negative regulation of transcription from RNA polymerase II promoter;GO:0001649//osteoblast differentiation;GO:0006357//regulation of transcription from RNA polymerase II promoter;GO:0010454//negative regulation of cell fate commitment;GO:0045444//fat cell differentiation;GO:0045893//positive regulation of transcription, DNA-templated;GO:0045944//positive regulation of transcription f…
MSTRG.12167	0	1	2	4	3	2	37	44	26	21	20	35	0	0.04	0.06	0.1	0.07	0.05	1.07	1.16	0.73	0.49	0.46	0.67	0.0533333	0.763333	3.8392	2.75698e-15	1.88396e-13	--	-	-	-	-	-	-	-	-
ENSGALG00000016464	377	508	576	471	842	653	1099	1305	1086	1288	1321	1403	11.9	16.97	15.6	9.49	15.49	14.81	30.18	32.52	29.05	28.68	29.36	24.94	14.0433	29.1217	1.0522	2.97662e-15	2.02315e-13	VSNL1	visinin like 1 [Source:NCBI gene;Acc:396189]	-	-	-	-	-	GO:0005509//calcium ion binding;GO:0046872//metal ion binding	-
ENSGALG00000041121	567	673	1508	1416	969	1237	268	313	242	278	321	353	4.39	7.53	11.69	9.49	5.65	7.96	2.17	2.37	1.96	1.85	2.09	1.96	7.785	2.06667	-1.9134	2.99621e-15	2.03101e-13	SLIT2	slit guidance ligand 2 [Source:NCBI gene;Acc:373967]	Organismal Systems;Organismal Systems	Development and regeneration;Development and regeneration	ko04360//Axon guidance;ko04361//Axon regeneration	K06839;K06839	GO:0005615//extracellular space;GO:0005737//cytoplasm	GO:0005095//GTPase inhibitor activity;GO:0005509//calcium ion binding;GO:0005515//protein binding;GO:0008201//heparin binding;GO:0042802//identical protein binding;GO:0042803//protein homodimerization activity;GO:0043237//laminin-1 binding;GO:0043394//proteoglycan binding;GO:0048495//Roundabout binding	GO:0001657//ureteric bud development;GO:0001933//negative regulation of protein phosphorylation;GO:0002042//cell migration involved in sprouting angiogenesis;GO:0002689//negative regulation of leukocyte chemotaxis;GO:0007411//axon guidance;GO:0008045//motor neuron axon guidance;GO:0010593//negative regulation of lamellipodium assembly;GO:0010596//negative regulation of endothelial cell migration;…
ENSGALG00000023670	258	173	209	327	233	309	75	79	91	96	82	168	5.07	4.78	3.97	5.4	3.32	5.01	1.55	1.46	1.88	1.62	1.4	2.28	4.59167	1.69833	-1.4349	3.0056e-15	2.03194e-13	NAALADL2	N-acetylated alpha-linked acidic dipeptidase like 2 [Source:NCBI gene;Acc:429156]	-	-	-	-	GO:0005654//nucleoplasm	GO:0008235//metalloexopeptidase activity	GO:0009617//response to bacterium
ENSGALG00000035856	227	387	375	450	364	802	102	116	100	93	95	133	6.17	14.8	9.86	10.2	7.23	17.94	2.9	3	2.8	2.15	2.19	2.48	11.0333	2.58667	-2.0927	3.03779e-15	2.04825e-13	CD48	CD48 molecule [Source:NCBI gene;Acc:100859319]	Organismal Systems	Immune system	ko04650//Natural killer cell mediated cytotoxicity	K06479	-	-	-
MSTRG.2560	231	124	144	239	235	213	64	60	55	75	75	133	4.11	3.1	2.49	3.52	2.97	3.13	1.19	1	0.99	1.11	1.11	1.58	3.22	1.16333	-1.4688	3.08664e-15	2.07566e-13	--	KFP52635.1 hypothetical protein N323_03669, partial [Cathartes aura]	-	-	-	-	-	-	-
ENSGALG00000004594	6613	7465	13308	13543	9333	16593	3480	3464	2753	2574	3136	4687	206.82	330.04	403.59	353.14	213.49	427.21	113.75	103.03	88.82	68.63	83.35	100.35	322.382	92.9883	-1.7936	3.13867e-15	2.10507e-13	CD74	CD74 molecule [Source:NCBI gene;Acc:414741]	Human Diseases;Human Diseases;Organismal Systems	Infectious disease: bacterial;Infectious disease: viral;Immune system	ko05152//Tuberculosis;ko05168//Herpes simplex virus 1 infection;ko04612//Antigen processing and presentation	K06505;K06505;K06505	GO:0005634//nucleus;GO:0005737//cytoplasm;GO:0005764//lysosome;GO:0005770//late endosome;GO:0005771//multivesicular body;GO:0005773//vacuole;GO:0005783//endoplasmic reticulum;GO:0005794//Golgi apparatus;GO:0005886//plasma membrane;GO:0009897//external side of plasma membrane;GO:0009986//cell surface;GO:0016020//membrane;GO:0016021//integral component of membrane;GO:0032991//macromolecular complex…	GO:0001540//beta-amyloid binding;GO:0004896//cytokine receptor activity;GO:0019955//cytokine binding;GO:0023026//MHC class II protein complex binding;GO:0035718//macrophage migration inhibitory factor binding;GO:0042288//MHC class I protein binding;GO:0042289//MHC class II protein binding;GO:0042609//CD4 receptor binding;GO:0042658//MHC class II protein binding, via antigen binding groove;GO:0044…	GO:0001516//prostaglandin biosynthetic process;GO:0001934//positive regulation of protein phosphorylation;GO:0001961//positive regulation of cytokine-mediated signaling pathway;GO:0002286//T cell activation involved in immune response;GO:0002606//positive regulation of dendritic cell antigen processing and presentation;GO:0002792//negative regulation of peptide secretion;GO:0002830//positive regu…
ENSGALG00000015053	902	640	1137	1001	1237	1375	325	287	399	530	494	610	12.48	12.46	15.22	11.54	12.51	15.66	4.71	3.78	5.69	6.24	5.8	5.78	13.3117	5.33333	-1.3196	3.21408e-15	2.14996e-13	GLDC	glycine decarboxylase [Source:NCBI gene;Acc:374222]	Metabolism;Metabolism;Metabolism;Metabolism	Global and overview maps;Global and overview maps;Amino acid metabolism;Carbohydrate metabolism	ko01100//Metabolic pathways;ko01200//Carbon metabolism;ko00260//Glycine, serine and threonine metabolism;ko00630//Glyoxylate and dicarboxylate metabolism	K00281;K00281;K00281;K00281	GO:0005654//nucleoplasm;GO:0005739//mitochondrion;GO:0005886//plasma membrane	GO:0003824//catalytic activity;GO:0004375//glycine dehydrogenase (decarboxylating) activity;GO:0016829//lyase activity	GO:0006520//cellular amino acid metabolic process;GO:0006544//glycine metabolic process;GO:0006546//glycine catabolic process;GO:1990830//cellular response to leukemia inhibitory factor
ENSGALG00000007357	500	579	868	695	579	969	189	236	211	193	248	319	9.59	15.87	16.29	11.12	8.12	15.52	3.73	4.28	4.16	3.19	4.01	4.18	12.7517	3.925	-1.6999	3.24149e-15	2.16259e-13	BCL6	B-cell CLL/lymphoma 6 [Source:NCBI gene;Acc:424912]	Human Diseases;Human Diseases;Environmental Information Processing	Cancer: overview;Cancer: overview;Signal transduction	ko05202//Transcriptional misregulation in cancer;ko05207//Chemical carcinogenesis - receptor activation;ko04068//FoxO signaling pathway	K15618;K15618;K15618	GO:0005634//nucleus;GO:0005654//nucleoplasm;GO:0005657//replication fork;GO:0005730//nucleolus;GO:0005794//Golgi apparatus;GO:0042382//paraspeckles	GO:0000977//RNA polymerase II regulatory region sequence-specific DNA binding;GO:0000978//RNA polymerase II core promoter proximal region sequence-specific DNA binding;GO:0001161//intronic transcription regulatory region sequence-specific DNA binding;GO:0001222//transcription corepressor binding;GO:0001227//transcriptional repressor activity, RNA polymerase II transcription regulatory region sequ…	GO:0000122//negative regulation of transcription from RNA polymerase II promoter;GO:0000902//cell morphogenesis;GO:0001953//negative regulation of cell-matrix adhesion;GO:0002467//germinal center formation;GO:0002829//negative regulation of type 2 immune response;GO:0006357//regulation of transcription from RNA polymerase II promoter;GO:0006974//cellular response to DNA damage stimulus;GO:0007266…
MSTRG.24218	182	123	100	214	169	163	39	40	51	49	60	77	1.45	1.38	0.77	1.42	0.98	1.07	0.33	0.3	0.42	0.33	0.41	0.42	1.17833	0.368333	-1.6777	3.33205e-15	2.21717e-13	--	-	-	-	-	-	-	-	-
ENSGALG00000010010	61	189	241	233	104	238	27	21	20	28	31	33	2.31	10.12	8.88	7.39	2.9	7.46	1.08	0.76	0.8	0.92	1.02	0.86	6.51	0.906667	-2.844	3.85554e-15	2.54546e-13	RHOQ	ras homolog family member Q [Source:NCBI gene;Acc:395114]	Organismal Systems	Endocrine system	ko04910//Insulin signaling pathway	K07194	GO:0005884//actin filament;GO:0005886//plasma membrane;GO:0045121//membrane raft	GO:0003924//GTPase activity;GO:0005522//profilin binding;GO:0005525//GTP binding;GO:0032427//GBD domain binding	GO:0008286//insulin receptor signaling pathway;GO:0008360//regulation of cell shape;GO:0030866//cortical actin cytoskeleton organization;GO:0032869//cellular response to insulin stimulus;GO:0045944//positive regulation of transcription from RNA polymerase II promoter;GO:0046039//GTP metabolic process;GO:0046326//positive regulation of glucose import;GO:0051491//positive regulation of filopodium a…
ENSGALG00000007059	74	120	85	125	103	199	20	28	27	16	25	24	2.02	4.62	2.25	2.85	2.06	4.48	0.57	0.73	0.76	0.37	0.58	0.45	3.04667	0.576667	-2.4014	3.95165e-15	2.60214e-13	IGSF6	immunoglobulin superfamily member 6 [Source:NCBI gene;Acc:771906]	-	-	-	-	-	-	-
ENSGALG00000053871	307	328	377	429	894	411	996	989	876	1245	1113	1234	28.91	43.41	34.31	33.64	61.46	31.85	98.05	88.48	84.97	99.77	88.9	79.49	38.93	89.9433	1.2081	4.14594e-15	2.71597e-13	CDCA8	XP_015157682.1 borealin isoform X2 [Gallus gallus]	-	-	-	-	GO:0000775//chromosome, centromeric region;GO:0005634//nucleus;GO:0005694//chromosome;GO:0032133//chromosome passenger complex;GO:0051233//spindle midzone	-	GO:0000070//mitotic sister chromatid segregation;GO:0007049//cell cycle;GO:0051301//cell division
ENSGALG00000016261	138	237	310	387	324	535	45	80	65	94	89	101	2.11	5.1	4.59	4.94	3.63	6.74	0.72	1.17	1.03	1.23	1.16	1.06	4.51833	1.06167	-2.0895	4.26062e-15	2.7839e-13	CYBB	cytochrome b-245 beta chain [Source:NCBI gene;Acc:418581]	Human Diseases;Human Diseases;Human Diseases;Cellular Processes;Human Diseases;Organismal Systems;Human Diseases;Human Diseases;Organismal Systems;Human Diseases;Cellular Processes;Organismal Systems;Environmental Information Processing;Human Diseases;Cellular Processes	Neurodegenerative disease;Neurodegenerative disease;Infectious disease: viral;Transport and catabolism;Neurodegenerative disease;Immune system;Cardiovascular disease;Cardiovascular disease;Immune system;Infectious disease: parasitic;Cell growth and death;Immune system;Signal transduction;Endocrine and metabolic disease;Cell growth and death	ko05022//Pathways of neurodegeneration - multiple diseases;ko05010//Alzheimer disease;ko05171//Coronavirus disease - COVID-19;ko04145//Phagosome;ko05020//Prion disease;ko04613//Neutrophil extracellular trap formation;ko05417//Lipid and atherosclerosis;ko05415//Diabetic cardiomyopathy;ko04621//NOD-like receptor signaling pathway;ko05140//Leishmaniasis;ko04217//Necroptosis;ko04670//Leukocyte transe…	K21421;K21421;K21421;K21421;K21421;K21421;K21421;K21421;K21421;K21421;K21421;K21421;K21421;K21421;K21421	GO:0005887//integral component of plasma membrane;GO:0016020//membrane;GO:0043020//NADPH oxidase complex	GO:0009055//electron carrier activity;GO:0016175//superoxide-generating NADPH oxidase activity;GO:0016491//oxidoreductase activity;GO:0020037//heme binding;GO:0046982//protein heterodimerization activity;GO:0050660//flavin adenine dinucleotide binding	GO:0006801//superoxide metabolic process;GO:0042554//superoxide anion generation;GO:0045087//innate immune response;GO:0045730//respiratory burst
ENSGALG00000002170	36	68	91	75	70	100	12	13	13	9	16	12	0.82	2.18	2.01	1.43	1.17	1.88	0.29	0.28	0.31	0.17	0.31	0.19	1.58167	0.258333	-2.6141	4.27799e-15	2.7849e-13	NR1H4	bile acid receptor-like [Source:NCBI gene;Acc:419888]	-	-	-	-	-	GO:0003677//DNA binding;GO:0003700//transcription factor activity, sequence-specific DNA binding;GO:0004879//RNA polymerase II transcription factor activity, ligand-activated sequence-specific DNA binding;GO:0008270//zinc ion binding;GO:0043565//sequence-specific DNA binding	GO:0006355//regulation of transcription, DNA-templated;GO:0006629//lipid metabolic process
MSTRG.24891	138	101	193	142	298	156	375	414	431	523	532	366	2.43	2.5	3.28	2.08	3.82	2.25	6.88	6.91	7.8	7.81	7.93	4.39	2.72667	6.95333	1.3506	4.37335e-15	2.8284e-13	gag-pol	XP_040505827.1 uncharacterized protein LOC121107139 [Gallus gallus]	-	-	-	-	-	-	-
ENSGALG00000016904	171	355	499	301	314	666	50	71	56	79	108	104	3.29	9.61	9.29	4.83	4.42	10.55	1.01	1.3	1.11	1.29	1.76	1.37	6.99833	1.30667	-2.4211	4.54004e-15	2.92459e-13	SLITRK6	SLIT and NTRK like family member 6 [Source:NCBI gene;Acc:418797]	-	-	-	-	GO:0005886//plasma membrane;GO:0005887//integral component of plasma membrane;GO:0009986//cell surface;GO:0016021//integral component of membrane;GO:0071944//cell periphery	GO:0005515//protein binding	GO:0001964//startle response;GO:0002088//lens development in camera-type eye;GO:0002093//auditory receptor cell morphogenesis;GO:0007409//axonogenesis;GO:0007416//synapse assembly;GO:0007601//visual perception;GO:0008344//adult locomotory behavior;GO:0021562//vestibulocochlear nerve development;GO:0031223//auditory behavior;GO:0035264//multicellular organism growth;GO:0042472//inner ear morphogen…
MSTRG.27372	84	60	42	60	68	88	5	6	6	16	19	19	1.84	1.85	0.89	1.09	1.09	1.59	0.11	0.12	0.14	0.3	0.35	0.28	1.39167	0.216667	-2.6833	4.54516e-15	2.92459e-13	--	-	-	-	-	-	-	-	-
ENSGALG00000004704	700	520	438	711	678	887	164	183	235	227	272	432	8.83	9.23	5.35	7.48	6.26	9.22	2.17	2.2	3.06	2.44	2.91	3.74	7.72833	2.75333	-1.489	4.57456e-15	2.93606e-13	TDRD12	tudor domain containing 12 [Source:NCBI gene;Acc:768954]	-	-	-	-	-	GO:0003676//nucleic acid binding;GO:0005524//ATP binding	-
MSTRG.2165	4	0	1	0	6	2	45	35	37	27	26	25	0.22	0	0.05	0	0.22	0.09	2.61	1.85	2.12	1.28	1.22	0.95	0.0966667	1.67167	4.1121	4.62707e-15	2.96226e-13	--	KFQ66518.1 hypothetical protein N335_02070, partial [Phaethon lepturus]	-	-	-	-	-	-	-
ENSGALG00000040541	636	220	649	558	981	446	2138	2109	1514	1553	1704	1525	11.34	5.52	11.19	8.29	12.79	6.55	39.89	35.77	27.83	23.58	25.78	18.62	9.28	28.5783	1.6227	4.87495e-15	3.11309e-13	SLC5A6	solute carrier family 5 member 6 [Source:NCBI gene;Acc:100857231]	Organismal Systems	Digestive system	ko04977//Vitamin digestion and absorption	K14386	GO:0005886//plasma membrane;GO:0016020//membrane	GO:0015225//biotin transporter activity;GO:0015233//pantothenate transmembrane transporter activity;GO:0022857//transmembrane transporter activity;GO:0090482//vitamin transmembrane transporter activity	GO:0015887//pantothenate transmembrane transport;GO:0055085//transmembrane transport;GO:1904200//iodide transmembrane transport
ENSGALG00000025915	1052	730	1171	1069	1250	1449	462	486	508	590	618	870	20.82	20.99	23.1	17.9	18.42	24.3	9.6	9.31	10.33	9.96	10.33	11.69	20.9217	10.2033	-1.036	4.91233e-15	3.12908e-13	ARRDC3	arrestin domain containing 3 [Source:NCBI gene;Acc:427107]	-	-	-	-	GO:0005768//endosome;GO:0005886//plasma membrane	GO:0031699//beta-3 adrenergic receptor binding	GO:0001659//temperature homeostasis;GO:0031651//negative regulation of heat generation;GO:0043588//skin development;GO:0051443//positive regulation of ubiquitin-protein transferase activity;GO:0060613//fat pad development;GO:0071878//negative regulation of adrenergic receptor signaling pathway;GO:0090327//negative regulation of locomotion involved in locomotory behavior
ENSGALG00000030614	133	197	264	384	206	302	54	54	62	64	80	75	2.98	6.21	5.72	7.17	3.38	5.57	1.27	1.15	1.43	1.22	1.52	1.15	5.17167	1.29	-2.0033	4.95789e-15	3.15019e-13	ADH1C	alcohol dehydrogenase 1C (class I), gamma polypeptide [Source:NCBI gene;Acc:771920]	Metabolism;Human Diseases;Metabolism;Metabolism;Metabolism;Metabolism;Metabolism;Metabolism;Metabolism	Global and overview maps;Endocrine and metabolic disease;Carbohydrate metabolism;Carbohydrate metabolism;Metabolism of cofactors and vitamins;Xenobiotics biodegradation and metabolism;Lipid metabolism;Amino acid metabolism;Xenobiotics biodegradation and metabolism	ko01100//Metabolic pathways;ko04936//Alcoholic liver disease;ko00010//Glycolysis / Gluconeogenesis;ko00620//Pyruvate metabolism;ko00830//Retinol metabolism;ko00980//Metabolism of xenobiotics by cytochrome P450;ko00071//Fatty acid degradation;ko00350//Tyrosine metabolism;ko00982//Drug metabolism - cytochrome P450	K13951;K13951;K13951;K13951;K13951;K13951;K13951;K13951;K13951	-	GO:0008270//zinc ion binding;GO:0016491//oxidoreductase activity	-
ENSGALG00000049193	468	149	425	273	754	359	1126	1107	939	1139	1140	1312	8.96	4.84	7.58	4.12	8.92	4.72	19.02	16.1	18.35	15.48	17.49	14.89	6.52333	16.8883	1.3723	5.2245e-15	3.31129e-13	IQGAP3	ras GTPase-activating-like protein IQGAP3-like [Source:NCBI gene;Acc:101749531]	Cellular Processes	Cell motility	ko04810//Regulation of actin cytoskeleton	K05767	GO:0005737//cytoplasm;GO:0005911//cell-cell junction;GO:0016328//lateral plasma membrane	GO:0005515//protein binding;GO:0005516//calmodulin binding;GO:0031267//small GTPase binding;GO:0070856//myosin VI light chain binding	GO:0000082//G1/S transition of mitotic cell cycle;GO:0001934//positive regulation of protein phosphorylation;GO:0007165//signal transduction;GO:0007265//Ras protein signal transduction;GO:0008361//regulation of cell size;GO:0010628//positive regulation of gene expression;GO:0010629//negative regulation of gene expression;GO:0033601//positive regulation of mammary gland epithelial cell proliferati…
ENSGALG00000009239	76	91	120	138	115	195	29	31	33	25	34	51	1.12	1.67	1.75	1.66	1.2	2.28	0.39	0.37	0.47	0.34	0.5	0.5	1.61333	0.428333	-1.9132	5.62505e-15	3.54742e-13	TLR2B	toll-like receptor 2 family member B [Source:NCBI gene;Acc:769014]	Environmental Information Processing;Human Diseases;Human Diseases;Human Diseases;Human Diseases;Human Diseases;Cellular Processes;Organismal Systems;Human Diseases;Human Diseases;Human Diseases;Human Diseases;Human Diseases;Human Diseases;Human Diseases;Human Diseases;Human Diseases;Human Diseases;Human Diseases;Organismal Systems;Human Diseases;Human Diseases;Human Diseases	Signal transduction;Infectious disease: viral;Infectious disease: viral;Infectious disease: bacterial;Infectious disease: bacterial;Infectious disease: viral;Transport and catabolism;Immune system;Infectious disease: viral;Cardiovascular disease;Cancer: overview;Immune disease;Infectious disease: parasitic;Infectious disease: viral;Infectious disease: parasitic;Infectious disease: viral;Infectiou…	ko04151//PI3K-Akt signaling pathway;ko05169//Epstein-Barr virus infection;ko05171//Coronavirus disease - COVID-19;ko05152//Tuberculosis;ko05132//Salmonella infection;ko05168//Herpes simplex virus 1 infection;ko04145//Phagosome;ko04613//Neutrophil extracellular trap formation;ko05170//Human immunodeficiency virus 1 infection;ko05417//Lipid and atherosclerosis;ko05205//Proteoglycans in cancer;ko053…	K10159;K10159;K10159;K10159;K10159;K10159;K10159;K10159;K10159;K10159;K10159;K10159;K10159;K10159;K10159;K10159;K10159;K10159;K10159;K10159;K10159;K10159;K10159	GO:0016021//integral component of membrane	GO:0003953//NAD+ nucleosidase activity;GO:0004888//transmembrane signaling receptor activity;GO:0005515//protein binding	GO:0001817//regulation of cytokine production;GO:0002224//toll-like receptor signaling pathway;GO:0002237//response to molecule of bacterial origin;GO:0002755//MyD88-dependent toll-like receptor signaling pathway;GO:0006955//immune response;GO:0007165//signal transduction;GO:0034134//toll-like receptor 2 signaling pathway;GO:0045087//innate immune response
ENSGALG00000012456	114	96	168	238	194	292	55	43	50	46	59	62	3.29	3.89	4.69	5.72	4.09	6.93	1.66	1.18	1.49	1.13	1.44	1.22	4.76833	1.35333	-1.817	5.77746e-15	3.6345e-13	RAC2	ras-related C3 botulinum toxin substrate 2 (rho family, small GTP binding protein Rac2) [Source:NCBI gene;Acc:418044]	Human Diseases;Environmental Information Processing;Human Diseases;Human Diseases;Organismal Systems;Human Diseases;Cellular Processes;Environmental Information Processing;Environmental Information Processing;Cellular Processes;Human Diseases;Environmental Information Processing;Human Diseases;Organismal Systems;Organismal Systems;Organismal Systems;Human Diseases;Environmental Information Proces…	Cancer: overview;Signal transduction;Infectious disease: bacterial;Neurodegenerative disease;Immune system;Infectious disease: viral;Cell motility;Signal transduction;Signal transduction;Cellular community - eukaryotes;Infectious disease: viral;Signal transduction;Cardiovascular disease;Immune system;Immune system;Immune system;Cardiovascular disease;Signal transduction;Immune system;Immune syste…	ko05200//Pathways in cancer;ko04010//MAPK signaling pathway;ko05135//Yersinia infection;ko05020//Prion disease;ko04613//Neutrophil extracellular trap formation;ko05163//Human cytomegalovirus infection;ko04810//Regulation of actin cytoskeleton;ko04024//cAMP signaling pathway;ko04014//Ras signaling pathway;ko04510//Focal adhesion;ko05170//Human immunodeficiency virus 1 infection;ko04015//Rap1 signa…	K07860;K07860;K07860;K07860;K07860;K07860;K07860;K07860;K07860;K07860;K07860;K07860;K07860;K07860;K07860;K07860;K07860;K07860;K07860;K07860;K07860;K07860;K07860;K07860;K07860;K07860;K07860;K07860;K07860	GO:0005635//nuclear envelope;GO:0005737//cytoplasm;GO:0005829//cytosol;GO:0005884//actin filament;GO:0016020//membrane;GO:0030027//lamellipodium	GO:0003924//GTPase activity;GO:0005525//GTP binding;GO:0019887//protein kinase regulator activity	GO:0006935//chemotaxis;GO:0007015//actin filament organization;GO:0007186//G-protein coupled receptor signaling pathway;GO:0008284//positive regulation of cell proliferation;GO:0010592//positive regulation of lamellipodium assembly;GO:0010810//regulation of cell-substrate adhesion;GO:0030031//cell projection assembly;GO:0030036//actin cytoskeleton organization;GO:0042129//regulation of T cell pro…
ENSGALG00000011551	812	2453	1495	1210	5426	3281	293	328	326	445	442	356	21.71	92.29	38.69	26.98	106.1	72.24	8.2	8.35	8.99	10.14	10.03	6.52	59.6683	8.705	-2.777	5.8802e-15	3.68997e-13	JCHAIN	joining chain of multimeric IgA and IgM [Source:NCBI gene;Acc:374117]	-	-	-	-	GO:0005615//extracellular space;GO:0071748//monomeric IgA immunoglobulin complex;GO:0071750//dimeric IgA immunoglobulin complex;GO:0071751//secretory IgA immunoglobulin complex;GO:0071752//secretory dimeric IgA immunoglobulin complex;GO:0071756//pentameric IgM immunoglobulin complex	GO:0003697//single-stranded DNA binding;GO:0019862//IgA binding;GO:0030674//protein binding, bridging;GO:0031210//phosphatidylcholine binding;GO:0034987//immunoglobulin receptor binding;GO:0042803//protein homodimerization activity;GO:0042834//peptidoglycan binding	GO:0002250//adaptive immune response;GO:0003094//glomerular filtration;GO:0019731//antibacterial humoral response;GO:0045087//innate immune response;GO:0060267//positive regulation of respiratory burst;GO:0065003//macromolecular complex assembly
ENSGALG00000026380	735	524	653	485	917	655	1623	1738	1342	1431	1372	1502	44.54	44.67	38.29	24.5	40.63	32.68	102.95	100.21	83.86	73.85	70.57	62.34	37.5517	82.2967	1.132	6.19395e-15	3.87726e-13	UBE2C	ubiquitin conjugating enzyme E2 U (putative) [Source:NCBI gene;Acc:100859413]	Genetic Information Processing	Folding, sorting and degradation	ko04120//Ubiquitin mediated proteolysis	K06688	GO:0000151//ubiquitin ligase complex;GO:0005680//anaphase-promoting complex;GO:0005829//cytosol;GO:0005886//plasma membrane	GO:0004842//ubiquitin-protein transferase activity;GO:0044389//ubiquitin-like protein ligase binding;GO:0061631//ubiquitin conjugating enzyme activity	GO:0006511//ubiquitin-dependent protein catabolic process;GO:0010458//exit from mitosis;GO:0010994//free ubiquitin chain polymerization;GO:0016567//protein ubiquitination;GO:0031145//anaphase-promoting complex-dependent proteasomal ubiquitin-dependent protein catabolic process;GO:0031536//positive regulation of exit from mitosis;GO:0070936//protein K48-linked ubiquitination;GO:0070979//protein K1…
ENSGALG00000010224	135	159	318	350	265	419	50	63	65	67	95	74	4.15	5.94	8.57	7.94	5.2	9.45	1.48	1.8	1.66	1.78	2.32	1.38	6.875	1.73667	-1.985	6.47592e-15	4.03385e-13	GLIPR1L	GLI pathogenesis-related 1-like [Source:NCBI gene;Acc:417862]	-	-	-	-	GO:0005576//extracellular region;GO:0005615//extracellular space;GO:0016020//membrane;GO:0016021//integral component of membrane	-	-
ENSGALG00000047864	64	77	70	80	80	204	17	8	14	21	17	14	3.5	5.92	3.7	3.63	3.18	9.16	0.95	0.4	0.78	0.97	0.79	0.52	4.84833	0.735	-2.7217	6.61508e-15	4.09235e-13	--	XP_031409260.1 membrane-spanning 4-domains subfamily A member 15-like [Meleagris gallopavo]	-	-	-	-	GO:0005886//plasma membrane;GO:0016020//membrane;GO:0016021//integral component of membrane	-	-
MSTRG.15579	104	53	268	306	201	172	28	36	20	31	30	39	2.27	1.51	5.36	4.63	2.8	3	0.45	0.65	0.44	0.49	0.44	0.42	3.26167	0.481667	-2.7595	6.61827e-15	4.09235e-13	Afap1l1	XP_054660542.1 actin filament-associated protein 1-like isoform X7 [Grus americana]	-	-	-	-	-	-	-
ENSGALG00000006041	1298	1074	1048	1394	1190	1541	328	411	408	479	464	945	24.39	28.39	19.06	21.84	16.35	23.84	6.45	7.35	7.91	7.67	7.4	12.16	22.3117	8.15667	-1.4517	6.75029e-15	4.16383e-13	BNC1	basonuclin 1 [Source:NCBI gene;Acc:427504]	-	-	-	-	GO:0005634//nucleus;GO:0005654//nucleoplasm	GO:0000182//rDNA binding;GO:0001216//bacterial-type RNA polymerase transcriptional activator activity, sequence-specific DNA binding	GO:0045943//positive regulation of transcription from RNA polymerase I promoter;GO:1900195//positive regulation of oocyte maturation
ENSGALG00000010081	1427	2074	2904	2893	2231	2899	557	599	671	882	948	1151	11.67	24.21	23.21	19.81	13.41	19.77	4.76	4.68	5.69	6.15	6.59	6.46	18.68	5.72167	-1.707	6.91594e-15	4.24668e-13	SH3D19	SH3 domain containing 19 [Source:NCBI gene;Acc:422478]	-	-	-	-	GO:0005654//nucleoplasm;GO:0005829//cytosol	GO:0005515//protein binding	-
MSTRG.13416	158	80	70	181	120	123	18	11	31	31	33	38	4.02	2.66	1.67	3.55	2.09	2.45	0.44	0.24	0.77	0.65	0.72	0.64	2.74	0.576667	-2.2484	6.9181e-15	4.24668e-13	--	-	-	-	-	-	-	-	-
ENSGALG00000034806	118	85	157	227	182	186	28	39	39	65	57	75	3.74	3.45	4.59	6.41	4.35	4.68	0.99	1.19	1.25	1.73	1.42	1.61	4.53667	1.365	-1.7327	7.00166e-15	4.28759e-13	slc7a6	solute carrier family 7 member 7 [Source:NCBI gene;Acc:420216]	-	-	-	-	GO:0016020//membrane	GO:0022857//transmembrane transporter activity	GO:0055085//transmembrane transport
MSTRG.3965	68	45	77	106	98	72	254	297	215	156	222	187	0.31	0.29	0.34	0.41	0.33	0.27	1.23	1.31	1.03	0.61	0.87	0.59	0.325	0.94	1.5322	7.54852e-15	4.58821e-13	MYO1E	XP_040514790.1 unconventional myosin-XVI isoform X1 [Gallus gallus]	-	-	-	-	-	-	-
ENSGALG00000002556	189	89	135	245	124	157	38	39	35	43	54	64	7.48	4.99	5.24	8.13	3.61	5.2	1.6	1.48	1.43	1.46	1.83	1.74	5.775	1.59	-1.8608	7.56498e-15	4.58821e-13	NGF	nerve growth factor [Source:NCBI gene;Acc:396466]	Environmental Information Processing;Environmental Information Processing;Environmental Information Processing;Environmental Information Processing;Environmental Information Processing;Environmental Information Processing;Cellular Processes;Organismal Systems;Organismal Systems	Signal transduction;Signal transduction;Signal transduction;Signaling molecules and interaction;Signal transduction;Signal transduction;Cell growth and death;Nervous system;Sensory system	ko04151//PI3K-Akt signaling pathway;ko04020//Calcium signaling pathway;ko04010//MAPK signaling pathway;ko04060//Cytokine-cytokine receptor interaction;ko04014//Ras signaling pathway;ko04015//Rap1 signaling pathway;ko04210//Apoptosis;ko04722//Neurotrophin signaling pathway;ko04750//Inflammatory mediator regulation of TRP channels	K02582;K02582;K02582;K02582;K02582;K02582;K02582;K02582;K02582	-	GO:0005102//receptor binding;GO:0005163//nerve growth factor receptor binding;GO:0008191//metalloendopeptidase inhibitor activity	GO:0008625//extrinsic apoptotic signaling pathway via death domain receptors;GO:0010628//positive regulation of gene expression;GO:0048812//neuron projection morphogenesis
ENSGALG00000007123	58	84	93	147	115	156	23	27	25	31	30	39	1.33	2.75	2.07	2.82	1.93	2.95	0.56	0.59	0.59	0.61	0.59	0.61	2.30833	0.591667	-1.964	7.83284e-15	4.73933e-13	CXorf21	uncharacterized LOC101750621 [Source:NCBI gene;Acc:101750621]	-	-	-	-	-	-	GO:0034121//regulation of toll-like receptor signaling pathway;GO:0035751//regulation of lysosomal lumen pH
ENSGALG00000033535	260	146	395	169	815	279	1111	1171	1041	1486	1334	1468	7.09	5.69	10.58	3.99	16.6	6.41	32.33	30.95	29.89	35.34	31.5	27.88	8.39333	31.315	1.8995	8.53834e-15	5.12948e-13	RGS16	regulator of G-protein signaling 16 [Source:NCBI gene;Acc:424409]	-	-	-	-	GO:0005737//cytoplasm;GO:0031224//intrinsic component of membrane	GO:0005096//GTPase activator activity	GO:0007186//G-protein coupled receptor signaling pathway;GO:0043547//positive regulation of GTPase activity
ENSGALG00000016992	22	86	136	139	78	73	4	8	10	6	13	7	0.34	1.88	2.05	1.8	0.89	0.93	0.07	0.12	0.16	0.08	0.17	0.07	1.315	0.111667	-3.5578	8.77671e-15	5.24714e-13	HTR2A	5-hydroxytryptamine receptor 2A [Source:NCBI gene;Acc:428070]	Environmental Information Processing;Environmental Information Processing;Organismal Systems;Organismal Systems;Cellular Processes	Signaling molecules and interaction;Signal transduction;Sensory system;Nervous system;Cellular community - eukaryotes	ko04080//Neuroactive ligand-receptor interaction;ko04020//Calcium signaling pathway;ko04750//Inflammatory mediator regulation of TRP channels;ko04726//Serotonergic synapse;ko04540//Gap junction	K04157;K04157;K04157;K04157;K04157	GO:0005886//plasma membrane;GO:0005887//integral component of plasma membrane;GO:0016021//integral component of membrane	GO:0001587//Gq/11-coupled serotonin receptor activity;GO:0004930//G-protein coupled receptor activity;GO:0004993//G-protein coupled serotonin receptor activity;GO:0042802//identical protein binding;GO:0051378//serotonin binding;GO:0071886//1-(4-iodo-2,5-dimethoxyphenyl)propan-2-amine binding	GO:0006874//cellular calcium ion homeostasis;GO:0007186//G-protein coupled receptor signaling pathway;GO:0007202//activation of phospholipase C activity;GO:0009410//response to xenobiotic stimulus;GO:0010513//positive regulation of phosphatidylinositol biosynthetic process;GO:0014065//phosphatidylinositol 3-kinase signaling;GO:0033674//positive regulation of kinase activity;GO:0044380//protein lo…
MSTRG.24279	136	87	73	123	112	155	28	19	28	40	43	43	2.16	2.13	1.19	1.73	1.39	2.21	0.47	0.35	0.46	0.57	0.63	0.47	1.80167	0.491667	-1.8736	8.79628e-15	5.24714e-13	--	-	-	-	-	-	-	-	-
ENSGALG00000007028	135	64	72	127	113	113	18	26	25	32	33	55	2.06	1.57	1.31	1.77	1.26	1.54	0.29	0.45	0.48	0.43	0.43	0.58	1.585	0.443333	-1.838	8.82263e-15	5.2505e-13	Cnksr2	connector enhancer of kinase suppressor of ras 2-like [Source:NCBI gene;Acc:101749809]	-	-	-	-	GO:0005737//cytoplasm;GO:0016020//membrane	GO:0005515//protein binding	GO:0009966//regulation of signal transduction
ENSGALG00000012076	37	118	127	131	127	220	10	11	12	30	22	14	0.96	4.33	3.17	2.85	2.43	4.73	0.29	0.27	0.32	0.66	0.48	0.25	3.07833	0.378333	-3.0244	9.02559e-15	5.34773e-13	TIFA	TRAF interacting protein with forkhead associated domain [Source:NCBI gene;Acc:422692]	-	-	-	-	GO:0005737//cytoplasm	GO:0005515//protein binding	GO:0002753//cytoplasmic pattern recognition receptor signaling pathway;GO:0007249//I-kappaB kinase/NF-kappaB signaling;GO:0043123//positive regulation of I-kappaB kinase/NF-kappaB signaling;GO:0045087//innate immune response;GO:0051260//protein homooligomerization
ENSGALG00000032413	1657	2094	2865	2996	4678	3236	5505	6328	5423	6120	7204	6725	19.75	30.34	28.69	25.72	37.77	29.13	63.47	69.86	60.98	58.93	67.84	52.55	28.5667	62.2717	1.1242	9.02819e-15	5.34773e-13	NADK	NAD kinase [Source:NCBI gene;Acc:419403]	Metabolism;Metabolism	Global and overview maps;Metabolism of cofactors and vitamins	ko01100//Metabolic pathways;ko00760//Nicotinate and nicotinamide metabolism	K00858;K00858	-	GO:0003951//NAD+ kinase activity	GO:0006741//NADP biosynthetic process;GO:0019674//NAD metabolic process
ENSGALG00000037160	294	143	465	242	694	293	1288	1229	987	1092	1113	1123	10.37	7.1	15.87	7.12	17.9	8.51	47.56	41.25	35.9	32.81	33.33	27.13	11.145	36.33	1.7048	9.12515e-15	5.37427e-13	Smad7	SMAD family member 7 [Source:NCBI gene;Acc:429683]	Environmental Information Processing;Environmental Information Processing	Signal transduction;Signal transduction	ko04390//Hippo signaling pathway;ko04350//TGF-beta signaling pathway	K19631;K19631	GO:0005667//transcription factor complex	GO:0005515//protein binding	GO:0006355//regulation of transcription, DNA-templated;GO:0007179//transforming growth factor beta receptor signaling pathway
ENSGALG00000027809	15	51	67	50	36	66	1	2	5	1	0	2	0.51	2.46	2.22	1.43	0.9	1.86	0.04	0.07	0.18	0.03	0	0.05	1.56333	0.0616667	-4.664	9.1366e-15	5.37427e-13	INSYN2B	inhibitory synaptic factor family member 2B [Source:HGNC Symbol;Acc:HGNC:37271]	-	-	-	-	-	-	-
ENSGALG00000002223	186	216	109	194	167	276	35	39	35	54	57	79	5.46	9.03	2.99	4.59	3.47	6.77	1.06	1.05	1.02	1.31	1.41	1.55	5.385	1.23333	-2.1264	9.28195e-15	5.44713e-13	LHX9	LIM homeobox 9 [Source:NCBI gene;Acc:396397]	-	-	-	-	-	GO:0000981//RNA polymerase II transcription factor activity, sequence-specific DNA binding;GO:0003677//DNA binding;GO:1990837//sequence-specific double-stranded DNA binding	GO:0006355//regulation of transcription, DNA-templated;GO:0008283//cell proliferation;GO:0008584//male gonad development;GO:0008585//female gonad development;GO:0035262//gonad morphogenesis
MSTRG.28278	1059	727	646	977	919	1014	212	165	235	316	310	589	6.75	6.52	3.99	5.19	4.28	5.32	1.41	1	1.55	1.72	1.68	2.57	5.34167	1.655	-1.6905	9.59362e-15	5.61703e-13	--	-	-	-	-	-	-	-	-
ENSGALG00000038242	257	170	325	219	398	349	784	735	619	555	677	627	3.68	3.47	4.57	2.64	4.18	4.15	11.94	10.12	9.29	6.89	8.38	6.29	3.78167	8.81833	1.2215	9.70411e-15	5.66863e-13	CACNA2D2	calcium voltage-gated channel auxiliary subunit alpha2delta 2 [Source:NCBI gene;Acc:430150]	Environmental Information Processing;Human Diseases;Organismal Systems;Organismal Systems;Human Diseases;Organismal Systems;Human Diseases	Signal transduction;Cardiovascular disease;Endocrine system;Circulatory system;Cardiovascular disease;Circulatory system;Cardiovascular disease	ko04010//MAPK signaling pathway;ko05414//Dilated cardiomyopathy;ko04921//Oxytocin signaling pathway;ko04261//Adrenergic signaling in cardiomyocytes;ko05410//Hypertrophic cardiomyopathy;ko04260//Cardiac muscle contraction;ko05412//Arrhythmogenic right ventricular cardiomyopathy	K04859;K04859;K04859;K04859;K04859;K04859;K04859	-	-	-
ENSGALG00000047380	223	89	225	164	427	221	670	686	546	588	644	565	4.32	2.41	4.2	2.64	6.06	3.51	13.61	12.69	10.94	9.71	10.6	7.55	3.85667	10.85	1.4923	1.0311e-14	6.0093e-13	MR1	MHC class I polypeptide-related sequence A [Source:NCBI gene;Acc:417067]	Human Diseases;Human Diseases;Cellular Processes;Human Diseases;Cellular Processes;Human Diseases;Human Diseases;Human Diseases;Human Diseases;Human Diseases;Environmental Information Processing;Cellular Processes;Human Diseases;Human Diseases;Human Diseases;Organismal Systems;Human Diseases;Human Diseases	Infectious disease: viral;Infectious disease: viral;Transport and catabolism;Infectious disease: viral;Transport and catabolism;Infectious disease: viral;Infectious disease: viral;Infectious disease: viral;Cancer: overview;Infectious disease: viral;Signaling molecules and interaction;Cell growth and death;Cardiovascular disease;Immune disease;Immune disease;Immune system;Endocrine and metabolic d…	ko05165//Human papillomavirus infection;ko05169//Epstein-Barr virus infection;ko04144//Endocytosis;ko05168//Herpes simplex virus 1 infection;ko04145//Phagosome;ko05163//Human cytomegalovirus infection;ko05166//Human T-cell leukemia virus 1 infection;ko05170//Human immunodeficiency virus 1 infection;ko05203//Viral carcinogenesis;ko05167//Kaposi sarcoma-associated herpesvirus infection;ko04514//Cel…	K06751;K06751;K06751;K06751;K06751;K06751;K06751;K06751;K06751;K06751;K06751;K06751;K06751;K06751;K06751;K06751;K06751;K06751	-	-	-
ENSGALG00000002557	131	274	697	704	281	417	32	77	48	61	77	67	1.94	5.7	9.94	8.63	3.04	5.08	0.48	1.08	0.72	0.76	0.97	0.68	5.72167	0.781667	-2.8718	1.04763e-14	6.09161e-13	ADGRD1	adhesion G protein-coupled receptor D1 [Source:NCBI gene;Acc:416803]	-	-	-	-	GO:0005654//nucleoplasm;GO:0005886//plasma membrane;GO:0005887//integral component of plasma membrane;GO:0016020//membrane;GO:0016021//integral component of membrane	GO:0004888//transmembrane signaling receptor activity;GO:0004930//G-protein coupled receptor activity	GO:0007166//cell surface receptor signaling pathway;GO:0007186//G-protein coupled receptor signaling pathway;GO:0007189//adenylate cyclase-activating G-protein coupled receptor signaling pathway
ENSGALG00000027165	672	947	1135	1171	640	1270	207	302	227	266	319	403	44.19	87.59	72.23	64.23	30.76	68.76	14.25	18.9	15.39	14.88	17.8	18.17	61.2933	16.565	-1.8876	1.08369e-14	6.27251e-13	RSFR	leukocyte ribonuclease A-2 [Source:NCBI gene;Acc:423668]	-	-	-	-	GO:0005576//extracellular region;GO:0005737//cytoplasm	GO:0003676//nucleic acid binding;GO:0004518//nuclease activity;GO:0004519//endonuclease activity;GO:0004540//ribonuclease activity;GO:0016787//hydrolase activity	GO:0001525//angiogenesis;GO:0050829//defense response to Gram-negative bacterium;GO:0050830//defense response to Gram-positive bacterium;GO:0090305//nucleic acid phosphodiester bond hydrolysis;GO:0090501//RNA phosphodiester bond hydrolysis
MSTRG.22658	0	1	5	2	11	6	53	36	29	37	27	40	0	0.04	0.1	0.04	0.16	0.11	1.11	0.69	0.6	0.62	0.45	0.55	0.075	0.67	3.1592	1.13872e-14	6.57602e-13	--	-	-	-	-	-	-	-	-
ENSGALG00000034860	1520	1337	1784	3166	2053	2205	627	757	655	783	930	1191	25.39	27.98	26.22	40.8	23.77	28.25	9.1	10.43	10.12	10.63	11.66	13.02	28.735	10.8267	-1.4082	1.1532e-14	6.64455e-13	BCHE	butyrylcholinesterase [Source:NCBI gene;Acc:395358]	-	-	-	-	GO:0005641//nuclear envelope lumen;GO:0005783//endoplasmic reticulum	GO:0003990//acetylcholinesterase activity;GO:0004104//cholinesterase activity;GO:0042802//identical protein binding	-
ENSGALG00000005171	579	369	361	575	1269	692	1095	1376	1146	1652	1597	1931	27.05	29.05	17.48	22.34	43.09	31.42	53.22	61.09	54.8	65.49	63.12	62.16	28.405	59.98	1.0783	1.16659e-14	6.70645e-13	AP1S3	adaptor related protein complex 1 sigma 3 subunit [Source:NCBI gene;Acc:424807]	Human Diseases;Cellular Processes	Infectious disease: viral;Transport and catabolism	ko05170//Human immunodeficiency virus 1 infection;ko04142//Lysosome	K12395;K12395	GO:0030117//membrane coat;GO:0043231//intracellular membrane-bounded organelle	-	GO:0006605//protein targeting;GO:0006886//intracellular protein transport;GO:0015031//protein transport;GO:0016192//vesicle-mediated transport
ENSGALG00000001894	39	102	127	78	80	172	10	9	10	14	23	16	0.79	2.89	2.48	1.31	1.18	2.85	0.21	0.17	0.21	0.24	0.39	0.22	1.91667	0.24	-2.9975	1.1766e-14	6.74868e-13	Arhgef6	XP_010721080.1 probable pleckstrin homology domain-containing family N member 1 isoform X1 [Meleagris gallopavo]	-	-	-	-	-	-	-
ENSGALG00000045705	73	27	58	56	72	46	124	171	129	150	124	139	4.06	2.11	3.12	2.6	2.93	2.11	7.23	9.06	7.4	7.11	5.86	5.3	2.82167	6.99333	1.3094	1.19482e-14	6.83769e-13	H2AX	H2A histone family, member X [Source:NCBI gene;Acc:100857391]	Organismal Systems;Human Diseases;Human Diseases;Cellular Processes	Immune system;Immune disease;Substance dependence;Cell growth and death	ko04613//Neutrophil extracellular trap formation;ko05322//Systemic lupus erythematosus;ko05034//Alcoholism;ko04217//Necroptosis	K11251;K11251;K11251;K11251	GO:0000781//chromosome, telomeric region;GO:0000785//chromatin;GO:0000786//nucleosome;GO:0000794//condensed nuclear chromosome;GO:0001673//male germ cell nucleus;GO:0005634//nucleus;GO:0005654//nucleoplasm;GO:0005657//replication fork;GO:0005694//chromosome;GO:0005813//centrosome;GO:0016607//nuclear speck;GO:0035861//site of double-strand break	GO:0003677//DNA binding;GO:0003684//damaged DNA binding;GO:0019899//enzyme binding;GO:0042393//histone binding;GO:0046982//protein heterodimerization activity	GO:0000077//DNA damage checkpoint;GO:0000724//double-strand break repair via homologous recombination;GO:0006281//DNA repair;GO:0006974//cellular response to DNA damage stimulus;GO:0007283//spermatogenesis
ENSGALG00000015665	1028	982	864	1006	1128	1413	276	319	374	462	463	710	13.97	18.69	11.13	11.28	10.97	15.3	3.84	4.04	5.14	5.42	5.31	6.56	13.5567	5.05167	-1.4242	1.25353e-14	7.14143e-13	SH3BP2	SH3 domain binding protein 2 [Source:NCBI gene;Acc:422883]	-	-	-	-	-	GO:0001784//phosphotyrosine binding	GO:0007165//signal transduction
ENSGALG00000054994	16	11	15	10	22	21	50	44	54	64	43	55	0.6	0.58	0.53	0.32	0.6	0.64	1.97	1.56	2.1	2.04	1.36	1.42	0.545	1.74167	1.6761	1.26155e-14	7.17103e-13	X-element\ORF2	RMC21953.1 hypothetical protein DUI87_02824 [Hirundo rustica rustica]	-	-	-	-	-	-	-
ENSGALG00000052075	105	47	79	78	141	103	179	220	174	184	187	204	10.96	6.9	7.98	6.79	10.76	8.85	19.56	21.85	18.73	16.36	16.57	14.58	8.70667	17.9417	1.0431	1.27387e-14	7.22489e-13	--	XP_010292366.1 PREDICTED: collagen alpha-4(IV) chain [Phaethon lepturus]	Human Diseases;Environmental Information Processing;Human Diseases;Cellular Processes;Human Diseases;Organismal Systems;Human Diseases;Environmental Information Processing;Human Diseases;Organismal Systems	Cancer: overview;Signal transduction;Infectious disease: viral;Cellular community - eukaryotes;Infectious disease: parasitic;Endocrine system;Endocrine and metabolic disease;Signaling molecules and interaction;Cancer: specific types;Digestive system	ko05200//Pathways in cancer;ko04151//PI3K-Akt signaling pathway;ko05165//Human papillomavirus infection;ko04510//Focal adhesion;ko05146//Amoebiasis;ko04926//Relaxin signaling pathway;ko04933//AGE-RAGE signaling pathway in diabetic complications;ko04512//ECM-receptor interaction;ko05222//Small cell lung cancer;ko04974//Protein digestion and absorption	K06237;K06237;K06237;K06237;K06237;K06237;K06237;K06237;K06237;K06237	GO:0005592//collagen type XI trimer;GO:0005615//extracellular space;GO:0031012//extracellular matrix	GO:0005201//extracellular matrix structural constituent	GO:0030198//extracellular matrix organization
ENSGALG00000041204	1235	516	706	845	910	960	290	261	301	331	311	567	29.94	17.6	16.56	17.08	16.13	19.16	7.36	6.02	7.53	6.83	6.4	9.42	19.4117	7.26	-1.4189	1.43811e-14	8.06612e-13	IGF2BP1	insulin like growth factor 2 mRNA binding protein 1 [Source:NCBI gene;Acc:395953]	Human Diseases	Cancer: overview	ko05206//MicroRNAs in cancer	K17391	GO:0005654//nucleoplasm;GO:0005737//cytoplasm;GO:0005829//cytosol;GO:0010494//cytoplasmic stress granule;GO:0070937//CRD-mediated mRNA stability complex;GO:1990904//ribonucleoprotein complex	GO:0003676//nucleic acid binding;GO:0003723//RNA binding;GO:0003729//mRNA binding;GO:0003730//mRNA 3'-UTR binding;GO:0045182//translation regulator activity;GO:0048027//mRNA 5'-UTR binding	GO:0010610//regulation of mRNA stability involved in response to stress;GO:0017148//negative regulation of translation;GO:0022013//pallium cell proliferation in forebrain;GO:0070934//CRD-mediated mRNA stabilization;GO:0097150//neuronal stem cell population maintenance;GO:1900152//negative regulation of nuclear-transcribed mRNA catabolic process, deadenylation-dependent decay;GO:2000767//positive …
ENSGALG00000035498	110	147	187	185	151	263	45	50	38	38	56	76	1.55	2.92	2.55	2.18	1.56	3.06	0.67	0.67	0.55	0.46	0.67	0.73	2.30333	0.625	-1.8818	1.46764e-14	8.21359e-13	INPP5D	inositol polyphosphate-5-phosphatase D [Source:NCBI gene;Acc:424745]	Metabolism;Organismal Systems;Organismal Systems;Organismal Systems;Environmental Information Processing;Metabolism	Global and overview maps;Immune system;Immune system;Immune system;Signal transduction;Carbohydrate metabolism	ko01100//Metabolic pathways;ko04666//Fc gamma R-mediated phagocytosis;ko04664//Fc epsilon RI signaling pathway;ko04662//B cell receptor signaling pathway;ko04070//Phosphatidylinositol signaling system;ko00562//Inositol phosphate metabolism	K03084;K03084;K03084;K03084;K03084;K03084	GO:0005829//cytosol	GO:0003824//catalytic activity;GO:0016791//phosphatase activity	GO:0008340//determination of adult lifespan;GO:0009968//negative regulation of signal transduction;GO:0016064//immunoglobulin mediated immune response;GO:0030853//negative regulation of granulocyte differentiation;GO:0030889//negative regulation of B cell proliferation;GO:0032715//negative regulation of interleukin-6 production;GO:0035556//intracellular signal transduction;GO:0043065//positive re…
ENSGALG00000031866	34	35	66	74	80	69	13	10	11	11	16	15	0.79	1.14	1.47	1.42	1.35	1.31	0.31	0.22	0.26	0.22	0.31	0.24	1.24667	0.26	-2.2615	1.51032e-14	8.43382e-13	NDNF	protein NDNF-like [Source:NCBI gene;Acc:423605]	-	-	-	-	-	GO:0005515//protein binding	-
ENSGALG00000006785	439	413	615	915	767	585	206	238	219	211	265	325	10.24	13.32	14	18.27	13.13	11.37	5.11	5.3	5.39	4.12	5.36	5.28	13.3883	5.09333	-1.3943	1.53727e-14	8.56547e-13	IRF1	interferon regulatory factor 1 [Source:NCBI gene;Acc:396384]	Human Diseases;Environmental Information Processing;Organismal Systems;Organismal Systems;Human Diseases	Infectious disease: viral;Signal transduction;Immune system;Endocrine system;Infectious disease: bacterial	ko05165//Human papillomavirus infection;ko04668//TNF signaling pathway;ko04625//C-type lectin receptor signaling pathway;ko04917//Prolactin signaling pathway;ko05133//Pertussis	K09444;K09444;K09444;K09444;K09444	GO:0000785//chromatin;GO:0005634//nucleus;GO:0005737//cytoplasm	GO:0000976//transcription regulatory region sequence-specific DNA binding;GO:0000977//RNA polymerase II regulatory region sequence-specific DNA binding;GO:0000978//RNA polymerase II core promoter proximal region sequence-specific DNA binding;GO:0000981//RNA polymerase II transcription factor activity, sequence-specific DNA binding;GO:0001228//transcriptional activator activity, RNA polymerase II …	GO:0002376//immune system process;GO:0006355//regulation of transcription, DNA-templated;GO:0006357//regulation of transcription from RNA polymerase II promoter;GO:0006915//apoptotic process;GO:0008285//negative regulation of cell proliferation;GO:0010468//regulation of gene expression;GO:0032481//positive regulation of type I interferon production;GO:0032728//positive regulation of interferon-be…
ENSGALG00000011967	2080	964	1302	2052	3561	1814	3620	4148	3244	4171	4108	4919	74.4	48.51	45.07	61.19	93.13	53.42	135.54	141.18	119.66	127.06	124.73	120.51	62.62	128.113	1.0327	1.61337e-14	8.9306e-13	MAD2L1	MAD2 mitotic arrest deficient-like 1 (yeast) [Source:NCBI gene;Acc:422675]	Human Diseases;Cellular Processes;Cellular Processes;Organismal Systems	Infectious disease: viral;Cell growth and death;Cell growth and death;Endocrine system	ko05166//Human T-cell leukemia virus 1 infection;ko04110//Cell cycle;ko04114//Oocyte meiosis;ko04914//Progesterone-mediated oocyte maturation	K02537;K02537;K02537;K02537	GO:0000775//chromosome, centromeric region;GO:0000776//kinetochore;GO:0000922//spindle pole;GO:0005634//nucleus;GO:0005654//nucleoplasm;GO:0005694//chromosome;GO:0005737//cytoplasm;GO:0005829//cytosol;GO:0033597//mitotic checkpoint complex;GO:0044615//nuclear pore nuclear basket;GO:0048471//perinuclear region of cytoplasm;GO:0072686//mitotic spindle;GO:1990728//mitotic spindle assembly checkpoint…	GO:0008022//protein C-terminus binding;GO:0042802//identical protein binding;GO:0042803//protein homodimerization activity	GO:0000070//mitotic sister chromatid segregation;GO:0000132//establishment of mitotic spindle orientation;GO:0007094//mitotic spindle assembly checkpoint;GO:0042177//negative regulation of protein catabolic process;GO:0043066//negative regulation of apoptotic process;GO:0045930//negative regulation of mitotic cell cycle;GO:0051444//negative regulation of ubiquitin-protein transferase activity;GO:…
MSTRG.7917	141	36	89	73	163	75	375	482	245	285	293	326	5.49	1.97	3.36	2.37	4.64	2.41	15.29	17.87	9.84	9.46	9.69	8.7	3.37333	11.8083	1.8076	1.72124e-14	9.44521e-13	Mxi1	XP_015149346.2 max dimerization protein 3 isoform X1 [Gallus gallus]	-	-	-	-	-	-	-
ENSGALG00000041500	0	125	0	0	0	158	0	0	0	0	0	0	0	17.99	0	0	0	13.3	0	0	0	0	0	0	5.215	0.001	-12.3485	1.72674e-14	9.45493e-13	RPL17	60S ribosomal protein L17-like [Source:NCBI gene;Acc:107055485]	Human Diseases;Genetic Information Processing	Infectious disease: viral;Translation	ko05171//Coronavirus disease - COVID-19;ko03010//Ribosome	K02880;K02880	GO:0005840//ribosome;GO:0015934//large ribosomal subunit	GO:0003735//structural constituent of ribosome	GO:0006412//translation
ENSGALG00000048343	1052	1319	1568	2039	1800	2228	478	630	575	706	795	758	22.17	39.41	31.98	35.82	27.74	38.84	10.55	12.64	12.5	12.67	14.22	10.94	32.66	12.2533	-1.4144	1.81057e-14	9.84557e-13	Ces1e	carboxylesterase 1 like 2 [Source:NCBI gene;Acc:769339]	Metabolism	Xenobiotics biodegradation and metabolism	ko00983//Drug metabolism - other enzymes	K01044	-	-	-
ENSGALG00000035960	1015	925	1502	1134	1369	1943	488	448	448	586	535	752	8.09	10.35	11.58	7.54	7.99	12.73	4.07	3.4	3.68	3.98	3.62	4.11	9.71333	3.81	-1.3502	1.81362e-14	9.84557e-13	Myh7	myosin-7-like 2 [Source:NCBI gene;Acc:429272]	Human Diseases;Environmental Information Processing;Human Diseases;Organismal Systems;Organismal Systems;Human Diseases;Organismal Systems	Cardiovascular disease;Signal transduction;Cardiovascular disease;Circulatory system;Endocrine system;Cardiovascular disease;Circulatory system	ko05414//Dilated cardiomyopathy;ko04022//cGMP-PKG signaling pathway;ko05416//Viral myocarditis;ko04261//Adrenergic signaling in cardiomyocytes;ko04919//Thyroid hormone signaling pathway;ko05410//Hypertrophic cardiomyopathy;ko04260//Cardiac muscle contraction	K17751;K17751;K17751;K17751;K17751;K17751;K17751	GO:0016459//myosin complex	GO:0000166//nucleotide binding;GO:0003774//motor activity;GO:0003779//actin binding;GO:0005515//protein binding;GO:0005524//ATP binding	-
ENSGALG00000002561	291	72	188	175	413	197	672	731	560	608	536	767	13.01	4.53	8.13	6.52	13.5	7.25	31.44	31.09	25.81	23.14	20.34	23.48	8.82333	25.8833	1.5526	1.85289e-14	1.00373e-12	FANCE	Fanconi anemia complementation group E [Source:NCBI gene;Acc:419891]	Genetic Information Processing	Replication and repair	ko03460//Fanconi anemia pathway	K10892	GO:0043240//Fanconi anaemia nuclear complex	-	GO:0036297//interstrand cross-link repair
MSTRG.3427	110	91	101	86	392	103	553	628	510	752	758	447	9.78	11.38	8.69	6.37	25.48	7.54	51.46	53.12	46.75	56.94	57.2	27.22	11.54	48.7817	2.0797	1.9584e-14	1.05862e-12	--	-	-	-	-	-	-	-	-
ENSGALG00000054971	95	91	149	143	133	199	40	49	32	30	44	47	1.19	1.6	1.8	1.49	1.22	2.05	0.52	0.58	0.41	0.32	0.47	0.4	1.55833	0.45	-1.792	2.0163e-14	1.0867e-12	ARHGAP30	rho GTPase-activating protein 30-like [Source:NCBI gene;Acc:101749378]	-	-	-	-	-	-	GO:0007165//signal transduction
ENSGALG00000050403	118	33	100	98	180	96	205	209	212	260	247	350	2.73	1.08	2.24	1.9	3.05	1.84	4.96	4.61	5.07	5.13	4.86	5.56	2.14	5.03167	1.2334	2.0197e-14	1.0867e-12	LYPD1	LY6/PLAUR domain containing 1 [Source:NCBI gene;Acc:100859784]	-	-	-	-	GO:0016020//membrane	GO:0030550//acetylcholine receptor inhibitor activity;GO:0033130//acetylcholine receptor binding	GO:0001662//behavioral fear response;GO:0007271//synaptic transmission, cholinergic;GO:0035094//response to nicotine;GO:1903077//negative regulation of protein localization to plasma membrane
ENSGALG00000029298	488	904	2060	1575	890	1311	160	218	249	243	299	348	3.35	8.73	13.68	9.01	4.47	7.41	1.15	1.42	1.76	1.42	1.74	1.64	7.775	1.52167	-2.3532	2.0232e-14	1.0867e-12	F5	coagulation factor V [Source:NCBI gene;Acc:374052]	-	-	-	-	GO:0005615//extracellular space;GO:0031091//platelet alpha granule	GO:0005507//copper ion binding;GO:0016491//oxidoreductase activity	GO:0007596//blood coagulation;GO:0008015//blood circulation
ENSGALG00000043831	1493	574	1081	992	2341	1336	2688	2845	2344	2862	2938	3384	34.59	18.71	24.24	19.16	39.66	25.48	65.19	62.72	56	56.47	57.78	53.7	26.9733	58.6433	1.1204	2.05501e-14	1.10145e-12	LRRC73	leucine rich repeat containing 73 [Source:NCBI gene;Acc:421454]	-	-	-	-	-	GO:0005515//protein binding	-
ENSGALG00000049260	3331	2961	2083	2776	2664	3471	593	622	798	1159	957	1628	35.64	44.58	21.57	24.76	20.84	30.58	6.64	6.33	8.81	10.56	8.69	11.93	29.6617	8.82667	-1.7487	2.06235e-14	1.10305e-12	Cenpj	t-complex 10 [Source:NCBI gene;Acc:421567]	-	-	-	-	-	-	-
MSTRG.20597	548	323	486	348	827	595	1219	1046	942	1120	939	1317	1.92	1.59	1.64	1.01	2.11	1.71	4.46	3.48	3.4	3.33	2.79	3.15	1.66333	3.435	1.0462	2.09007e-14	1.11552e-12	ev-2	XP_040523317.1 uncharacterized protein LOC101751539 isoform X1 [Gallus gallus]	-	-	-	-	-	-	-
ENSGALG00000034591	2223	1036	1615	2718	4385	2114	4480	5395	4353	5173	5160	5961	109.31	75.24	78.64	115.21	167.3	90.1	238.43	260.4	226.46	223.87	222.99	208.29	105.967	230.073	1.1185	2.09542e-14	1.11603e-12	TMEM14C	transmembrane protein 14C [Source:NCBI gene;Acc:420851]	-	-	-	-	GO:0016020//membrane;GO:0016021//integral component of membrane;GO:0031966//mitochondrial membrane	-	GO:0070453//regulation of heme biosynthetic process
ENSGALG00000014659	325	374	865	889	553	843	143	188	148	180	186	205	6.24	10.11	16.08	14.24	7.77	13.33	2.88	3.44	2.93	2.94	3.03	2.7	11.295	2.98667	-1.9191	2.14888e-14	1.1421e-12	C1R	complement C1r [Source:NCBI gene;Acc:418295]	Human Diseases;Cellular Processes;Human Diseases;Human Diseases;Organismal Systems;Human Diseases	Infectious disease: viral;Transport and catabolism;Immune disease;Infectious disease: bacterial;Immune system;Infectious disease: bacterial	ko05171//Coronavirus disease - COVID-19;ko04145//Phagosome;ko05322//Systemic lupus erythematosus;ko05150//Staphylococcus aureus infection;ko04610//Complement and coagulation cascades;ko05133//Pertussis	K01330;K01330;K01330;K01330;K01330;K01330	-	GO:0004252//serine-type endopeptidase activity;GO:0005509//calcium ion binding	GO:0006508//proteolysis;GO:0006958//complement activation, classical pathway
ENSGALG00000029509	48	39	78	93	153	76	161	156	159	257	234	288	1.44	1.64	2.26	2.32	3.35	1.93	5.08	4.44	4.91	6.55	5.98	5.91	2.15667	5.47833	1.3449	2.19686e-14	1.16516e-12	NECAB1	N-terminal EF-hand calcium binding protein 1 [Source:NCBI gene;Acc:420219]	-	-	-	-	GO:0005654//nucleoplasm;GO:0005829//cytosol	GO:0005509//calcium ion binding;GO:0042802//identical protein binding	-
ENSGALG00000006120	77	56	98	76	138	95	187	217	139	159	191	257	1.77	1.81	2.18	1.45	2.31	1.79	4.49	4.74	3.29	3.11	3.72	4.04	1.885	3.89833	1.0483	2.26106e-14	1.19671e-12	PKD2L2	polycystin 2 like 2, transient receptor potential cation channel [Source:NCBI gene;Acc:416298]	-	-	-	-	GO:0016020//membrane	GO:0005509//calcium ion binding	-
ENSGALG00000027630	426	218	521	627	405	502	147	161	141	132	154	230	4.88	3.51	5.77	5.99	3.39	4.73	1.76	1.75	1.66	1.29	1.5	1.8	4.71167	1.62667	-1.5343	2.47546e-14	1.30474e-12	NPR2	natriuretic peptide receptor 2 [Source:NCBI gene;Acc:100859339]	Metabolism;Environmental Information Processing;Organismal Systems;Organismal Systems;Metabolism	Global and overview maps;Signal transduction;Endocrine system;Circulatory system;Nucleotide metabolism	ko01100//Metabolic pathways;ko04022//cGMP-PKG signaling pathway;ko04921//Oxytocin signaling pathway;ko04270//Vascular smooth muscle contraction;ko00230//Purine metabolism	K12324;K12324;K12324;K12324;K12324	GO:0005886//plasma membrane;GO:0005887//integral component of plasma membrane;GO:0016020//membrane;GO:0016021//integral component of membrane	GO:0004383//guanylate cyclase activity;GO:0004672//protein kinase activity;GO:0005524//ATP binding;GO:0016829//lyase activity;GO:0016849//phosphorus-oxygen lyase activity;GO:0016941//natriuretic peptide receptor activity;GO:0017046//peptide hormone binding;GO:0042562//hormone binding;GO:0042802//identical protein binding	GO:0006182//cGMP biosynthetic process;GO:0006468//protein phosphorylation;GO:0007168//receptor guanylyl cyclase signaling pathway;GO:0009190//cyclic nucleotide biosynthetic process;GO:0022414//reproductive process;GO:0035556//intracellular signal transduction;GO:0051447//negative regulation of meiotic cell cycle;GO:0060348//bone development;GO:0097011//cellular response to granulocyte macrophage …
ENSGALG00000033365	1807	1554	2825	3443	2511	2383	603	676	737	1083	1002	1373	24.92	25.01	31.27	32.83	24.17	24.59	7.51	8.04	10.08	10.71	12.12	11.87	27.1317	10.055	-1.4321	2.5593e-14	1.34613e-12	ALDH1A3	aldehyde dehydrogenase 1 family member A3 [Source:NCBI gene;Acc:395389]	Metabolism;Metabolism;Metabolism;Metabolism;Metabolism;Metabolism;Metabolism;Metabolism	Global and overview maps;Carbohydrate metabolism;Xenobiotics biodegradation and metabolism;Amino acid metabolism;Xenobiotics biodegradation and metabolism;Metabolism of other amino acids;Amino acid metabolism;Amino acid metabolism	ko01100//Metabolic pathways;ko00010//Glycolysis / Gluconeogenesis;ko00980//Metabolism of xenobiotics by cytochrome P450;ko00350//Tyrosine metabolism;ko00982//Drug metabolism - cytochrome P450;ko00410//beta-Alanine metabolism;ko00340//Histidine metabolism;ko00360//Phenylalanine metabolism	K00129;K00129;K00129;K00129;K00129;K00129;K00129;K00129	GO:0005737//cytoplasm	GO:0001758//retinal dehydrogenase activity;GO:0004029//aldehyde dehydrogenase (NAD) activity;GO:0004030//aldehyde dehydrogenase [NAD(P)+] activity;GO:0016491//oxidoreductase activity;GO:0016620//oxidoreductase activity, acting on the aldehyde or oxo group of donors, NAD or NADP as acceptor;GO:0042803//protein homodimerization activity;GO:0070324//thyroid hormone binding;GO:0070403//NAD+ binding	GO:0002072//optic cup morphogenesis involved in camera-type eye development;GO:0002138//retinoic acid biosynthetic process;GO:0006081//cellular aldehyde metabolic process;GO:0007626//locomotory behavior;GO:0021768//nucleus accumbens development;GO:0031076//embryonic camera-type eye development;GO:0042472//inner ear morphogenesis;GO:0042573//retinoic acid metabolic process;GO:0042574//retinal meta…
ENSGALG00000039349	561	370	356	660	591	581	166	202	221	245	276	312	12.24	10.89	6.65	11.58	8.94	9.88	3.43	3.92	4.59	4.08	4.78	4.37	10.03	4.195	-1.2576	2.6005e-14	1.36371e-12	DISC1	disrupted in schizophrenia 1 [Source:NCBI gene;Acc:100859633]	-	-	-	-	GO:0005739//mitochondrion;GO:0005813//centrosome;GO:0005829//cytosol;GO:0008021//synaptic vesicle;GO:0014069//postsynaptic density;GO:0036064//ciliary basal body;GO:0045111//intermediate filament cytoskeleton;GO:0097546//ciliary base	GO:0042802//identical protein binding;GO:0060090//binding, bridging	GO:0000226//microtubule cytoskeleton organization;GO:0001764//neuron migration;GO:0002052//positive regulation of neuroblast proliferation;GO:0010975//regulation of neuron projection development;GO:0021799//cerebral cortex radially oriented cell migration;GO:0021846//cell proliferation in forebrain;GO:0030177//positive regulation of Wnt signaling pathway;GO:0031929//TOR signaling;GO:0032091//nega…
ENSGALG00000010331	950	1035	1143	801	1563	1432	2301	2684	2180	2252	2936	2726	17.08	26.18	19.88	12	20.55	21.19	43.3	45.91	40.41	34.48	44.8	33.56	19.48	40.41	1.0527	2.84716e-14	1.47912e-12	MME	membrane metalloendopeptidase [Source:NCBI gene;Acc:425031]	Human Diseases;Organismal Systems;Organismal Systems;Organismal Systems	Neurodegenerative disease;Immune system;Digestive system;Endocrine system	ko05010//Alzheimer disease;ko04640//Hematopoietic cell lineage;ko04974//Protein digestion and absorption;ko04614//Renin-angiotensin system	K01389;K01389;K01389;K01389	GO:0005737//cytoplasm;GO:0005769//early endosome;GO:0005802//trans-Golgi network;GO:0005886//plasma membrane;GO:0005903//brush border;GO:0008021//synaptic vesicle;GO:0016020//membrane;GO:0030424//axon;GO:0030425//dendrite;GO:0031410//cytoplasmic vesicle;GO:0043025//neuronal cell body;GO:0044306//neuron projection terminus;GO:0045121//membrane raft;GO:0045202//synapse;GO:0098793//presynapse	GO:0001786//phosphatidylserine binding;GO:0004175//endopeptidase activity;GO:0004222//metalloendopeptidase activity;GO:0008233//peptidase activity;GO:0008237//metallopeptidase activity;GO:0008238//exopeptidase activity;GO:0008270//zinc ion binding;GO:0042803//protein homodimerization activity;GO:1901612//cardiolipin binding	GO:0001822//kidney development;GO:0006508//proteolysis;GO:0007568//aging;GO:0007611//learning or memory;GO:0019233//sensory perception of pain;GO:0046449//creatinine metabolic process;GO:0050435//beta-amyloid metabolic process;GO:0050769//positive regulation of neurogenesis;GO:0071345//cellular response to cytokine stimulus;GO:0071492//cellular response to UV-A;GO:0071493//cellular response to UV…
MSTRG.22964	674	501	464	599	688	788	145	143	186	293	264	377	18.37	23.16	13.34	13.16	13.47	19.53	3.78	3.45	5.17	6.37	5.69	6.98	16.8383	5.24	-1.6841	3.00391e-14	1.55419e-12	--	-	-	-	-	-	-	-	-
ENSGALG00000002579	140	103	157	178	161	163	60	52	56	53	70	82	1.56	1.61	1.62	1.65	1.31	1.46	0.7	0.53	0.64	0.5	0.66	0.63	1.535	0.61	-1.3314	3.04348e-14	1.57145e-12	RIMBP2	RIMS binding protein 2 [Source:NCBI gene;Acc:374105]	-	-	-	-	GO:0005737//cytoplasm	GO:0005515//protein binding	-
MSTRG.29981	100	91	40	154	91	69	6	9	17	14	12	27	1.95	2.5	0.76	2.51	1.3	1.11	0.12	0.17	0.34	0.23	0.2	0.36	1.68833	0.236667	-2.8347	3.10871e-14	1.60187e-12	--	-	-	-	-	-	-	-	-
ENSGALG00000012801	621	1509	1503	2021	1271	2137	239	347	302	408	496	446	21.01	75.75	50.02	57.47	31.5	61.82	8.67	11.25	10.55	11.81	14.44	10.32	49.595	11.1733	-2.1501	3.1764e-14	1.63343e-12	LY86	lymphocyte antigen 86 [Source:NCBI gene;Acc:420872]	-	-	-	-	-	-	GO:0006955//immune response;GO:0031666//positive regulation of lipopolysaccharide-mediated signaling pathway;GO:0045087//innate immune response
ENSGALG00000018946	18	13	22	7	35	21	68	56	61	76	70	69	0.55	0.56	0.66	0.18	0.79	0.53	2.19	1.64	1.94	1.99	1.83	1.46	0.545	1.84167	1.7567	3.19156e-14	1.6379e-12	LMOD3	leiomodin 3 [Source:NCBI gene;Acc:426075]	-	-	-	-	GO:0005737//cytoplasm;GO:0005865//striated muscle thin filament;GO:0031430//M band;GO:0031672//A band	GO:0003779//actin binding;GO:0003785//actin monomer binding;GO:0005523//tropomyosin binding	GO:0006941//striated muscle contraction;GO:0030240//skeletal muscle thin filament assembly;GO:0045010//actin nucleation;GO:0048741//skeletal muscle fiber development;GO:0048743//positive regulation of skeletal muscle fiber development;GO:0051694//pointed-end actin filament capping
ENSGALG00000039742	30	16	38	24	102	21	198	173	136	159	138	195	1.01	0.76	1.24	0.68	2.52	0.58	7	5.56	4.74	4.57	3.96	4.51	1.13167	5.05667	2.1597	3.24642e-14	1.66269e-12	CYP21A1	cytochrome P450, family 21, subfamily A, polypeptide 1 [Source:NCBI gene;Acc:429828]	Metabolism;Human Diseases;Organismal Systems;Organismal Systems;Metabolism	Global and overview maps;Endocrine and metabolic disease;Endocrine system;Endocrine system;Lipid metabolism	ko01100//Metabolic pathways;ko04934//Cushing syndrome;ko04925//Aldosterone synthesis and secretion;ko04927//Cortisol synthesis and secretion;ko00140//Steroid hormone biosynthesis	K00513;K00513;K00513;K00513;K00513	-	GO:0004497//monooxygenase activity;GO:0005506//iron ion binding;GO:0016705//oxidoreductase activity, acting on paired donors, with incorporation or reduction of molecular oxygen;GO:0020037//heme binding	-
MSTRG.22657	159	122	149	173	300	137	349	322	303	334	345	444	1.28	1.25	1.34	1.09	2.2	0.77	4.26	3.84	3.42	3.36	3.54	3.35	1.32167	3.62833	1.4569	3.38781e-14	1.73161e-12	--	XP_048803251.1 uncharacterized protein C15orf62 homolog, mitochondrial isoform X1 [Lagopus muta]	-	-	-	-	-	-	-
ENSGALG00000010992	43	17	45	58	96	62	101	113	106	124	159	166	0.85	0.47	0.86	0.95	1.38	1	2.08	2.11	2.15	2.08	2.65	2.24	0.918333	2.21833	1.2724	3.54081e-14	1.80254e-12	SLC6A15	solute carrier family 6 member 15 [Source:NCBI gene;Acc:417881]	-	-	-	-	GO:0005887//integral component of plasma membrane;GO:0016021//integral component of membrane	GO:0005298//proline:sodium symporter activity	GO:0015804//neutral amino acid transport;GO:0015820//leucine transport;GO:0015824//proline transport
ENSGALG00000012163	1067	666	620	840	991	1183	314	317	383	420	425	565	46	38.03	25.39	29.02	30.39	40.35	13.68	12.7	16.6	14.79	15.19	16.16	34.8633	14.8533	-1.2309	3.58717e-14	1.82157e-12	BDNF	brain derived neurotrophic factor [Source:NCBI gene;Acc:396186]	Human Diseases;Environmental Information Processing;Human Diseases;Environmental Information Processing;Environmental Information Processing;Environmental Information Processing;Human Diseases;Organismal Systems;Human Diseases	Neurodegenerative disease;Signal transduction;Neurodegenerative disease;Signal transduction;Signal transduction;Signal transduction;Substance dependence;Nervous system;Substance dependence	ko05022//Pathways of neurodegeneration - multiple diseases;ko04151//PI3K-Akt signaling pathway;ko05016//Huntington disease;ko04010//MAPK signaling pathway;ko04024//cAMP signaling pathway;ko04014//Ras signaling pathway;ko05034//Alcoholism;ko04722//Neurotrophin signaling pathway;ko05030//Cocaine addiction	K04355;K04355;K04355;K04355;K04355;K04355;K04355;K04355;K04355	GO:0005576//extracellular region;GO:0005634//nucleus;GO:0005739//mitochondrion;GO:0016607//nuclear speck	GO:0005102//receptor binding;GO:0008083//growth factor activity	GO:0007165//signal transduction;GO:0007416//synapse assembly;GO:0009408//response to heat;GO:0048668//collateral sprouting;GO:0048672//positive regulation of collateral sprouting;GO:0051965//positive regulation of synapse assembly;GO:1900122//positive regulation of receptor binding
ENSGALG00000052497	47	14	30	33	66	37	92	98	81	113	97	104	1.13	0.44	0.63	0.65	1.13	0.68	2.19	2.17	1.92	2.13	1.97	1.62	0.776667	2	1.3646	3.59256e-14	1.82157e-12	TAOK1	serine/threonine-protein kinase TAO2-like [Source:NCBI gene;Acc:107050692]	Environmental Information Processing	Signal transduction	ko04010//MAPK signaling pathway	K04429	GO:0016020//membrane;GO:0016021//integral component of membrane	GO:0000166//nucleotide binding;GO:0004672//protein kinase activity;GO:0005524//ATP binding	GO:0006468//protein phosphorylation
ENSGALG00000052158	76	131	145	60	317	244	696	709	624	629	819	558	1.13	2.73	2.08	0.74	3.42	2.97	10.77	9.98	9.52	7.92	10.29	5.65	2.17833	9.02167	2.0502	3.70539e-14	1.86782e-12	pol	XP_028649172.1 uncharacterized protein LOC114645493 [Erpetoichthys calabaricus]	-	-	-	-	-	GO:0003676//nucleic acid binding;GO:0003723//RNA binding;GO:0003887//DNA-directed DNA polymerase activity;GO:0004190//aspartic-type endopeptidase activity;GO:0004523//RNA-DNA hybrid ribonuclease activity;GO:0016787//hydrolase activity	GO:0006310//DNA recombination;GO:0006508//proteolysis;GO:0015074//DNA integration;GO:0044260//cellular macromolecule metabolic process;GO:0046718//viral entry into host cell;GO:0071897//DNA biosynthetic process;GO:0090502//RNA phosphodiester bond hydrolysis, endonucleolytic
ENSGALG00000003045	1038	316	740	768	1851	801	2119	2310	1993	2597	2385	2901	22.2	9.51	15.32	13.7	28.95	14.11	47.45	47.02	43.97	47.32	43.31	42.5	17.2983	45.2617	1.3877	3.70926e-14	1.86782e-12	E2F1	E2F transcription factor 1 [Source:NCBI gene;Acc:396142]	Human Diseases;Human Diseases;Human Diseases;Human Diseases;Human Diseases;Human Diseases;Human Diseases;Cellular Processes;Human Diseases;Human Diseases;Human Diseases;Human Diseases;Human Diseases;Human Diseases;Human Diseases;Cellular Processes;Human Diseases;Human Diseases;Human Diseases;Human Diseases;Human Diseases;Human Diseases;Human Diseases;Cellular Processes;Human Diseases;Human Diseas…	Cancer: overview;Infectious disease: viral;Infectious disease: viral;Infectious disease: viral;Infectious disease: viral;Infectious disease: viral;Cancer: overview;Cell growth and death;Infectious disease: viral;Cancer: specific types;Cancer: overview;Endocrine and metabolic disease;Infectious disease: viral;Cancer: specific types;Cancer: specific types;Cell growth and death;Cancer: specific type…	ko05200//Pathways in cancer;ko05165//Human papillomavirus infection;ko05169//Epstein-Barr virus infection;ko05163//Human cytomegalovirus infection;ko05166//Human T-cell leukemia virus 1 infection;ko05167//Kaposi sarcoma-associated herpesvirus infection;ko05207//Chemical carcinogenesis - receptor activation;ko04218//Cellular senescence;ko05161//Hepatitis B;ko05225//Hepatocellular carcinoma;ko05206…	K17454;K17454;K17454;K17454;K17454;K17454;K17454;K17454;K17454;K17454;K17454;K17454;K17454;K17454;K17454;K17454;K17454;K17454;K17454;K17454;K17454;K17454;K17454;K17454;K17454;K17454	GO:0000785//chromatin;GO:0005634//nucleus;GO:0005654//nucleoplasm;GO:0005667//transcription factor complex;GO:0005737//cytoplasm;GO:0005813//centrosome;GO:0032991//macromolecular complex;GO:0035189//Rb-E2F complex;GO:0090575//RNA polymerase II transcription factor complex	GO:0000976//transcription regulatory region sequence-specific DNA binding;GO:0000978//RNA polymerase II core promoter proximal region sequence-specific DNA binding;GO:0000981//RNA polymerase II transcription factor activity, sequence-specific DNA binding;GO:0000987//core promoter proximal region sequence-specific DNA binding;GO:0001216//bacterial-type RNA polymerase transcriptional activator acti…	GO:0000077//DNA damage checkpoint;GO:0000083//regulation of transcription involved in G1/S transition of mitotic cell cycle;GO:0000122//negative regulation of transcription from RNA polymerase II promoter;GO:0006351//transcription, DNA-templated;GO:0006355//regulation of transcription, DNA-templated;GO:0006357//regulation of transcription from RNA polymerase II promoter;GO:0008630//intrinsic apop…
ENSGALG00000009947	160	404	569	434	323	588	71	81	69	74	122	112	1.72	6.13	5.94	3.9	2.55	5.22	0.8	0.83	0.77	0.68	1.12	0.83	4.24333	0.838333	-2.3396	3.85684e-14	1.93238e-12	PLEKHH2	pleckstrin homology, MyTH4 and FERM domain containing H2 [Source:NCBI gene;Acc:421399]	-	-	-	-	GO:0005654//nucleoplasm;GO:0005737//cytoplasm;GO:0005829//cytosol;GO:0005856//cytoskeleton;GO:0005886//plasma membrane;GO:0016604//nuclear body;GO:0030027//lamellipodium;GO:0030864//cortical actin cytoskeleton	GO:0003779//actin binding	GO:0030835//negative regulation of actin filament depolymerization
ENSGALG00000014138	1730	1298	1998	1324	3766	2410	3587	3928	3547	5106	5386	6084	31.55	33.31	35.27	20.13	50.23	36.19	68.49	68.18	66.72	79.32	83.4	76.01	34.4467	73.6867	1.097	3.95644e-14	1.97214e-12	NFXL1	nuclear transcription factor, X-box binding like 1 [Source:NCBI gene;Acc:100859761]	-	-	-	-	GO:0005634//nucleus	GO:0003700//transcription factor activity, sequence-specific DNA binding;GO:0008270//zinc ion binding	-
ENSGALG00000017167	93	42	91	130	229	100	231	262	250	294	352	330	3.09	1.96	2.95	3.6	5.58	2.74	8.04	8.29	8.57	8.33	9.93	7.51	3.32	8.445	1.3469	3.96731e-14	1.97214e-12	SLC35F2	solute carrier family 35 member F2 [Source:NCBI gene;Acc:418970]	-	-	-	-	GO:0016021//integral component of membrane	GO:0022857//transmembrane transporter activity	GO:0055085//transmembrane transport
MSTRG.30177	71	72	129	197	99	164	15	15	30	36	26	34	3.9	5.61	6.88	9.09	4.01	7.45	0.89	0.78	1.72	1.67	1.21	1.27	6.15667	1.25667	-2.2925	4.07367e-14	2.02105e-12	--	XP_046790079.1 leukocyte immunoglobulin-like receptor subfamily A member 2 isoform X1 [Gallus gallus]	-	-	-	-	-	-	-
ENSGALG00000038969	106	50	73	58	120	78	239	287	149	186	230	220	10.33	6.88	6.92	4.72	8.5	6.24	24.3	26.6	14.97	15.43	19.02	14.65	7.265	19.1617	1.3992	4.12928e-14	2.04065e-12	H3-I	histone H3.2-like [Source:NCBI gene;Acc:769852]	Human Diseases;Organismal Systems;Human Diseases;Human Diseases;Human Diseases	Cancer: overview;Immune system;Infectious disease: bacterial;Immune disease;Substance dependence	ko05202//Transcriptional misregulation in cancer;ko04613//Neutrophil extracellular trap formation;ko05131//Shigellosis;ko05322//Systemic lupus erythematosus;ko05034//Alcoholism	K11253;K11253;K11253;K11253;K11253	GO:0000786//nucleosome;GO:0005634//nucleus;GO:0005694//chromosome	GO:0003677//DNA binding;GO:0046982//protein heterodimerization activity	-
ENSGALG00000041858	24	8	23	29	39	25	86	115	62	55	68	102	0.97	0.45	0.88	0.96	1.12	0.82	3.56	4.33	2.53	1.87	2.28	2.76	0.866667	2.88833	1.7367	4.25659e-14	2.0954e-12	KRT16	keratin, type I cytoskeletal 42-like [Source:NCBI gene;Acc:100857659]	Human Diseases;Organismal Systems	Infectious disease: bacterial;Endocrine system	ko05150//Staphylococcus aureus infection;ko04915//Estrogen signaling pathway	K07604;K07604	-	GO:0005198//structural molecule activity	-
ENSGALG00000040070	227	82	158	140	380	197	429	421	400	565	482	580	3.33	1.7	2.24	1.71	4.08	2.38	6.59	5.87	6.05	7.06	6	5.82	2.57333	6.23167	1.276	4.2787e-14	2.1022e-12	PDIA2	protein disulfide isomerase family A member 2 [Source:NCBI gene;Acc:100857897]	-	-	-	-	-	GO:0003756//protein disulfide isomerase activity;GO:0015035//protein disulfide oxidoreductase activity	-
ENSGALG00000008417	622	854	431	573	470	665	93	106	134	158	162	265	11.49	22.19	7.7	8.82	6.35	10.11	1.8	1.86	2.55	2.49	2.54	3.35	11.11	2.43167	-2.1918	4.63978e-14	2.2752e-12	CFAP58	cilia and flagella associated protein 58 [Source:NCBI gene;Acc:423882]	-	-	-	-	GO:0005813//centrosome;GO:0036126//sperm flagellum;GO:0097225//sperm midpiece	-	GO:0007219//Notch signaling pathway;GO:0007288//sperm axoneme assembly;GO:0030317//sperm motility;GO:0060271//cilium morphogenesis
ENSGALG00000012407	848	519	484	749	693	805	165	144	217	304	311	349	2.99	2.57	1.65	2.2	1.78	2.33	0.61	0.48	0.79	0.91	0.93	0.84	2.25333	0.76	-1.568	4.74508e-14	2.31786e-12	LRP1B	LDL receptor related protein 1B [Source:NCBI gene;Acc:424301]	-	-	-	-	GO:0043235//receptor complex	GO:0005509//calcium ion binding;GO:0005515//protein binding	-
ENSGALG00000004286	40	27	48	49	68	36	96	97	73	86	111	161	1.25	1.21	1.42	1.28	1.54	0.92	3.14	2.87	2.32	2.25	2.92	3.43	1.27	2.82167	1.1517	5.01496e-14	2.44029e-12	COL13A1	collagen type XIII alpha 1 chain [Source:NCBI gene;Acc:769037]	-	-	-	-	GO:0005581//collagen trimer;GO:0005615//extracellular space;GO:0005911//cell-cell junction;GO:0016020//membrane;GO:0016021//integral component of membrane;GO:0031012//extracellular matrix	GO:0005201//extracellular matrix structural constituent;GO:0008201//heparin binding	GO:0001501//skeletal system development;GO:0001763//morphogenesis of a branching structure;GO:0001958//endochondral ossification;GO:0007160//cell-matrix adhesion;GO:0030198//extracellular matrix organization;GO:0030199//collagen fibril organization;GO:0030903//notochord development;GO:0098609//cell-cell adhesion
ENSGALG00000030432	350	451	614	587	497	922	173	194	150	156	182	267	6.86	12.43	11.64	9.59	7.12	14.87	3.55	3.62	3.03	2.6	3.03	3.58	10.4183	3.235	-1.6873	5.15331e-14	2.50281e-12	RASSF2	Ras association domain family member 2 [Source:NCBI gene;Acc:419521]	-	-	-	-	GO:0000776//kinetochore;GO:0005634//nucleus;GO:0005654//nucleoplasm;GO:0005737//cytoplasm;GO:0005794//Golgi apparatus;GO:0005829//cytosol;GO:0005886//plasma membrane;GO:0032991//macromolecular complex	GO:0004672//protein kinase activity	GO:0001501//skeletal system development;GO:0001503//ossification;GO:0007165//signal transduction;GO:0031954//positive regulation of protein autophosphorylation;GO:0033137//negative regulation of peptidyl-serine phosphorylation;GO:0038168//epidermal growth factor receptor signaling pathway via I-kappaB kinase/NF-kappaB cascade;GO:0042981//regulation of apoptotic process;GO:0043065//positive regula…
ENSGALG00000040241	616	430	840	690	585	758	209	236	201	271	298	404	14.25	13.26	17.88	12.93	9.46	14.11	4.75	5.03	4.77	5.16	5.36	6.01	13.6483	5.18	-1.3977	5.41071e-14	2.6228e-12	NTRK3	neurotrophic receptor tyrosine kinase 3 [Source:NCBI gene;Acc:396081]	Environmental Information Processing;Organismal Systems;Human Diseases	Signal transduction;Nervous system;Cancer: overview	ko04020//Calcium signaling pathway;ko04722//Neurotrophin signaling pathway;ko05230//Central carbon metabolism in cancer	K05101;K05101;K05101	GO:0005887//integral component of plasma membrane;GO:0016020//membrane;GO:0016021//integral component of membrane;GO:0030424//axon;GO:0043235//receptor complex	GO:0000166//nucleotide binding;GO:0002039//p53 binding;GO:0004672//protein kinase activity;GO:0004712//protein serine/threonine/tyrosine kinase activity;GO:0004713//protein tyrosine kinase activity;GO:0004714//transmembrane receptor protein tyrosine kinase activity;GO:0005030//neurotrophin receptor activity;GO:0005515//protein binding;GO:0005524//ATP binding;GO:0016301//kinase activity;GO:0016740…	GO:0001933//negative regulation of protein phosphorylation;GO:0006468//protein phosphorylation;GO:0007169//transmembrane receptor protein tyrosine kinase signaling pathway;GO:0007399//nervous system development;GO:0007507//heart development;GO:0008284//positive regulation of cell proliferation;GO:0010628//positive regulation of gene expression;GO:0010976//positive regulation of neuron projection …
ENSGALG00000009604	236	257	447	161	1135	408	1728	1814	1526	2093	2030	1960	4.9	7.51	8.99	2.79	17.24	6.98	37.58	35.87	32.7	37.04	35.81	27.89	8.06833	34.4817	2.0955	5.43515e-14	2.62962e-12	DBX2	developing brain homeobox 2 [Source:NCBI gene;Acc:417801]	-	-	-	-	-	GO:0000981//RNA polymerase II transcription factor activity, sequence-specific DNA binding;GO:0003677//DNA binding	GO:0006355//regulation of transcription, DNA-templated
MSTRG.27954	364	271	170	384	336	302	56	66	75	109	122	144	5.59	5.86	2.53	4.92	3.78	3.82	0.9	0.97	1.19	1.43	1.59	1.52	4.41667	1.26667	-1.8019	5.63068e-14	2.71903e-12	--	-	-	-	-	-	-	-	-
ENSGALG00000046032	127	159	153	344	306	284	29	59	53	61	82	89	2.75	4.85	3.21	6.21	4.85	5.07	0.66	1.22	1.18	1.13	1.51	1.32	4.49	1.17	-1.9402	5.64977e-14	2.72306e-12	CD83	CD83 molecule [Source:NCBI gene;Acc:420838]	-	-	-	-	-	-	-
MSTRG.11910	1319	809	681	1170	1137	1250	203	197	281	454	457	494	47.49	40.98	23.73	35.12	29.94	37.05	7.65	6.75	10.43	13.92	13.97	12.18	35.7183	10.8167	-1.7234	5.66387e-14	2.72468e-12	--	-	-	-	-	-	-	-	-
ENSGALG00000037556	22	49	115	195	53	97	3	5	8	8	12	8	0.27	0.85	1.38	2.01	0.48	0.99	0.04	0.06	0.1	0.08	0.13	0.07	0.996667	0.08	-3.639	5.69286e-14	2.73344e-12	SLC1A2	solute carrier family 1 member 2 [Source:NCBI gene;Acc:423156]	Human Diseases;Human Diseases;Organismal Systems;Organismal Systems	Neurodegenerative disease;Neurodegenerative disease;Nervous system;Nervous system	ko05014//Amyotrophic lateral sclerosis;ko05016//Huntington disease;ko04724//Glutamatergic synapse;ko04721//Synaptic vesicle cycle	K05613;K05613;K05613;K05613	GO:0005886//plasma membrane;GO:0005887//integral component of plasma membrane;GO:0009986//cell surface;GO:0016020//membrane;GO:0016021//integral component of membrane;GO:0030424//axon;GO:0030673//axolemma;GO:0031982//vesicle;GO:0044297//cell body;GO:0044306//neuron projection terminus;GO:0045121//membrane raft;GO:0045202//synapse;GO:0097449//astrocyte projection;GO:0098796//membrane protein compl…	GO:0005313//L-glutamate transmembrane transporter activity;GO:0005314//high-affinity glutamate transmembrane transporter activity;GO:0008509//anion transmembrane transporter activity;GO:0015293//symporter activity;GO:0015501//glutamate:sodium symporter activity;GO:0033229//cysteine transmembrane transporter activity	GO:0006750//glutathione biosynthetic process;GO:0007399//nervous system development;GO:0007632//visual behavior;GO:0009410//response to xenobiotic stimulus;GO:0009416//response to light stimulus;GO:0009611//response to wounding;GO:0010259//multicellular organism aging;GO:0015813//L-glutamate transport;GO:0021537//telencephalon development;GO:0030534//adult behavior;GO:0031668//cellular response t…
ENSGALG00000037929	81	51	72	131	104	123	31	32	22	27	27	37	1.56	1.43	1.41	2.08	1.44	1.98	0.61	0.58	0.43	0.47	0.43	0.48	1.65	0.5	-1.7225	5.72583e-14	2.74407e-12	BIN2	bridging integrator 2 [Source:NCBI gene;Acc:777552]	-	-	-	-	GO:0005737//cytoplasm	GO:0005515//protein binding	-
ENSGALG00000016227	75	236	189	281	211	313	37	47	32	52	50	41	1.25	5.54	3.05	3.91	2.58	4.3	0.65	0.75	0.55	0.74	0.71	0.47	3.43833	0.645	-2.4143	5.96996e-14	2.8396e-12	GPR34	G protein-coupled receptor 34 [Source:NCBI gene;Acc:771199]	-	-	-	-	GO:0016021//integral component of membrane	GO:0004930//G-protein coupled receptor activity	GO:0007186//G-protein coupled receptor signaling pathway
ENSGALG00000048020	86	15	70	41	108	47	246	230	210	187	181	262	2.16	0.53	1.7	0.86	1.98	0.97	6.47	5.5	5.44	4	3.86	4.51	1.36667	4.96333	1.8606	6.29079e-14	2.98101e-12	STAG3	cohesin subunit SA-3-like [Source:NCBI gene;Acc:107050518]	Cellular Processes	Cell growth and death	ko04114//Oocyte meiosis	K13055	-	-	-
MSTRG.1853	649	318	262	520	586	374	93	98	145	105	148	228	5.64	3.76	2.07	4.11	3.76	2.54	0.88	0.75	1.33	0.81	1.11	1.26	3.64667	1.02333	-1.8333	6.47306e-14	3.06166e-12	--	PKU46701.1 hypothetical protein llap_3018 [Limosa lapponica baueri]	-	-	-	-	-	-	-
ENSGALG00000054822	301	552	543	526	451	687	140	131	153	127	168	201	15.12	38.91	26.35	22	16.54	28.37	7.33	6.27	7.89	5.43	7.17	6.89	24.5483	6.83	-1.8457	6.50503e-14	3.06534e-12	Ces1	XP_015147938.2 LOW QUALITY PROTEIN: fatty acyl-CoA hydrolase precursor, medium chain [Gallus gallus]	Metabolism	Xenobiotics biodegradation and metabolism	ko00983//Drug metabolism - other enzymes	K01044	-	-	-
ENSGALG00000007565	457	305	600	629	467	562	189	220	175	200	192	288	15.08	14.44	19.53	17.41	11.36	15.6	6.59	7.02	6.01	5.7	5.45	6.53	15.57	6.21667	-1.3246	6.88785e-14	3.23972e-12	PPP2R2B	protein phosphatase 2 regulatory subunit Bbeta [Source:NCBI gene;Acc:416350]	Environmental Information Processing;Human Diseases;Cellular Processes;Environmental Information Processing;Human Diseases;Organismal Systems;Environmental Information Processing;Organismal Systems;Human Diseases;Environmental Information Processing;Genetic Information Processing;Environmental Information Processing	Signal transduction;Infectious disease: viral;Cellular community - eukaryotes;Signal transduction;Infectious disease: viral;Circulatory system;Signal transduction;Nervous system;Infectious disease: parasitic;Signal transduction;Translation;Signal transduction	ko04151//PI3K-Akt signaling pathway;ko05165//Human papillomavirus infection;ko04530//Tight junction;ko04390//Hippo signaling pathway;ko05160//Hepatitis C;ko04261//Adrenergic signaling in cardiomyocytes;ko04152//AMPK signaling pathway;ko04728//Dopaminergic synapse;ko05142//Chagas disease;ko04071//Sphingolipid signaling pathway;ko03015//mRNA surveillance pathway;ko04391//Hippo signaling pathway - f…	K04354;K04354;K04354;K04354;K04354;K04354;K04354;K04354;K04354;K04354;K04354;K04354	GO:0000159//protein phosphatase type 2A complex	GO:0005515//protein binding;GO:0019888//protein phosphatase regulator activity	-
ENSGALG00000007141	1415	559	825	1423	1213	1267	297	310	358	436	369	772	11.28	6.43	6.35	9.56	7.13	8.25	2.46	2.33	2.92	2.98	2.51	4.27	8.16667	2.91167	-1.4879	7.08298e-14	3.31918e-12	LRRK1	leucine rich repeat kinase 1 [Source:HGNC Symbol;Acc:HGNC:18608]	-	-	-	-	GO:0005737//cytoplasm;GO:0005739//mitochondrion;GO:0005829//cytosol	GO:0000166//nucleotide binding;GO:0004672//protein kinase activity;GO:0004674//protein serine/threonine kinase activity;GO:0004712//protein serine/threonine/tyrosine kinase activity;GO:0005515//protein binding;GO:0005524//ATP binding;GO:0005525//GTP binding;GO:0016301//kinase activity;GO:0042802//identical protein binding	GO:0006468//protein phosphorylation;GO:0007165//signal transduction;GO:0009966//regulation of signal transduction;GO:0016310//phosphorylation;GO:0036035//osteoclast development;GO:0045453//bone resorption;GO:0050731//positive regulation of peptidyl-tyrosine phosphorylation;GO:0050732//negative regulation of peptidyl-tyrosine phosphorylation;GO:0090263//positive regulation of canonical Wnt signali…
ENSGALG00000050091	38	32	65	26	78	56	126	131	117	118	159	156	0.87	0.93	1.32	0.45	1.15	0.93	3	2.77	2.86	2.13	3.11	2.47	0.941667	2.72333	1.5321	7.11661e-14	3.32879e-12	CLEC2B	C-type lectin domain family 2 member L-like [Source:NCBI gene;Acc:100858620]	-	-	-	-	-	-	-
ENSGALG00000003670	1139	2610	1705	1257	1395	2790	404	324	386	407	446	540	20.86	67.26	30.22	19.19	18.68	42.07	7.75	5.65	7.29	6.35	6.93	6.77	33.0467	6.79	-2.283	7.24845e-14	3.38421e-12	MAFB	MAF bZIP transcription factor B [Source:NCBI gene;Acc:419173]	Organismal Systems	Endocrine system	ko04928//Parathyroid hormone synthesis, secretion and action	K09036	GO:0005634//nucleus;GO:0005667//transcription factor complex;GO:0090575//RNA polymerase II transcription factor complex	GO:0000978//RNA polymerase II core promoter proximal region sequence-specific DNA binding;GO:0000981//RNA polymerase II transcription factor activity, sequence-specific DNA binding;GO:0001228//transcriptional activator activity, RNA polymerase II transcription regulatory region sequence-specific binding;GO:0003677//DNA binding;GO:0003700//transcription factor activity, sequence-specific DNA bindi…	GO:0006355//regulation of transcription, DNA-templated;GO:0006357//regulation of transcription from RNA polymerase II promoter;GO:0007379//segment specification;GO:0007585//respiratory gaseous exchange;GO:0010467//gene expression;GO:0016485//protein processing;GO:0021571//rhombomere 5 development;GO:0021572//rhombomere 6 development;GO:0021599//abducens nerve formation;GO:0030216//keratinocyte di…
ENSGALG00000026572	828	678	2415	2875	1291	1599	323	334	340	286	359	470	20.74	23.89	58.53	60.03	23.64	32.97	8.47	7.96	8.78	6.1	7.63	8.06	36.6333	7.83333	-2.2255	7.4055e-14	3.45118e-12	RGS5	regulator of G-protein signaling 5 [Source:NCBI gene;Acc:769998]	-	-	-	-	GO:0005829//cytosol;GO:0043231//intracellular membrane-bounded organelle	-	-
ENSGALG00000034119	229	188	479	512	566	407	746	902	708	828	985	1147	3.26	3.77	6.61	6.08	5.9	4.78	11.13	12.23	10.41	10.05	11.92	11.2	5.06667	11.1567	1.1388	7.4759e-14	3.4776e-12	COL15A1	collagen type XV alpha 1 chain [Source:NCBI gene;Acc:420803]	Organismal Systems	Digestive system	ko04974//Protein digestion and absorption	K08135	-	-	-
ENSGALG00000035266	39	92	192	148	89	130	15	18	14	12	25	17	0.83	2.81	3.88	2.43	1.28	2.23	0.34	0.35	0.34	0.21	0.43	0.27	2.24333	0.323333	-2.7945	7.94978e-14	3.68451e-12	ANOS1	anosmin 1 [Source:NCBI gene;Acc:396395]	-	-	-	-	GO:0005576//extracellular region	GO:0005515//protein binding;GO:0030414//peptidase inhibitor activity	-
ENSGALG00000016316	335	215	322	512	276	280	75	91	103	110	128	161	8.09	6.63	7.05	9.33	4.47	5.1	1.77	1.98	2.39	2.13	2.42	2.47	6.77833	2.19333	-1.6278	8.17172e-14	3.78047e-12	GCM1	glial cells missing homolog 1 [Source:NCBI gene;Acc:404300]	Organismal Systems	Endocrine system	ko04928//Parathyroid hormone synthesis, secretion and action	K21598	GO:0005634//nucleus;GO:0005667//transcription factor complex	GO:0000978//RNA polymerase II core promoter proximal region sequence-specific DNA binding;GO:0000981//RNA polymerase II transcription factor activity, sequence-specific DNA binding;GO:0001228//transcriptional activator activity, RNA polymerase II transcription regulatory region sequence-specific binding;GO:0003677//DNA binding;GO:0003700//transcription factor activity, sequence-specific DNA bindi…	GO:0006355//regulation of transcription, DNA-templated;GO:0006357//regulation of transcription from RNA polymerase II promoter;GO:0006366//transcription from RNA polymerase II promoter;GO:0042063//gliogenesis;GO:0045893//positive regulation of transcription, DNA-templated;GO:0045944//positive regulation of transcription from RNA polymerase II promoter;GO:0048856//anatomical structure development;…
ENSGALG00000015474	2489	1651	1638	1914	2066	2684	666	676	717	922	869	1551	32.12	38.34	21.47	20.38	19.04	30.39	9.14	8.44	9.73	10.48	9.58	13.66	26.9567	10.1717	-1.4061	9.02559e-14	4.13862e-12	CD80	CD80 molecule [Source:NCBI gene;Acc:768950]	Human Diseases;Human Diseases;Environmental Information Processing;Human Diseases;Human Diseases;Human Diseases;Organismal Systems;Organismal Systems;Human Diseases;Human Diseases	Immune disease;Immune disease;Signaling molecules and interaction;Cardiovascular disease;Immune disease;Immune disease;Immune system;Immune system;Endocrine and metabolic disease;Immune disease	ko05323//Rheumatoid arthritis;ko05322//Systemic lupus erythematosus;ko04514//Cell adhesion molecules;ko05416//Viral myocarditis;ko05320//Autoimmune thyroid disease;ko05330//Allograft rejection;ko04672//Intestinal immune network for IgA production;ko04620//Toll-like receptor signaling pathway;ko04940//Type I diabetes mellitus;ko05332//Graft-versus-host disease	K05412;K05412;K05412;K05412;K05412;K05412;K05412;K05412;K05412;K05412	GO:0009897//external side of plasma membrane;GO:0016020//membrane;GO:0016021//integral component of membrane	-	GO:0006955//immune response;GO:0007166//cell surface receptor signaling pathway;GO:0031295//T cell costimulation;GO:0042102//positive regulation of T cell proliferation;GO:0042130//negative regulation of T cell proliferation;GO:0071222//cellular response to lipopolysaccharide
ENSGALG00000041054	884	576	646	951	1064	905	227	285	308	408	371	663	8.88	8.14	6.28	7.96	7.81	7.48	2.39	2.72	3.19	3.49	3.16	4.56	7.75833	3.25167	-1.2546	9.17553e-14	4.19888e-12	Fhdc1	XP_015132140.2 FH2 domain-containing protein 1 [Gallus gallus]	-	-	-	-	-	-	-
ENSGALG00000023542	165	110	319	228	319	263	739	782	576	516	501	630	5	4.69	9.35	5.76	7.06	6.56	23.42	22.53	17.99	13.31	12.88	13.07	6.40333	17.2	1.4255	9.69965e-14	4.40864e-12	ALPL	alkaline phosphatase, liver/bone/kidney [Source:NCBI gene;Acc:396317]	Metabolism;Metabolism;Metabolism	Global and overview maps;Metabolism of cofactors and vitamins;Metabolism of cofactors and vitamins	ko01100//Metabolic pathways;ko00790//Folate biosynthesis;ko00730//Thiamine metabolism	K01077;K01077;K01077	GO:0005758//mitochondrial intermembrane space;GO:0005886//plasma membrane;GO:0031012//extracellular matrix;GO:0031966//mitochondrial membrane;GO:0065010//extracellular membrane-bounded organelle	GO:0003824//catalytic activity;GO:0004035//alkaline phosphatase activity;GO:0005509//calcium ion binding;GO:0016462//pyrophosphatase activity;GO:0016791//phosphatase activity;GO:0033883//pyridoxal phosphatase activity;GO:0050187//phosphoamidase activity;GO:0052732//phosphoethanolamine phosphatase activity	GO:0001958//endochondral ossification;GO:0003006//developmental process involved in reproduction;GO:0010259//multicellular organism aging;GO:0019725//cellular homeostasis;GO:0030282//bone mineralization;GO:0033280//response to vitamin D;GO:0034516//response to vitamin B6;GO:0042822//pyridoxal phosphate metabolic process;GO:0046677//response to antibiotic;GO:0055062//phosphate ion homeostasis;GO:0…
MSTRG.8794	3	15	11	3	12	17	280	276	188	55	73	277	0.05	0.39	0.19	0.05	0.16	0.26	5.35	4.8	3.54	0.86	1.13	3.46	0.183333	3.19	4.121	9.70345e-14	4.40864e-12	--	XP_046762156.1 vegetative cell wall protein gp1-like [Gallus gallus]	-	-	-	-	-	-	-
MSTRG.13922	776	606	387	886	714	795	145	160	187	276	287	363	11.94	13.12	5.76	11.37	8.03	10.07	2.34	2.34	2.97	3.62	3.75	3.83	10.0483	3.14167	-1.6774	9.98748e-14	4.52957e-12	--	KFP46452.1 hypothetical protein N323_01234, partial [Cathartes aura]	-	-	-	-	-	-	-
ENSGALG00000040182	128	73	235	192	181	277	52	39	41	56	41	62	4.64	3.97	8.65	6	5.11	8.65	1.97	1.46	1.55	1.75	1.24	1.69	6.17	1.61	-1.9382	1.135e-13	5.07487e-12	gamt	guanidinoacetate N-methyltransferase [Source:NCBI gene;Acc:770737]	Metabolism;Metabolism;Metabolism	Global and overview maps;Amino acid metabolism;Amino acid metabolism	ko01100//Metabolic pathways;ko00330//Arginine and proline metabolism;ko00260//Glycine, serine and threonine metabolism	K00542;K00542;K00542	-	GO:0030731//guanidinoacetate N-methyltransferase activity	-
MSTRG.15851	98	61	70	96	88	134	30	22	20	26	27	49	3.1	2.71	2.14	2.53	2.03	3.49	0.99	0.66	0.65	0.7	0.72	1.06	2.66667	0.796667	-1.743	1.1629e-13	5.19048e-12	--	EOB00793.1 hypothetical protein Anapl_14651 [Anas platyrhynchos]	-	-	-	-	-	-	-
ENSGALG00000011544	107	125	99	129	142	155	29	30	37	60	35	52	2.02	3.27	1.8	2.01	1.94	2.39	0.56	0.53	0.71	0.96	0.56	0.67	2.23833	0.665	-1.751	1.18613e-13	5.27558e-12	BCL2L14	BCL2 like 14 [Source:NCBI gene;Acc:419096]	-	-	-	-	-	-	GO:0042981//regulation of apoptotic process
ENSGALG00000003443	82	29	56	49	103	79	196	245	157	139	186	169	2.79	1.39	1.82	1.39	2.55	2.2	6.96	7.89	5.49	4	5.33	3.92	2.02333	5.59833	1.4683	1.23203e-13	5.45274e-12	LRRC52	leucine rich repeat containing 52 [Source:HGNC Symbol;Acc:HGNC:32156]	-	-	-	-	GO:0008076//voltage-gated potassium channel complex;GO:0016020//membrane;GO:0016021//integral component of membrane	GO:0005249//voltage-gated potassium channel activity;GO:0005267//potassium channel activity;GO:0005515//protein binding;GO:0044325//ion channel binding	GO:0006813//potassium ion transport;GO:0022414//reproductive process;GO:0071805//potassium ion transmembrane transport;GO:1903818//positive regulation of voltage-gated potassium channel activity
ENSGALG00000006583	3851	3349	5794	7276	3746	4989	1467	1564	1552	1417	1461	2712	102.62	132.52	159.88	169.3	72.98	109.4	39.15	38.11	40.93	30.92	32.3	46.74	124.45	38.025	-1.7105	1.23242e-13	5.45274e-12	LSP1P1	lymphocyte-specific protein 1 pseudogene 1 [Source:NCBI gene;Acc:374254]	Human Diseases;Organismal Systems	Infectious disease: bacterial;Immune system	ko05152//Tuberculosis;ko04625//C-type lectin receptor signaling pathway	K14957;K14957	-	GO:0003779//actin binding	GO:0007165//signal transduction
ENSGALG00000036378	449	327	284	271	332	379	104	94	90	125	115	194	6.44	6.58	3.95	3.24	3.49	4.46	1.55	1.29	1.33	1.52	1.4	1.9	4.69333	1.49833	-1.6473	1.30911e-13	5.78199e-12	TBR1	T-box, brain, 1 [Source:NCBI gene;Acc:429029]	-	-	-	-	GO:0005634//nucleus	GO:0000978//RNA polymerase II core promoter proximal region sequence-specific DNA binding;GO:0003677//DNA binding;GO:0003700//transcription factor activity, sequence-specific DNA binding	GO:0001661//conditioned taste aversion;GO:0006355//regulation of transcription, DNA-templated;GO:0010092//specification of organ identity;GO:0010468//regulation of gene expression;GO:0010975//regulation of neuron projection development;GO:0021764//amygdala development;GO:0021902//commitment of neuronal cell to specific neuron type in forebrain;GO:0030182//neuron differentiation;GO:0030902//hindbr…
ENSGALG00000035184	473	369	517	447	346	548	151	140	143	162	195	256	11.25	12.35	11.9	8.87	6.02	10.73	3.76	3.17	3.51	3.28	3.94	4.17	10.1867	3.63833	-1.4853	1.32917e-13	5.85019e-12	SDC3	syndecan 3 [Source:NCBI gene;Acc:396343]	Environmental Information Processing	Signaling molecules and interaction	ko04514//Cell adhesion molecules	K16337	GO:0016020//membrane;GO:0044393//microspike	GO:0042802//identical protein binding	-
MSTRG.29750	327	172	170	428	282	270	51	44	76	96	97	126	4.56	3.37	2.29	4.98	2.88	3.1	0.74	0.58	1.09	1.14	1.15	1.2	3.53	0.983333	-1.8439	1.42626e-13	6.2235e-12	--	-	-	-	-	-	-	-	-
ENSGALG00000049567	400	387	264	420	383	531	90	115	136	156	145	233	8.15	11.1	5.2	7.13	5.69	8.88	1.92	2.23	2.86	2.71	2.51	3.25	7.69167	2.58	-1.5759	1.45004e-13	6.31639e-12	SPATA22	spermatogenesis associated 22 [Source:NCBI gene;Acc:771958]	-	-	-	-	-	-	GO:0000711//meiotic DNA repair synthesis;GO:0007129//synapsis;GO:0007276//gamete generation
ENSGALG00000016661	77	91	127	135	126	216	40	32	27	31	43	42	1.72	2.88	2.74	2.53	2.03	4	0.95	0.68	0.61	0.6	0.82	0.66	2.65	0.72	-1.8799	1.47912e-13	6.432e-12	BLK	BLK proto-oncogene, Src family tyrosine kinase [Source:NCBI gene;Acc:422035]	-	-	-	-	-	GO:0004672//protein kinase activity;GO:0004713//protein tyrosine kinase activity;GO:0004715//non-membrane spanning protein tyrosine kinase activity;GO:0005515//protein binding;GO:0005524//ATP binding	GO:0006468//protein phosphorylation;GO:0018108//peptidyl-tyrosine phosphorylation;GO:0032024//positive regulation of insulin secretion;GO:0032092//positive regulation of protein binding;GO:0050853//B cell receptor signaling pathway
ENSGALG00000009995	292	257	164	411	316	286	54	69	67	86	118	152	1.94	2.47	1.05	2.27	1.53	1.59	0.37	0.45	0.47	0.49	0.67	0.69	1.80833	0.523333	-1.7889	1.54816e-13	6.70104e-12	AKAP6	A-kinase anchoring protein 6 [Source:NCBI gene;Acc:423314]	-	-	-	-	GO:0005635//nuclear envelope;GO:0016529//sarcoplasmic reticulum;GO:0031965//nuclear membrane;GO:0034704//calcium channel complex;GO:0048471//perinuclear region of cytoplasm	GO:0044325//ion channel binding	GO:0060306//regulation of membrane repolarization;GO:0071320//cellular response to cAMP;GO:1901381//positive regulation of potassium ion transmembrane transport;GO:1902261//positive regulation of delayed rectifier potassium channel activity
ENSGALG00000029354	90	115	158	130	145	214	37	35	48	23	28	48	1.12	1.99	1.89	1.37	1.34	2.3	0.49	0.41	0.64	0.23	0.31	0.38	1.66833	0.41	-2.0247	1.54892e-13	6.70104e-12	GMIP	GEM interacting protein [Source:NCBI gene;Acc:426010]	-	-	-	-	GO:0005654//nucleoplasm;GO:0005829//cytosol;GO:0005886//plasma membrane	GO:0005096//GTPase activator activity	GO:0007165//signal transduction;GO:0034260//negative regulation of GTPase activity;GO:0035556//intracellular signal transduction
ENSGALG00000005077	169	152	562	424	309	334	60	70	60	85	86	85	1.16	1.52	3.83	2.53	1.58	1.96	0.42	0.44	0.44	0.51	0.5	0.39	2.09667	0.45	-2.2201	1.56933e-13	6.76832e-12	F8	coagulation factor VIII [Source:NCBI gene;Acc:422199]	-	-	-	-	-	GO:0005507//copper ion binding;GO:0016491//oxidoreductase activity	-
MSTRG.11604	657	229	446	549	1166	620	1203	1277	1167	1464	1430	1612	6.07	2.98	3.99	4.23	7.88	4.72	11.64	11.23	11.12	11.52	11.22	10.2	4.97833	11.155	1.164	1.56981e-13	6.76832e-12	--	POI34524.1 hypothetical protein CIB84_001724 [Bambusicola thoracicus]	-	-	-	-	-	-	-
ENSGALG00000036358	3	1	16	5	12	0	70	96	66	41	81	48	0.13	0.07	0.68	0.17	0.36	0	2.89	3.57	2.64	1.31	2.59	1.4	0.235	2.4	3.3523	1.66321e-13	7.14672e-12	LMO3	LIM domain only 3 [Source:NCBI gene;Acc:418179]	-	-	-	-	GO:0005737//cytoplasm	GO:0046872//metal ion binding	GO:0035360//positive regulation of peroxisome proliferator activated receptor signaling pathway;GO:0045600//positive regulation of fat cell differentiation;GO:0070373//negative regulation of ERK1 and ERK2 cascade;GO:2000324//positive regulation of glucocorticoid receptor signaling pathway
ENSGALG00000045085	409	765	791	1093	717	934	148	223	236	225	288	258	9.25	24.34	17.31	20.61	11.86	17.39	3.5	4.8	5.5	4.33	5.53	4	16.7933	4.61	-1.865	1.66616e-13	7.14728e-12	IFIT5	interferon induced protein with tetratricopeptide repeats 5 [Source:NCBI gene;Acc:423790]	-	-	-	-	-	GO:0005515//protein binding	-
ENSGALG00000005263	204	147	158	118	124	223	33	45	43	46	38	77	6.14	6.22	4.6	2.96	2.73	5.52	1.04	1.29	1.33	1.18	0.97	1.59	4.695	1.23333	-1.9286	1.67158e-13	7.15841e-12	SOX8	SRY-box 8 [Source:NCBI gene;Acc:395483]	-	-	-	-	GO:0005634//nucleus;GO:0005667//transcription factor complex;GO:0005737//cytoplasm	GO:0000978//RNA polymerase II core promoter proximal region sequence-specific DNA binding;GO:0000981//RNA polymerase II transcription factor activity, sequence-specific DNA binding;GO:0000987//core promoter proximal region sequence-specific DNA binding;GO:0003700//transcription factor activity, sequence-specific DNA binding;GO:0043565//sequence-specific DNA binding;GO:1990837//sequence-specific d…	GO:0001649//osteoblast differentiation;GO:0001755//neural crest cell migration;GO:0006355//regulation of transcription, DNA-templated;GO:0007165//signal transduction;GO:0007283//spermatogenesis;GO:0007422//peripheral nervous system development;GO:0008584//male gonad development;GO:0010628//positive regulation of gene expression;GO:0010817//regulation of hormone levels;GO:0014015//positive regulat…
MSTRG.2787	197	165	112	238	237	242	43	42	57	85	72	106	3.5	4.13	1.93	3.53	3.08	3.54	0.8	0.71	1.04	1.29	1.09	1.29	3.285	1.03667	-1.6639	1.70381e-13	7.28413e-12	--	-	-	-	-	-	-	-	-
MSTRG.12738	195	109	110	215	168	167	40	35	48	52	65	94	1.48	1.18	0.81	1.35	0.92	1.03	0.31	0.26	0.37	0.33	0.42	0.48	1.12833	0.361667	-1.6415	1.72693e-13	7.37055e-12	--	-	-	-	-	-	-	-	-
MSTRG.29697	77	65	54	96	81	77	14	6	9	23	23	32	1.88	2.2	1.28	1.87	1.42	1.53	0.33	0.15	0.23	0.48	0.48	0.49	1.69667	0.36	-2.2366	1.79628e-13	7.65366e-12	--	-	-	-	-	-	-	-	-
ENSGALG00000006138	491	303	485	478	571	711	189	201	224	258	275	373	2.72	2.36	2.6	2.21	2.31	3.24	1.1	1.06	1.28	1.22	1.29	1.41	2.57333	1.22667	-1.0689	1.81947e-13	7.7136e-12	HELZ2	helicase with zinc finger 2 [Source:NCBI gene;Acc:419265]	-	-	-	-	-	GO:0003723//RNA binding;GO:0004386//helicase activity;GO:0004540//ribonuclease activity;GO:0030374//ligand-dependent nuclear receptor transcription coactivator activity;GO:0046872//metal ion binding	GO:0045893//positive regulation of transcription, DNA-templated;GO:0045944//positive regulation of transcription from RNA polymerase II promoter;GO:0090501//RNA phosphodiester bond hydrolysis
MSTRG.15229	31	38	100	26	215	49	714	757	678	502	715	643	0.08	0.13	0.24	0.05	0.39	0.1	1.83	1.77	1.71	1.05	1.49	1.08	0.165	1.48833	3.1732	1.8286e-13	7.73935e-12	--	-	-	-	-	-	-	-	-
ENSGALG00000038850	840	586	535	688	660	686	203	216	228	306	249	453	5.57	5.58	3.46	3.85	3.17	3.8	1.43	1.37	1.59	1.75	1.4	2.07	4.23833	1.60167	-1.4039	1.88081e-13	7.93382e-12	WNK2	WNK lysine deficient protein kinase 2 [Source:NCBI gene;Acc:415984]	-	-	-	-	GO:0005829//cytosol	GO:0004672//protein kinase activity;GO:0004674//protein serine/threonine kinase activity;GO:0005524//ATP binding	GO:0006468//protein phosphorylation
MSTRG.27134	121	79	67	110	91	120	16	19	31	27	40	36	1.76	1.62	0.94	1.34	0.97	1.44	0.24	0.26	0.47	0.33	0.49	0.36	1.345	0.358333	-1.9082	1.89699e-13	7.98877e-12	--	-	-	-	-	-	-	-	-
MSTRG.6217	143	101	95	155	141	116	36	35	37	36	47	77	1.79	1.71	1.06	2.06	1.39	1.03	0.77	0.66	0.74	0.44	0.74	0.82	1.50667	0.695	-1.1163	1.94397e-13	8.15952e-12	--	XP_021256053.1 C-terminal-binding protein 2 isoform X2 [Numida meleagris]	-	-	-	-	-	-	-
ENSGALG00000012357	922	653	676	864	1111	1236	323	383	440	427	504	650	26.31	26.22	18.67	20.55	23.18	29.04	9.65	10.4	12.95	10.38	12.21	12.7	23.995	11.3817	-1.076	1.96656e-13	8.24069e-12	CXCR4	C-X-C motif chemokine receptor 4 [Source:NCBI gene;Acc:395324]	Human Diseases;Environmental Information Processing;Cellular Processes;Environmental Information Processing;Human Diseases;Cellular Processes;Human Diseases;Organismal Systems;Organismal Systems;Organismal Systems;Organismal Systems;Environmental Information Processing	Cancer: overview;Signal transduction;Transport and catabolism;Signaling molecules and interaction;Infectious disease: viral;Cell motility;Infectious disease: viral;Immune system;Development and regeneration;Immune system;Immune system;Signaling molecules and interaction	ko05200//Pathways in cancer;ko04020//Calcium signaling pathway;ko04144//Endocytosis;ko04060//Cytokine-cytokine receptor interaction;ko05163//Human cytomegalovirus infection;ko04810//Regulation of actin cytoskeleton;ko05170//Human immunodeficiency virus 1 infection;ko04062//Chemokine signaling pathway;ko04360//Axon guidance;ko04672//Intestinal immune network for IgA production;ko04670//Leukocyte t…	K04189;K04189;K04189;K04189;K04189;K04189;K04189;K04189;K04189;K04189;K04189;K04189	GO:0005764//lysosome;GO:0005769//early endosome;GO:0005770//late endosome;GO:0005886//plasma membrane;GO:0009986//cell surface;GO:0016021//integral component of membrane;GO:0031252//cell leading edge;GO:0031410//cytoplasmic vesicle;GO:0032991//macromolecular complex	GO:0003779//actin binding;GO:0004930//G-protein coupled receptor activity;GO:0004950//chemokine receptor activity;GO:0019955//cytokine binding;GO:0019957//C-C chemokine binding;GO:0031625//ubiquitin protein ligase binding;GO:0032027//myosin light chain binding;GO:0038147//C-X-C motif chemokine 12 receptor activity;GO:0043130//ubiquitin binding	GO:0001666//response to hypoxia;GO:0006935//chemotaxis;GO:0007186//G-protein coupled receptor signaling pathway;GO:0019722//calcium-mediated signaling;GO:0030155//regulation of cell adhesion;GO:0038160//CXCL12-activated CXCR4 signaling pathway;GO:0050920//regulation of chemotaxis;GO:0071345//cellular response to cytokine stimulus;GO:2000448//positive regulation of macrophage migration inhibitory …
ENSGALG00000006511	75	127	148	187	111	143	29	37	31	29	34	49	2.51	5.97	4.79	5.21	2.71	3.94	1.01	1.18	1.07	0.83	0.96	1.12	4.18833	1.02833	-2.0261	2.18779e-13	9.12249e-12	BCL2A1	BCL2 related protein A1 [Source:NCBI gene;Acc:395673]	Human Diseases;Environmental Information Processing;Cellular Processes;Human Diseases	Cancer: overview;Signal transduction;Cell growth and death;Cancer: specific types	ko05202//Transcriptional misregulation in cancer;ko04064//NF-kappa B signaling pathway;ko04210//Apoptosis;ko05221//Acute myeloid leukemia	K02162;K02162;K02162;K02162	GO:0005741//mitochondrial outer membrane	GO:0042803//protein homodimerization activity;GO:0046982//protein heterodimerization activity	GO:0006915//apoptotic process;GO:0008630//intrinsic apoptotic signaling pathway in response to DNA damage;GO:0042981//regulation of apoptotic process;GO:0043066//negative regulation of apoptotic process;GO:0097192//extrinsic apoptotic signaling pathway in absence of ligand
ENSGALG00000046823	1159	309	758	651	1607	939	2268	2394	1855	2283	2170	2635	64	24.01	40.5	29.97	64.89	42.69	131.1	125.79	105.63	107.37	101.72	99.66	44.3433	111.878	1.3351	2.28861e-13	9.48052e-12	SNX22	sorting nexin 22 [Source:NCBI gene;Acc:769119]	-	-	-	-	-	GO:0035091//phosphatidylinositol binding	-
ENSGALG00000043100	219	109	454	300	684	299	1030	1152	890	987	1171	1122	5.79	4.13	11.68	6.67	13.31	6.57	28.89	29.38	24.46	22.36	26.6	20.62	8.025	25.385	1.6614	2.41401e-13	9.96742e-12	SRPX	sushi repeat containing protein, X-linked [Source:NCBI gene;Acc:418579]	-	-	-	-	GO:0005776//autophagosome;GO:0005783//endoplasmic reticulum	-	GO:0001845//phagolysosome assembly;GO:0006914//autophagy;GO:0034976//response to endoplasmic reticulum stress;GO:0060244//negative regulation of cell proliferation involved in contact inhibition;GO:2001241//positive regulation of extrinsic apoptotic signaling pathway in absence of ligand
MSTRG.10957	392	638	3278	4252	1074	1102	91	115	102	61	88	178	7.24	16.58	58.61	65.44	14.51	16.76	1.76	2.02	1.94	0.93	1.37	2.23	29.8567	1.70833	-4.1274	2.45864e-13	1.01188e-11	--	-	-	-	-	-	-	-	-
ENSGALG00000044678	1218	926	678	1081	1068	1301	304	338	375	411	348	727	40.36	44.83	22.32	28.04	24.36	36.02	9.86	10.05	11.16	10.68	9.16	15.99	32.655	11.15	-1.5503	2.62882e-13	1.07841e-11	MEIKIN	meiotic kinetochore factor [Source:NCBI gene;Acc:771537]	-	-	-	-	GO:0000776//kinetochore	-	GO:0051754//meiotic sister chromatid cohesion, centromeric
MSTRG.14743	237	134	338	347	232	210	53	61	84	54	89	70	5.56	4.87	8.01	6.79	4.03	4.34	1.4	1.31	2.12	1.08	1.81	1.13	5.6	1.475	-1.9247	2.65103e-13	1.08577e-11	dspa	XP_031462236.1 epiplakin [Phasianus colchicus]	-	-	-	-	-	-	-
MSTRG.18116	123	95	62	167	100	104	24	25	22	33	26	47	2.27	2.51	1.13	2.57	1.37	1.6	0.47	0.43	0.43	0.52	0.4	0.59	1.90833	0.473333	-2.0114	2.68553e-13	1.09626e-11	--	-	-	-	-	-	-	-	-
ENSGALG00000026187	2101	1204	1129	1869	1658	1929	475	650	584	761	720	1158	73.2	57.69	38.01	54.4	41.69	54.71	17.15	21.36	20.32	21.87	21.19	27.45	53.2833	21.5567	-1.3056	2.69253e-13	1.09626e-11	NMNAT3	nicotinamide nucleotide adenylyltransferase 3 [Source:NCBI gene;Acc:424820]	Metabolism;Metabolism	Global and overview maps;Metabolism of cofactors and vitamins	ko01100//Metabolic pathways;ko00760//Nicotinate and nicotinamide metabolism	K06210;K06210	GO:0005739//mitochondrion	GO:0000309//nicotinamide-nucleotide adenylyltransferase activity;GO:0003824//catalytic activity;GO:0016779//nucleotidyltransferase activity	GO:0009058//biosynthetic process;GO:0009435//NAD biosynthetic process;GO:0009611//response to wounding
ENSGALG00000040582	220	93	86	194	104	131	28	18	37	31	19	47	6.03	3.59	2.28	4.43	2.08	2.96	0.8	0.47	1.05	0.72	0.44	0.88	3.56167	0.726667	-2.2932	2.74808e-13	1.11293e-11	LMX1B	LIM homeobox transcription factor 1 beta [Source:NCBI gene;Acc:396312]	-	-	-	-	GO:0005634//nucleus	GO:0000977//RNA polymerase II regulatory region sequence-specific DNA binding;GO:0000981//RNA polymerase II transcription factor activity, sequence-specific DNA binding;GO:0003677//DNA binding;GO:0003700//transcription factor activity, sequence-specific DNA binding;GO:0046872//metal ion binding;GO:1990837//sequence-specific double-stranded DNA binding	GO:0006355//regulation of transcription, DNA-templated;GO:0006357//regulation of transcription from RNA polymerase II promoter;GO:0030182//neuron differentiation;GO:0072164//mesonephric tubule development
MSTRG.1187	1531	1072	972	1332	1360	1466	420	514	485	631	612	966	26.12	25.73	16.05	18.94	16.97	20.59	7.5	8.34	8.53	9.17	8.86	11.29	20.7333	8.94833	-1.2123	2.9579e-13	1.19214e-11	--	-	-	-	-	-	-	-	-
ENSGALG00000005467	3718	1411	1796	3700	3089	2968	810	805	904	1206	1075	1661	66.08	35.28	30.89	54.82	40.14	43.43	15.07	13.61	16.57	18.26	16.22	20.22	45.1067	16.6583	-1.4371	2.96248e-13	1.19214e-11	HSD17B2	hydroxysteroid 17-beta dehydrogenase 2 [Source:NCBI gene;Acc:415807]	Metabolism;Organismal Systems;Metabolism	Global and overview maps;Endocrine system;Lipid metabolism	ko01100//Metabolic pathways;ko04913//Ovarian steroidogenesis;ko00140//Steroid hormone biosynthesis	K13368;K13368;K13368	-	GO:0004303//estradiol 17-beta-dehydrogenase activity;GO:0016491//oxidoreductase activity;GO:0047035//testosterone dehydrogenase (NAD+) activity	GO:0032526//response to retinoic acid
ENSGALG00000015307	162	251	158	263	175	240	40	36	61	61	59	91	5.14	10.85	4.64	6.8	4	5.99	1.33	1.04	2.15	1.65	1.72	1.95	6.23667	1.64	-1.9271	2.98682e-13	1.20003e-11	ABI3BP	XP_015152534.1 target of Nesh-SH3 isoform X24 [Gallus gallus]	-	-	-	-	-	GO:0005515//protein binding	GO:0010811//positive regulation of cell-substrate adhesion;GO:0030198//extracellular matrix organization
ENSGALG00000015666	1228	859	784	989	1061	1196	352	399	421	482	468	738	25.53	25.12	15.77	17.14	16.13	20.47	7.66	7.89	9.02	8.53	8.26	10.51	20.0267	8.645	-1.212	3.00466e-13	1.20529e-11	TNIP2	TNFAIP3 interacting protein 2 [Source:NCBI gene;Acc:422884]	-	-	-	-	GO:0005654//nucleoplasm;GO:0005829//cytosol	GO:0019901//protein kinase binding;GO:0031593//polyubiquitin binding;GO:0070530//K63-linked polyubiquitin binding	GO:0043123//positive regulation of I-kappaB kinase/NF-kappaB signaling;GO:0045944//positive regulation of transcription from RNA polymerase II promoter;GO:2000352//negative regulation of endothelial cell apoptotic process
MSTRG.15550	9	2	18	16	25	8	90	88	60	61	56	48	0.91	0.29	1.77	1.35	1.86	0.67	9.57	8.5	6.28	5.28	4.83	3.34	1.14167	6.3	2.4642	3.03599e-13	1.21401e-11	--	-	-	-	-	-	-	-	-
ENSGALG00000043025	322	204	263	349	332	446	101	119	128	117	117	247	9.87	8.8	7.8	8.92	7.44	11.26	3.24	3.47	4.05	3.06	3.05	5.19	9.015	3.67667	-1.2939	3.09588e-13	1.23407e-11	EPS8L2	XP_015141770.1 epidermal growth factor receptor kinase substrate 8-like protein 2 [Gallus gallus]	-	-	-	-	GO:0005886//plasma membrane;GO:0032587//ruffle membrane	GO:0003779//actin binding	GO:0007266//Rho protein signal transduction;GO:0035023//regulation of Rho protein signal transduction;GO:1900029//positive regulation of ruffle assembly
MSTRG.2731	1239	944	805	1073	1072	1445	260	315	350	464	472	752	14.34	15.37	9.02	10.35	9.07	13.77	3.15	3.47	4.18	4.57	4.64	5.96	11.9867	4.32833	-1.4695	3.2967e-13	1.30795e-11	--	-	-	-	-	-	-	-	-
ENSGALG00000004087	480	501	760	772	689	922	249	290	237	291	341	383	6.86	10.08	10.51	9.2	7.2	10.85	3.73	3.95	3.49	3.54	4.14	3.75	9.11667	3.76667	-1.2752	3.36083e-13	1.33131e-11	THSD4	thrombospondin type 1 domain containing 4 [Source:NCBI gene;Acc:415395]	Environmental Information Processing	Signal transduction	ko04350//TGF-beta signaling pathway	K23377	GO:0001527//microfibril;GO:0031012//extracellular matrix	-	GO:0048251//elastic fiber assembly
ENSGALG00000043381	55	27	44	40	112	66	120	123	118	135	147	158	2.35	1.81	2.4	1.8	4.16	2.93	6.75	5.94	5.79	5.65	6.17	5.33	2.575	5.93833	1.2055	3.47317e-13	1.37152e-11	Prlh	C-RF amide [Source:NCBI gene;Acc:420716]	Environmental Information Processing	Signaling molecules and interaction	ko04080//Neuroactive ligand-receptor interaction	K05269	GO:0016020//membrane;GO:0016021//integral component of membrane	GO:0005179//hormone activity	GO:0007165//signal transduction
ENSGALG00000009020	1905	1522	1823	1978	2272	2290	708	743	896	1063	1058	1634	25.32	28.47	23.45	21.92	22.09	25.06	9.85	9.4	12.28	12.04	11.94	14.88	24.385	11.7317	-1.0556	3.52801e-13	1.39101e-11	JAG1	jagged 1 [Source:NCBI gene;Acc:396043]	Human Diseases;Human Diseases;Human Diseases;Human Diseases;Environmental Information Processing;Organismal Systems;Environmental Information Processing;Human Diseases;Environmental Information Processing	Cancer: overview;Infectious disease: viral;Cancer: overview;Cancer: specific types;Signal transduction;Immune system;Signal transduction;Drug resistance: antineoplastic;Signal transduction	ko05200//Pathways in cancer;ko05165//Human papillomavirus infection;ko05207//Chemical carcinogenesis - receptor activation;ko05224//Breast cancer;ko04371//Apelin signaling pathway;ko04658//Th1 and Th2 cell differentiation;ko04668//TNF signaling pathway;ko01522//Endocrine resistance;ko04330//Notch signaling pathway	K06052;K06052;K06052;K06052;K06052;K06052;K06052;K06052;K06052	GO:0005886//plasma membrane;GO:0005912//adherens junction;GO:0016020//membrane;GO:0016021//integral component of membrane;GO:0016324//apical plasma membrane;GO:0045177//apical part of cell	GO:0005112//Notch binding;GO:0005509//calcium ion binding;GO:0005515//protein binding;GO:0005543//phospholipid binding	GO:0001953//negative regulation of cell-matrix adhesion;GO:0001974//blood vessel remodeling;GO:0002011//morphogenesis of an epithelial sheet;GO:0002456//T cell mediated immunity;GO:0003184//pulmonary valve morphogenesis;GO:0003215//cardiac right ventricle morphogenesis;GO:0007154//cell communication;GO:0007219//Notch signaling pathway;GO:0007275//multicellular organism development;GO:0009887//org…
MSTRG.5563	1288	742	627	1457	1234	1175	265	268	357	480	456	620	25.78	20.9	12.14	24.31	18.06	19.36	5.55	5.1	7.37	8.18	7.75	8.5	20.0917	7.075	-1.5058	3.58859e-13	1.41051e-11	--	-	-	-	-	-	-	-	-
ENSGALG00000012873	68	107	138	292	96	102	17	17	19	28	15	41	1.43	3.18	2.82	5.13	1.48	1.77	0.38	0.34	0.41	0.5	0.27	0.59	2.635	0.415	-2.6666	3.63154e-13	1.42518e-11	SERPINB5	serpin family B member 5 [Source:NCBI gene;Acc:420900]	Human Diseases;Cellular Processes	Cancer: overview;Cell growth and death	ko05206//MicroRNAs in cancer;ko04115//p53 signaling pathway	K10139;K10139	GO:0001533//cornified envelope;GO:0005615//extracellular space;GO:0005737//cytoplasm	GO:0004867//serine-type endopeptidase inhibitor activity	GO:0002009//morphogenesis of an epithelium;GO:0030198//extracellular matrix organization;GO:0050678//regulation of epithelial cell proliferation;GO:0060512//prostate gland morphogenesis
ENSGALG00000053378	1	0	0	1	3	1	37	26	25	19	29	20	0.03	0	0	0.03	0.07	0.03	1.25	0.8	0.83	0.52	0.79	0.44	0.0266667	0.771667	4.8549	3.70985e-13	1.45367e-11	X-element\ORF2	PKU43598.1 rna-directed dna polymerase from mobile element jockey- hypothetical protein [Limosa lapponica baueri]	Genetic Information Processing	Translation	ko03008//Ribosome biogenesis in eukaryotes	K14530	-	-	-
ENSGALG00000014071	776	821	1171	1419	1162	1373	401	492	451	518	545	699	4.56	6.79	6.66	6.93	4.98	6.63	2.46	2.74	2.73	2.59	2.71	2.81	6.09167	2.67333	-1.1882	3.71902e-13	1.45501e-11	ITPR2	inositol 1,4,5-trisphosphate receptor type 2 [Source:NCBI gene;Acc:418212]	Human Diseases;Human Diseases;Environmental Information Processing;Human Diseases;Human Diseases;Human Diseases;Human Diseases;Human Diseases;Human Diseases;Human Diseases;Environmental Information Processing;Cellular Processes;Organismal Systems;Organismal Systems;Human Diseases;Organismal Systems;Human Diseases;Cellular Processes;Organismal Systems;Environmental Information Processing;Organisma…	Neurodegenerative disease;Neurodegenerative disease;Signal transduction;Neurodegenerative disease;Neurodegenerative disease;Infectious disease: bacterial;Infectious disease: viral;Infectious disease: viral;Cancer: overview;Infectious disease: viral;Signal transduction;Cell growth and death;Immune system;Endocrine system;Endocrine and metabolic disease;Circulatory system;Neurodegenerative disease;…	ko05022//Pathways of neurodegeneration - multiple diseases;ko05010//Alzheimer disease;ko04020//Calcium signaling pathway;ko05020//Prion disease;ko05012//Parkinson disease;ko05131//Shigellosis;ko05163//Human cytomegalovirus infection;ko05170//Human immunodeficiency virus 1 infection;ko05205//Proteoglycans in cancer;ko05167//Kaposi sarcoma-associated herpesvirus infection;ko04022//cGMP-PKG signalin…	K04959;K04959;K04959;K04959;K04959;K04959;K04959;K04959;K04959;K04959;K04959;K04959;K04959;K04959;K04959;K04959;K04959;K04959;K04959;K04959;K04959;K04959;K04959;K04959;K04959;K04959;K04959;K04959;K04959;K04959;K04959;K04959;K04959;K04959;K04959;K04959;K04959;K04959;K04959;K04959;K04959;K04959;K04959;K04959;K04959	GO:0005654//nucleoplasm;GO:0005737//cytoplasm;GO:0005783//endoplasmic reticulum;GO:0005886//plasma membrane;GO:0005938//cell cortex;GO:0016020//membrane;GO:0016529//sarcoplasmic reticulum;GO:0033017//sarcoplasmic reticulum membrane;GO:0043235//receptor complex	GO:0005216//ion channel activity;GO:0005220//inositol 1,4,5-trisphosphate-sensitive calcium-release channel activity;GO:0005262//calcium channel activity;GO:0015278//calcium-release channel activity;GO:0035091//phosphatidylinositol binding;GO:0044325//ion channel binding;GO:0070679//inositol 1,4,5 trisphosphate binding;GO:0097110//scaffold protein binding	GO:0001666//response to hypoxia;GO:0006811//ion transport;GO:0006816//calcium ion transport;GO:0055085//transmembrane transport;GO:0070588//calcium ion transmembrane transport;GO:0071320//cellular response to cAMP;GO:0071361//cellular response to ethanol
ENSGALG00000039209	86	58	262	85	553	124	2308	2650	1868	1542	2031	1216	2.23	2.11	6.57	1.84	10.48	2.65	62.61	65.35	49.92	34.03	44.68	21.58	4.31333	46.3617	3.4261	3.80015e-13	1.4799e-11	WIF1	WNT inhibitory factor 1 [Source:NCBI gene;Acc:417831]	Environmental Information Processing	Signal transduction	ko04310//Wnt signaling pathway	K01691	-	-	GO:0045600//positive regulation of fat cell differentiation
ENSGALG00000007886	50	60	110	117	100	152	19	26	20	21	31	35	1.61	2.71	3.42	3.14	2.35	4.02	0.64	0.8	0.66	0.57	0.85	0.77	2.875	0.715	-2.0075	3.90405e-13	1.51571e-11	PAMR1	XP_421084.4 LOW QUALITY PROTEIN: inactive serine protease PAMR1 [Gallus gallus]	-	-	-	-	-	GO:0004252//serine-type endopeptidase activity	GO:0006508//proteolysis
MSTRG.12512	1328	738	665	1374	1109	1154	320	347	361	421	382	755	18.7	14.62	9.06	16.13	11.42	13.38	4.72	4.65	5.24	5.05	4.57	7.28	13.885	5.25167	-1.4027	4.15874e-13	1.61211e-11	--	XP_048796730.1 transmembrane protein 170B isoform X1 [Lagopus muta]	-	-	-	-	-	-	-
ENSGALG00000005086	146	211	235	204	295	323	595	730	557	532	792	473	2.92	5.93	4.54	3.4	4.31	5.31	12.45	13.88	11.48	9.05	13.43	6.47	4.40167	11.1267	1.3379	4.2097e-13	1.62938e-11	PLAU	plasminogen activator, urokinase [Source:NCBI gene;Acc:396424]	Human Diseases;Human Diseases;Environmental Information Processing;Human Diseases;Human Diseases;Organismal Systems	Cancer: overview;Cancer: overview;Signal transduction;Cancer: overview;Cancer: specific types;Immune system	ko05202//Transcriptional misregulation in cancer;ko05205//Proteoglycans in cancer;ko04064//NF-kappa B signaling pathway;ko05206//MicroRNAs in cancer;ko05215//Prostate cancer;ko04610//Complement and coagulation cascades	K01348;K01348;K01348;K01348;K01348;K01348	-	GO:0004252//serine-type endopeptidase activity;GO:0008236//serine-type peptidase activity	GO:0006508//proteolysis;GO:0031639//plasminogen activation
ENSGALG00000052798	31	16	144	48	268	50	1894	1896	1311	1037	1209	797	1.83	1.33	8.23	2.36	11.57	2.43	117.07	106.53	79.83	52.15	60.6	32.23	4.625	74.735	4.0143	4.67841e-13	1.79436e-11	Col18a1	XP_015155145.1 collagen alpha-1(XVIII) chain-like isoform X2 [Gallus gallus]	Human Diseases	Drug resistance: antineoplastic	ko01524//Platinum drug resistance	K03164	GO:0005615//extracellular space;GO:0031012//extracellular matrix	GO:0005201//extracellular matrix structural constituent	GO:0030198//extracellular matrix organization
ENSGALG00000014934	217	306	461	472	449	672	99	132	125	108	177	156	3.7	7.33	7.6	6.7	5.59	9.43	1.77	2.14	2.2	1.57	2.56	1.82	6.725	2.01	-1.7423	4.7832e-13	1.82901e-11	HS3ST1	heparan sulfate-glucosamine 3-sulfotransferase 1 [Source:NCBI gene;Acc:422840]	Metabolism	Glycan biosynthesis and metabolism	ko00534//Glycosaminoglycan biosynthesis - heparan sulfate / heparin	K01024	-	GO:0008146//sulfotransferase activity	-
ENSGALG00000010718	525	542	789	828	800	988	308	300	308	357	365	468	6.78	9.82	9.84	8.88	7.54	10.49	4.16	3.68	4.09	3.92	4	4.13	8.89167	3.99667	-1.1537	4.96441e-13	1.88976e-11	THSD7A	thrombospondin type 1 domain containing 7A [Source:HGNC Symbol;Acc:HGNC:22207]	-	-	-	-	GO:0005886//plasma membrane	-	GO:0031532//actin cytoskeleton reorganization
ENSGALG00000042810	266	275	438	552	481	525	120	124	156	179	204	221	4.25	6.18	6.77	7.35	5.62	6.9	2.01	1.88	2.57	2.43	2.76	2.42	6.17833	2.345	-1.3976	5.19148e-13	1.96733e-11	--	ADD81836.1 unknown [Gallus gallus]	-	-	-	-	-	-	-
ENSGALG00000007796	448	341	374	371	319	432	130	101	140	142	146	229	12.13	12.98	9.96	8.43	6.33	9.62	3.65	2.58	3.99	3.25	3.34	4.22	9.90833	3.505	-1.4992	5.38454e-13	2.03441e-11	BCAS1	breast carcinoma amplified sequence 1 [Source:NCBI gene;Acc:419338]	-	-	-	-	-	-	GO:0042552//myelination
ENSGALG00000046210	205	67	160	114	299	150	352	338	336	472	420	477	2.88	1.19	2.02	1.43	3.18	1.56	5.21	4.35	4.65	5.55	5.13	4.43	2.04333	4.88667	1.2579	5.44116e-13	2.05274e-11	SPTBN1	XP_025001281.1 spectrin beta chain, non-erythrocytic 2 [Gallus gallus]	Human Diseases;Human Diseases	Neurodegenerative disease;Neurodegenerative disease	ko05022//Pathways of neurodegeneration - multiple diseases;ko05017//Spinocerebellar ataxia	K23932;K23932	GO:0005886//plasma membrane;GO:0030054//cell junction;GO:0030864//cortical actin cytoskeleton;GO:0042995//cell projection	GO:0005515//protein binding;GO:0051015//actin filament binding	GO:0030036//actin cytoskeleton organization;GO:0072659//protein localization to plasma membrane
ENSGALG00000010200	117	178	471	695	205	289	31	43	47	38	73	78	1.49	3.19	5.81	7.38	1.91	3.03	0.41	0.52	0.62	0.41	0.79	0.68	3.80167	0.571667	-2.7334	5.46105e-13	2.05718e-11	TRHDE	thyrotropin releasing hormone degrading enzyme [Source:NCBI gene;Acc:427868]	-	-	-	-	GO:0016020//membrane	GO:0004177//aminopeptidase activity;GO:0008237//metallopeptidase activity;GO:0008270//zinc ion binding	GO:0006508//proteolysis
ENSGALG00000003172	533	380	459	748	724	628	220	243	241	287	309	479	10.41	10.44	8.7	12.15	10.34	10.12	4.52	4.54	4.85	4.79	5.14	6.43	10.36	5.045	-1.0381	5.54827e-13	2.08694e-11	SLC16A9	solute carrier family 16 member 9 [Source:NCBI gene;Acc:423667]	-	-	-	-	-	GO:0022857//transmembrane transporter activity	GO:0055085//transmembrane transport
ENSGALG00000007186	65	50	92	125	87	132	25	28	20	21	33	27	1.69	1.8	2.29	2.71	1.65	2.82	0.68	0.68	0.54	0.46	0.73	0.47	2.16	0.593333	-1.8641	6.02757e-13	2.26052e-11	TMEM268	transmembrane protein 268 [Source:NCBI gene;Acc:417248]	-	-	-	-	GO:0016020//membrane;GO:0016021//integral component of membrane	-	-
ENSGALG00000041662	272	168	191	260	268	258	72	81	94	109	118	176	5.22	4.53	3.55	4.15	3.76	4.07	1.44	1.48	1.86	1.78	1.92	2.31	4.21333	1.79833	-1.2283	6.343e-13	2.3683e-11	OPN4-1	photopigment melanopsin-like [Source:NCBI gene;Acc:395334]	-	-	-	-	GO:0016021//integral component of membrane	GO:0004930//G-protein coupled receptor activity	GO:0007186//G-protein coupled receptor signaling pathway;GO:0007601//visual perception
ENSGALG00000023142	61	31	51	61	106	46	143	158	142	109	112	210	2.23	1.59	1.8	1.86	2.83	1.38	5.46	5.49	5.34	3.39	3.47	5.25	1.94833	4.73333	1.2806	6.49369e-13	2.421e-11	PTGER3	prostaglandin E receptor 3 [Source:NCBI gene;Acc:429116]	Human Diseases;Environmental Information Processing;Environmental Information Processing;Human Diseases;Environmental Information Processing;Organismal Systems	Cancer: overview;Signaling molecules and interaction;Signal transduction;Infectious disease: viral;Signal transduction;Endocrine system	ko05200//Pathways in cancer;ko04080//Neuroactive ligand-receptor interaction;ko04020//Calcium signaling pathway;ko05163//Human cytomegalovirus infection;ko04024//cAMP signaling pathway;ko04923//Regulation of lipolysis in adipocytes	K04260;K04260;K04260;K04260;K04260;K04260	GO:0005886//plasma membrane;GO:0016020//membrane;GO:0016021//integral component of membrane	GO:0004930//G-protein coupled receptor activity;GO:0004955//prostaglandin receptor activity;GO:0004957//prostaglandin E receptor activity	GO:0006954//inflammatory response;GO:0007186//G-protein coupled receptor signaling pathway;GO:0007189//adenylate cyclase-activating G-protein coupled receptor signaling pathway;GO:0007200//phospholipase C-activating G-protein coupled receptor signaling pathway;GO:0007204//positive regulation of cytosolic calcium ion concentration;GO:0014827//intestine smooth muscle contraction;GO:0060455//negativ…
MSTRG.10144	378	144	196	376	307	316	71	94	82	88	100	183	2	1.07	1	1.66	1.19	1.38	0.39	0.47	0.45	0.4	0.45	0.66	1.38333	0.47	-1.5574	6.61713e-13	2.45979e-11	--	-	-	-	-	-	-	-	-
MSTRG.30609	1849	1058	1093	1592	1807	2237	343	419	568	760	677	989	78.46	63.18	44.9	56.29	56.05	78.13	15.25	16.94	24.85	27.45	24.38	28.73	62.835	22.9333	-1.4541	6.64276e-13	2.4657e-11	--	XP_010711279.2 LOW QUALITY PROTEIN: uncharacterized protein LOC104911559 [Meleagris gallopavo]	-	-	-	-	-	-	-
ENSGALG00000002113	90	254	188	197	162	377	37	37	25	32	55	69	1.86	7.4	3.77	3.4	2.45	6.43	0.8	0.73	0.53	0.56	0.97	0.98	4.21833	0.761667	-2.4694	7.34508e-13	2.70265e-11	LCP2	lymphocyte cytosolic protein 2 [Source:NCBI gene;Acc:395438]	-	-	-	-	GO:0005829//cytosol;GO:0005911//cell-cell junction;GO:0036398//TCR signalosome;GO:0044853//plasma membrane raft	GO:0005515//protein binding	GO:0007169//transmembrane receptor protein tyrosine kinase signaling pathway;GO:0035556//intracellular signal transduction;GO:0045576//mast cell activation;GO:0045860//positive regulation of protein kinase activity;GO:0050852//T cell receptor signaling pathway
MSTRG.31181	3	8	4	1	10	6	61	56	41	27	17	76	0.06	0.22	0.08	0.02	0.15	0.1	3.67	2.43	1.11	0.64	0.28	2.09	0.105	1.70333	4.0199	8.22375e-13	3.0172e-11	--	KFV98362.1 hypothetical protein N326_08300, partial [Eurypyga helias]	-	-	-	-	-	-	-
ENSGALG00000047031	222	70	159	152	257	164	368	332	305	309	323	501	12.68	5.62	8.79	7.24	10.73	7.71	22	18.04	17.96	15.03	15.66	19.59	8.795	18.0467	1.037	8.37284e-13	3.06203e-11	POLA2	XP_025001465.1 DNA polymerase alpha subunit B isoform X2 [Gallus gallus]	Genetic Information Processing	Replication and repair	ko03030//DNA replication	K02321	GO:0005634//nucleus;GO:0005658//alpha DNA polymerase:primase complex	GO:0003677//DNA binding	GO:0006260//DNA replication;GO:0006270//DNA replication initiation
ENSGALG00000014686	184	146	532	451	601	338	1403	1451	1241	953	1259	1005	1.03	1.16	2.89	2.13	2.47	1.58	8.23	7.75	7.18	4.57	6	3.85	1.87667	6.26333	1.7388	8.38218e-13	3.06203e-11	FBN2	fibrillin 2 [Source:NCBI gene;Acc:374203]	-	-	-	-	GO:0001527//microfibril;GO:0005576//extracellular region	GO:0005201//extracellular matrix structural constituent;GO:0005509//calcium ion binding	GO:0030326//embryonic limb morphogenesis;GO:0030501//positive regulation of bone mineralization;GO:0035108//limb morphogenesis;GO:0035583//sequestering of TGFbeta in extracellular matrix;GO:0043010//camera-type eye development;GO:0045669//positive regulation of osteoblast differentiation;GO:0048048//embryonic eye morphogenesis;GO:0060346//bone trabecula formation
ENSGALG00000050240	218	89	99	149	158	154	42	55	42	46	39	61	5.13	2.94	2.25	2.92	2.72	2.98	1.03	1.23	1.02	0.92	0.78	0.98	3.15667	0.993333	-1.6681	8.79181e-13	3.19785e-11	TBX21	T-box 21 [Source:NCBI gene;Acc:100858002]	Organismal Systems;Organismal Systems;Human Diseases	Immune system;Immune system;Immune disease	ko04659//Th17 cell differentiation;ko04658//Th1 and Th2 cell differentiation;ko05321//Inflammatory bowel disease	K10166;K10166;K10166	GO:0005634//nucleus;GO:0043025//neuronal cell body	GO:0000976//transcription regulatory region sequence-specific DNA binding;GO:0001227//transcriptional repressor activity, RNA polymerase II transcription regulatory region sequence-specific binding;GO:0001228//transcriptional activator activity, RNA polymerase II transcription regulatory region sequence-specific binding;GO:0003677//DNA binding;GO:0003700//transcription factor activity, sequence-s…	GO:0000122//negative regulation of transcription from RNA polymerase II promoter;GO:0002296//T-helper 1 cell lineage commitment;GO:0006355//regulation of transcription, DNA-templated;GO:0009615//response to virus;GO:0010628//positive regulation of gene expression;GO:0030217//T cell differentiation;GO:0032703//negative regulation of interleukin-2 production;GO:0043161//proteasome-mediated ubiquiti…
ENSGALG00000002549	69	122	176	147	182	182	21	35	32	28	42	73	1.77	4.39	4.36	3.14	3.41	3.84	0.56	0.85	0.84	0.61	0.91	1.28	3.485	0.841667	-2.0498	8.92028e-13	3.23529e-11	RGS1	regulator of G-protein signaling 1 [Source:NCBI gene;Acc:424360]	-	-	-	-	GO:0005829//cytosol;GO:0031234//extrinsic component of cytoplasmic side of plasma membrane	GO:0001965//G-protein alpha-subunit binding;GO:0005096//GTPase activator activity	GO:0007165//signal transduction;GO:0007186//G-protein coupled receptor signaling pathway;GO:0008277//regulation of G-protein coupled receptor protein signaling pathway;GO:0009617//response to bacterium;GO:0043547//positive regulation of GTPase activity;GO:0061737//leukotriene signaling pathway
ENSGALG00000033171	264	164	369	681	278	319	46	69	106	65	92	117	5.23	4.58	7.08	11.26	4.03	5.21	0.96	1.3	2.17	1.1	1.55	1.59	6.23167	1.445	-2.1085	9.14141e-13	3.30603e-11	TGM4	transglutaminase 4 [Source:NCBI gene;Acc:420706]	-	-	-	-	GO:0005737//cytoplasm;GO:0005794//Golgi apparatus	GO:0003810//protein-glutamine gamma-glutamyltransferase activity	GO:0018149//peptide cross-linking
MSTRG.29979	507	430	360	585	528	505	135	129	156	197	183	365	3.33	3.97	2.29	3.2	2.53	2.73	0.93	0.81	1.06	1.1	1.02	1.64	3.00833	1.09333	-1.4602	9.26034e-13	3.33556e-11	--	-	-	-	-	-	-	-	-
ENSGALG00000005257	556	1647	1851	2372	1446	1985	292	389	313	414	521	516	11.37	47.4	36.64	40.45	21.63	33.43	6.25	7.57	6.6	7.21	9.05	7.23	31.82	7.31833	-2.1203	9.8952e-13	3.54326e-11	VCAM1	vascular cell adhesion molecule 1 [Source:NCBI gene;Acc:424467]	Human Diseases;Environmental Information Processing;Environmental Information Processing;Human Diseases;Organismal Systems;Human Diseases;Human Diseases;Environmental Information Processing;Human Diseases	Cardiovascular disease;Signal transduction;Signaling molecules and interaction;Cardiovascular disease;Immune system;Infectious disease: parasitic;Endocrine and metabolic disease;Signal transduction;Infectious disease: parasitic	ko05417//Lipid and atherosclerosis;ko04064//NF-kappa B signaling pathway;ko04514//Cell adhesion molecules;ko05418//Fluid shear stress and atherosclerosis;ko04670//Leukocyte transendothelial migration;ko05143//African trypanosomiasis;ko04933//AGE-RAGE signaling pathway in diabetic complications;ko04668//TNF signaling pathway;ko05144//Malaria	K06527;K06527;K06527;K06527;K06527;K06527;K06527;K06527;K06527	GO:0016020//membrane;GO:0016021//integral component of membrane	-	GO:0007155//cell adhesion;GO:0098609//cell-cell adhesion
ENSGALG00000011686	306	247	496	547	450	525	160	141	160	163	191	259	3.6	4.07	5.64	5.38	3.84	5.14	1.95	1.56	1.95	1.64	1.89	2.07	4.61167	1.84333	-1.323	1.04094e-12	3.70643e-11	SEMA5B	semaphorin 5B [Source:NCBI gene;Acc:424248]	-	-	-	-	GO:0016020//membrane;GO:0016021//integral component of membrane	GO:0005515//protein binding;GO:0030215//semaphorin receptor binding	GO:0030154//cell differentiation;GO:0048675//axon extension;GO:0050908//detection of light stimulus involved in visual perception;GO:0097485//neuron projection guidance;GO:1990138//neuron projection extension
MSTRG.31046	260	192	346	194	603	320	772	760	699	970	1090	692	6.2	6.42	7.97	3.84	10.49	6.28	19.23	17.21	17.16	19.65	22.02	11.27	6.86667	17.7567	1.3707	1.06532e-12	3.78795e-11	gag	XP_040505827.1 uncharacterized protein LOC121107139 [Gallus gallus]	-	-	-	-	-	-	-
MSTRG.3467	347	177	208	372	300	259	75	57	75	114	112	169	3.3	2.37	1.91	2.95	2.09	2.03	0.75	0.52	0.74	0.92	0.9	1.1	2.44167	0.821667	-1.5712	1.07444e-12	3.81502e-11	--	-	-	-	-	-	-	-	-
MSTRG.22476	7	5	5	5	7	4	50	59	30	26	13	116	0.13	0.15	0.1	0.09	0.1	0.07	1.04	1.05	0.58	0.46	0.21	1.48	0.106667	0.803333	2.9129	1.10123e-12	3.90467e-11	--	XP_035758069.1 uncharacterized protein LOC118453089 isoform X3 [Egretta garzetta]	-	-	-	-	-	-	-
MSTRG.16265	909	395	521	733	873	779	127	110	216	216	199	465	4.38	2.34	2.15	2.96	3.01	2.7	0.89	0.74	1.19	1.13	0.82	1.61	2.92333	1.06333	-1.459	1.13618e-12	4.02296e-11	--	-	-	-	-	-	-	-	-
MSTRG.24453	211	138	142	188	197	238	48	55	63	81	87	128	4.48	4.12	2.92	3.33	3.06	4.16	1.07	1.11	1.38	1.46	1.57	1.86	3.67833	1.40833	-1.3851	1.14842e-12	4.05497e-11	--	-	-	-	-	-	-	-	-
ENSGALG00000031839	460	161	293	256	487	319	772	884	582	704	658	802	16.82	8.29	10.37	7.81	13.03	9.61	29.56	30.77	21.95	21.93	20.43	20.09	10.9883	24.1217	1.1344	1.17606e-12	4.14371e-11	SUV39H1	suppressor of variegation 3-9 homolog 1 [Source:NCBI gene;Acc:112529927]	Metabolism;Metabolism	Global and overview maps;Amino acid metabolism	ko01100//Metabolic pathways;ko00310//Lysine degradation	K11419;K11419	GO:0000792//heterochromatin;GO:0005634//nucleus;GO:0005677//chromatin silencing complex;GO:0005730//nucleolus;GO:0033553//rDNA heterochromatin	GO:0008270//zinc ion binding;GO:0008757//S-adenosylmethionine-dependent methyltransferase activity;GO:0018024//histone-lysine N-methyltransferase activity;GO:0042054//histone methyltransferase activity;GO:0046974//histone methyltransferase activity (H3-K9 specific);GO:0047485//protein N-terminus binding	GO:0000122//negative regulation of transcription from RNA polymerase II promoter;GO:0000183//chromatin silencing at rDNA;GO:0006974//cellular response to DNA damage stimulus;GO:0031062//positive regulation of histone methylation;GO:0031065//positive regulation of histone deacetylation;GO:0034968//histone lysine methylation;GO:0042149//cellular response to glucose starvation;GO:0045786//negative r…
ENSGALG00000007240	1032	654	1341	1226	1259	1550	519	528	489	530	626	705	44.53	41.13	56.81	44.63	40.33	55.58	23.67	21.77	22.06	19.56	23.11	21.03	47.1683	21.8667	-1.1091	1.20577e-12	4.23389e-11	TRAIL-LIKE	TNF-related apoptosis inducing ligand-like [Source:NCBI gene;Acc:395283]	-	-	-	-	GO:0005576//extracellular region;GO:0016020//membrane	GO:0005164//tumor necrosis factor receptor binding;GO:0005515//protein binding;GO:0046872//metal ion binding	GO:0006955//immune response
MSTRG.3046	303	399	552	600	647	837	174	190	199	183	240	265	3.76	4.4	4.94	6.26	6.79	5.33	1.46	1.47	4.49	1.21	3.47	1.49	5.24667	2.265	-1.2119	1.21908e-12	4.27472e-11	--	KAI1242445.1 A disintegrin and metalloproteinase with thrombospondin motifs 5, partial [Lamprotornis superbus]	-	-	-	-	-	-	-
ENSGALG00000010397	215	145	112	185	178	227	36	59	52	68	62	108	3.75	3.56	1.89	2.69	2.27	3.26	0.66	0.98	0.94	1.01	0.92	1.29	2.90333	0.966667	-1.5866	1.251e-12	4.36851e-11	GRID2	glutamate ionotropic receptor delta type subunit 2 [Source:NCBI gene;Acc:422520]	Environmental Information Processing;Organismal Systems	Signaling molecules and interaction;Nervous system	ko04080//Neuroactive ligand-receptor interaction;ko04730//Long-term depression	K05207;K05207	GO:0005886//plasma membrane;GO:0008328//ionotropic glutamate receptor complex;GO:0016020//membrane;GO:0036477//somatodendritic compartment;GO:0043197//dendritic spine;GO:0045202//synapse;GO:0045211//postsynaptic membrane	GO:0004970//ionotropic glutamate receptor activity;GO:0005216//ion channel activity;GO:0015276//ligand-gated ion channel activity;GO:0030165//PDZ domain binding;GO:0038023//signaling receptor activity;GO:0097110//scaffold protein binding	GO:0006811//ion transport;GO:0007157//heterophilic cell-cell adhesion via plasma membrane cell adhesion molecules;GO:0010975//regulation of neuron projection development;GO:0021707//cerebellar granule cell differentiation;GO:0034613//cellular protein localization;GO:0035249//synaptic transmission, glutamatergic;GO:0043523//regulation of neuron apoptotic process;GO:0051965//positive regulation of …
MSTRG.18891	193	153	119	167	186	218	44	44	58	88	58	86	7.76	8.29	4.88	3.27	3.15	7.28	0.87	1.13	1.8	2.76	1.55	1.52	5.77167	1.605	-1.8464	1.27299e-12	4.43308e-11	--	-	-	-	-	-	-	-	-
ENSGALG00000050332	63	157	251	203	145	261	27	42	36	27	44	30	0.86	3.02	3.32	2.31	1.45	2.93	0.39	0.55	0.51	0.31	0.51	0.28	2.315	0.425	-2.4455	1.29291e-12	4.49011e-11	--	POI34480.1 hypothetical protein CIB84_001766 [Bambusicola thoracicus]	-	-	-	-	GO:0016020//membrane;GO:0016021//integral component of membrane	-	-
ENSGALG00000052052	1237	698	630	916	852	1083	275	263	275	309	293	655	23.67	18.75	11.75	14.61	11.93	17.12	5.49	4.82	5.42	5	4.72	8.59	16.305	5.67333	-1.523	1.30914e-12	4.54027e-11	C10orf90	chromosome 6 open reading frame, human C10orf90 [Source:NCBI gene;Acc:423959]	-	-	-	-	-	-	-
MSTRG.6233	230	73	119	275	207	172	28	26	48	44	50	87	1.52	0.7	0.75	1.5	0.99	0.93	0.19	0.17	0.33	0.24	0.28	0.39	1.065	0.266667	-1.9977	1.33789e-12	4.62281e-11	--	EOB07483.1 hypothetical protein Anapl_02032 [Anas platyrhynchos]	-	-	-	-	-	-	-
MSTRG.20158	156	85	96	114	134	170	18	25	36	57	47	53	1.83	1.4	1.09	1.12	1.15	1.64	0.22	0.28	0.44	0.57	0.47	0.43	1.37167	0.401667	-1.7719	1.33841e-12	4.62281e-11	--	-	-	-	-	-	-	-	-
ENSGALG00000008713	979	314	627	1020	1674	728	1886	2296	1743	2076	2253	2318	56.34	25.43	34.89	48.9	70.35	34.48	113.46	125.63	103.32	101.64	109.98	91.24	45.065	107.545	1.2549	1.40664e-12	4.83212e-11	BIRC5	baculoviral IAP repeat containing 5 [Source:NCBI gene;Acc:374078]	Human Diseases;Human Diseases;Human Diseases;Environmental Information Processing;Cellular Processes;Human Diseases;Human Diseases;Cellular Processes	Cancer: overview;Cancer: overview;Infectious disease: viral;Signal transduction;Cell growth and death;Cancer: specific types;Drug resistance: antineoplastic;Cell growth and death	ko05200//Pathways in cancer;ko05207//Chemical carcinogenesis - receptor activation;ko05161//Hepatitis B;ko04390//Hippo signaling pathway;ko04210//Apoptosis;ko05210//Colorectal cancer;ko01524//Platinum drug resistance;ko04215//Apoptosis - multiple species	K08731;K08731;K08731;K08731;K08731;K08731;K08731;K08731	-	-	-
ENSGALG00000027093	235	271	457	495	328	495	119	136	121	134	141	158	4.63	6.91	8.59	7.59	4.21	7.96	2.54	2.61	2.41	2	2.09	2.16	6.64833	2.30167	-1.5303	1.48581e-12	5.09031e-11	TLR1B	toll-like receptor 1 family member B [Source:NCBI gene;Acc:771173]	Human Diseases;Organismal Systems	Infectious disease: bacterial;Immune system	ko05152//Tuberculosis;ko04620//Toll-like receptor signaling pathway	K05398;K05398	GO:0016021//integral component of membrane	GO:0003953//NAD+ nucleosidase activity;GO:0004888//transmembrane signaling receptor activity;GO:0005515//protein binding	GO:0001817//regulation of cytokine production;GO:0002224//toll-like receptor signaling pathway;GO:0002755//MyD88-dependent toll-like receptor signaling pathway;GO:0006955//immune response;GO:0007165//signal transduction;GO:0034166//toll-like receptor 10 signaling pathway;GO:0045087//innate immune response;GO:0050729//positive regulation of inflammatory response
ENSGALG00000044811	86	90	515	950	294	253	11	17	27	17	30	16	6.31	9.3	36.6	58.16	15.79	15.29	0.85	1.19	2.04	1.06	1.87	0.8	23.575	1.30167	-4.1788	1.49133e-12	5.10233e-11	MSMB	beta-microseminoprotein-like [Source:NCBI gene;Acc:100858647]	-	-	-	-	-	-	-
MSTRG.4770	348	327	450	271	901	510	1110	1104	1069	1278	1402	1051	13.32	17.6	16.66	8.63	25.21	16.07	44.47	40.2	42.21	41.67	45.57	27.56	16.2483	40.28	1.3098	1.50266e-12	5.13196e-11	--	XP_046790381.1 uncharacterized protein LOC124417691 isoform X1 [Gallus gallus]	-	-	-	-	-	-	-
MSTRG.5677	28	12	14	23	56	32	83	75	64	83	76	81	2.47	1.51	1.22	1.65	3.59	2.32	7.62	6.24	5.78	6.18	5.64	4.87	2.12667	6.055	1.5095	1.54423e-12	5.24087e-11	--	-	-	-	-	-	-	-	-
ENSGALG00000050831	411	503	675	726	741	1052	189	245	210	279	338	324	11.93	20.54	18.94	17.56	15.72	25.1	5.72	6.75	6.29	6.88	8.32	6.44	18.2983	6.73333	-1.4423	1.55702e-12	5.27017e-11	CES1	fatty acyl-CoA hydrolase precursor, medium chain-like [Source:NCBI gene;Acc:769704]	Metabolism	Xenobiotics biodegradation and metabolism	ko00983//Drug metabolism - other enzymes	K01044	-	GO:0004104//cholinesterase activity	-
ENSGALG00000013297	193	135	373	323	416	273	524	616	518	547	645	717	6.22	5.98	11.54	8.61	9.72	7.21	17.66	18.82	17.13	14.98	17.6	15.69	8.21333	16.98	1.0478	1.59667e-12	5.38998e-11	BBOX1	gamma-butyrobetaine hydroxylase 1 [Source:NCBI gene;Acc:426932]	Metabolism;Metabolism	Global and overview maps;Amino acid metabolism	ko01100//Metabolic pathways;ko00310//Lysine degradation	K00471;K00471	GO:0005737//cytoplasm;GO:0005739//mitochondrion	GO:0005506//iron ion binding;GO:0008270//zinc ion binding;GO:0008336//gamma-butyrobetaine dioxygenase activity;GO:0016491//oxidoreductase activity;GO:0042802//identical protein binding;GO:0046872//metal ion binding;GO:0051213//dioxygenase activity	GO:0045329//carnitine biosynthetic process
ENSGALG00000039080	146	309	421	838	341	531	72	95	86	94	100	135	1.76	5.01	4.58	7.78	2.83	4.92	0.88	1.08	1.08	0.94	0.96	1.1	4.48	1.00667	-2.1539	1.65304e-12	5.55806e-11	CD44	CD44 molecule (Indian blood group) [Source:NCBI gene;Acc:395666]	Human Diseases;Human Diseases;Human Diseases;Organismal Systems;Human Diseases;Environmental Information Processing	Infectious disease: viral;Infectious disease: bacterial;Cancer: overview;Immune system;Cancer: overview;Signaling molecules and interaction	ko05169//Epstein-Barr virus infection;ko05131//Shigellosis;ko05205//Proteoglycans in cancer;ko04640//Hematopoietic cell lineage;ko05206//MicroRNAs in cancer;ko04512//ECM-receptor interaction	K06256;K06256;K06256;K06256;K06256;K06256	GO:0016021//integral component of membrane	GO:0005540//hyaluronic acid binding	GO:0007155//cell adhesion
ENSGALG00000010050	542	325	358	465	377	561	132	147	124	169	176	325	10.44	8.81	6.67	7.47	5.31	8.9	2.66	2.69	2.46	2.77	2.88	4.29	7.93333	2.95833	-1.4231	1.68834e-12	5.66175e-11	LRFN2	leucine rich repeat and fibronectin type III domain containing 2 [Source:NCBI gene;Acc:428571]	-	-	-	-	GO:0009986//cell surface	GO:0005515//protein binding	GO:0050804//modulation of synaptic transmission
MSTRG.31840	86	59	79	71	221	97	196	216	186	293	312	322	1.84	1.78	1.64	1.27	3.46	1.71	4.39	4.4	4.11	5.34	5.67	4.72	1.95	4.77167	1.291	1.71599e-12	5.74687e-11	--	XP_042685321.1 uncharacterized protein LOC122165968 [Centrocercus urophasianus]	-	-	-	-	-	-	-
ENSGALG00000054915	131	55	128	115	159	96	265	230	213	236	228	249	2.82	1.53	2.69	2.03	2.47	1.69	6.14	4.93	4.88	4.42	4.3	3.71	2.205	4.73	1.1011	1.73673e-12	5.80867e-11	CDCA8	borealin-like [Source:NCBI gene;Acc:107057183]	-	-	-	-	-	-	-
ENSGALG00000055026	414	195	215	311	259	325	71	75	80	113	107	185	4.44	2.94	2.23	2.78	2.03	2.87	0.8	0.77	0.88	1.03	0.97	1.36	2.88167	0.968333	-1.5733	1.78632e-12	5.96665e-11	RBM20	XP_015144459.1 RNA-binding protein 20 isoform X1 [Gallus gallus]	-	-	-	-	GO:0005634//nucleus	GO:0003729//mRNA binding	GO:0043484//regulation of RNA splicing;GO:0045595//regulation of cell differentiation
MSTRG.28619	119	53	49	112	96	76	8	12	13	26	24	35	1.3	0.81	0.52	1.03	0.77	0.69	0.09	0.13	0.15	0.25	0.22	0.27	0.853333	0.185	-2.2056	1.83344e-12	6.11597e-11	--	XP_040533889.1 tumor necrosis factor ligand superfamily member 18 [Gallus gallus]	-	-	-	-	-	-	-
ENSGALG00000031427	2334	1813	1614	1906	2165	2587	575	610	745	871	921	1561	20.63	22.55	13.81	14.05	13.99	18.83	5.32	5.13	6.79	6.56	6.91	9.45	17.31	6.69333	-1.3708	1.84611e-12	6.15016e-11	FMN2	formin-2-like [Source:NCBI gene;Acc:107053055]	Organismal Systems	Development and regeneration	ko04320//Dorso-ventral axis formation	K02184	-	-	-
ENSGALG00000026613	37	72	87	105	35	108	7	9	7	17	15	13	3.92	10.73	8.92	9.28	2.71	9.42	0.78	0.91	0.77	1.53	1.35	0.94	7.49667	1.04667	-2.8404	1.86774e-12	6.21402e-11	S100A4	S100 calcium binding protein A4 [Source:HGNC Symbol;Acc:HGNC:10494]	-	-	-	-	GO:0005576//extracellular region;GO:0005634//nucleus;GO:0005737//cytoplasm;GO:0048471//perinuclear region of cytoplasm	GO:0005509//calcium ion binding;GO:0042802//identical protein binding;GO:0046914//transition metal ion binding;GO:0048306//calcium-dependent protein binding;GO:0050786//RAGE receptor binding	GO:0043123//positive regulation of I-kappaB kinase/NF-kappaB signaling
ENSGALG00000008139	141	94	148	195	149	169	47	54	51	70	75	89	0.9	0.84	0.91	1.03	0.69	0.88	0.31	0.33	0.34	0.38	0.41	0.39	0.875	0.36	-1.2813	1.87492e-12	6.22975e-11	EML6	echinoderm microtubule associated protein like 6 [Source:NCBI gene;Acc:421215]	-	-	-	-	-	GO:0005515//protein binding	-
MSTRG.29170	601	349	289	831	597	454	113	120	127	187	159	312	4.47	3.73	2.16	5.37	3.16	2.75	0.93	0.96	0.97	1.46	1.09	1.68	3.60667	1.18167	-1.6098	1.93534e-12	6.42208e-11	--	-	-	-	-	-	-	-	-
ENSGALG00000010961	1209	837	818	1260	1181	1275	390	392	433	523	477	925	19.05	18.72	11.56	15.52	13.32	16.05	5.9	5.18	6.37	6.1	5.8	9.27	15.7033	6.43667	-1.2867	2.06098e-12	6.82116e-11	IGF2BP3	insulin like growth factor 2 mRNA binding protein 3 [Source:NCBI gene;Acc:420617]	-	-	-	-	GO:0000932//cytoplasmic mRNA processing body;GO:0005634//nucleus;GO:0005737//cytoplasm;GO:0005829//cytosol;GO:0010494//cytoplasmic stress granule	GO:0003676//nucleic acid binding;GO:0003723//RNA binding;GO:0003729//mRNA binding;GO:0003730//mRNA 3'-UTR binding;GO:0048027//mRNA 5'-UTR binding;GO:1990247//N6-methyladenosine-containing RNA binding	GO:0006417//regulation of translation;GO:0007399//nervous system development;GO:0010468//regulation of gene expression;GO:0051028//mRNA transport;GO:0051252//regulation of RNA metabolic process;GO:0070934//CRD-mediated mRNA stabilization
ENSGALG00000037838	2372	1114	2538	3728	3863	961	7111	5967	6963	9287	7653	7828	220.55	145.74	228.37	288.98	262.65	73.57	692.15	527.96	667.69	735.48	604.07	498.53	203.31	620.98	1.6109	2.20166e-12	7.25833e-11	ND6	NADH dehydrogenase subunit 6 [Source:NCBI gene;Acc:39116944]	Metabolism;Human Diseases;Human Diseases;Human Diseases;Human Diseases;Human Diseases;Human Diseases;Organismal Systems;Human Diseases;Human Diseases;Organismal Systems;Metabolism	Global and overview maps;Neurodegenerative disease;Neurodegenerative disease;Neurodegenerative disease;Neurodegenerative disease;Neurodegenerative disease;Neurodegenerative disease;Environmental adaptation;Cancer: overview;Cardiovascular disease;Nervous system;Energy metabolism	ko01100//Metabolic pathways;ko05022//Pathways of neurodegeneration - multiple diseases;ko05014//Amyotrophic lateral sclerosis;ko05010//Alzheimer disease;ko05016//Huntington disease;ko05020//Prion disease;ko05012//Parkinson disease;ko04714//Thermogenesis;ko05208//Chemical carcinogenesis - reactive oxygen species;ko05415//Diabetic cardiomyopathy;ko04723//Retrograde endocannabinoid signaling;ko00190…	K03884;K03884;K03884;K03884;K03884;K03884;K03884;K03884;K03884;K03884;K03884;K03884	GO:0005739//mitochondrion;GO:0005743//mitochondrial inner membrane;GO:0005747//mitochondrial respiratory chain complex I;GO:0016020//membrane;GO:0016021//integral component of membrane;GO:0031966//mitochondrial membrane;GO:0070469//respiratory chain	GO:0008137//NADH dehydrogenase (ubiquinone) activity	GO:0006120//mitochondrial electron transport, NADH to ubiquinone;GO:0032981//mitochondrial respiratory chain complex I assembly
ENSGALG00000054469	1712	1716	2615	3038	2263	2846	925	986	947	1065	1107	1582	17.19	24.12	25.31	25.35	16.6	23.46	9.72	9.4	9.79	9.07	9.39	10.88	22.005	9.70833	-1.1805	2.27062e-12	7.44694e-11	DISP1	dispatched RND transporter family member 1 [Source:NCBI gene;Acc:421333]	-	-	-	-	GO:0016021//integral component of membrane	GO:1904680//peptide transmembrane transporter activity	GO:0007225//patched ligand maturation;GO:0007368//determination of left/right symmetry;GO:0009880//embryonic pattern specification;GO:0009953//dorsal/ventral pattern formation;GO:0015833//peptide transport
ENSGALG00000009844	512	249	733	1005	472	486	101	100	176	188	154	199	17.99	12.32	24.84	29.32	12.13	14.07	3.66	3.35	6.38	5.62	4.58	4.79	18.445	4.73	-1.9633	2.42048e-12	7.90773e-11	ACTC1	actin alpha cardiac muscle 1 [Source:NCBI gene;Acc:423298]	Human Diseases;Organismal Systems;Human Diseases;Organismal Systems	Cardiovascular disease;Circulatory system;Cardiovascular disease;Circulatory system	ko05414//Dilated cardiomyopathy;ko04261//Adrenergic signaling in cardiomyocytes;ko05410//Hypertrophic cardiomyopathy;ko04260//Cardiac muscle contraction	K12314;K12314;K12314;K12314	GO:0005737//cytoplasm;GO:0005884//actin filament;GO:0030017//sarcomere;GO:0031674//I band;GO:0045202//synapse	GO:0000146//microfilament motor activity;GO:0005524//ATP binding;GO:0017022//myosin binding	GO:0030048//actin filament-based movement;GO:0030240//skeletal muscle thin filament assembly;GO:0031032//actomyosin structure organization;GO:0033275//actin-myosin filament sliding;GO:0043066//negative regulation of apoptotic process;GO:0055003//cardiac myofibril assembly;GO:0055008//cardiac muscle tissue morphogenesis;GO:0060047//heart contraction;GO:0070252//actin-mediated cell contraction
MSTRG.25783	459	370	275	411	408	459	106	118	133	200	168	235	23.06	26.16	13.37	17.22	14.99	18.99	5.58	5.64	6.89	8.56	7.17	8.09	18.965	6.98833	-1.4403	2.47115e-12	8.06289e-11	--	-	-	-	-	-	-	-	-
ENSGALG00000006037	3425	1076	2530	3136	5900	2824	5997	6611	5869	7399	7376	8190	44.64	19.73	31.91	34.07	56.23	30.3	81.82	81.99	78.89	82.14	81.61	73.11	36.1467	79.9267	1.1448	2.51619e-12	8.18916e-11	MCM2	minichromosome maintenance complex component 2 [Source:NCBI gene;Acc:416027]	Cellular Processes;Genetic Information Processing	Cell growth and death;Replication and repair	ko04110//Cell cycle;ko03030//DNA replication	K02540;K02540	GO:0000785//chromatin;GO:0005634//nucleus;GO:0005654//nucleoplasm;GO:0005664//nuclear origin of replication recognition complex;GO:0005737//cytoplasm;GO:0042555//MCM complex;GO:0071162//CMG complex	GO:0003677//DNA binding;GO:0003688//DNA replication origin binding;GO:0005524//ATP binding;GO:0019899//enzyme binding;GO:0042393//histone binding	GO:0006260//DNA replication;GO:0006268//DNA unwinding involved in DNA replication;GO:0006270//DNA replication initiation;GO:0006334//nucleosome assembly;GO:0006915//apoptotic process;GO:0032508//DNA duplex unwinding;GO:0071353//cellular response to interleukin-4;GO:0090102//cochlea development
ENSGALG00000006855	46	27	61	61	93	48	98	114	94	104	118	181	0.64	0.55	0.82	0.7	0.94	0.55	1.42	1.5	1.34	1.22	1.4	1.71	0.7	1.43167	1.0323	2.521e-12	8.19391e-11	MELTF	melanotransferrin [Source:NCBI gene;Acc:396127]	-	-	-	-	GO:0005576//extracellular region;GO:0005615//extracellular space;GO:0009986//cell surface;GO:0046658//anchored component of plasma membrane	GO:0005506//iron ion binding	GO:0006826//iron ion transport;GO:0010756//positive regulation of plasminogen activation;GO:0090091//positive regulation of extracellular matrix disassembly;GO:1900025//negative regulation of substrate adhesion-dependent cell spreading
MSTRG.3989	247	130	131	268	228	220	44	46	52	94	82	115	4.65	3.25	2.26	3.98	2.97	3.41	0.82	0.78	0.95	1.42	1.48	1.59	3.42	1.17333	-1.5434	2.59885e-12	8.4361e-11	--	-	-	-	-	-	-	-	-
ENSGALG00000017154	135	92	141	175	184	182	41	46	54	60	58	119	2.4	2.3	2.43	2.59	2.39	2.66	0.76	0.78	0.99	0.91	0.88	1.45	2.46167	0.961667	-1.356	2.77151e-12	8.93558e-11	ZC3H12C	zinc finger CCCH-type containing 12C [Source:NCBI gene;Acc:418963]	-	-	-	-	-	GO:0046872//metal ion binding	-
ENSGALG00000011153	859	845	1690	1998	1768	1900	466	522	511	575	703	784	6.84	9.46	13.02	13.27	10.3	12.46	3.88	3.95	4.19	3.9	4.75	4.27	10.8917	4.15667	-1.3897	2.77386e-12	8.93558e-11	LY75	lymphocyte antigen 75 [Source:NCBI gene;Acc:424192]	-	-	-	-	-	-	-
ENSGALG00000039116	1	0	0	6	1	1	31	40	20	15	14	65	0.13	0	0	0.44	0.08	0.1	3.06	3.51	1.93	1.2	1.08	4.16	0.125	2.49	4.3161	2.79743e-12	9.00004e-11	ARL2BP	ADP-ribosylation factor-like protein 2-binding protein [Source:NCBI gene;Acc:112533280]	-	-	-	-	-	-	-
ENSGALG00000052868	115	98	183	166	151	206	63	43	51	39	41	64	2.24	2.56	3.47	2.76	2.21	3.27	1.34	0.85	1.03	0.62	0.66	0.86	2.75167	0.893333	-1.623	2.82161e-12	9.06634e-11	PEAR1	platelet endothelial aggregation receptor 1 [Source:NCBI gene;Acc:100857779]	-	-	-	-	-	-	-
MSTRG.26211	399	144	153	352	369	278	61	38	67	99	98	123	3.62	1.84	1.35	2.67	2.45	2.08	0.58	0.33	0.63	0.77	0.76	0.77	2.335	0.64	-1.8673	2.87498e-12	9.22613e-11	--	-	-	-	-	-	-	-	-
ENSGALG00000013818	376	162	331	280	263	308	91	124	84	118	99	148	20.23	12.26	17.24	12.56	10.35	13.64	5.13	6.35	4.66	5.41	4.52	5.45	14.38	5.25333	-1.4528	2.92928e-12	9.37665e-11	CITED2	Cbp/p300 interacting transactivator with Glu/Asp rich carboxy-terminal domain 2 [Source:NCBI gene;Acc:395399]	Cellular Processes	Transport and catabolism	ko04137//Mitophagy - animal	K21361	GO:0000785//chromatin;GO:0005634//nucleus;GO:0032991//macromolecular complex	GO:0003682//chromatin binding;GO:0003713//transcription coactivator activity;GO:0003714//transcription corepressor activity;GO:0019904//protein domain specific binding;GO:0035035//histone acetyltransferase binding;GO:0046332//SMAD binding;GO:0050693//LBD domain binding;GO:0061629//RNA polymerase II sequence-specific DNA binding transcription factor binding	GO:0000122//negative regulation of transcription from RNA polymerase II promoter;GO:0001568//blood vessel development;GO:0001570//vasculogenesis;GO:0001666//response to hypoxia;GO:0001889//liver development;GO:0001944//vasculature development;GO:0002089//lens morphogenesis in camera-type eye;GO:0002244//hematopoietic progenitor cell differentiation;GO:0002521//leukocyte differentiation;GO:0003151…
ENSGALG00000010133	143	41	193	130	197	130	381	395	284	307	343	435	1.73	0.7	2.26	1.31	1.74	1.29	4.82	4.54	3.55	3.16	3.53	3.6	1.505	3.86667	1.3613	2.99071e-12	9.56121e-11	PTCH2	patched 2 [Source:NCBI gene;Acc:374187]	Human Diseases;Human Diseases;Environmental Information Processing	Cancer: overview;Cancer: specific types;Signal transduction	ko05200//Pathways in cancer;ko05217//Basal cell carcinoma;ko04340//Hedgehog signaling pathway	K11101;K11101;K11101	GO:0016021//integral component of membrane	GO:0005119//smoothened binding;GO:0008158//hedgehog receptor activity;GO:0097108//hedgehog family protein binding	GO:0001558//regulation of cell growth;GO:0001709//cell fate determination;GO:0008544//epidermis development;GO:0009957//epidermal cell fate specification;GO:0043588//skin development;GO:0045606//positive regulation of epidermal cell differentiation
ENSGALG00000016986	565	819	976	1358	1097	1639	332	386	319	373	457	525	8.27	17.01	13.87	16.59	11.82	19.79	5.11	5.42	4.85	4.62	5.68	5.29	14.5583	5.16167	-1.4959	3.13714e-12	9.99154e-11	LCP1	lymphocyte cytosolic protein 1 [Source:NCBI gene;Acc:418852]	-	-	-	-	GO:0001725//stress fiber;GO:0001726//ruffle;GO:0001891//phagocytic cup;GO:0002102//podosome;GO:0005737//cytoplasm;GO:0005829//cytosol;GO:0005884//actin filament;GO:0005886//plasma membrane;GO:0005925//focal adhesion;GO:0015629//actin cytoskeleton;GO:0030175//filopodium;GO:0032432//actin filament bundle;GO:0048471//perinuclear region of cytoplasm	GO:0005178//integrin binding;GO:0005509//calcium ion binding;GO:0005515//protein binding;GO:0051015//actin filament binding;GO:0051020//GTPase binding	GO:0002286//T cell activation involved in immune response;GO:0010737//protein kinase A signaling;GO:0016477//cell migration;GO:0022617//extracellular matrix disassembly;GO:0033157//regulation of intracellular protein transport;GO:0051017//actin filament bundle assembly;GO:0071803//positive regulation of podosome assembly
MSTRG.26253	304	189	178	271	300	313	109	104	99	111	100	185	4.55	4.02	2.6	3.4	3.28	3.9	1.7	1.48	1.52	1.42	1.28	1.89	3.625	1.54833	-1.2273	3.15119e-12	1.00237e-10	--	-	-	-	-	-	-	-	-
ENSGALG00000034325	138	113	127	163	87	127	40	32	32	40	45	51	5.07	5.94	4.7	5.17	2.42	3.9	1.55	1.14	1.19	1.24	1.42	1.27	4.53333	1.30167	-1.8002	3.26623e-12	1.03636e-10	RBFOX1	RNA binding protein, fox-1 homolog 1 [Source:NCBI gene;Acc:416645]	-	-	-	-	GO:0005634//nucleus;GO:0005737//cytoplasm;GO:0005802//trans-Golgi network;GO:0010494//cytoplasmic stress granule;GO:0097165//nuclear stress granule	GO:0003676//nucleic acid binding;GO:0003723//RNA binding;GO:0003730//mRNA 3'-UTR binding;GO:0008022//protein C-terminus binding	GO:0000381//regulation of alternative mRNA splicing, via spliceosome;GO:0043484//regulation of RNA splicing;GO:0050885//neuromuscular process controlling balance;GO:2001014//regulation of skeletal muscle cell differentiation
ENSGALG00000004249	280	206	220	304	302	323	109	86	132	135	148	167	5.06	5.23	3.88	4.82	3.99	4.8	2.17	1.5	2.46	2.22	2.52	2.09	4.63	2.16	-1.1	3.33415e-12	1.05638e-10	GRHL3	grainyhead like transcription factor 3 [Source:NCBI gene;Acc:419695]	-	-	-	-	GO:0005634//nucleus;GO:0005654//nucleoplasm	GO:0000978//RNA polymerase II core promoter proximal region sequence-specific DNA binding;GO:0000981//RNA polymerase II transcription factor activity, sequence-specific DNA binding;GO:0001228//transcriptional activator activity, RNA polymerase II transcription regulatory region sequence-specific binding;GO:0031490//chromatin DNA binding;GO:0043565//sequence-specific DNA binding	GO:0001736//establishment of planar polarity;GO:0001843//neural tube closure;GO:0007389//pattern specification process;GO:0007398//ectoderm development;GO:0007417//central nervous system development;GO:0008544//epidermis development;GO:0010467//gene expression;GO:0010628//positive regulation of gene expression;GO:0032956//regulation of actin cytoskeleton organization;GO:0042060//wound healing;GO:…
ENSGALG00000001273	298	101	180	110	135	211	33	19	36	51	34	69	11.65	5.55	6.81	3.58	3.86	6.79	1.35	0.71	1.45	1.7	1.13	1.85	6.37333	1.365	-2.2231	3.33765e-12	1.05638e-10	C2CD4C	C2 calcium dependent domain containing 4C [Source:NCBI gene;Acc:428334]	-	-	-	-	GO:0005829//cytosol	-	-
ENSGALG00000007324	2334	1560	1489	1502	1646	2173	563	488	591	710	685	1248	46.05	43.31	28.49	24.7	23.81	35.29	11.64	9.17	12.07	12.02	11.56	16.95	33.6083	12.235	-1.4578	3.3941e-12	1.07023e-10	TP63	tumor protein p63 [Source:NCBI gene;Acc:374269]	Human Diseases;Environmental Information Processing;Cellular Processes	Cancer: overview;Signal transduction;Cell growth and death	ko05206//MicroRNAs in cancer;ko04391//Hippo signaling pathway - fly;ko04214//Apoptosis - fly	K10149;K10149;K10149	GO:0000785//chromatin;GO:0005634//nucleus;GO:0005654//nucleoplasm;GO:0005737//cytoplasm	GO:0000976//transcription regulatory region sequence-specific DNA binding;GO:0000978//RNA polymerase II core promoter proximal region sequence-specific DNA binding;GO:0000981//RNA polymerase II transcription factor activity, sequence-specific DNA binding;GO:0001228//transcriptional activator activity, RNA polymerase II transcription regulatory region sequence-specific binding;GO:0002039//p53 bind…	GO:0000122//negative regulation of transcription from RNA polymerase II promoter;GO:0001501//skeletal system development;GO:0001736//establishment of planar polarity;GO:0001738//morphogenesis of a polarized epithelium;GO:0002064//epithelial cell development;GO:0006338//chromatin remodeling;GO:0006355//regulation of transcription, DNA-templated;GO:0006357//regulation of transcription from RNA poly…
ENSGALG00000033618	2113	1330	2093	2029	2110	2520	770	811	934	1160	1137	1643	12.87	11.41	12.36	10.29	9.41	12.63	4.92	4.71	5.87	6.02	5.89	6.86	11.495	5.71167	-1.009	3.3983e-12	1.07023e-10	MYO9A	myosin IXA [Source:NCBI gene;Acc:101748321]	-	-	-	-	GO:0016459//myosin complex	GO:0003774//motor activity;GO:0005096//GTPase activator activity;GO:0005515//protein binding;GO:0005524//ATP binding	GO:0007165//signal transduction;GO:0034329//cell junction assembly;GO:0035556//intracellular signal transduction;GO:0043547//positive regulation of GTPase activity;GO:0045198//establishment of epithelial cell apical/basal polarity
MSTRG.6676	193	101	112	204	167	153	37	29	47	63	57	92	2.44	1.85	1.41	2.14	1.59	1.64	0.62	0.48	0.75	0.73	0.61	0.93	1.845	0.686667	-1.4259	3.42322e-12	1.07541e-10	--	PKU36104.1 hypothetical protein llap_13592 [Limosa lapponica baueri]	-	-	-	-	-	-	-
ENSGALG00000002192	314	688	536	680	686	1091	138	166	156	214	242	292	3	9.21	4.95	5.42	4.8	8.59	1.39	1.52	1.56	1.75	1.96	1.9	5.995	1.68	-1.8353	3.50424e-12	1.0995e-10	PTPRC	protein tyrosine phosphatase, receptor type C [Source:NCBI gene;Acc:386580]	Human Diseases;Organismal Systems;Environmental Information Processing;Organismal Systems;Human Diseases	Infectious disease: bacterial;Immune system;Signaling molecules and interaction;Immune system;Immune disease	ko05132//Salmonella infection;ko04666//Fc gamma R-mediated phagocytosis;ko04514//Cell adhesion molecules;ko04660//T cell receptor signaling pathway;ko05340//Primary immunodeficiency	K06478;K06478;K06478;K06478;K06478	GO:0005886//plasma membrane;GO:0005925//focal adhesion;GO:0009897//external side of plasma membrane;GO:0009986//cell surface;GO:0032059//bleb;GO:0045121//membrane raft;GO:0071944//cell periphery;GO:0098857//membrane microdomain	GO:0004725//protein tyrosine phosphatase activity;GO:0005102//receptor binding;GO:0005515//protein binding;GO:0008201//heparin binding;GO:0016791//phosphatase activity;GO:0019901//protein kinase binding;GO:0030506//ankyrin binding;GO:0030507//spectrin binding;GO:0043395//heparan sulfate proteoglycan binding	GO:0001779//natural killer cell differentiation;GO:0001915//negative regulation of T cell mediated cytotoxicity;GO:0001916//positive regulation of T cell mediated cytotoxicity;GO:0001960//negative regulation of cytokine-mediated signaling pathway;GO:0002244//hematopoietic progenitor cell differentiation;GO:0002639//positive regulation of immunoglobulin production;GO:0002711//positive regulation o…
ENSGALG00000005849	827	650	1148	1058	839	1210	402	392	386	455	402	536	55.59	61.48	74.67	59.24	41.23	66.92	28.29	25.08	26.76	26.04	22.94	24.67	59.855	25.63	-1.2236	3.5678e-12	1.1153e-10	PPDPF	pancreatic progenitor cell differentiation and proliferation factor [Source:NCBI gene;Acc:419245]	-	-	-	-	-	-	GO:0007275//multicellular organism development;GO:0030154//cell differentiation
ENSGALG00000015399	41	95	169	122	206	157	460	504	396	406	428	348	1.09	3.56	4.36	2.71	4.02	3.45	12.84	12.79	10.89	9.22	9.69	6.36	3.19833	10.2983	1.687	3.6582e-12	1.13795e-10	FUT10	fucosyltransferase 10 [Source:NCBI gene;Acc:395073]	-	-	-	-	GO:0000139//Golgi membrane;GO:0005654//nucleoplasm;GO:0005783//endoplasmic reticulum;GO:0005794//Golgi apparatus;GO:0016020//membrane	GO:0008417//fucosyltransferase activity;GO:0046920//alpha-(1->3)-fucosyltransferase activity	GO:0006486//protein glycosylation
ENSGALG00000054253	685	500	397	762	671	645	166	185	186	240	262	459	9.36	9.62	5.25	8.69	6.7	7.26	2.37	2.41	2.63	2.79	3.05	4.3	7.81333	2.925	-1.4175	3.7102e-12	1.15271e-10	ABCA13	XP_025003502.1 ATP-binding cassette sub-family A member 13 [Gallus gallus]	Environmental Information Processing	Membrane transport	ko02010//ABC transporters	K05647	-	-	-
MSTRG.22165	656	260	334	627	584	540	124	126	163	232	191	305	4.66	2.6	2.3	3.72	3.04	3.16	0.92	0.85	1.2	1.41	1.15	1.49	3.24667	1.17	-1.4725	3.79257e-12	1.17112e-10	--	-	-	-	-	-	-	-	-
ENSGALG00000036796	713	227	501	431	880	632	1145	1223	986	1101	1122	1325	24.54	10.98	16.66	12.35	22.11	17.94	41.29	40.09	35.02	32.26	32.81	31.26	17.43	35.455	1.0244	3.838e-12	1.18371e-10	HYLS1	HYLS1, centriolar and ciliogenesis associated [Source:NCBI gene;Acc:768796]	-	-	-	-	GO:0005634//nucleus;GO:0005737//cytoplasm;GO:0005813//centrosome;GO:0005829//cytosol;GO:0005886//plasma membrane	-	-
ENSGALG00000007508	160	103	226	257	136	242	51	66	57	56	64	81	3.35	3.05	4.57	4.44	2.09	4.12	1.14	1.31	1.25	1.02	1.12	1.18	3.60333	1.17	-1.6228	3.89932e-12	1.20116e-10	HPSE2	heparanase 2 (inactive) [Source:NCBI gene;Acc:423834]	Metabolism;Human Diseases;Metabolism	Global and overview maps;Cancer: overview;Glycan biosynthesis and metabolism	ko01100//Metabolic pathways;ko05205//Proteoglycans in cancer;ko00531//Glycosaminoglycan degradation	K07965;K07965;K07965	GO:0016020//membrane;GO:0031012//extracellular matrix	GO:0016798//hydrolase activity, acting on glycosyl bonds;GO:0043395//heparan sulfate proteoglycan binding	GO:0008284//positive regulation of cell proliferation;GO:0030198//extracellular matrix organization
MSTRG.23776	584	287	285	611	529	505	106	152	124	180	179	324	7.7	5.33	3.64	6.72	5.1	5.49	1.46	1.91	1.69	2.02	2	2.93	5.66333	2.00167	-1.5004	3.92073e-12	1.20483e-10	--	KFP52635.1 hypothetical protein N323_03669, partial [Cathartes aura]	-	-	-	-	-	-	-
MSTRG.22006	220	148	143	173	202	267	40	43	57	80	82	120	1.27	1.2	0.8	0.83	0.85	1.27	0.24	0.24	0.34	0.39	0.4	0.47	1.03667	0.346667	-1.5803	4.0326e-12	1.23487e-10	--	-	-	-	-	-	-	-	-
MSTRG.30637	45	19	40	52	70	43	131	131	88	107	77	126	2.41	1.43	2.07	2.32	2.74	1.9	7.35	6.68	4.86	4.88	3.5	4.62	2.145	5.315	1.3091	4.03309e-12	1.23487e-10	--	XP_031465525.1 elongator complex protein 5 [Phasianus colchicus]	-	-	-	-	-	-	-
MSTRG.25717	685	668	365	838	662	835	170	180	212	243	227	426	12.61	17.27	6.5	12.84	8.93	12.62	3.27	3.17	4.04	3.82	3.56	5.36	11.795	3.87	-1.6078	4.07736e-12	1.24692e-10	--	-	-	-	-	-	-	-	-
MSTRG.17876	893	682	530	1011	868	971	275	324	341	382	366	597	17.44	18.74	10.02	16.46	12.4	15.61	5.62	6.02	6.87	6.35	6.07	7.99	15.1117	6.48667	-1.2201	4.09432e-12	1.25059e-10	--	-	-	-	-	-	-	-	-
ENSGALG00000005616	200	140	369	310	228	321	74	78	86	76	105	93	5.63	5.54	10.05	7.27	4.69	7.44	2.18	2.09	2.5	1.82	2.51	1.79	6.77	2.14833	-1.6559	4.11519e-12	1.25479e-10	ARSI	arylsulfatase family member I [Source:NCBI gene;Acc:427639]	-	-	-	-	-	GO:0003824//catalytic activity;GO:0008484//sulfuric ester hydrolase activity	-
ENSGALG00000035217	218	176	133	253	195	194	57	63	56	56	82	121	5.28	6	3.12	5.11	3.45	3.87	1.45	1.45	1.4	1.16	1.69	2.01	4.47167	1.52667	-1.5504	4.12372e-12	1.25479e-10	EYS	XP_015140331.1 protein eyes shut homolog isoform X1 [Gallus gallus]	-	-	-	-	-	GO:0005509//calcium ion binding	-
ENSGALG00000041927	295	115	214	190	344	184	522	539	422	458	431	519	7.19	3.95	5.05	3.86	6.14	3.69	13.33	12.51	10.61	9.51	8.92	8.67	4.98	10.5917	1.0887	4.12786e-12	1.25479e-10	FZD9	frizzled class receptor 9 [Source:NCBI gene;Acc:373886]	Human Diseases;Human Diseases;Human Diseases;Human Diseases;Human Diseases;Human Diseases;Environmental Information Processing;Environmental Information Processing;Environmental Information Processing;Human Diseases;Human Diseases;Human Diseases;Cellular Processes;Organismal Systems;Human Diseases	Cancer: overview;Neurodegenerative disease;Infectious disease: viral;Neurodegenerative disease;Cancer: overview;Cancer: specific types;Signal transduction;Signal transduction;Signal transduction;Endocrine and metabolic disease;Cancer: specific types;Cancer: specific types;Cellular community - eukaryotes;Endocrine system;Cancer: specific types	ko05200//Pathways in cancer;ko05022//Pathways of neurodegeneration - multiple diseases;ko05165//Human papillomavirus infection;ko05010//Alzheimer disease;ko05205//Proteoglycans in cancer;ko05225//Hepatocellular carcinoma;ko04310//Wnt signaling pathway;ko04390//Hippo signaling pathway;ko04150//mTOR signaling pathway;ko04934//Cushing syndrome;ko05226//Gastric cancer;ko05224//Breast cancer;ko04550//…	K02842;K02842;K02842;K02842;K02842;K02842;K02842;K02842;K02842;K02842;K02842;K02842;K02842;K02842;K02842	GO:0005737//cytoplasm;GO:0005886//plasma membrane;GO:0009986//cell surface;GO:0016020//membrane;GO:0016021//integral component of membrane;GO:0031527//filopodium membrane;GO:0048471//perinuclear region of cytoplasm	GO:0004888//transmembrane signaling receptor activity;GO:0005515//protein binding;GO:0017147//Wnt-protein binding;GO:0042803//protein homodimerization activity;GO:0042813//Wnt-activated receptor activity;GO:0046982//protein heterodimerization activity	GO:0001503//ossification;GO:0007166//cell surface receptor signaling pathway;GO:0007405//neuroblast proliferation;GO:0007611//learning or memory;GO:0030183//B cell differentiation;GO:0030501//positive regulation of bone mineralization;GO:0043524//negative regulation of neuron apoptotic process;GO:0051726//regulation of cell cycle;GO:0090263//positive regulation of canonical Wnt signaling pathway;…
ENSGALG00000031656	104	115	81	116	103	146	25	18	40	32	33	53	2	3.78	1.64	1.88	1.54	2.51	0.55	0.35	0.79	0.54	0.48	0.68	2.225	0.565	-1.9775	4.29391e-12	1.2944e-10	EYA4	EYA transcriptional coactivator and phosphatase 4 [Source:NCBI gene;Acc:395716]	-	-	-	-	-	GO:0004725//protein tyrosine phosphatase activity	GO:0007275//multicellular organism development;GO:0007605//sensory perception of sound
ENSGALG00000010870	9222	5654	11189	11384	12208	9194	3470	4797	4266	4223	4882	7177	262.06	226.06	307.7	269.7	253.67	215.1	103.22	129.72	125.02	102.21	117.77	139.69	255.715	119.605	-1.0963	4.35595e-12	1.30844e-10	JUN	Jun proto-oncogene, AP-1 transcription factor subunit [Source:NCBI gene;Acc:424673]	Human Diseases;Human Diseases;Human Diseases;Human Diseases;Environmental Information Processing;Human Diseases;Human Diseases;Human Diseases;Environmental Information Processing;Human Diseases;Cellular Processes;Human Diseases;Human Diseases;Human Diseases;Human Diseases;Human Diseases;Cellular Processes;Human Diseases;Human Diseases;Human Diseases;Organismal Systems;Organismal Systems;Environme…	Cancer: overview;Infectious disease: viral;Infectious disease: viral;Infectious disease: bacterial;Signal transduction;Infectious disease: bacterial;Infectious disease: bacterial;Infectious disease: bacterial;Signal transduction;Infectious disease: viral;Cellular community - eukaryotes;Infectious disease: viral;Cardiovascular disease;Cancer: overview;Cancer: overview;Infectious disease: viral;Cel…	ko05200//Pathways in cancer;ko05169//Epstein-Barr virus infection;ko05171//Coronavirus disease - COVID-19;ko05130//Pathogenic Escherichia coli infection;ko04010//MAPK signaling pathway;ko05132//Salmonella infection;ko05135//Yersinia infection;ko05131//Shigellosis;ko04024//cAMP signaling pathway;ko05166//Human T-cell leukemia virus 1 infection;ko04510//Focal adhesion;ko05170//Human immunodeficienc…	K04448;K04448;K04448;K04448;K04448;K04448;K04448;K04448;K04448;K04448;K04448;K04448;K04448;K04448;K04448;K04448;K04448;K04448;K04448;K04448;K04448;K04448;K04448;K04448;K04448;K04448;K04448;K04448;K04448;K04448;K04448;K04448;K04448;K04448;K04448;K04448;K04448;K04448;K04448;K04448;K04448;K04448;K04448;K04448;K04448;K04448;K04448;K04448;K04448;K04448;K04448;K04448;K04448;K04448;K04448;K04448;K04448;…	GO:0000791//euchromatin;GO:0005634//nucleus;GO:0005654//nucleoplasm;GO:0005667//transcription factor complex;GO:0005886//plasma membrane;GO:0017053//transcriptional repressor complex;GO:0035976//AP1 complex;GO:0090575//RNA polymerase II transcription factor complex	GO:0000976//transcription regulatory region sequence-specific DNA binding;GO:0000978//RNA polymerase II core promoter proximal region sequence-specific DNA binding;GO:0000981//RNA polymerase II transcription factor activity, sequence-specific DNA binding;GO:0001227//transcriptional repressor activity, RNA polymerase II transcription regulatory region sequence-specific binding;GO:0001228//transcri…	GO:0000122//negative regulation of transcription from RNA polymerase II promoter;GO:0001525//angiogenesis;GO:0001774//microglial cell activation;GO:0001889//liver development;GO:0001938//positive regulation of endothelial cell proliferation;GO:0003151//outflow tract morphogenesis;GO:0006355//regulation of transcription, DNA-templated;GO:0006357//regulation of transcription from RNA polymerase II …
ENSGALG00000009488	20	31	62	57	43	35	2	5	9	1	5	4	0.46	1	1.37	1.08	0.72	0.66	0.05	0.11	0.21	0.02	0.1	0.06	0.881667	0.0916667	-3.2658	4.51259e-12	1.35228e-10	LRRN3	leucine rich repeat neuronal 3 [Source:NCBI gene;Acc:770169]	-	-	-	-	-	GO:0005515//protein binding	GO:0051965//positive regulation of synapse assembly
ENSGALG00000017362	87	93	113	184	155	182	45	53	41	47	53	52	3.01	4.58	3.73	5.01	3.92	4.98	1.61	1.57	1.37	1.34	1.33	1.25	4.205	1.41167	-1.5747	4.55245e-12	1.36262e-10	HAVCR1	hepatitis A virus cellular receptor 1 [Source:NCBI gene;Acc:416249]	-	-	-	-	-	-	-
MSTRG.21270	37	64	90	109	52	99	11	10	18	16	19	16	1.26	4.16	3.87	3.53	1.56	3.69	0.43	0.38	0.66	0.47	0.61	0.37	3.01167	0.486667	-2.6296	4.59219e-12	1.37127e-10	--	XP_046790075.1 platelet glycoprotein VI-like [Gallus gallus]	-	-	-	-	-	-	-
MSTRG.11677	361	322	197	413	387	417	83	109	126	159	126	200	5.67	7.12	3	5.41	4.45	5.4	1.37	1.63	2.04	2.13	1.68	2.15	5.175	1.83333	-1.4971	4.85008e-12	1.44318e-10	--	-	-	-	-	-	-	-	-
MSTRG.2738	123	121	68	155	137	104	24	21	29	41	46	42	1.77	2.45	0.95	1.86	1.44	1.23	0.36	0.29	0.43	0.5	0.56	0.41	1.61667	0.425	-1.9275	4.91236e-12	1.45915e-10	--	-	-	-	-	-	-	-	-
MSTRG.24563	0	0	0	0	0	1	15	20	20	18	6	57	0	0	0	0	0	0.02	0.46	0.56	0.61	0.45	0.15	1.16	0.00333333	0.565	7.4051	5.0176e-12	1.48779e-10	--	-	-	-	-	-	-	-	-
MSTRG.6805	68	55	41	98	101	62	17	7	20	20	20	22	1.47	1.66	0.82	1.74	1.57	1.07	0.39	0.14	0.44	0.37	0.37	0.33	1.38833	0.34	-2.0297	5.04195e-12	1.49326e-10	--	-	-	-	-	-	-	-	-
ENSGALG00000005102	405	221	378	514	362	383	145	174	145	161	153	247	7.22	5.5	6.48	7.59	4.69	5.58	2.69	2.93	2.65	2.43	2.3	2.99	6.17667	2.665	-1.2127	5.07599e-12	1.50159e-10	CDH4	cadherin 4 [Source:NCBI gene;Acc:419222]	Environmental Information Processing	Signaling molecules and interaction	ko04514//Cell adhesion molecules	K06797	GO:0005886//plasma membrane;GO:0005887//integral component of plasma membrane;GO:0016020//membrane	GO:0005509//calcium ion binding	GO:0007155//cell adhesion;GO:0007156//homophilic cell adhesion via plasma membrane adhesion molecules;GO:0007157//heterophilic cell-cell adhesion via plasma membrane cell adhesion molecules;GO:0007411//axon guidance;GO:0045773//positive regulation of axon extension;GO:0098609//cell-cell adhesion
ENSGALG00000015826	20	26	35	24	47	35	75	88	62	75	76	82	0.87	1.59	1.47	0.87	1.49	1.25	3.41	3.64	2.78	2.78	2.81	2.44	1.25667	2.97667	1.2441	5.22183e-12	1.54294e-10	HTR1E	5-hydroxytryptamine receptor 1E [Source:NCBI gene;Acc:771973]	Environmental Information Processing;Environmental Information Processing;Organismal Systems;Organismal Systems	Signaling molecules and interaction;Signal transduction;Nervous system;Sensory system	ko04080//Neuroactive ligand-receptor interaction;ko04024//cAMP signaling pathway;ko04726//Serotonergic synapse;ko04742//Taste transduction	K04153;K04153;K04153;K04153	GO:0005887//integral component of plasma membrane;GO:0016020//membrane;GO:0016021//integral component of membrane;GO:0030425//dendrite;GO:0045202//synapse	GO:0004930//G-protein coupled receptor activity;GO:0004993//G-protein coupled serotonin receptor activity;GO:0030594//neurotransmitter receptor activity;GO:0051378//serotonin binding	GO:0007165//signal transduction;GO:0007186//G-protein coupled receptor signaling pathway;GO:0007187//G-protein coupled receptor signaling pathway, coupled to cyclic nucleotide second messenger;GO:0007193//adenylate cyclase-inhibiting G-protein coupled receptor signaling pathway;GO:0007198//adenylate cyclase-inhibiting serotonin receptor signaling pathway;GO:0007268//synaptic transmission
ENSGALG00000036566	2204	1444	3139	4425	2147	2377	676	741	840	948	915	1439	25.35	23.37	34.94	42.43	18.06	22.51	8.14	8.11	9.96	9.29	8.93	11.34	27.7767	9.295	-1.5793	5.28638e-12	1.55838e-10	ARHGAP20	Rho GTPase activating protein 20-like [Source:NCBI gene;Acc:422171]	-	-	-	-	-	-	GO:0007165//signal transduction
ENSGALG00000002742	472	215	347	634	448	463	137	157	132	178	150	303	6.44	3.97	4.42	6.88	4.27	5.1	1.76	1.93	1.73	1.95	1.64	2.68	5.18	1.94833	-1.4107	5.33075e-12	1.56963e-10	TMEM132B	transmembrane protein 132B [Source:NCBI gene;Acc:416810]	-	-	-	-	GO:0016020//membrane;GO:0016021//integral component of membrane	-	-
ENSGALG00000040857	29	15	35	31	47	36	94	113	64	79	100	69	0.19	0.14	0.23	0.17	0.23	0.2	0.66	0.73	0.44	0.45	0.57	0.32	0.193333	0.528333	1.4504	5.37264e-12	1.58013e-10	TECTA	tectorin alpha [Source:NCBI gene;Acc:395686]	-	-	-	-	GO:0005576//extracellular region;GO:0031012//extracellular matrix	GO:0005201//extracellular matrix structural constituent;GO:0005515//protein binding	GO:0007160//cell-matrix adhesion;GO:0007605//sensory perception of sound
ENSGALG00000028304	93	190	255	283	169	318	37	59	48	64	64	74	1.04	2.98	2.76	2.63	1.38	2.92	0.43	0.63	0.55	0.61	0.61	0.57	2.285	0.566667	-2.0116	5.61986e-12	1.64901e-10	MMR1L4	macrophage mannose receptor 1-like 4 [Source:NCBI gene;Acc:771888]	Human Diseases;Cellular Processes	Infectious disease: bacterial;Transport and catabolism	ko05152//Tuberculosis;ko04145//Phagosome	K06560;K06560	-	-	-
ENSGALG00000003709	1797	1851	2544	3003	2406	2867	827	1063	986	1245	1311	1553	31.6	45.98	43	43.13	30.23	41.31	15.01	17.58	17.51	18.26	19.17	18.29	39.2083	17.6367	-1.1526	5.7505e-12	1.67764e-10	PLAT	plasminogen activator, tissue [Source:NCBI gene;Acc:426791]	Human Diseases;Environmental Information Processing;Human Diseases;Human Diseases;Organismal Systems	Cancer: overview;Signal transduction;Cardiovascular disease;Cancer: specific types;Immune system	ko05202//Transcriptional misregulation in cancer;ko04371//Apelin signaling pathway;ko05418//Fluid shear stress and atherosclerosis;ko05215//Prostate cancer;ko04610//Complement and coagulation cascades	K01343;K01343;K01343;K01343;K01343	GO:0005576//extracellular region;GO:0005615//extracellular space;GO:0005737//cytoplasm;GO:0009986//cell surface;GO:0030141//secretory granule;GO:0045177//apical part of cell;GO:0097180//serine protease inhibitor complex	GO:0004252//serine-type endopeptidase activity;GO:0005102//receptor binding;GO:0051219//phosphoprotein binding	GO:0001666//response to hypoxia;GO:0006508//proteolysis;GO:0014909//smooth muscle cell migration;GO:0031639//plasminogen activation;GO:0045861//negative regulation of proteolysis;GO:0048008//platelet-derived growth factor receptor signaling pathway
MSTRG.22255	178	99	64	170	131	110	20	25	19	36	17	64	4.44	3.48	1.55	3.54	2.39	2.26	0.52	0.59	0.49	0.77	0.36	1.09	2.94333	0.636667	-2.2088	5.84035e-12	1.70189e-10	--	-	-	-	-	-	-	-	-
ENSGALG00000006834	6	4	9	6	23	8	33	45	38	42	51	32	0.22	0.21	0.32	0.18	0.61	0.24	1.26	1.56	1.43	1.3	1.58	0.8	0.296667	1.32167	2.1554	5.89028e-12	1.71447e-10	CPB1	carboxypeptidase B1 [Source:NCBI gene;Acc:424888]	Organismal Systems;Organismal Systems	Digestive system;Digestive system	ko04972//Pancreatic secretion;ko04974//Protein digestion and absorption	K01291;K01291	-	GO:0004180//carboxypeptidase activity;GO:0004181//metallocarboxypeptidase activity;GO:0008270//zinc ion binding	GO:0006508//proteolysis
ENSGALG00000004758	87	80	197	197	130	138	40	25	25	25	35	65	1.6	2.07	3.5	3.01	1.74	2.08	0.77	0.44	0.47	0.39	0.55	0.82	2.33333	0.573333	-2.0249	6.22102e-12	1.80246e-10	KCNB1	potassium voltage-gated channel subfamily B member 1 [Source:NCBI gene;Acc:428146]	-	-	-	-	GO:0005886//plasma membrane;GO:0008076//voltage-gated potassium channel complex;GO:0016020//membrane;GO:0016021//integral component of membrane	GO:0005216//ion channel activity;GO:0005249//voltage-gated potassium channel activity;GO:0005251//delayed rectifier potassium channel activity;GO:0005515//protein binding;GO:0044325//ion channel binding	GO:0001508//action potential;GO:0006811//ion transport;GO:0006813//potassium ion transport;GO:0051260//protein homooligomerization;GO:0055085//transmembrane transport;GO:0071805//potassium ion transmembrane transport;GO:0090314//positive regulation of protein targeting to membrane
ENSGALG00000015193	1579	2829	6625	7137	2704	3978	763	867	865	845	1032	1306	18.22	45.93	73.99	68.67	22.82	37.79	9.22	9.52	10.3	8.31	10.11	10.32	44.57	9.63	-2.2105	6.26438e-12	1.81089e-10	CCDC80	coiled-coil domain containing 80 [Source:NCBI gene;Acc:395074]	-	-	-	-	-	-	-
MSTRG.27487	227	265	136	287	175	205	33	35	44	55	65	113	7.69	12.63	4.46	8.1	4.33	5.72	1.17	1.13	1.54	1.59	1.87	2.62	7.155	1.65333	-2.1136	6.35821e-12	1.83592e-10	--	KAJ7419990.1 hypothetical protein WISP_50763 [Willisornis vidua]	-	-	-	-	-	-	-
MSTRG.11899	2636	1495	1471	2573	2671	2669	573	670	808	1220	1076	1430	13.07	10.43	7.06	10.64	9.69	10.9	2.97	3.16	4.13	5.15	4.53	4.85	10.2983	4.13167	-1.3176	6.45098e-12	1.85847e-10	--	KAF2983937.1 hypothetical protein EK904_005296 [Melospiza melodia maxima]	-	-	-	-	-	-	-
ENSGALG00000010375	35	16	69	20	155	52	255	276	191	278	286	245	1.61	1.03	3.07	0.77	5.21	1.97	12.27	12.07	9.05	10.88	11.16	7.71	2.27667	10.5233	2.2086	6.538e-12	1.87714e-10	SLC30A2	solute carrier family 30 member 2 [Source:NCBI gene;Acc:425575]	-	-	-	-	GO:0005737//cytoplasm;GO:0005770//late endosome;GO:0005886//plasma membrane;GO:0016020//membrane;GO:0016021//integral component of membrane;GO:0043231//intracellular membrane-bounded organelle	GO:0005385//zinc ion transmembrane transporter activity;GO:0008324//cation transmembrane transporter activity;GO:0042802//identical protein binding	GO:0006811//ion transport;GO:0006812//cation transport;GO:0006829//zinc II ion transport;GO:0010043//response to zinc ion;GO:0055085//transmembrane transport;GO:0061088//regulation of sequestering of zinc ion;GO:0061090//positive regulation of sequestering of zinc ion;GO:0071577//zinc II ion transmembrane transport
MSTRG.7896	201	103	107	250	199	155	17	25	35	47	46	99	2.98	2.17	1.54	3.06	2.15	1.88	0.25	0.33	0.54	0.6	0.58	0.98	2.29667	0.546667	-2.0708	7.21326e-12	2.06633e-10	--	-	-	-	-	-	-	-	-
ENSGALG00000023379	121	261	293	293	235	376	48	89	57	59	89	66	2.47	7.5	5.79	4.99	3.51	6.32	1.03	1.73	1.2	1.03	1.54	0.92	5.09667	1.24167	-2.0373	7.40873e-12	2.11547e-10	F2RL2	coagulation factor II thrombin receptor like 2 [Source:NCBI gene;Acc:768449]	Environmental Information Processing;Organismal Systems	Signaling molecules and interaction;Immune system	ko04080//Neuroactive ligand-receptor interaction;ko04610//Complement and coagulation cascades	K04235;K04235	GO:0016021//integral component of membrane;GO:0016324//apical plasma membrane;GO:0032991//macromolecular complex	GO:0004930//G-protein coupled receptor activity;GO:0015057//thrombin receptor activity	GO:0007186//G-protein coupled receptor signaling pathway;GO:0007596//blood coagulation;GO:0070493//thrombin receptor signaling pathway
ENSGALG00000037665	713	272	618	456	1076	688	1241	1204	1073	1319	1341	1453	19.19	9.91	15.79	10.16	21.23	15.1	35.12	30.9	29.85	30.36	30.78	27.02	15.23	30.6717	1.01	7.41623e-12	2.11547e-10	LMBR1L	limb development membrane protein 1 like [Source:NCBI gene;Acc:107055406]	-	-	-	-	GO:0005789//endoplasmic reticulum membrane;GO:0005886//plasma membrane;GO:0005887//integral component of plasma membrane	GO:0004888//transmembrane signaling receptor activity	GO:0006898//receptor-mediated endocytosis;GO:0007165//signal transduction;GO:0030217//T cell differentiation;GO:0042098//T cell proliferation;GO:0060218//hematopoietic stem cell differentiation;GO:0070231//T cell apoptotic process;GO:0090090//negative regulation of canonical Wnt signaling pathway
ENSGALG00000017005	370	443	936	790	668	931	222	219	187	226	251	342	7	15.28	18.49	12.17	8.97	16.31	4.35	3.84	3.7	3.77	4.21	4.52	13.0367	4.065	-1.6812	7.43753e-12	2.11861e-10	CAB39L	calcium binding protein 39 like [Source:NCBI gene;Acc:418865]	Environmental Information Processing;Environmental Information Processing	Signal transduction;Signal transduction	ko04150//mTOR signaling pathway;ko04152//AMPK signaling pathway	K08272;K08272	-	-	-
MSTRG.27708	220	118	79	236	165	163	22	32	46	45	57	71	4.32	3.26	1.49	3.86	2.29	2.73	0.46	0.66	0.87	0.74	0.92	0.95	2.99167	0.766667	-1.9643	7.63324e-12	2.17192e-10	--	-	-	-	-	-	-	-	-
ENSGALG00000000476	122	66	71	118	81	95	26	20	29	29	27	49	1.81	1.38	1.02	1.46	0.88	1.16	0.4	0.28	0.44	0.37	0.34	0.5	1.285	0.388333	-1.7264	7.70348e-12	2.18699e-10	LRRTM4	leucine rich repeat transmembrane neuronal 4 [Source:NCBI gene;Acc:419539]	-	-	-	-	-	GO:0005515//protein binding	-
ENSGALG00000015692	17	16	19	32	52	32	73	58	62	77	70	76	0.42	0.56	0.46	0.66	0.94	0.65	1.89	1.37	1.58	1.62	1.47	1.29	0.615	1.53667	1.3211	7.8035e-12	2.20773e-10	Poln	DNA polymerase nu [Source:NCBI gene;Acc:422892]	Genetic Information Processing	Replication and repair	ko03460//Fanconi anemia pathway	K16618	-	GO:0003677//DNA binding;GO:0003887//DNA-directed DNA polymerase activity	GO:0006260//DNA replication;GO:0006261//DNA-dependent DNA replication
ENSGALG00000054772	433	277	268	341	413	430	143	165	147	177	164	267	10.08	9.08	6.04	6.62	7.03	8.25	3.49	3.66	3.53	3.51	3.24	4.26	7.85	3.615	-1.1187	7.92734e-12	2.23553e-10	NAT8L	N-acetyltransferase 8 like [Source:NCBI gene;Acc:422893]	Metabolism;Metabolism	Global and overview maps;Amino acid metabolism	ko01100//Metabolic pathways;ko00250//Alanine, aspartate and glutamate metabolism	K18309;K18309	GO:0005737//cytoplasm;GO:0005739//mitochondrion;GO:0031966//mitochondrial membrane	GO:0008080//N-acetyltransferase activity;GO:0017188//aspartate N-acetyltransferase activity	-
ENSGALG00000013785	151	165	222	205	182	249	69	80	73	80	74	88	4.96	7.62	7.06	5.61	4.37	6.73	2.37	2.5	2.47	2.24	2.06	1.98	6.05833	2.27	-1.4162	7.99711e-12	2.2527e-10	GNAL	G protein subunit alpha L [Source:NCBI gene;Acc:474379]	Environmental Information Processing;Human Diseases;Human Diseases;Organismal Systems;Organismal Systems;Human Diseases	Signal transduction;Neurodegenerative disease;Infectious disease: parasitic;Sensory system;Nervous system;Infectious disease: parasitic	ko04020//Calcium signaling pathway;ko05012//Parkinson disease;ko05146//Amoebiasis;ko04740//Olfactory transduction;ko04728//Dopaminergic synapse;ko05142//Chagas disease	K04633;K04633;K04633;K04633;K04633;K04633	-	GO:0003924//GTPase activity;GO:0005525//GTP binding;GO:0019001//guanyl nucleotide binding;GO:0031683//G-protein beta/gamma-subunit complex binding	GO:0007165//signal transduction;GO:0007186//G-protein coupled receptor signaling pathway
ENSGALG00000010901	1771	813	930	1669	1679	1585	394	439	487	583	565	1100	19.1	12.33	9.71	15	13.24	14.07	4.45	4.5	5.42	5.35	5.17	8.12	13.9083	5.50167	-1.338	8.31864e-12	2.33807e-10	ABCB1	ATP binding cassette subfamily B member 5 [Source:NCBI gene;Acc:420606]	Human Diseases;Human Diseases;Organismal Systems;Environmental Information Processing	Cancer: overview;Cancer: specific types;Digestive system;Membrane transport	ko05206//MicroRNAs in cancer;ko05226//Gastric cancer;ko04976//Bile secretion;ko02010//ABC transporters	K05658;K05658;K05658;K05658	GO:0016021//integral component of membrane	GO:0005524//ATP binding	GO:0055085//transmembrane transport
ENSGALG00000032937	127	99	66	174	90	108	20	33	23	33	31	49	2.05	2.25	1.02	2.34	1.07	1.41	0.34	0.49	0.4	0.44	0.42	0.53	1.69	0.436667	-1.9524	8.54837e-12	2.39732e-10	DLGAP2	DLG associated protein 2 [Source:NCBI gene;Acc:421903]	-	-	-	-	-	-	GO:0007270//neuron-neuron synaptic transmission;GO:0023052//signaling
ENSGALG00000031546	5147	3391	9224	9013	6214	8319	2127	2489	2299	1828	2599	2117	184.36	170.9	319.75	269.15	162.76	245.33	79.76	84.84	84.93	55.77	79.03	51.94	225.375	72.7117	-1.6321	8.66862e-12	2.42836e-10	Cblif	gastric intrinsic factor [Source:NCBI gene;Acc:770547]	-	-	-	-	-	GO:0031419//cobalamin binding	GO:0015889//cobalamin transport
ENSGALG00000015283	443	256	273	465	424	454	149	153	149	228	199	256	12.01	10.91	7.29	10.39	8.42	10.59	4.3	3.94	4.07	5.31	4.7	4.74	9.935	4.51	-1.1394	8.89016e-12	2.48493e-10	CEP57L1	centrosomal protein 57kDa-like 1 [Source:NCBI gene;Acc:421765]	-	-	-	-	-	GO:0008017//microtubule binding;GO:0042802//identical protein binding;GO:0043015//gamma-tubulin binding	-
ENSGALG00000033198	318	230	217	319	270	301	82	85	96	101	113	214	2.61	2.66	1.72	2.18	1.62	2.03	0.7	0.66	0.81	0.71	0.79	1.2	2.13667	0.811667	-1.3964	8.97136e-12	2.50023e-10	MYO5C	myosin VC [Source:NCBI gene;Acc:430027]	Human Diseases	Infectious disease: bacterial	ko05130//Pathogenic Escherichia coli infection	K10357	GO:0016459//myosin complex	GO:0003774//motor activity;GO:0005515//protein binding;GO:0005524//ATP binding	-
ENSGALG00000052767	160	71	225	242	227	172	39	48	60	60	72	53	5.1	3.17	6.94	6.41	5.29	4.5	1.29	1.45	1.95	1.63	1.94	1.15	5.235	1.56833	-1.739	8.97448e-12	2.50023e-10	--	AAF71137.1 PRO2898 [Homo sapiens]	-	-	-	-	-	-	-
ENSGALG00000002008	457	199	371	236	657	389	729	872	632	832	908	935	10.55	6.47	8.27	4.54	11.09	7.4	17.6	19.16	15.03	16.35	17.78	14.77	8.05333	16.7817	1.0592	9.06162e-12	2.51897e-10	RNF157	ring finger protein 157 [Source:NCBI gene;Acc:429219]	-	-	-	-	-	-	-
ENSGALG00000008135	811	704	389	716	461	667	134	170	176	184	173	353	13.62	16.62	6.33	10.01	5.65	9.2	2.35	2.7	3.04	2.62	2.46	4.05	10.2383	2.87	-1.8349	9.07564e-12	2.52011e-10	SATB2	SATB homeobox 2 [Source:NCBI gene;Acc:424063]	-	-	-	-	GO:0000118//histone deacetylase complex;GO:0005634//nucleus;GO:0005654//nucleoplasm;GO:0005667//transcription factor complex	GO:0000977//RNA polymerase II regulatory region sequence-specific DNA binding;GO:0000978//RNA polymerase II core promoter proximal region sequence-specific DNA binding;GO:0001228//transcriptional activator activity, RNA polymerase II transcription regulatory region sequence-specific binding;GO:0003677//DNA binding;GO:0003682//chromatin binding;GO:0043565//sequence-specific DNA binding	GO:0000122//negative regulation of transcription from RNA polymerase II promoter;GO:0001764//neuron migration;GO:0002076//osteoblast development;GO:0006338//chromatin remodeling;GO:0009880//embryonic pattern specification;GO:0010468//regulation of gene expression;GO:0021902//commitment of neuronal cell to specific neuron type in forebrain;GO:0045944//positive regulation of transcription from RNA …
ENSGALG00000011872	98	140	98	122	121	256	19	37	22	39	48	50	1.64	3.3	1.59	1.7	1.48	3.53	0.33	0.59	0.38	0.56	0.68	0.57	2.20667	0.518333	-2.0899	9.09768e-12	2.52346e-10	--	NFAT activating protein with ITAM motif 1 [Source:NCBI gene;Acc:417979]	-	-	-	-	GO:0016021//integral component of membrane	GO:0004888//transmembrane signaling receptor activity	GO:0001819//positive regulation of cytokine production;GO:0045577//regulation of B cell differentiation;GO:0050861//positive regulation of B cell receptor signaling pathway
MSTRG.9605	525	220	266	432	442	434	74	60	92	159	131	236	2.21	1.3	1.08	1.51	1.36	1.5	0.33	0.24	0.4	0.57	0.47	0.68	1.49333	0.448333	-1.7359	9.42172e-12	2.59912e-10	--	-	-	-	-	-	-	-	-
ENSGALG00000023936	380	130	555	758	786	420	1436	1547	1166	1153	1373	1536	12.99	6.25	18.36	21.6	19.65	11.82	51.38	50.32	41.1	33.57	39.84	35.96	15.1117	42.0283	1.4757	9.66524e-12	2.66051e-10	csgA	C-factor-like [Source:NCBI gene;Acc:771069]	-	-	-	-	-	GO:0016491//oxidoreductase activity	-
ENSGALG00000011626	205	73	138	205	368	196	341	431	327	427	408	505	6.85	3.43	4.46	5.71	8.99	5.39	11.92	13.7	11.26	12.15	11.57	11.55	5.805	12.025	1.0507	9.81909e-12	2.697e-10	COX18	COX18, cytochrome c oxidase assembly factor [Source:NCBI gene;Acc:422650]	Organismal Systems	Environmental adaptation	ko04714//Thermogenesis	K17797	GO:0016021//integral component of membrane	GO:0032977//membrane insertase activity	-
MSTRG.12059	93	47	69	92	68	98	14	20	21	20	15	48	2.81	2	2.02	2.32	1.5	2.44	0.44	0.58	0.65	0.52	0.39	0.99	2.18167	0.595	-1.8745	9.88418e-12	2.71019e-10	AtMg00860	XP_040511214.1 LOW QUALITY PROTEIN: uncharacterized protein LOC112530477 [Gallus gallus]	-	-	-	-	-	-	-
MSTRG.27125	408	252	203	307	258	277	86	82	83	118	95	167	5.86	5.09	2.82	3.68	2.71	3.28	1.29	1.12	1.23	1.44	1.16	1.64	3.90667	1.31333	-1.5727	9.88847e-12	2.71019e-10	NKX-2.5	POI23283.1 hypothetical protein CIB84_012969 [Bambusicola thoracicus]	-	-	-	-	-	-	-
ENSGALG00000040156	2789	2727	3336	3563	3160	4258	1311	1430	1511	1594	1816	2467	21.08	28.3	25.03	23.5	17	26.05	11.08	9.88	11.33	9.9	11.26	12.45	23.4933	10.9833	-1.0969	1.00981e-11	2.76167e-10	CCDC88C	coiled-coil domain containing 88B [Source:NCBI gene;Acc:423410]	-	-	-	-	GO:0005737//cytoplasm;GO:0030054//cell junction	GO:0001965//G-protein alpha-subunit binding;GO:0005085//guanyl-nucleotide exchange factor activity;GO:0005109//frizzled binding;GO:0005515//protein binding;GO:0030165//PDZ domain binding;GO:0042802//identical protein binding;GO:0043621//protein self-association	GO:0001932//regulation of protein phosphorylation;GO:0003383//apical constriction;GO:0007264//small GTPase mediated signal transduction;GO:0016055//Wnt signaling pathway;GO:0030705//cytoskeleton-dependent intracellular transport;GO:0031098//stress-activated protein kinase signaling cascade;GO:0031648//protein destabilization;GO:0035567//non-canonical Wnt signaling pathway;GO:0090090//negative reg…
ENSGALG00000039264	50	68	77	119	87	139	21	27	17	23	31	37	1.08	1.91	1.58	2.03	1.27	2.43	0.49	0.52	0.34	0.4	0.53	0.51	1.71667	0.465	-1.8843	1.02218e-11	2.78949e-10	SLA	Src like adaptor [Source:NCBI gene;Acc:378908]	-	-	-	-	GO:0005737//cytoplasm;GO:0005925//focal adhesion;GO:0031234//extrinsic component of cytoplasmic side of plasma membrane;GO:0043197//dendritic spine	GO:0005102//receptor binding;GO:0005515//protein binding	GO:0007169//transmembrane receptor protein tyrosine kinase signaling pathway;GO:0009966//regulation of signal transduction;GO:0030154//cell differentiation;GO:0045087//innate immune response
ENSGALG00000015528	644	670	356	756	535	580	150	175	181	181	178	348	12.76	18.82	6.81	12.61	7.88	9.42	3.01	3.33	3.72	3.01	2.88	4.7	11.3833	3.44167	-1.7257	1.05194e-11	2.85952e-10	JAKMIP1	janus kinase and microtubule interacting protein 1 [Source:NCBI gene;Acc:422854]	-	-	-	-	GO:0019898//extrinsic component of membrane;GO:1990904//ribonucleoprotein complex	GO:0003723//RNA binding;GO:0008017//microtubule binding;GO:0019900//kinase binding;GO:0050811//GABA receptor binding	GO:0050890//cognition
ENSGALG00000026152	831	457	1103	1368	1068	1136	340	365	353	451	481	416	20.36	15.74	26.17	27.96	19.14	22.92	8.73	8.53	8.93	9.41	10.01	6.98	22.0483	8.765	-1.3308	1.05348e-11	2.85952e-10	GBP2	guanylate-binding protein 4-like [Source:NCBI gene;Acc:415922]	Organismal Systems	Immune system	ko04621//NOD-like receptor signaling pathway	K20899	-	GO:0003924//GTPase activity;GO:0005525//GTP binding	-
MSTRG.18417	776	389	356	870	742	605	148	159	205	275	205	383	5.28	3.73	2.35	4.94	3.69	3.39	1.05	1.03	1.44	1.59	1.18	1.79	3.89667	1.34667	-1.5328	1.07885e-11	2.919e-10	--	-	-	-	-	-	-	-	-
MSTRG.6835	78	40	34	110	83	46	6	12	12	15	19	14	4.27	3.08	1.8	5.02	3.32	2.07	0.34	0.63	0.68	0.7	0.88	0.53	3.26	0.626667	-2.3791	1.08378e-11	2.92921e-10	--	-	-	-	-	-	-	-	-
ENSGALG00000011076	180	126	211	260	263	275	80	100	87	111	124	149	3.01	2.96	3.44	3.61	3.24	3.8	1.41	1.6	1.5	1.58	1.77	1.71	3.34333	1.595	-1.0677	1.08785e-11	2.93707e-10	SYNE3	spectrin repeat containing nuclear envelope family member 3 [Source:NCBI gene;Acc:423439]	-	-	-	-	GO:0005640//nuclear outer membrane;GO:0016021//integral component of membrane;GO:0034993//LINC complex	GO:0005515//protein binding;GO:0008092//cytoskeletal protein binding	-
MSTRG.14886	6026	3381	3063	5923	5031	5268	1497	1558	1657	2066	1885	3740	59.01	46.59	29.03	48.36	36.03	42.48	15.35	14.52	16.74	17.23	15.67	25.09	43.5833	17.4333	-1.3219	1.10254e-11	2.97041e-10	--	-	-	-	-	-	-	-	-
ENSGALG00000032768	208	188	208	265	164	226	73	84	70	84	80	110	4.21	5.34	4.08	4.49	2.45	3.78	1.54	1.63	1.47	1.44	1.38	1.53	4.05833	1.49833	-1.4375	1.11577e-11	2.99968e-10	SOX5	SRY-box 5 [Source:NCBI gene;Acc:418195]	-	-	-	-	GO:0005634//nucleus	GO:0000976//transcription regulatory region sequence-specific DNA binding;GO:0000978//RNA polymerase II core promoter proximal region sequence-specific DNA binding;GO:0000981//RNA polymerase II transcription factor activity, sequence-specific DNA binding;GO:0003677//DNA binding	GO:0006357//regulation of transcription from RNA polymerase II promoter;GO:0032332//positive regulation of chondrocyte differentiation;GO:0045165//cell fate commitment;GO:0055059//asymmetric neuroblast division;GO:0061036//positive regulation of cartilage development;GO:0071560//cellular response to transforming growth factor beta stimulus;GO:2000741//positive regulation of mesenchymal stem cell …
ENSGALG00000006756	134	164	221	304	178	301	58	89	56	66	58	101	4.51	7.74	7.19	8.51	4.36	8.31	2.04	2.85	1.95	1.89	1.65	2.33	6.77	2.11833	-1.6762	1.13033e-11	3.0356e-10	BPI	lipopolysaccharide binding protein [Source:NCBI gene;Acc:419293]	Human Diseases;Human Diseases;Environmental Information Processing;Human Diseases;Organismal Systems	Infectious disease: bacterial;Cardiovascular disease;Signal transduction;Endocrine and metabolic disease;Immune system	ko05152//Tuberculosis;ko05417//Lipid and atherosclerosis;ko04064//NF-kappa B signaling pathway;ko04936//Alcoholic liver disease;ko04620//Toll-like receptor signaling pathway	K05399;K05399;K05399;K05399;K05399	GO:0005615//extracellular space	GO:0001530//lipopolysaccharide binding;GO:0008289//lipid binding	GO:0006955//immune response;GO:0050829//defense response to Gram-negative bacterium
ENSGALG00000006064	1872	1076	1217	1576	1676	2082	563	678	753	778	789	1277	41.32	33.02	25.24	29.63	27.13	37.92	13.27	14.34	17.47	14.14	14.69	19.44	32.3767	15.5583	-1.0573	1.1643e-11	3.12354e-10	TEKT1	tektin 1 [Source:NCBI gene;Acc:417686]	-	-	-	-	-	-	-
MSTRG.20192	202	158	130	140	199	217	30	26	54	59	73	89	2.79	3.13	1.67	1.69	2.09	2.5	0.48	0.31	0.78	0.68	0.86	0.84	2.31167	0.658333	-1.812	1.16676e-11	3.12682e-10	--	-	-	-	-	-	-	-	-
MSTRG.4362	71	69	119	96	102	175	20	27	31	30	43	41	0.93	1.34	1.51	1.06	0.98	1.89	0.27	0.34	0.42	0.33	0.48	0.37	1.285	0.368333	-1.8027	1.17896e-11	3.15618e-10	--	XP_048798544.1 uncharacterized protein LOC125692272 isoform X1 [Lagopus muta]	-	-	-	-	-	-	-
MSTRG.23744	694	342	301	704	562	530	155	158	171	194	223	331	3.58	2.49	1.5	3.03	2.12	2.25	0.84	0.78	0.91	0.85	0.98	1.17	2.495	0.921667	-1.4367	1.19976e-11	3.20173e-10	--	-	-	-	-	-	-	-	-
ENSGALG00000002246	585	476	481	614	588	767	219	257	272	280	302	468	11.8	13.37	9.34	10.24	8.64	12.66	4.59	4.89	5.59	4.8	5.15	6.45	11.0083	5.245	-1.0696	1.22468e-11	3.26479e-10	DENND1B	DENN domain containing 1B [Source:NCBI gene;Acc:424351]	-	-	-	-	GO:0005829//cytosol;GO:0016607//nuclear speck	GO:0005085//guanyl-nucleotide exchange factor activity;GO:0031267//small GTPase binding	GO:0032456//endocytic recycling;GO:0043547//positive regulation of GTPase activity;GO:0050776//regulation of immune response;GO:0050852//T cell receptor signaling pathway;GO:2000553//positive regulation of T-helper 2 cell cytokine production
MSTRG.32172	16	20	34	13	36	22	68	60	62	57	69	88	0.09	0.15	0.18	0.06	0.15	0.09	0.4	0.32	0.36	0.27	0.34	0.34	0.12	0.338333	1.4954	1.26799e-11	3.37315e-10	--	XP_049649867.1 uncharacterized protein LOC126035373 [Accipiter gentilis]	-	-	-	-	-	-	-
MSTRG.16483	50	21	50	67	108	46	102	123	133	120	121	175	2.88	1.7	2.79	3.22	4.55	2.18	6.15	6.74	7.9	5.88	5.91	6.9	2.88667	6.58	1.1887	1.29256e-11	3.42794e-10	--	-	-	-	-	-	-	-	-
ENSGALG00000002679	139	133	192	115	321	187	317	350	338	402	457	447	3.16	3.72	4.37	1.76	4.39	3.01	7.3	7.06	7.69	7.44	8.59	7.11	3.40167	7.53167	1.1467	1.32766e-11	3.51346e-10	GLT1D1	glycosyltransferase 1 domain containing 1 [Source:NCBI gene;Acc:416807]	-	-	-	-	GO:0005829//cytosol	GO:0016757//transferase activity, transferring glycosyl groups	-
ENSGALG00000011442	364	298	640	556	548	716	198	216	192	203	228	281	8.76	10.09	14.91	11.16	9.65	14.19	4.99	4.95	4.77	4.16	4.66	4.63	11.46	4.69333	-1.2879	1.35991e-11	3.59372e-10	TGFBR2	transforming growth factor beta receptor 2 [Source:NCBI gene;Acc:396399]	Human Diseases;Environmental Information Processing;Human Diseases;Cellular Processes;Environmental Information Processing;Human Diseases;Human Diseases;Cellular Processes;Human Diseases;Human Diseases;Environmental Information Processing;Human Diseases;Environmental Information Processing;Organismal Systems;Human Diseases;Organismal Systems;Human Diseases;Organismal Systems;Environmental Informa…	Cancer: overview;Signal transduction;Cancer: overview;Transport and catabolism;Signaling molecules and interaction;Infectious disease: viral;Cardiovascular disease;Cell growth and death;Infectious disease: viral;Cancer: specific types;Signal transduction;Cancer: specific types;Signal transduction;Endocrine system;Infectious disease: parasitic;Immune system;Endocrine and metabolic disease;Developm…	ko05200//Pathways in cancer;ko04010//MAPK signaling pathway;ko05202//Transcriptional misregulation in cancer;ko04144//Endocytosis;ko04060//Cytokine-cytokine receptor interaction;ko05166//Human T-cell leukemia virus 1 infection;ko05415//Diabetic cardiomyopathy;ko04218//Cellular senescence;ko05161//Hepatitis B;ko05225//Hepatocellular carcinoma;ko04390//Hippo signaling pathway;ko05226//Gastric cance…	K04388;K04388;K04388;K04388;K04388;K04388;K04388;K04388;K04388;K04388;K04388;K04388;K04388;K04388;K04388;K04388;K04388;K04388;K04388;K04388;K04388;K04388;K04388	GO:0005886//plasma membrane;GO:0005901//caveola;GO:0009897//external side of plasma membrane;GO:0016020//membrane;GO:0016021//integral component of membrane;GO:0031012//extracellular matrix;GO:0043235//receptor complex;GO:0045121//membrane raft;GO:0070021//transforming growth factor beta1-type II receptor-type I receptor complex	GO:0000166//nucleotide binding;GO:0004672//protein kinase activity;GO:0004674//protein serine/threonine kinase activity;GO:0004675//transmembrane receptor protein serine/threonine kinase activity;GO:0005024//transforming growth factor beta-activated receptor activity;GO:0005026//transforming growth factor beta receptor activity, type II;GO:0005515//protein binding;GO:0005524//ATP binding;GO:00055…	GO:0001569//patterning of blood vessels;GO:0001570//vasculogenesis;GO:0001654//eye development;GO:0001666//response to hypoxia;GO:0001775//cell activation;GO:0001947//heart looping;GO:0002053//positive regulation of mesenchymal cell proliferation;GO:0002088//lens development in camera-type eye;GO:0002651//positive regulation of tolerance induction to self antigen;GO:0002663//positive regulation o…
ENSGALG00000001946	231	181	288	350	326	335	98	135	131	119	151	134	5.69	6.47	6.83	7.32	5.91	6.8	2.52	3.16	3.38	2.5	3.16	2.28	6.50333	2.83333	-1.1987	1.36083e-11	3.59372e-10	RSPO1	R-spondin 1 [Source:NCBI gene;Acc:419613]	Environmental Information Processing	Signal transduction	ko04310//Wnt signaling pathway	K19471	-	GO:0001664//G-protein coupled receptor binding;GO:0005102//receptor binding;GO:0008201//heparin binding	GO:0001934//positive regulation of protein phosphorylation;GO:0002090//regulation of receptor internalization;GO:0016055//Wnt signaling pathway;GO:0030177//positive regulation of Wnt signaling pathway;GO:0050896//response to stimulus;GO:0090263//positive regulation of canonical Wnt signaling pathway
MSTRG.7854	474	183	255	356	396	455	84	107	129	119	120	250	3.62	1.96	1.88	2.26	2.21	2.86	0.67	0.78	1.02	0.77	0.78	1.31	2.465	0.888333	-1.4724	1.37235e-11	3.62037e-10	--	XP_040538954.1 SH3 domain and tetratricopeptide repeat-containing protein 2 isoform X3 [Gallus gallus]	-	-	-	-	-	-	-
MSTRG.18421	1713	836	963	1579	1602	1619	442	490	524	672	612	1121	13.05	8.96	7.1	10.03	8.93	10.16	3.53	3.55	4.12	4.36	3.96	5.85	9.705	4.22833	-1.1986	1.40127e-11	3.69283e-10	--	-	-	-	-	-	-	-	-
ENSGALG00000037525	405	445	918	753	501	740	192	204	208	185	225	277	5.79	8.95	12.69	8.97	5.23	8.7	2.87	2.77	3.06	2.25	2.73	2.71	8.38833	2.73167	-1.6186	1.43529e-11	3.77442e-10	FGFRL1	fibroblast growth factor receptor-like 1 [Source:NCBI gene;Acc:395107]	-	-	-	-	GO:0005794//Golgi apparatus;GO:0005886//plasma membrane;GO:0016020//membrane;GO:0016021//integral component of membrane;GO:0030133//transport vesicle;GO:0044291//cell-cell contact zone	GO:0005007//fibroblast growth factor-activated receptor activity;GO:0008201//heparin binding;GO:0017134//fibroblast growth factor binding;GO:0042802//identical protein binding	GO:0001501//skeletal system development;GO:0003179//heart valve morphogenesis;GO:0008285//negative regulation of cell proliferation;GO:0008543//fibroblast growth factor receptor signaling pathway;GO:0060412//ventricular septum morphogenesis;GO:0098742//cell-cell adhesion via plasma-membrane adhesion molecules
ENSGALG00000004420	1836	888	1628	2112	1965	2016	668	677	809	892	849	1437	6.96	4.73	5.97	6.67	5.44	6.29	2.65	2.44	3.16	2.88	2.73	3.73	6.01	2.93167	-1.0356	1.46324e-11	3.83224e-10	SDK1	sidekick cell adhesion molecule 1 [Source:NCBI gene;Acc:373894]	-	-	-	-	-	GO:0005515//protein binding	GO:0048148//behavioral response to cocaine;GO:0060998//regulation of dendritic spine development
ENSGALG00000048325	151	84	178	173	154	191	61	47	59	75	60	71	3.69	2.89	4.22	3.54	2.74	3.84	1.55	1.1	1.49	1.56	1.24	1.2	3.48667	1.35667	-1.3618	1.48067e-11	3.87112e-10	GBP	guanylate binding protein [Source:NCBI gene;Acc:395366]	Organismal Systems	Immune system	ko04621//NOD-like receptor signaling pathway	K20899	-	GO:0003924//GTPase activity;GO:0005525//GTP binding	-
MSTRG.5678	0	1	0	0	0	0	20	36	19	5	9	46	0	0.04	0	0	0	0	0.54	0.86	0.5	0.11	0.19	0.79	0.00666667	0.498333	6.224	1.51435e-11	3.94166e-10	--	XP_040513495.1 uncharacterized protein LOC121109025 isoform X2 [Gallus gallus]	-	-	-	-	-	-	-
ENSGALG00000010497	88	30	99	85	126	78	183	179	152	162	163	215	1.96	0.94	2.14	1.58	2.06	1.43	4.27	3.8	3.5	3.08	3.09	3.28	1.685	3.50333	1.056	1.51843e-11	3.94419e-10	SLC29A4	solute carrier family 29 member 4 [Source:NCBI gene;Acc:425593]	-	-	-	-	GO:0005886//plasma membrane;GO:0016021//integral component of membrane;GO:0016323//basolateral plasma membrane;GO:0016324//apical plasma membrane	GO:0005326//neurotransmitter transporter activity;GO:0005337//nucleoside transmembrane transporter activity;GO:0005342//organic acid transmembrane transporter activity;GO:0008324//cation transmembrane transporter activity;GO:0008504//monoamine transmembrane transporter activity;GO:0015101//organic cation transmembrane transporter activity;GO:0015562//efflux transmembrane transporter activity;GO:0…	GO:0006836//neurotransmitter transport;GO:0015695//organic cation transport;GO:0015844//monoamine transport;GO:0042908//xenobiotic transport;GO:0051610//serotonin uptake;GO:0051615//histamine uptake;GO:0051620//norepinephrine uptake;GO:0051625//epinephrine uptake;GO:0055085//transmembrane transport;GO:0090494//dopamine uptake;GO:0098655//cation transmembrane transport;GO:1901642//nucleoside trans…
ENSGALG00000015519	119	68	122	224	115	131	38	41	31	32	40	65	1.53	1.17	1.42	2.39	1.05	1.33	0.48	0.49	0.39	0.35	0.4	0.57	1.48167	0.446667	-1.73	1.53068e-11	3.97193e-10	ROBO2	roundabout guidance receptor 2 [Source:NCBI gene;Acc:395291]	Organismal Systems;Organismal Systems	Development and regeneration;Development and regeneration	ko04360//Axon guidance;ko04361//Axon regeneration	K06754;K06754	GO:0016020//membrane;GO:0016021//integral component of membrane	GO:0005515//protein binding	-
MSTRG.25069	153	61	61	130	104	78	24	18	24	28	29	41	4.13	2.31	1.58	2.85	1.91	1.79	0.73	0.43	0.62	0.7	0.7	0.68	2.42833	0.643333	-1.9163	1.58879e-11	4.10592e-10	--	-	-	-	-	-	-	-	-
ENSGALG00000000616	87	92	216	164	95	149	27	30	35	21	44	30	3.08	4.58	7.39	4.83	2.46	4.34	1	1.01	1.28	0.63	1.32	0.73	4.44667	0.995	-2.16	1.59082e-11	4.10698e-10	ELF3	E74 like ETS transcription factor 3 [Source:NCBI gene;Acc:421177]	-	-	-	-	GO:0005634//nucleus;GO:0005654//nucleoplasm;GO:0005794//Golgi apparatus;GO:0005829//cytosol	GO:0000978//RNA polymerase II core promoter proximal region sequence-specific DNA binding;GO:0001228//transcriptional activator activity, RNA polymerase II transcription regulatory region sequence-specific binding;GO:0003677//DNA binding;GO:0003700//transcription factor activity, sequence-specific DNA binding;GO:0043565//sequence-specific DNA binding;GO:1990837//sequence-specific double-stranded …	GO:0006355//regulation of transcription, DNA-templated;GO:0006366//transcription from RNA polymerase II promoter;GO:0006954//inflammatory response;GO:0009653//anatomical structure morphogenesis;GO:0030198//extracellular matrix organization;GO:0030855//epithelial cell differentiation;GO:0045892//negative regulation of transcription, DNA-templated;GO:0045944//positive regulation of transcription fr…
MSTRG.27015	569	494	408	526	561	716	169	214	199	213	236	424	7.18	8.77	4.98	5.53	5.18	7.44	2.23	2.57	2.59	2.29	2.53	3.66	6.51333	2.645	-1.3001	1.59678e-11	4.11815e-10	--	-	-	-	-	-	-	-	-
ENSGALG00000017248	633	532	1029	1019	976	1115	347	339	374	410	474	554	13.13	15.51	20.64	17.61	14.77	19.02	7.53	6.69	8	7.24	8.33	7.86	16.78	7.60833	-1.1411	1.63757e-11	4.21262e-10	RAB30	RAB30, member RAS oncogene family [Source:NCBI gene;Acc:419020]	-	-	-	-	GO:0005801//cis-Golgi network;GO:0005802//trans-Golgi network;GO:0031985//Golgi cisterna;GO:0043231//intracellular membrane-bounded organelle	GO:0003924//GTPase activity;GO:0005525//GTP binding	GO:0007030//Golgi organization;GO:0032482//Rab protein signal transduction
MSTRG.7807	80	47	47	93	80	77	10	9	15	26	23	37	1.28	1.06	0.73	1.24	0.94	1.01	0.17	0.14	0.25	0.35	0.31	0.41	1.04333	0.271667	-1.9413	1.63839e-11	4.21262e-10	--	-	-	-	-	-	-	-	-
ENSGALG00000012442	143	66	92	194	102	137	42	24	33	35	21	52	4.21	2.73	2.62	4.76	2.19	3.32	1.29	0.67	1	0.88	0.52	1.05	3.305	0.901667	-1.874	1.66111e-11	4.26672e-10	MFNG	MFNG O-fucosylpeptide 3-beta-N-acetylglucosaminyltransferase [Source:NCBI gene;Acc:418042]	Human Diseases;Environmental Information Processing;Metabolism	Infectious disease: viral;Signal transduction;Glycan biosynthesis and metabolism	ko05165//Human papillomavirus infection;ko04330//Notch signaling pathway;ko00514//Other types of O-glycan biosynthesis	K05948;K05948;K05948	GO:0016020//membrane	GO:0016757//transferase activity, transferring glycosyl groups;GO:0033829//O-fucosylpeptide 3-beta-N-acetylglucosaminyltransferase activity	GO:0002315//marginal zone B cell differentiation;GO:0008593//regulation of Notch signaling pathway;GO:0032092//positive regulation of protein binding;GO:0045747//positive regulation of Notch signaling pathway
MSTRG.23045	302	115	137	245	209	242	38	45	54	52	60	141	3.37	1.8	1.48	2.28	1.7	2.22	0.44	0.48	0.62	0.49	0.57	1.08	2.14167	0.613333	-1.804	1.66766e-11	4.2792e-10	--	XP_040527305.1 protein inturned isoform X2 [Gallus gallus]	-	-	-	-	-	-	-
ENSGALG00000009628	129	106	166	191	126	167	52	56	39	57	53	89	6.2	7.14	7.7	7.59	4.43	6.59	2.59	2.56	1.91	2.33	2.16	2.91	6.60833	2.41	-1.4553	1.6794e-11	4.30496e-10	KCTD8	potassium channel tetramerization domain containing 12 [Source:NCBI gene;Acc:425504]	-	-	-	-	-	GO:0005515//protein binding	GO:0051260//protein homooligomerization
ENSGALG00000006575	274	425	2506	3962	717	817	64	104	63	34	69	104	6.84	14.94	60.61	82.61	13.1	16.8	1.67	2.47	1.62	0.72	1.46	1.78	32.4833	1.62	-4.3256	1.71032e-11	4.37096e-10	VIPR2	vasoactive intestinal peptide receptor 2 [Source:NCBI gene;Acc:420453]	Environmental Information Processing;Environmental Information Processing	Signaling molecules and interaction;Signal transduction	ko04080//Neuroactive ligand-receptor interaction;ko04024//cAMP signaling pathway	K04590;K04590	GO:0016020//membrane;GO:0016021//integral component of membrane	GO:0004888//transmembrane signaling receptor activity;GO:0004930//G-protein coupled receptor activity;GO:0004999//vasoactive intestinal polypeptide receptor activity	GO:0007166//cell surface receptor signaling pathway;GO:0007186//G-protein coupled receptor signaling pathway
ENSGALG00000021143	114	149	179	354	222	316	53	61	55	86	80	70	2.87	5.28	4.36	7.43	4.09	6.55	1.4	1.46	1.43	1.84	1.71	1.21	5.09667	1.50833	-1.7566	1.7302e-11	4.41733e-10	RGS18	regulator of G-protein signaling 18 [Source:NCBI gene;Acc:424361]	-	-	-	-	GO:0005737//cytoplasm	GO:0005096//GTPase activator activity	GO:0007186//G-protein coupled receptor signaling pathway;GO:0008277//regulation of G-protein coupled receptor protein signaling pathway
MSTRG.24090	46	22	31	68	41	42	1	5	8	9	9	14	1.28	0.86	0.83	1.57	0.83	0.96	0.03	0.13	0.23	0.21	0.21	0.27	1.055	0.18	-2.5512	1.74833e-11	4.45913e-10	--	-	-	-	-	-	-	-	-
ENSGALG00000006346	124	57	174	131	235	114	257	350	278	257	322	382	3.69	2.39	5.01	3.25	5.12	2.79	8.01	9.92	8.54	6.52	8.14	7.79	3.70833	8.15333	1.1366	1.78221e-11	4.53639e-10	CXCL14	C-X-C motif chemokine ligand 14 [Source:NCBI gene;Acc:395451]	Environmental Information Processing;Organismal Systems;Environmental Information Processing	Signaling molecules and interaction;Immune system;Signaling molecules and interaction	ko04060//Cytokine-cytokine receptor interaction;ko04062//Chemokine signaling pathway;ko04061//Viral protein interaction with cytokine and cytokine receptor	K10033;K10033;K10033	GO:0005576//extracellular region;GO:0005615//extracellular space	GO:0005125//cytokine activity;GO:0008009//chemokine activity	GO:0006955//immune response;GO:0007165//signal transduction;GO:0045662//negative regulation of myoblast differentiation;GO:0048839//inner ear development;GO:0060326//cell chemotaxis;GO:2000503//positive regulation of natural killer cell chemotaxis
ENSGALG00000050173	82	85	137	111	109	187	40	33	29	30	24	60	2.04	2.98	3.31	2.31	1.99	3.84	1.04	0.78	0.75	0.64	0.51	1.02	2.745	0.79	-1.7969	1.7881e-11	4.54682e-10	TCEA3	transcription elongation factor A3 [Source:NCBI gene;Acc:100858897]	-	-	-	-	GO:0005634//nucleus	GO:0003676//nucleic acid binding;GO:0008270//zinc ion binding;GO:0046872//metal ion binding	GO:0006351//transcription, DNA-templated;GO:0006355//regulation of transcription, DNA-templated;GO:0006368//transcription elongation from RNA polymerase II promoter
MSTRG.29995	305	148	181	354	285	229	24	29	59	102	77	105	5.51	3.76	3.17	5.33	3.77	3.41	0.45	0.5	1.1	1.57	1.18	1.3	4.15833	1.01667	-2.0322	1.79563e-11	4.55818e-10	--	-	-	-	-	-	-	-	-
MSTRG.18082	258	157	155	306	267	238	59	89	82	83	115	153	5.78	4.99	3.44	5.63	4.5	4.18	1.47	2.13	2.03	1.7	2.12	2.42	4.75333	1.97833	-1.2647	1.79616e-11	4.55818e-10	--	-	-	-	-	-	-	-	-
ENSGALG00000032190	99	95	172	186	153	242	38	54	49	62	63	56	1.43	1.94	2.41	2.25	1.62	2.89	0.58	0.74	0.73	0.76	0.77	0.56	2.09	0.69	-1.5988	1.80233e-11	4.56927e-10	MICAL1	microtubule associated monooxygenase, calponin and LIM domain containing 1 [Source:NCBI gene;Acc:429474]	-	-	-	-	GO:0005737//cytoplasm;GO:0030496//midbody;GO:0045171//intercellular bridge	GO:0003779//actin binding;GO:0005515//protein binding;GO:0016174//NAD(P)H oxidase activity;GO:0016709//oxidoreductase activity, acting on paired donors, with incorporation or reduction of molecular oxygen, NAD(P)H as one donor, and incorporation of one atom of oxygen;GO:0017124//SH3 domain binding;GO:0071949//FAD binding	GO:0030042//actin filament depolymerization
ENSGALG00000044070	139	91	71	90	87	166	25	29	31	32	32	49	4.12	3.79	2.04	2.22	1.89	4.05	0.78	0.82	0.95	0.81	0.8	0.99	3.01833	0.858333	-1.8141	1.81557e-11	4.59823e-10	CCDC78	coiled-coil domain containing 78 [Source:NCBI gene;Acc:769634]	-	-	-	-	-	-	-
ENSGALG00000006705	331	560	1409	1476	733	1066	204	207	208	210	261	265	2.96	7.03	12.14	10.96	4.78	7.82	1.9	1.75	1.91	1.59	1.97	1.62	7.615	1.79	-2.0889	1.83782e-11	4.64994e-10	Myof	myoferlin [Source:NCBI gene;Acc:423805]	-	-	-	-	GO:0016021//integral component of membrane	-	GO:0007520//myoblast fusion
ENSGALG00000033971	333	103	284	239	388	256	557	568	461	541	479	631	15.22	6.64	12.55	9.09	12.97	9.63	26.63	24.69	21.74	21.07	18.57	19.75	11.0167	22.075	1.0027	1.85503e-11	4.68882e-10	TLE2	TLE family member 2, transcriptional corepressor [Source:HGNC Symbol;Acc:HGNC:11838]	-	-	-	-	GO:0005634//nucleus;GO:0005667//transcription factor complex	GO:0003714//transcription corepressor activity;GO:0005515//protein binding	GO:0006355//regulation of transcription, DNA-templated;GO:0045892//negative regulation of transcription, DNA-templated;GO:0090090//negative regulation of canonical Wnt signaling pathway
ENSGALG00000032746	605	1001	1924	1284	979	1574	327	378	287	314	369	536	10.3	21.83	28.52	17.29	11.71	20.07	5.46	6.41	4.55	4.39	5.62	6.39	18.2867	5.47	-1.7412	1.9326e-11	4.87515e-10	ENPP2	ectonucleotide pyrophosphatase/phosphodiesterase 2 [Source:NCBI gene;Acc:420361]	Metabolism;Metabolism	Global and overview maps;Lipid metabolism	ko01100//Metabolic pathways;ko00565//Ether lipid metabolism	K01122;K01122	GO:0005615//extracellular space	GO:0003676//nucleic acid binding;GO:0003824//catalytic activity;GO:0004528//phosphodiesterase I activity;GO:0004551//nucleotide diphosphatase activity;GO:0004622//lysophospholipase activity;GO:0005044//scavenger receptor activity;GO:0005509//calcium ion binding;GO:0008270//zinc ion binding;GO:0016787//hydrolase activity;GO:0030247//polysaccharide binding;GO:0046872//metal ion binding;GO:0047391//…	GO:0006644//phospholipid metabolic process;GO:0006935//chemotaxis;GO:0006955//immune response;GO:0009395//phospholipid catabolic process;GO:0010634//positive regulation of epithelial cell migration;GO:0030149//sphingolipid catabolic process;GO:0030334//regulation of cell migration;GO:0034638//phosphatidylcholine catabolic process;GO:0045765//regulation of angiogenesis;GO:0050731//positive regulat…
ENSGALG00000039587	246	145	172	161	182	242	64	61	63	86	73	126	9.47	7.88	6.38	5.17	5.14	7.65	2.59	2.24	2.51	2.81	2.37	3.28	6.94833	2.63333	-1.3998	1.97278e-11	4.96664e-10	SYNDIG1	synapse differentiation inducing 1 [Source:NCBI gene;Acc:416717]	-	-	-	-	GO:0005887//integral component of plasma membrane;GO:0014069//postsynaptic density;GO:0016021//integral component of membrane;GO:0030672//synaptic vesicle membrane;GO:0031901//early endosome membrane;GO:0043231//intracellular membrane-bounded organelle;GO:0098839//postsynaptic density membrane	GO:0035254//glutamate receptor binding;GO:0042803//protein homodimerization activity	GO:0006886//intracellular protein transport;GO:0051965//positive regulation of synapse assembly
MSTRG.13375	973	900	529	983	835	1097	244	261	297	373	276	574	12.16	15.82	6.4	10.24	7.63	11.29	3.19	3.1	3.83	3.97	2.93	4.91	10.59	3.655	-1.5348	1.98013e-11	4.97524e-10	--	EOB07462.1 hypothetical protein Anapl_06627, partial [Anas platyrhynchos]	-	-	-	-	-	-	-
MSTRG.7882	562	435	241	643	413	518	105	129	137	173	160	270	24.75	26.96	10.27	23.61	13.3	18.78	4.84	5.41	6.22	6.49	5.98	8.15	19.6117	6.18167	-1.6656	2.03736e-11	5.10891e-10	C5orf47	XP_031453969.1 uncharacterized protein C5orf47 homolog [Phasianus colchicus]	-	-	-	-	-	-	-
ENSGALG00000023689	323	335	802	801	449	665	191	172	143	149	147	206	10.15	14.82	24.4	20.99	10.32	17.21	6.29	5.15	4.64	3.99	3.92	4.44	16.315	4.73833	-1.7837	2.09789e-11	5.24514e-10	ASS1	argininosuccinate synthase 1 [Source:NCBI gene;Acc:417185]	Metabolism;Human Diseases;Metabolism;Metabolism;Metabolism	Global and overview maps;Cardiovascular disease;Global and overview maps;Amino acid metabolism;Amino acid metabolism	ko01100//Metabolic pathways;ko05418//Fluid shear stress and atherosclerosis;ko01230//Biosynthesis of amino acids;ko00250//Alanine, aspartate and glutamate metabolism;ko00220//Arginine biosynthesis	K01940;K01940;K01940;K01940;K01940	GO:0005654//nucleoplasm;GO:0005739//mitochondrion;GO:0005829//cytosol	GO:0004055//argininosuccinate synthase activity;GO:0005524//ATP binding;GO:0016597//amino acid binding;GO:0042802//identical protein binding	GO:0000050//urea cycle;GO:0000052//citrulline metabolic process;GO:0000053//argininosuccinate metabolic process;GO:0006526//arginine biosynthetic process;GO:0006531//aspartate metabolic process;GO:0007623//circadian rhythm;GO:0045429//positive regulation of nitric oxide biosynthetic process;GO:0071499//cellular response to laminar fluid shear stress;GO:1903038//negative regulation of leukocyte ce…
ENSGALG00000032469	240	166	318	315	342	390	141	132	86	117	125	162	3.04	2.91	3.97	3.34	3.14	4.13	1.89	1.59	1.11	1.27	1.35	1.41	3.42167	1.43667	-1.252	2.10284e-11	5.25234e-10	ARHGAP45	Rho GTPase activating protein 45 [Source:NCBI gene;Acc:420102]	-	-	-	-	GO:0005829//cytosol;GO:0005886//plasma membrane	-	GO:0007165//signal transduction;GO:0035556//intracellular signal transduction
ENSGALG00000010616	1065	1432	1632	1617	1256	1570	449	534	497	549	603	908	12.69	24.02	18.82	16.06	10.95	15.4	5.6	6.06	6.11	5.57	6.11	7.41	16.3233	6.14333	-1.4098	2.11064e-11	5.26662e-10	PTPN21	protein tyrosine phosphatase, non-receptor type 21 [Source:NCBI gene;Acc:423398]	-	-	-	-	GO:0005856//cytoskeleton	GO:0004725//protein tyrosine phosphatase activity;GO:0016791//phosphatase activity	GO:0006470//protein dephosphorylation;GO:0016311//dephosphorylation
[truncated: 3,800 more rows]

## Sheet: Sheet2
id	HPM1_count	HPM2_count	HPM1	HPM3_count	HPM4_count	HPM2	HPM5_count	HPM6_count	HPM3	HSW1_count	HSW2_count	HSW1	HSW3_count	HSW4_count	HSW2	HSW5_count	HSW6_count	HSW3	HPM1_fpkm	HPM2_fpkm	HPM3_fpkm	HPM4_fpkm	HPM5_fpkm	HPM6_fpkm	HSW1_fpkm	HSW2_fpkm	HSW3_fpkm	HSW4_fpkm	HSW5_fpkm	HSW6_fpkm	HPM_mean	HSW_mean	log2(fc)	PValue	FDR	Symbol	Description	KEGG_A_class	KEGG_B_class	Pathway	K_ID	GO Component	GO Function	GO Process
[truncated: 1,612 more rows]

[truncated: 5 more sheets: Sheet7, Sheet3, Sheet4, Sheet5, Sheet6]
