# Supplementary material for: Molecular profiling of signaling pathways involved in chicken ovarian follicle development by transcriptome sequencing
Source: Front Vet Sci. 2026 Jan 9;12:1676247. doi: 10.3389/fvets.2025.1676247 (PMC12827103; doi:10.3389/fvets.2025.1676247)
Supplement: Supplementary file 5 [file Table_5.xlsx]

## Sheet: Sheet1
id	HSW1_count	HSW2_count	HSW1	HSW3_count	HSW4_count	HSW2	HSW5_count	HSW6_count	HSW3	HSY1_count	HSY2_count	HSY1	HSY3_count	HSY4_count	HSY2	HSY5_count	HSY6_count	HSY3	HSW1_fpkm	HSW2_fpkm	HSW3_fpkm	HSW4_fpkm	HSW5_fpkm	HSW6_fpkm	HSY1_fpkm	HSY2_fpkm	HSY3_fpkm	HSY4_fpkm	HSY5_fpkm	HSY6_fpkm	HSW_mean	HSY_mean	log2(fc)	PValue	FDR	Symbol	Description	KEGG_A_class	KEGG_B_class	Pathway	K_ID	GO Component	GO Function	GO Process
ENSGALG00000015028	129	144	136.5	147	126	136.5	167	147	157	10192	8803	9497.5	15586	8573	12079.5	13552	5721	9636.5	6.43	6.53	7.22	5.11	6.75	4.8	471.78	436.65	633.78	416.98	746.8	389.9	6.14	515.982	6.3929	0	0	RLN3	relaxin 3 [Source:NCBI gene;Acc:427223]	Environmental Information Processing;Organismal Systems	Signaling molecules and interaction;Endocrine system	ko04080//Neuroactive ligand-receptor interaction;ko04926//Relaxin signaling pathway	K22000;K22000	GO:0005576//extracellular region	GO:0005179//hormone activity	-
ENSGALG00000054770	33	38	35.5	49	30	39.5	32	29	30.5	3219	2612	2915.5	5109	2855	3982	4379	1964	3171.5	0.71	0.74	1.03	0.52	0.55	0.41	63.9	55.57	89.1	59.55	103.49	57.41	0.66	71.5033	6.7594	1.06709e-230	1.2542e-226	INHA	inhibin alpha subunit [Source:NCBI gene;Acc:424197]	Environmental Information Processing	Signaling molecules and interaction	ko04060//Cytokine-cytokine receptor interaction	K05500	GO:0034673//inhibin-betaglycan-ActRII complex;GO:0043512//inhibin A complex	GO:0005102//receptor binding;GO:0008083//growth factor activity	GO:0042127//regulation of cell proliferation;GO:0042541//hemoglobin biosynthetic process;GO:0051726//regulation of cell cycle
ENSGALG00000030376	701	769	735	791	906	848.5	855	1068	961.5	2082	1990	2036	2539	1998	2268.5	1947	1484	1715.5	13.76	14.26	15.24	14.17	13.71	13.63	40.34	41.12	42.56	40.24	43.95	41	14.1283	41.535	1.5557	4.61944e-221	3.61964e-217	DHRS3	dehydrogenase/reductase 3 [Source:NCBI gene;Acc:419480]	Metabolism;Metabolism	Global and overview maps;Metabolism of cofactors and vitamins	ko01100//Metabolic pathways;ko00830//Retinol metabolism	K11146;K11146	GO:0005811//lipid particle	GO:0004745//retinol dehydrogenase activity;GO:0016491//oxidoreductase activity;GO:0016616//oxidoreductase activity, acting on the CH-OH group of donors, NAD or NADP as acceptor	GO:0001523//retinoid metabolic process;GO:0003151//outflow tract morphogenesis;GO:0030278//regulation of ossification;GO:0042572//retinol metabolic process;GO:0048385//regulation of retinoic acid receptor signaling pathway;GO:0048387//negative regulation of retinoic acid receptor signaling pathway;GO:0060021//palate development;GO:0060349//bone morphogenesis;GO:0060411//cardiac septum morphogenes…
ENSGALG00000016945	17	25	21	13	9	11	13	26	19.5	750	745	747.5	758	551	654.5	582	398	490	0.32	0.42	0.24	0.14	0.2	0.32	13.01	13.84	11.55	10.04	12.02	10.16	0.273333	11.77	5.4283	6.17514e-186	3.62898e-182	LECT1	leukocyte cell derived chemotaxin 1 [Source:NCBI gene;Acc:395600]	-	-	-	-	-	-	GO:0016525//negative regulation of angiogenesis
ENSGALG00000029429	1050	1149	1099.5	1185	1160	1172.5	1381	1486	1433.5	3610	3319	3464.5	4826	3840	4333	3557	2718	3137.5	17.57	17.48	19.54	15.8	18.74	16.27	56.09	55.26	65.87	62.69	65.79	62.17	17.5667	61.3117	1.8033	2.10575e-150	9.89998e-147	TGFBI	transforming growth factor beta induced [Source:NCBI gene;Acc:395897]	-	-	-	-	GO:0005615//extracellular space;GO:0005802//trans-Golgi network;GO:0031012//extracellular matrix	GO:0005178//integrin binding;GO:0005515//protein binding;GO:0005518//collagen binding;GO:0042802//identical protein binding;GO:0050840//extracellular matrix binding	GO:0001525//angiogenesis;GO:0007155//cell adhesion;GO:0008283//cell proliferation;GO:0030198//extracellular matrix organization
ENSGALG00000009222	1109	1288	1198.5	1151	1066	1108.5	1300	1677	1488.5	4850	4095	4472.5	6241	4346	5293.5	4356	3137	3746.5	12.28	13.51	12.87	9.73	11.67	12.42	50.93	45.59	57.63	47.49	54.36	47.96	12.08	50.66	2.0682	1.99879e-134	7.83094e-131	FNDC3B	fibronectin type III domain containing 3B [Source:NCBI gene;Acc:424984]	-	-	-	-	-	GO:0005515//protein binding	-
ENSGALG00000006488	4442	5239	4840.5	4715	5966	5340.5	5724	7791	6757.5	2427	2345	2386	2723	2248	2485.5	2219	1869	2044	82.81	88.74	86.68	90.51	86.26	94.9	41.98	43.55	41.24	40.85	45.61	47.51	88.3167	43.4567	-1.0231	1.06872e-112	3.58891e-109	RYK	receptor-like tyrosine kinase [Source:NCBI gene;Acc:395409]	Environmental Information Processing;Organismal Systems	Signal transduction;Development and regeneration	ko04310//Wnt signaling pathway;ko04360//Axon guidance	K05128;K05128	-	GO:0004672//protein kinase activity;GO:0004888//transmembrane signaling receptor activity;GO:0005524//ATP binding	GO:0006468//protein phosphorylation;GO:0043410//positive regulation of MAPK cascade
ENSGALG00000003578	7131	8721	7926	7585	6822	7203.5	8245	9120	8682.5	38391	29211	33801	51552	35699	43625.5	34212	24864	29538	43.77	48.69	45.88	34.07	41.07	36.64	219.01	178.51	258.51	213.95	232.37	209.04	41.6867	218.565	2.3904	2.86021e-112	8.40438e-109	FN1	fibronectin 1 [Source:NCBI gene;Acc:396133]	Human Diseases;Environmental Information Processing;Human Diseases;Human Diseases;Cellular Processes;Cellular Processes;Human Diseases;Human Diseases;Human Diseases;Environmental Information Processing;Human Diseases;Human Diseases	Cancer: overview;Signal transduction;Infectious disease: viral;Infectious disease: bacterial;Cell motility;Cellular community - eukaryotes;Cancer: overview;Infectious disease: parasitic;Endocrine and metabolic disease;Signaling molecules and interaction;Cancer: specific types;Infectious disease: bacterial	ko05200//Pathways in cancer;ko04151//PI3K-Akt signaling pathway;ko05165//Human papillomavirus infection;ko05135//Yersinia infection;ko04810//Regulation of actin cytoskeleton;ko04510//Focal adhesion;ko05205//Proteoglycans in cancer;ko05146//Amoebiasis;ko04933//AGE-RAGE signaling pathway in diabetic complications;ko04512//ECM-receptor interaction;ko05222//Small cell lung cancer;ko05100//Bacterial i…	K05717;K05717;K05717;K05717;K05717;K05717;K05717;K05717;K05717;K05717;K05717;K05717	GO:0005576//extracellular region;GO:0005577//fibrinogen complex;GO:0005604//basement membrane;GO:0005615//extracellular space;GO:0005793//endoplasmic reticulum-Golgi intermediate compartment;GO:0016324//apical plasma membrane;GO:0031012//extracellular matrix;GO:0070062//extracellular exosome	GO:0002020//protease binding;GO:0005102//receptor binding;GO:0005178//integrin binding;GO:0005515//protein binding;GO:0008022//protein C-terminus binding;GO:0016504//peptidase activator activity;GO:0019899//enzyme binding;GO:0042802//identical protein binding;GO:0043394//proteoglycan binding;GO:0051087//chaperone binding	GO:0001932//regulation of protein phosphorylation;GO:0007044//cell-substrate junction assembly;GO:0007155//cell adhesion;GO:0007160//cell-matrix adhesion;GO:0007161//calcium-independent cell-matrix adhesion;GO:0007229//integrin-mediated signaling pathway;GO:0008284//positive regulation of cell proliferation;GO:0010628//positive regulation of gene expression;GO:0014068//positive regulation of phos…
ENSGALG00000004435	2666	3122	2894	2751	3184	2967.5	3425	4489	3957	1374	1334	1354	1566	1256	1411	1146	1032	1089	66.43	70.72	70.84	67.25	72.13	72.18	33.64	34.63	34.55	30.59	33.02	35.1	69.925	33.5883	-1.0578	5.76408e-103	1.50551e-99	RAB27A	RAB27A, member RAS oncogene family [Source:NCBI gene;Acc:415410]	-	-	-	-	GO:0001750//photoreceptor outer segment;GO:0005764//lysosome;GO:0005770//late endosome;GO:0005794//Golgi apparatus;GO:0030141//secretory granule;GO:0030425//dendrite;GO:0032585//multivesicular body membrane;GO:0042470//melanosome;GO:0070382//exocytic vesicle	GO:0003924//GTPase activity;GO:0005525//GTP binding;GO:0019003//GDP binding;GO:0031489//myosin V binding	GO:0006605//protein targeting;GO:0006887//exocytosis;GO:0007596//blood coagulation;GO:0010628//positive regulation of gene expression;GO:0016192//vesicle-mediated transport;GO:0019882//antigen processing and presentation;GO:0030318//melanocyte differentiation;GO:0032400//melanosome localization;GO:0032402//melanosome transport;GO:0036257//multivesicular body organization;GO:0043316//cytotoxic T c…
ENSGALG00000040342	589	774	681.5	596	639	617.5	755	829	792	2268	1802	2035	2927	2402	2664.5	2102	1802	1952	10.78	12.88	10.75	9.52	11.21	9.93	38.55	32.82	43.71	42.9	42.53	45.1	10.845	40.935	1.9163	1.68199e-99	3.95386e-96	ADAMTS1	ADAM metallopeptidase with thrombospondin type 1 motif 1 [Source:NCBI gene;Acc:418479]	-	-	-	-	GO:0005604//basement membrane;GO:0031012//extracellular matrix;GO:0031410//cytoplasmic vesicle	GO:0004222//metalloendopeptidase activity;GO:0008201//heparin binding;GO:0008237//metallopeptidase activity;GO:0008270//zinc ion binding	GO:0001542//ovulation from ovarian follicle;GO:0001822//kidney development;GO:0006508//proteolysis;GO:0016525//negative regulation of angiogenesis;GO:0060347//heart trabecula formation;GO:1900087//positive regulation of G1/S transition of mitotic cell cycle;GO:1904707//positive regulation of vascular smooth muscle cell proliferation;GO:1904754//positive regulation of vascular associated smooth mu…
ENSGALG00000006702	6428	6471	6449.5	5857	5978	5917.5	6194	7045	6619.5	20818	18964	19891	27329	20867	24098	20309	13547	16928	126.2	115.48	113.28	95.49	98.61	90.5	379.43	370.38	437.56	399.63	440.66	363.53	106.593	398.532	1.9026	3.3918e-97	7.24828e-94	MFGE8	milk fat globule-EGF factor 8 protein [Source:NCBI gene;Acc:415494]	-	-	-	-	GO:0005615//extracellular space;GO:0009897//external side of plasma membrane;GO:0019897//extrinsic component of plasma membrane	GO:0001786//phosphatidylserine binding;GO:0005178//integrin binding;GO:0005509//calcium ion binding;GO:0008429//phosphatidylethanolamine binding	GO:0006910//phagocytosis, recognition;GO:0006911//phagocytosis, engulfment;GO:0043277//apoptotic cell clearance;GO:0050766//positive regulation of phagocytosis
ENSGALG00000036001	1623	1778	1700.5	1546	1307	1426.5	1877	1528	1702.5	12009	9569	10789	15027	9440	12233.5	9365	6517	7941	32.81	33.51	31.56	20.87	30.99	20.09	233.76	199	258.19	191.68	223.37	192.51	28.305	216.418	2.9347	4.61636e-97	9.04307e-94	SMAD2Z	SMAD family member 2-Z [Source:NCBI gene;Acc:395247]	Human Diseases;Cellular Processes;Human Diseases;Human Diseases;Human Diseases;Cellular Processes;Human Diseases;Environmental Information Processing;Human Diseases;Cellular Processes;Environmental Information Processing;Cellular Processes;Organismal Systems;Human Diseases;Organismal Systems;Human Diseases;Environmental Information Processing;Human Diseases;Human Diseases;Human Diseases	Cancer: overview;Transport and catabolism;Infectious disease: viral;Cancer: overview;Cardiovascular disease;Cell growth and death;Cancer: specific types;Signal transduction;Cancer: specific types;Cellular community - eukaryotes;Signal transduction;Cell growth and death;Endocrine system;Infectious disease: parasitic;Immune system;Endocrine and metabolic disease;Signal transduction;Cancer: specific…	ko05200//Pathways in cancer;ko04144//Endocytosis;ko05166//Human T-cell leukemia virus 1 infection;ko05205//Proteoglycans in cancer;ko05415//Diabetic cardiomyopathy;ko04218//Cellular senescence;ko05225//Hepatocellular carcinoma;ko04390//Hippo signaling pathway;ko05226//Gastric cancer;ko04550//Signaling pathways regulating pluripotency of stem cells;ko04371//Apelin signaling pathway;ko04110//Cell c…	K04500;K04500;K04500;K04500;K04500;K04500;K04500;K04500;K04500;K04500;K04500;K04500;K04500;K04500;K04500;K04500;K04500;K04500;K04500;K04500	GO:0005634//nucleus;GO:0005667//transcription factor complex;GO:0005737//cytoplasm	GO:0003677//DNA binding;GO:0005515//protein binding;GO:0046872//metal ion binding	GO:0006355//regulation of transcription, DNA-templated;GO:0007179//transforming growth factor beta receptor signaling pathway
ENSGALG00000002347	542	576	559	554	550	552	693	664	678.5	1976	1597	1786.5	2401	1740	2070.5	1693	1279	1486	6.85	6.61	7.04	5.65	7.1	5.49	26.19	22.48	26.61	22.7	26.47	23.32	6.45667	24.6283	1.9315	9.02823e-96	1.63251e-92	DIPK2A	chromosome 9 C3orf58 homolog [Source:NCBI gene;Acc:424771]	-	-	-	-	GO:0000139//Golgi membrane;GO:0005576//extracellular region;GO:0005615//extracellular space;GO:0030126//COPI vesicle coat;GO:0030137//COPI-coated vesicle	-	GO:0014066//regulation of phosphatidylinositol 3-kinase signaling;GO:0034392//negative regulation of smooth muscle cell apoptotic process;GO:0060038//cardiac muscle cell proliferation;GO:1900020//positive regulation of protein kinase C activity
ENSGALG00000009512	5373	5959	5666	5747	4946	5346.5	6494	5943	6218.5	23318	20908	22113	30432	24479	27455.5	20664	14901	17782.5	152.69	153.84	159.71	113.42	149.06	109.55	613.59	587.71	702.84	676	647.6	576.4	139.712	634.023	2.1821	2.71293e-95	4.5552e-92	TFPI2	tissue factor pathway inhibitor 2 [Source:NCBI gene;Acc:420561]	-	-	-	-	GO:0005576//extracellular region	GO:0004867//serine-type endopeptidase inhibitor activity;GO:0030414//peptidase inhibitor activity	GO:0010466//negative regulation of peptidase activity
ENSGALG00000049157	77	74	75.5	56	68	62	59	61	60	556	430	493	706	478	592	448	308	378	4.1	3.58	2.94	2.95	2.55	2.13	27.49	22.78	30.66	24.83	26.37	22.42	3.04167	25.7583	3.0821	1.43274e-94	2.2136e-91	DOK4	docking protein 4 [Source:NCBI gene;Acc:430610]	-	-	-	-	-	-	GO:0007169//transmembrane receptor protein tyrosine kinase signaling pathway;GO:0007399//nervous system development;GO:0043410//positive regulation of MAPK cascade
ENSGALG00000053043	4770	5045	4907.5	4709	6525	5617	6059	7500	6779.5	1806	2186	1996	2066	1948	2007	1726	1338	1532	171.36	156.86	161.35	188.97	170.09	167.04	57.35	79.98	61.71	68.84	72.23	65.94	169.278	67.675	-1.3227	3.16017e-93	4.36977e-90	CARHSP1	calcium regulated heat stable protein 1 [Source:NCBI gene;Acc:416640]	-	-	-	-	GO:0000177//cytoplasmic exosome (RNase complex);GO:0005829//cytosol;GO:0043186//P granule	GO:0003676//nucleic acid binding;GO:0003730//mRNA 3'-UTR binding	GO:0043488//regulation of mRNA stability
ENSGALG00000014138	3587	3928	3757.5	3547	5106	4326.5	5386	6084	5735	1408	1469	1438.5	1677	1317	1497	1320	1081	1200.5	68.49	68.18	66.72	79.32	83.4	76.01	24.96	27.9	26.11	24.53	27.86	28.21	73.6867	26.595	-1.4702	6.74807e-92	8.8126e-89	NFXL1	nuclear transcription factor, X-box binding like 1 [Source:NCBI gene;Acc:100859761]	-	-	-	-	GO:0005634//nucleus	GO:0003700//transcription factor activity, sequence-specific DNA binding;GO:0008270//zinc ion binding	-
ENSGALG00000033129	542	645	593.5	577	598	587.5	632	750	691	2074	1681	1877.5	2588	2168	2378	1693	1229	1461	13.34	14.43	13.99	11.97	12.61	12.07	47.37	41.15	51.93	52.04	46.04	41.33	13.0683	46.6433	1.8356	1.21595e-91	1.50438e-88	ZFP36L2	ZFP36 ring finger protein like 2 [Source:NCBI gene;Acc:107052930]	Cellular Processes	Cell growth and death	ko04218//Cellular senescence	K18753	GO:0005634//nucleus;GO:0005737//cytoplasm	GO:0035925//mRNA 3'-UTR AU-rich region binding;GO:0046872//metal ion binding	GO:0000165//MAPK cascade;GO:0000288//nuclear-transcribed mRNA catabolic process, deadenylation-dependent decay;GO:0006402//mRNA catabolic process;GO:0009611//response to wounding;GO:0030097//hemopoiesis;GO:0033077//T cell differentiation in thymus;GO:0035019//somatic stem cell population maintenance;GO:0043488//regulation of mRNA stability;GO:0044344//cellular response to fibroblast growth factor…
MSTRG.26184	1459	1525	1492	1474	1812	1643	1682	2193	1937.5	3541	3315	3428	4845	3776	4310.5	3596	2383	2989.5	12.77	12.13	12.71	12.9	11.94	12.56	28.77	28.86	34.58	32.24	34.79	28.51	12.5017	31.2917	1.3237	7.22762e-91	8.49498e-88	DIO2	NP_001116120.1 thyroxine 5-deiodinase [Gallus gallus]	-	-	-	-	-	-	-
ENSGALG00000015253	99	140	119.5	104	86	95	88	97	92.5	1187	710	948.5	1511	976	1243.5	844	759	801.5	1.21	1.56	1.26	0.86	0.88	0.78	13.52	8.66	15.12	11.68	11.44	12.73	1.09167	12.1917	3.4813	4.46519e-89	4.99825e-86	COL8A1	collagen type VIII alpha 1 chain [Source:NCBI gene;Acc:418378]	-	-	-	-	-	GO:0005515//protein binding	GO:0035987//endodermal cell differentiation
ENSGALG00000010997	3466	3852	3659	3481	4352	3916.5	4312	5571	4941.5	1598	1893	1745.5	1811	1713	1762	1504	1334	1419	61.75	62.31	60.96	63.1	62.25	64.86	26.4	33.52	26.31	29.77	29.54	32.38	62.5383	29.6533	-1.0765	5.10758e-88	5.45745e-85	DFNA5	DFNA5, deafness associated tumor suppressor [Source:NCBI gene;Acc:420623]	-	-	-	-	GO:0005737//cytoplasm;GO:0005829//cytosol;GO:0005886//plasma membrane;GO:0016020//membrane	GO:0005546//phosphatidylinositol-4,5-bisphosphate binding;GO:1901612//cardiolipin binding	GO:0008219//cell death;GO:0008285//negative regulation of cell proliferation;GO:0043410//positive regulation of MAPK cascade;GO:0060113//inner ear receptor cell differentiation;GO:0070265//necrotic cell death;GO:0070269//pyroptosis;GO:0071356//cellular response to tumor necrosis factor;GO:0098586//cellular response to virus;GO:2001244//positive regulation of intrinsic apoptotic signaling pathway
ENSGALG00000005000	154	164	159	132	125	128.5	121	157	139	827	688	757.5	940	718	829	630	441	535.5	4.98	4.82	4.21	3.29	3.17	3.32	24.83	22.14	24.79	22.65	22.52	19.49	3.965	22.7367	2.5196	5.17503e-87	5.28911e-84	COMTD1	catechol-O-methyltransferase domain containing 1 [Source:NCBI gene;Acc:423730]	-	-	-	-	-	GO:0008171//O-methyltransferase activity	-
ENSGALG00000030324	111	102	106.5	139	163	151	186	155	170.5	814	695	754.5	929	643	786	545	461	503	2.09	1.75	2.58	2.5	2.84	1.91	14.25	13.04	14.29	11.83	11.36	11.88	2.27833	12.775	2.4873	2.03276e-86	1.991e-83	ELAPOR2	KIAA1324 like [Source:NCBI gene;Acc:418645]	-	-	-	-	-	-	GO:0030513//positive regulation of BMP signaling pathway
ENSGALG00000005575	15586	17074	16330	16517	22923	19720	22009	25941	23975	7535	6994	7264.5	7704	6457	7080.5	6354	5010	5682	205.9	205.04	214.97	246.39	235.79	224.23	92.41	91.92	83	83.21	92.77	90.47	222.053	88.9633	-1.3196	1.48798e-85	1.34531e-82	AKAP1	A-kinase anchoring protein 1 [Source:NCBI gene;Acc:417668]	-	-	-	-	GO:0005739//mitochondrion	GO:0003676//nucleic acid binding;GO:0003723//RNA binding;GO:0034237//protein kinase A regulatory subunit binding	GO:0006915//apoptotic process
ENSGALG00000050866	993	1209	1101	986	953	969.5	1236	1294	1265	4826	3947	4386.5	5001	3851	4426	3336	2419	2877.5	20.31	24.52	19.78	15.67	20.41	18.23	97.99	84.95	91.1	83.98	83.76	74.49	19.82	86.045	2.1181	4.76986e-85	4.15278e-82	HSD3B1	hydroxy-delta-5-steroid dehydrogenase, 3 beta- and steroid delta-isomerase 1 [Source:NCBI gene;Acc:396015]	Metabolism;Human Diseases;Organismal Systems;Organismal Systems;Organismal Systems;Metabolism	Global and overview maps;Endocrine and metabolic disease;Endocrine system;Endocrine system;Endocrine system;Lipid metabolism	ko01100//Metabolic pathways;ko04934//Cushing syndrome;ko04925//Aldosterone synthesis and secretion;ko04927//Cortisol synthesis and secretion;ko04913//Ovarian steroidogenesis;ko00140//Steroid hormone biosynthesis	K00070;K00070;K00070;K00070;K00070;K00070	-	GO:0003854//3-beta-hydroxy-delta5-steroid dehydrogenase activity;GO:0016616//oxidoreductase activity, acting on the CH-OH group of donors, NAD or NADP as acceptor	GO:0006694//steroid biosynthetic process
ENSGALG00000002854	596	644	620	645	727	686	787	1088	937.5	2147	1643	1895	2392	1766	2079	1884	1258	1571	3.18	3.24	3.47	3.21	3.39	3.83	10.67	8.72	10.53	9.19	11.31	9.18	3.38667	9.93333	1.5524	1.50348e-84	1.26223e-81	PDZD2	PDZ domain containing 2 [Source:NCBI gene;Acc:427421]	-	-	-	-	GO:0005737//cytoplasm;GO:0005829//cytosol;GO:0005886//plasma membrane;GO:0034451//centriolar satellite;GO:0043231//intracellular membrane-bounded organelle	GO:0005515//protein binding	-
ENSGALG00000037138	106	113	109.5	115	106	110.5	135	151	143	456	374	415	549	381	465	410	271	340.5	2.17	2.11	2.32	1.76	2.23	2.01	8.72	7.64	9.19	7.64	9.33	7.62	2.1	8.35667	1.9925	2.39981e-83	1.94525e-80	KCNQ1	potassium voltage-gated channel subfamily Q member 1 [Source:NCBI gene;Acc:423090]	Organismal Systems;Organismal Systems;Organismal Systems;Organismal Systems;Organismal Systems;Human Diseases	Circulatory system;Nervous system;Digestive system;Digestive system;Digestive system;Infectious disease: bacterial	ko04261//Adrenergic signaling in cardiomyocytes;ko04725//Cholinergic synapse;ko04972//Pancreatic secretion;ko04974//Protein digestion and absorption;ko04971//Gastric acid secretion;ko05110//Vibrio cholerae infection	K04926;K04926;K04926;K04926;K04926;K04926	GO:0005737//cytoplasm;GO:0005764//lysosome;GO:0005769//early endosome;GO:0005770//late endosome;GO:0005783//endoplasmic reticulum;GO:0005886//plasma membrane;GO:0008076//voltage-gated potassium channel complex;GO:0009986//cell surface;GO:0016020//membrane;GO:0016323//basolateral plasma membrane;GO:0016324//apical plasma membrane;GO:0030133//transport vesicle;GO:0034702//ion channel complex;GO:003…	GO:0005216//ion channel activity;GO:0005249//voltage-gated potassium channel activity;GO:0005251//delayed rectifier potassium channel activity;GO:0005516//calmodulin binding;GO:0005546//phosphatidylinositol-4,5-bisphosphate binding;GO:0008157//protein phosphatase 1 binding;GO:0015271//outward rectifier potassium channel activity;GO:0034236//protein kinase A catalytic subunit binding;GO:0034237//p…	GO:0001696//gastric acid secretion;GO:0001698//gastrin-induced gastric acid secretion;GO:0002027//regulation of heart rate;GO:0006006//glucose metabolic process;GO:0006349//regulation of gene expression by genetic imprinting;GO:0006811//ion transport;GO:0006813//potassium ion transport;GO:0006814//sodium ion transport;GO:0007507//heart development;GO:0007605//sensory perception of sound;GO:000762…
ENSGALG00000039741	24	27	25.5	29	24	26.5	40	19	29.5	398	291	344.5	599	308	453.5	399	247	323	0.65	0.67	0.78	0.53	0.88	0.34	10.03	7.86	13.26	8.15	11.97	9.16	0.641667	10.0717	3.9723	2.5467e-83	1.99551e-80	TNFRSF8	TNF receptor superfamily member 8 [Source:NCBI gene;Acc:395090]	Environmental Information Processing	Signaling molecules and interaction	ko04060//Cytokine-cytokine receptor interaction	K05145	GO:0005886//plasma membrane	GO:0005515//protein binding	GO:0032759//positive regulation of TRAIL production;GO:0032760//positive regulation of tumor necrosis factor production;GO:0043065//positive regulation of apoptotic process;GO:0071260//cellular response to mechanical stimulus
ENSGALG00000025764	585	696	640.5	592	544	568	600	702	651	3022	2552	2787	4864	3039	3951.5	3749	2045	2897	11.91	12.88	11.87	9.01	9.9	9.35	57.11	51.68	80.75	60.35	84.34	56.9	10.82	65.1883	2.5909	1.31425e-82	9.96583e-80	FKBP10	FK506 binding protein 10 [Source:NCBI gene;Acc:427013]	-	-	-	-	GO:0005758//mitochondrial intermembrane space;GO:0005783//endoplasmic reticulum;GO:0016020//membrane	GO:0003755//peptidyl-prolyl cis-trans isomerase activity;GO:0005509//calcium ion binding;GO:0005528//FK506 binding	GO:0017185//peptidyl-lysine hydroxylation;GO:0018208//peptidyl-proline modification;GO:0030199//collagen fibril organization;GO:0035909//aorta morphogenesis;GO:0042060//wound healing;GO:0085029//extracellular matrix assembly
ENSGALG00000015464	403	444	423.5	456	472	464	522	728	625	1410	1185	1297.5	2078	1398	1738	1453	1031	1242	7.84	7.85	8.74	7.47	8.23	9.26	25.45	22.92	32.95	26.52	31.22	27.4	8.23167	27.7433	1.7529	1.96431e-82	1.44297e-79	PTGFRN	prostaglandin F2 receptor inhibitor [Source:NCBI gene;Acc:418449]	-	-	-	-	-	-	-
ENSGALG00000038775	721	855	788	738	765	751.5	1054	1051	1052.5	2379	1941	2160	3003	2337	2670	2050	1666	1858	15.75	16.46	15.72	13.53	18.72	15.04	47.67	41.24	52.54	48.87	48.61	48.9	15.87	47.9717	1.5959	3.51645e-82	2.50488e-79	SPON1	spondin 1 [Source:NCBI gene;Acc:395657]	-	-	-	-	-	-	-
ENSGALG00000038320	2604	2611	2607.5	2663	3344	3003.5	3177	4080	3628.5	1077	1303	1190	1263	1118	1190.5	1070	941	1005.5	68.41	62.35	68.92	71.48	67.68	70.13	26.27	34.05	27.06	28.65	31.07	33.79	68.1617	30.1483	-1.1769	2.45084e-80	1.69446e-77	COLGALT2	collagen beta(1-O)galactosyltransferase 1 [Source:NCBI gene;Acc:424447]	Metabolism;Metabolism;Metabolism	Global and overview maps;Amino acid metabolism;Glycan biosynthesis and metabolism	ko01100//Metabolic pathways;ko00310//Lysine degradation;ko00514//Other types of O-glycan biosynthesis	K11703;K11703;K11703	-	-	-
ENSGALG00000004553	7919	8856	8387.5	8737	11707	10222	11409	15217	13313	3494	3579	3536.5	4076	3265	3670.5	3562	2791	3176.5	88.73	91.65	97.54	107.58	104.71	112.3	36.2	40.82	38.29	35.97	45.21	42.94	100.418	39.905	-1.3314	3.27676e-78	2.19663e-75	SGPL1	sphingosine-1-phosphate lyase 1 [Source:NCBI gene;Acc:423714]	Metabolism;Environmental Information Processing;Metabolism	Global and overview maps;Signal transduction;Lipid metabolism	ko01100//Metabolic pathways;ko04071//Sphingolipid signaling pathway;ko00600//Sphingolipid metabolism	K01634;K01634;K01634	GO:0005783//endoplasmic reticulum	GO:0003824//catalytic activity;GO:0008117//sphinganine-1-phosphate aldolase activity;GO:0016829//lyase activity;GO:0016830//carbon-carbon lyase activity;GO:0030170//pyridoxal phosphate binding	GO:0001553//luteinization;GO:0001570//vasculogenesis;GO:0001822//kidney development;GO:0006631//fatty acid metabolic process;GO:0006672//ceramide metabolic process;GO:0006807//nitrogen compound metabolic process;GO:0007283//spermatogenesis;GO:0008209//androgen metabolic process;GO:0008210//estrogen metabolic process;GO:0008585//female gonad development;GO:0009791//post-embryonic development;GO:00…
ENSGALG00000014786	84	108	96	101	94	97.5	117	137	127	582	372	477	681	493	587	490	311	400.5	1.39	1.48	1.39	1.04	1.49	1.19	12.38	7.75	12.66	11.49	11.71	9.72	1.33	10.9517	3.0417	3.36405e-78	2.19663e-75	PIK3R1	phosphoinositide-3-kinase regulatory subunit 1 [Source:NCBI gene;Acc:427171]	Human Diseases;Environmental Information Processing;Human Diseases;Human Diseases;Human Diseases;Human Diseases;Human Diseases;Human Diseases;Human Diseases;Environmental Information Processing;Organismal Systems;Human Diseases;Human Diseases;Cellular Processes;Environmental Information Processing;Human Diseases;Environmental Information Processing;Cellular Processes;Human Diseases;Human Diseases…	Cancer: overview;Signal transduction;Infectious disease: viral;Neurodegenerative disease;Infectious disease: viral;Infectious disease: viral;Infectious disease: viral;Infectious disease: bacterial;Neurodegenerative disease;Signal transduction;Immune system;Infectious disease: bacterial;Infectious disease: viral;Cell motility;Signal transduction;Infectious disease: viral;Signal transduction;Cellul…	ko05200//Pathways in cancer;ko04151//PI3K-Akt signaling pathway;ko05165//Human papillomavirus infection;ko05010//Alzheimer disease;ko05169//Epstein-Barr virus infection;ko05171//Coronavirus disease - COVID-19;ko05168//Herpes simplex virus 1 infection;ko05135//Yersinia infection;ko05020//Prion disease;ko04072//Phospholipase D signaling pathway;ko04613//Neutrophil extracellular trap formation;ko051…	K02649;K02649;K02649;K02649;K02649;K02649;K02649;K02649;K02649;K02649;K02649;K02649;K02649;K02649;K02649;K02649;K02649;K02649;K02649;K02649;K02649;K02649;K02649;K02649;K02649;K02649;K02649;K02649;K02649;K02649;K02649;K02649;K02649;K02649;K02649;K02649;K02649;K02649;K02649;K02649;K02649;K02649;K02649;K02649;K02649;K02649;K02649;K02649;K02649;K02649;K02649;K02649;K02649;K02649;K02649;K02649;K02649;…	GO:0005634//nucleus;GO:0005737//cytoplasm;GO:0005801//cis-Golgi network;GO:0005829//cytosol;GO:0005911//cell-cell junction;GO:0005943//phosphatidylinositol 3-kinase complex, class IA;GO:0016020//membrane;GO:0032991//macromolecular complex;GO:0048471//perinuclear region of cytoplasm;GO:1990578//perinuclear endoplasmic reticulum membrane	GO:0001784//phosphotyrosine binding;GO:0005158//insulin receptor binding;GO:0005159//insulin-like growth factor receptor binding;GO:0005168//neurotrophin TRKA receptor binding;GO:0005515//protein binding;GO:0019903//protein phosphatase binding;GO:0036312//phosphatidylinositol 3-kinase regulatory subunit binding;GO:0043125//ErbB-3 class receptor binding;GO:0043559//insulin binding;GO:0043560//insu…	GO:0001678//cellular glucose homeostasis;GO:0001953//negative regulation of cell-matrix adhesion;GO:0006468//protein phosphorylation;GO:0006606//protein import into nucleus;GO:0007162//negative regulation of cell adhesion;GO:0007165//signal transduction;GO:0008286//insulin receptor signaling pathway;GO:0008625//extrinsic apoptotic signaling pathway via death domain receptors;GO:0008630//intrinsic…
ENSGALG00000006456	222	285	253.5	216	198	207	258	256	257	880	819	849.5	1165	865	1015	725	609	667	9.03	10.54	8.66	6.55	8.51	6.81	33.23	33.14	38.65	34.33	32.6	33.86	8.35	34.3017	2.0384	5.09606e-78	3.23765e-75	C14H16orf45	chromosome 14 C16orf45 homolog [Source:NCBI gene;Acc:416594]	-	-	-	-	GO:0015630//microtubule cytoskeleton	-	GO:0007026//negative regulation of microtubule depolymerization;GO:0021822//negative regulation of cell motility involved in cerebral cortex radial glia guided migration
MSTRG.32383	279	290	284.5	258	341	299.5	306	337	321.5	1322	1061	1191.5	1381	1061	1221	1109	600	854.5	1.9	1.79	1.73	1.88	1.69	1.5	8.34	7.17	7.65	7.03	8.33	5.57	1.74833	7.34833	2.0714	5.82146e-77	3.60119e-74	--	PKU43598.1 rna-directed dna polymerase from mobile element jockey- hypothetical protein [Limosa lapponica baueri]	-	-	-	-	-	-	-
ENSGALG00000011242	6	7	6.5	4	7	5.5	5	5	5	283	229	256	390	243	316.5	391	133	262	0.04	0.05	0.03	0.04	0.03	0.02	1.86	1.62	2.25	1.68	3.06	1.29	0.035	1.96	5.8074	1.07002e-76	6.44946e-74	OBSL1	obscurin like 1 [Source:NCBI gene;Acc:424198]	-	-	-	-	GO:0005737//cytoplasm;GO:0005794//Golgi apparatus;GO:0005813//centrosome;GO:0048471//perinuclear region of cytoplasm;GO:1990393//3M complex	GO:0005515//protein binding	GO:0000226//microtubule cytoskeleton organization;GO:0007030//Golgi organization;GO:0007088//regulation of mitotic nuclear division;GO:0034067//protein localization to Golgi apparatus;GO:0050775//positive regulation of dendrite morphogenesis
ENSGALG00000002066	13370	14965	14167.5	14366	19222	16794	19234	22770	21002	6275	7289	6782	7636	6777	7206.5	5908	5261	5584.5	194.59	197.99	205.98	227.62	227.01	216.83	84.78	105.54	90.63	96.22	95.03	104.66	211.67	96.1433	-1.1386	2.2016e-76	1.29383e-73	NCOA4	nuclear receptor coactivator 4 [Source:NCBI gene;Acc:423615]	Human Diseases;Cellular Processes;Human Diseases	Cancer: overview;Cell growth and death;Cancer: specific types	ko05200//Pathways in cancer;ko04216//Ferroptosis;ko05216//Thyroid cancer	K09289;K09289;K09289	GO:0044754//autolysosome	GO:0003713//transcription coactivator activity	GO:0006622//protein targeting to lysosome;GO:0006879//cellular iron ion homeostasis;GO:0009725//response to hormone;GO:0045893//positive regulation of transcription, DNA-templated
ENSGALG00000005171	1095	1376	1235.5	1146	1652	1399	1597	1931	1764	348	480	414	470	411	440.5	365	324	344.5	53.22	61.09	54.8	65.49	63.12	62.16	15.65	23	18.69	19.53	19.44	21.49	59.98	19.6333	-1.6112	4.58406e-76	2.62823e-73	AP1S3	adaptor related protein complex 1 sigma 3 subunit [Source:NCBI gene;Acc:424807]	Human Diseases;Cellular Processes	Infectious disease: viral;Transport and catabolism	ko05170//Human immunodeficiency virus 1 infection;ko04142//Lysosome	K12395;K12395	GO:0030117//membrane coat;GO:0043231//intracellular membrane-bounded organelle	-	GO:0006605//protein targeting;GO:0006886//intracellular protein transport;GO:0015031//protein transport;GO:0016192//vesicle-mediated transport
ENSGALG00000006008	677	791	734	738	996	867	862	1247	1054.5	184	249	216.5	238	228	233	227	194	210.5	31.71	33.55	34.03	37.84	32.71	38.11	8.03	11.6	9.09	10.33	11.61	12.4	34.6583	10.51	-1.7214	7.06089e-76	3.95191e-73	HOMER2	homer scaffolding protein 2 [Source:NCBI gene;Acc:415458]	Environmental Information Processing;Organismal Systems	Signal transduction;Nervous system	ko04068//FoxO signaling pathway;ko04724//Glutamatergic synapse	K15010;K15010	GO:0005737//cytoplasm;GO:0005829//cytosol;GO:0014069//postsynaptic density;GO:0032426//stereocilium tip;GO:0045177//apical part of cell	GO:0003779//actin binding;GO:0004674//protein serine/threonine kinase activity;GO:0005524//ATP binding;GO:0030160//GKAP/Homer scaffold activity;GO:0035256//G-protein coupled glutamate receptor binding	GO:0006468//protein phosphorylation;GO:0007216//G-protein coupled glutamate receptor signaling pathway;GO:0007605//sensory perception of sound;GO:0008277//regulation of G-protein coupled receptor protein signaling pathway;GO:0032703//negative regulation of interleukin-2 production;GO:0035584//calcium-mediated signaling using intracellular calcium source;GO:0048148//behavioral response to cocaine;…
ENSGALG00000023640	216	250	233	197	155	176	207	223	215	833	840	836.5	1144	847	995.5	791	600	695.5	6.88	6.96	5.96	3.96	5.12	4.73	23.01	25.56	27.68	24.36	26.3	24.7	5.60167	25.2683	2.1734	1.30272e-73	6.95976e-71	RSPO4	R-spondin 4 [Source:NCBI gene;Acc:428155]	Environmental Information Processing	Signal transduction	ko04310//Wnt signaling pathway	K23099	-	-	GO:0030177//positive regulation of Wnt signaling pathway
ENSGALG00000038467	2097	2411	2254	2256	3201	2728.5	2901	4005	3453	908	963	935.5	973	873	923	910	712	811	18.62	19.46	19.74	23.13	20.89	23.27	7.48	8.51	7.05	7.56	8.93	8.64	20.8517	8.02833	-1.377	4.59778e-73	2.40178e-70	SELENOO	selenoprotein O [Source:NCBI gene;Acc:417745]	-	-	-	-	GO:0005694//chromosome;GO:0005739//mitochondrion	GO:0070733//protein adenylyltransferase activity	GO:0018117//protein adenylylation
ENSGALG00000000402	595	739	667	633	710	671.5	711	871	791	2009	1416	1712.5	2245	1764	2004.5	1527	1249	1388	8.51	9.61	8.92	8.26	8.25	8.15	26.67	20.14	26.18	24.61	24.13	24.41	8.61667	24.3567	1.4991	6.55766e-73	3.35111e-70	LOXL2	lysyl oxidase like 2 [Source:NCBI gene;Acc:419533]	-	-	-	-	GO:0000785//chromatin;GO:0005615//extracellular space;GO:0005634//nucleus;GO:0005654//nucleoplasm;GO:0005783//endoplasmic reticulum;GO:0016020//membrane	GO:0004720//protein-lysine 6-oxidase activity;GO:0005044//scavenger receptor activity;GO:0005507//copper ion binding;GO:0005509//calcium ion binding;GO:0016641//oxidoreductase activity, acting on the CH-NH2 group of donors, oxygen as acceptor;GO:0070492//oligosaccharide binding	GO:0000122//negative regulation of transcription from RNA polymerase II promoter;GO:0001666//response to hypoxia;GO:0001837//epithelial to mesenchymal transition;GO:0001935//endothelial cell proliferation;GO:0002040//sprouting angiogenesis;GO:0006464//cellular protein modification process;GO:0010718//positive regulation of epithelial to mesenchymal transition;GO:0018057//peptidyl-lysine oxidation…
ENSGALG00000031534	197	248	222.5	214	270	242	288	347	317.5	689	532	610.5	880	693	786.5	599	474	536.5	2.31	2.66	2.49	2.59	2.77	2.68	7.54	6.27	8.49	7.98	7.84	7.61	2.58333	7.62167	1.5609	1.02683e-72	5.02868e-70	ARID5B	AT-rich interaction domain 5B [Source:NCBI gene;Acc:423661]	-	-	-	-	GO:0005634//nucleus	GO:0000976//transcription regulatory region sequence-specific DNA binding;GO:0003677//DNA binding;GO:0003713//transcription coactivator activity	GO:0000122//negative regulation of transcription from RNA polymerase II promoter;GO:0001822//kidney development;GO:0006807//nitrogen compound metabolic process;GO:0008584//male gonad development;GO:0008585//female gonad development;GO:0009791//post-embryonic development;GO:0010761//fibroblast migration;GO:0030325//adrenal gland development;GO:0035264//multicellular organism growth;GO:0045444//fat…
ENSGALG00000016843	3543	4351	3947	3526	3161	3343.5	4315	4504	4409.5	15814	10926	13370	19748	13612	16680	12193	10110	11151.5	32.56	36.35	31.93	23.64	32.16	27.08	134.92	99.89	148.01	122.03	123.84	127	30.62	125.948	2.0403	1.23102e-71	5.90561e-69	COL4A2	collagen type IV alpha 2 chain [Source:NCBI gene;Acc:418752]	Human Diseases;Environmental Information Processing;Human Diseases;Cellular Processes;Human Diseases;Organismal Systems;Human Diseases;Environmental Information Processing;Human Diseases;Organismal Systems	Cancer: overview;Signal transduction;Infectious disease: viral;Cellular community - eukaryotes;Infectious disease: parasitic;Endocrine system;Endocrine and metabolic disease;Signaling molecules and interaction;Cancer: specific types;Digestive system	ko05200//Pathways in cancer;ko04151//PI3K-Akt signaling pathway;ko05165//Human papillomavirus infection;ko04510//Focal adhesion;ko05146//Amoebiasis;ko04926//Relaxin signaling pathway;ko04933//AGE-RAGE signaling pathway in diabetic complications;ko04512//ECM-receptor interaction;ko05222//Small cell lung cancer;ko04974//Protein digestion and absorption	K06237;K06237;K06237;K06237;K06237;K06237;K06237;K06237;K06237;K06237	GO:0005581//collagen trimer	GO:0005201//extracellular matrix structural constituent	-
ENSGALG00000036798	7789	8560	8174.5	7683	6778	7230.5	9028	9068	9048	30112	22018	26065	37525	27319	32422	23782	18883	21332.5	61.07	61.01	59.35	43.24	57.4	46.52	219.19	171.74	239.95	208.95	206.08	202.37	54.765	208.047	1.9256	2.26122e-71	1.06309e-68	COL4A1	collagen type IV alpha 1 chain [Source:NCBI gene;Acc:395530]	Human Diseases;Environmental Information Processing;Human Diseases;Cellular Processes;Human Diseases;Organismal Systems;Human Diseases;Environmental Information Processing;Human Diseases;Organismal Systems	Cancer: overview;Signal transduction;Infectious disease: viral;Cellular community - eukaryotes;Infectious disease: parasitic;Endocrine system;Endocrine and metabolic disease;Signaling molecules and interaction;Cancer: specific types;Digestive system	ko05200//Pathways in cancer;ko04151//PI3K-Akt signaling pathway;ko05165//Human papillomavirus infection;ko04510//Focal adhesion;ko05146//Amoebiasis;ko04926//Relaxin signaling pathway;ko04933//AGE-RAGE signaling pathway in diabetic complications;ko04512//ECM-receptor interaction;ko05222//Small cell lung cancer;ko04974//Protein digestion and absorption	K06237;K06237;K06237;K06237;K06237;K06237;K06237;K06237;K06237;K06237	GO:0005581//collagen trimer;GO:0005587//collagen type IV trimer	GO:0005201//extracellular matrix structural constituent;GO:0030020//extracellular matrix structural constituent conferring tensile strength;GO:0048407//platelet-derived growth factor binding	GO:0001569//patterning of blood vessels;GO:0007420//brain development;GO:0048514//blood vessel morphogenesis;GO:0061304//retinal blood vessel morphogenesis;GO:0061333//renal tubule morphogenesis;GO:0071711//basement membrane organization
ENSGALG00000034584	2129	2355	2242	2275	3026	2650.5	3101	3609	3355	903	1081	992	1181	949	1065	894	800	847	31.62	31.53	33.18	36.79	37.19	34.64	12.6	15.96	14.13	13.77	14.55	16.28	34.1583	14.5483	-1.2314	1.34339e-70	6.19197e-68	NEDD4L	neural precursor cell expressed, developmentally down-regulated 4-like, E3 ubiquitin protein ligase [Source:NCBI gene;Acc:374119]	Cellular Processes;Cellular Processes;Genetic Information Processing;Organismal Systems	Transport and catabolism;Cellular community - eukaryotes;Folding, sorting and degradation;Excretory system	ko04144//Endocytosis;ko04530//Tight junction;ko04120//Ubiquitin mediated proteolysis;ko04960//Aldosterone-regulated sodium reabsorption	K13305;K13305;K13305;K13305	-	GO:0004842//ubiquitin-protein transferase activity;GO:0005515//protein binding;GO:0061630//ubiquitin protein ligase activity	GO:0006511//ubiquitin-dependent protein catabolic process;GO:0016567//protein ubiquitination
ENSGALG00000016205	283	325	304	325	296	310.5	373	432	402.5	792	735	763.5	1027	717	872	632	587	609.5	16.76	17.18	18.83	14.17	17.95	16.7	44.63	43.87	49.67	42.09	41.85	48.32	16.9317	45.0717	1.4125	2.54253e-70	1.14937e-67	PDXK	pyridoxal (pyridoxine, vitamin B6) kinase [Source:NCBI gene;Acc:418549]	Metabolism;Metabolism	Global and overview maps;Metabolism of cofactors and vitamins	ko01100//Metabolic pathways;ko00750//Vitamin B6 metabolism	K00868;K00868	GO:0005654//nucleoplasm	GO:0000287//magnesium ion binding;GO:0005524//ATP binding;GO:0008270//zinc ion binding;GO:0008478//pyridoxal kinase activity;GO:0030170//pyridoxal phosphate binding;GO:0030955//potassium ion binding;GO:0031402//sodium ion binding;GO:0031403//lithium ion binding;GO:0042803//protein homodimerization activity	GO:0009443//pyridoxal 5'-phosphate salvage
ENSGALG00000043754	583	567	575	540	556	548	613	729	671	1293	1107	1200	1467	1271	1369	1057	862	959.5	15.32	14.55	14.26	11.63	13.24	13.51	33.09	30.92	31.74	33.96	33.33	33.81	13.7517	32.8083	1.2545	4.8321e-70	2.14317e-67	GLUL	glutamate-ammonia ligase [Source:NCBI gene;Acc:396489]	Metabolism;Cellular Processes;Organismal Systems;Organismal Systems;Metabolism;Metabolism;Metabolism;Metabolism;Metabolism	Global and overview maps;Cell growth and death;Nervous system;Nervous system;Global and overview maps;Amino acid metabolism;Carbohydrate metabolism;Amino acid metabolism;Energy metabolism	ko01100//Metabolic pathways;ko04217//Necroptosis;ko04724//Glutamatergic synapse;ko04727//GABAergic synapse;ko01230//Biosynthesis of amino acids;ko00250//Alanine, aspartate and glutamate metabolism;ko00630//Glyoxylate and dicarboxylate metabolism;ko00220//Arginine biosynthesis;ko00910//Nitrogen metabolism	K01915;K01915;K01915;K01915;K01915;K01915;K01915;K01915;K01915	GO:0005737//cytoplasm;GO:0005739//mitochondrion;GO:0005829//cytosol;GO:0005886//plasma membrane;GO:0044297//cell body;GO:0097386//glial cell projection	GO:0003824//catalytic activity;GO:0004356//glutamate-ammonia ligase activity;GO:0019706//protein-cysteine S-palmitoyltransferase activity;GO:0042802//identical protein binding	GO:0006542//glutamine biosynthetic process;GO:0006807//nitrogen compound metabolic process;GO:0008283//cell proliferation;GO:0009267//cellular response to starvation;GO:0009749//response to glucose;GO:0010594//regulation of endothelial cell migration;GO:0018345//protein palmitoylation;GO:0042254//ribosome biogenesis;GO:1903670//regulation of sprouting angiogenesis;GO:1904749//regulation of protei…
ENSGALG00000047834	258	252	255	199	211	205	267	328	297.5	785	666	725.5	828	640	734	651	461	556	8.25	7.31	6.26	5.5	6.92	6.85	23.27	21.17	21.58	19.96	23	20.12	6.84833	21.5167	1.6516	9.05397e-70	3.94133e-67	--	XP_021238701.1 uncharacterized protein LOC110391220 [Numida meleagris]	-	-	-	-	-	-	-
ENSGALG00000004833	1145	1274	1209.5	1060	1090	1075	1100	1285	1192.5	3610	3013	3311.5	4624	3374	3999	3104	2229	2666.5	26.71	27.02	24.36	20.69	20.81	19.61	78.18	69.92	87.97	76.78	80.03	71.07	23.2	77.325	1.7368	1.04081e-69	4.44844e-67	P3H1	prolyl 3-hydroxylase 1 [Source:NCBI gene;Acc:414142]	-	-	-	-	GO:0005783//endoplasmic reticulum;GO:0032991//macromolecular complex	GO:0005506//iron ion binding;GO:0005515//protein binding;GO:0005518//collagen binding;GO:0016491//oxidoreductase activity;GO:0016705//oxidoreductase activity, acting on paired donors, with incorporation or reduction of molecular oxygen;GO:0019797//procollagen-proline 3-dioxygenase activity;GO:0031418//L-ascorbic acid binding;GO:0046872//metal ion binding;GO:0051213//dioxygenase activity	GO:0006457//protein folding;GO:0018126//protein hydroxylation;GO:0019511//peptidyl-proline hydroxylation;GO:0032963//collagen metabolic process;GO:0050708//regulation of protein secretion;GO:0050821//protein stabilization;GO:0060348//bone development;GO:0061077//chaperone-mediated protein folding;GO:1901874//negative regulation of post-translational protein modification;GO:1904027//negative regul…
ENSGALG00000029190	1138	1337	1237.5	1062	1047	1054.5	1202	1400	1301	3165	2633	2899	3819	3002	3410.5	2665	2233	2449	14.68	15.68	13.47	11.04	12.66	11.77	37.86	33.81	40.13	37.7	37.9	39.33	13.2167	37.7883	1.5156	1.11283e-69	4.67131e-67	MBNL1	muscleblind like splicing regulator 1 [Source:NCBI gene;Acc:425033]	-	-	-	-	GO:0005634//nucleus;GO:0005654//nucleoplasm;GO:0005737//cytoplasm;GO:0005829//cytosol;GO:0010494//cytoplasmic stress granule	GO:0003723//RNA binding;GO:0003725//double-stranded RNA binding;GO:0046872//metal ion binding	GO:0000381//regulation of alternative mRNA splicing, via spliceosome;GO:0006397//mRNA processing;GO:0008380//RNA splicing;GO:0043484//regulation of RNA splicing
ENSGALG00000014668	8733	11067	9900	10239	14921	12580	15337	18431	16884	3087	3737	3412	3939	3237	3588	3109	2805	2957	159.37	183.6	184.14	221.63	227.06	220.09	52.31	67.84	58.63	57.66	62.74	70	199.315	61.53	-1.6957	1.61552e-69	6.66247e-67	MCTP1	multiple C2 and transmembrane domain containing 1 [Source:NCBI gene;Acc:427113]	-	-	-	-	GO:0016021//integral component of membrane	GO:0005509//calcium ion binding	-
ENSGALG00000012857	515	502	508.5	506	474	490	566	653	609.5	1307	1078	1192.5	1512	1228	1370	1125	836	980.5	7.84	6.95	7.59	5.87	6.99	6.51	18.47	16.33	18.77	18.24	18.93	17.4	6.95833	18.0233	1.3731	2.15694e-69	8.74192e-67	DENND2A	DENN domain containing 2A [Source:NCBI gene;Acc:418115]	-	-	-	-	GO:0015629//actin cytoskeleton	GO:0005085//guanyl-nucleotide exchange factor activity	GO:0042147//retrograde transport, endosome to Golgi
ENSGALG00000031343	2028	2060	2044	1916	2021	1968.5	2131	2224	2177.5	6051	5144	5597.5	6547	5449	5998	4704	3356	4030	27.7	25.58	25.78	22.46	23.6	19.87	76.72	69.89	72.93	72.6	71.01	62.65	24.165	70.9667	1.5542	1.34906e-68	5.37497e-66	ECE1	endothelin converting enzyme 1 [Source:NCBI gene;Acc:395459]	-	-	-	-	GO:0005768//endosome;GO:0005886//plasma membrane;GO:0009897//external side of plasma membrane;GO:0016020//membrane;GO:0016021//integral component of membrane;GO:0033093//Weibel-Palade body;GO:0048471//perinuclear region of cytoplasm	GO:0004175//endopeptidase activity;GO:0004222//metalloendopeptidase activity;GO:0008233//peptidase activity;GO:0008237//metallopeptidase activity;GO:0008270//zinc ion binding;GO:0016787//hydrolase activity;GO:0042803//protein homodimerization activity;GO:0046872//metal ion binding	GO:0001921//positive regulation of receptor recycling;GO:0006508//proteolysis;GO:0007507//heart development;GO:0010467//gene expression;GO:0010814//substance P catabolic process;GO:0010815//bradykinin catabolic process;GO:0010816//calcitonin catabolic process;GO:0016485//protein processing;GO:0016486//peptide hormone processing;GO:0031175//neuron projection development;GO:0034959//endothelin matu…
ENSGALG00000012336	3331	3830	3580.5	3505	4747	4126	4722	6062	5392	1394	1667	1530.5	1725	1459	1592	1389	1322	1355.5	47.02	49.05	48.68	54.47	54.06	55.93	18.26	23.39	19.85	20.07	21.7	25.48	51.535	21.4583	-1.264	2.57974e-68	1.0107e-65	STXBP5	syntaxin binding protein 5 [Source:NCBI gene;Acc:421620]	-	-	-	-	GO:0005829//cytosol;GO:0005892//acetylcholine-gated channel complex;GO:0098793//presynapse	GO:0005515//protein binding;GO:0017075//syntaxin-1 binding;GO:0019905//syntaxin binding	GO:0006887//exocytosis;GO:0010807//regulation of synaptic vesicle priming;GO:0017157//regulation of exocytosis;GO:0045921//positive regulation of exocytosis;GO:2000300//regulation of synaptic vesicle exocytosis
ENSGALG00000032736	861	834	847.5	696	741	718.5	836	805	820.5	2601	2206	2403.5	3111	2483	2797	2395	1693	2044	12.16	10.94	9.89	8.59	9.59	7.42	34.16	31.49	36.14	34.49	37.62	32.99	9.765	34.4817	1.8201	2.72422e-68	1.04981e-65	MGLL	monoglyceride lipase [Source:NCBI gene;Acc:416024]	Metabolism;Organismal Systems;Organismal Systems;Metabolism;Organismal Systems	Global and overview maps;Environmental adaptation;Nervous system;Lipid metabolism;Endocrine system	ko01100//Metabolic pathways;ko04714//Thermogenesis;ko04723//Retrograde endocannabinoid signaling;ko00561//Glycerolipid metabolism;ko04923//Regulation of lipolysis in adipocytes	K01054;K01054;K01054;K01054;K01054	GO:0005654//nucleoplasm	-	-
ENSGALG00000017104	1124	1270	1197	1305	1662	1483.5	1545	2071	1808	524	595	559.5	642	519	580.5	513	413	463	18.61	19.05	21.05	22.09	20.33	22.04	7.89	9.71	8.77	8.33	9.67	9.33	20.5283	8.95	-1.1977	3.47834e-68	1.31879e-65	CDK8	cyclin dependent kinase 8 [Source:NCBI gene;Acc:428080]	-	-	-	-	GO:0005634//nucleus;GO:0005730//nucleolus;GO:0016592//mediator complex;GO:0032991//macromolecular complex	GO:0004672//protein kinase activity;GO:0005524//ATP binding	GO:0006468//protein phosphorylation
ENSGALG00000017239	888	1060	974	1014	1114	1064	1052	1456	1254	2075	1904	1989.5	2631	1903	2267	2061	1380	1720.5	20.21	21.92	22.73	20.62	19.41	21.68	43.83	43.1	48.82	42.24	51.83	42.92	21.095	45.4567	1.1076	7.39893e-68	2.76074e-65	CTSC	cathepsin C [Source:NCBI gene;Acc:419014]	Cellular Processes;Cellular Processes	Cell growth and death;Transport and catabolism	ko04210//Apoptosis;ko04142//Lysosome	K01275;K01275	GO:0005654//nucleoplasm;GO:0005737//cytoplasm;GO:0005813//centrosome;GO:0043231//intracellular membrane-bounded organelle	GO:0004252//serine-type endopeptidase activity;GO:0008234//cysteine-type peptidase activity;GO:0016505//peptidase activator activity involved in apoptotic process	GO:0001913//T cell mediated cytotoxicity;GO:0006508//proteolysis;GO:0031642//negative regulation of myelination;GO:1903980//positive regulation of microglial cell activation;GO:2001235//positive regulation of apoptotic signaling pathway
MSTRG.3248	750	863	806.5	800	720	760	1007	971	989	2580	2111	2345.5	3074	2253	2663.5	1924	1636	1780	8	8.37	8.41	6.25	8.71	6.78	25.56	22.41	26.75	23.45	22.69	23.86	7.75333	24.12	1.6373	7.54436e-68	2.77102e-65	--	-	-	-	-	-	-	-	-
ENSGALG00000036686	139	144	141.5	144	168	156	175	185	180	431	385	408	620	494	557	519	342	430.5	3.62	3.39	3.73	3.61	3.7	3.15	10.44	9.96	13.27	12.49	14.95	12.19	3.53333	12.2167	1.7897	9.13511e-68	3.30368e-65	PLTP	phospholipid transfer protein [Source:NCBI gene;Acc:428164]	Organismal Systems;Organismal Systems	Endocrine system;Digestive system	ko03320//PPAR signaling pathway;ko04979//Cholesterol metabolism	K08761;K08761	GO:0005576//extracellular region;GO:0005615//extracellular space;GO:0005634//nucleus;GO:0034364//high-density lipoprotein particle	GO:0008035//high-density lipoprotein particle binding;GO:0008289//lipid binding;GO:0008429//phosphatidylethanolamine binding;GO:0008526//phosphatidylinositol transporter activity;GO:0019992//diacylglycerol binding;GO:0030169//low-density lipoprotein particle binding;GO:0031210//phosphatidylcholine binding;GO:0034189//very-low-density lipoprotein particle binding;GO:0070300//phosphatidic acid bind…	GO:0006629//lipid metabolic process;GO:0006869//lipid transport;GO:0010189//vitamin E biosynthetic process;GO:0010875//positive regulation of cholesterol efflux;GO:0015914//phospholipid transport;GO:0030317//sperm motility;GO:0034375//high-density lipoprotein particle remodeling;GO:0035627//ceramide transport;GO:0046836//glycolipid transport
ENSGALG00000031997	349	315	332	321	321	321	354	367	360.5	1181	1002	1091.5	1412	995	1203.5	952	640	796	8.71	7.15	7.89	6.52	7.16	5.99	27.36	24.88	28.74	24.22	26.26	21.83	7.23667	25.5483	1.8198	1.08767e-67	3.87392e-65	SFRP4	secreted frizzled related protein 4 [Source:NCBI gene;Acc:420732]	Environmental Information Processing	Signal transduction	ko04310//Wnt signaling pathway	K02185	GO:0005615//extracellular space;GO:0005634//nucleus;GO:0005737//cytoplasm;GO:0009986//cell surface	GO:0005515//protein binding;GO:0017147//Wnt-protein binding	GO:0002092//positive regulation of receptor internalization;GO:0008285//negative regulation of cell proliferation;GO:0010628//positive regulation of gene expression;GO:0043065//positive regulation of apoptotic process;GO:0043433//negative regulation of sequence-specific DNA binding transcription factor activity;GO:0045606//positive regulation of epidermal cell differentiation;GO:0055062//phosphat…
ENSGALG00000041461	697	803	750	620	661	640.5	628	871	749.5	2260	1953	2106.5	2942	1976	2459	2298	1421	1859.5	9.2	9.52	8.09	7.13	6.72	7.55	26.93	25.14	30.88	24.72	32.82	25.04	8.035	27.5883	1.7797	2.86559e-67	1.00539e-64	DNMT3B	DNA methyltransferase 3 beta [Source:NCBI gene;Acc:419287]	Metabolism;Human Diseases;Metabolism	Global and overview maps;Cancer: overview;Amino acid metabolism	ko01100//Metabolic pathways;ko05206//MicroRNAs in cancer;ko00270//Cysteine and methionine metabolism	K17399;K17399;K17399	GO:0005634//nucleus;GO:0005654//nucleoplasm;GO:1902494//catalytic complex	GO:0003677//DNA binding;GO:0003714//transcription corepressor activity;GO:0003886//DNA (cytosine-5-)-methyltransferase activity;GO:0008168//methyltransferase activity;GO:0009008//DNA-methyltransferase activity;GO:0016740//transferase activity;GO:0046872//metal ion binding	GO:0000122//negative regulation of transcription from RNA polymerase II promoter;GO:0006306//DNA methylation;GO:0010468//regulation of gene expression;GO:0010628//positive regulation of gene expression;GO:0032259//methylation;GO:0051571//positive regulation of histone H3-K4 methylation;GO:0051573//negative regulation of histone H3-K9 methylation;GO:0090116//C-5 methylation of cytosine
ENSGALG00000032184	365	426	395.5	298	204	251	253	188	220.5	6817	5373	6095	9048	5987	7517.5	5617	3657	4637	6.47	6.77	5.15	2.93	3.51	2.13	109.99	92.51	128.05	101.28	108.5	87.4	4.49333	104.622	4.5413	9.746e-67	3.32028e-64	CSPG5	chondroitin sulfate proteoglycan 5 [Source:NCBI gene;Acc:395466]	-	-	-	-	-	-	GO:0007399//nervous system development
ENSGALG00000011889	1222	1202	1212	1122	1299	1210.5	1381	1631	1506	535	545	540	617	522	569.5	493	386	439.5	21.3	19.04	19.27	18.42	19.52	18.6	8.66	9.45	8.77	8.88	9.5	9.2	19.3583	9.07667	-1.0927	1.2164e-66	4.08485e-64	PRKCH	protein kinase C eta [Source:NCBI gene;Acc:423518]	Organismal Systems;Organismal Systems	Circulatory system;Sensory system	ko04270//Vascular smooth muscle contraction;ko04750//Inflammatory mediator regulation of TRP channels	K18051;K18051	GO:0005737//cytoplasm;GO:0005829//cytosol;GO:0005886//plasma membrane;GO:0005911//cell-cell junction;GO:0016020//membrane	GO:0000166//nucleotide binding;GO:0004672//protein kinase activity;GO:0004674//protein serine/threonine kinase activity;GO:0004697//protein kinase C activity;GO:0004698//calcium-dependent protein kinase C activity;GO:0004712//protein serine/threonine/tyrosine kinase activity;GO:0005524//ATP binding;GO:0016301//kinase activity;GO:0016740//transferase activity;GO:0031267//small GTPase binding	GO:0006468//protein phosphorylation;GO:0010744//positive regulation of macrophage derived foam cell differentiation;GO:0016310//phosphorylation;GO:0018105//peptidyl-serine phosphorylation;GO:0035556//intracellular signal transduction;GO:0045618//positive regulation of keratinocyte differentiation
ENSGALG00000017034	721	664	692.5	691	596	643.5	674	699	686.5	2434	2031	2232.5	2869	2063	2466	1986	1493	1739.5	6.4	5.35	6.04	4.3	4.85	4.06	20.04	17.92	20.75	17.85	19.47	18.1	5.16667	19.0217	1.8803	4.20748e-66	1.39303e-63	FOXO1	forkhead box O1 [Source:NCBI gene;Acc:374231]	Human Diseases;Human Diseases;Human Diseases;Human Diseases;Cellular Processes;Human Diseases;Organismal Systems;Environmental Information Processing;Environmental Information Processing;Organismal Systems;Human Diseases;Human Diseases;Organismal Systems;Human Diseases;Organismal Systems;Organismal Systems	Cancer: overview;Infectious disease: viral;Cancer: overview;Infectious disease: bacterial;Cell growth and death;Endocrine and metabolic disease;Endocrine system;Signal transduction;Signal transduction;Endocrine system;Endocrine and metabolic disease;Endocrine and metabolic disease;Endocrine system;Cancer: specific types;Aging;Aging	ko05200//Pathways in cancer;ko05165//Human papillomavirus infection;ko05202//Transcriptional misregulation in cancer;ko05131//Shigellosis;ko04218//Cellular senescence;ko04936//Alcoholic liver disease;ko04910//Insulin signaling pathway;ko04068//FoxO signaling pathway;ko04152//AMPK signaling pathway;ko04919//Thyroid hormone signaling pathway;ko04931//Insulin resistance;ko04933//AGE-RAGE signaling p…	K07201;K07201;K07201;K07201;K07201;K07201;K07201;K07201;K07201;K07201;K07201;K07201;K07201;K07201;K07201;K07201	GO:0005634//nucleus;GO:0005737//cytoplasm	GO:0000978//RNA polymerase II core promoter proximal region sequence-specific DNA binding;GO:0001227//transcriptional repressor activity, RNA polymerase II transcription regulatory region sequence-specific binding;GO:0001228//transcriptional activator activity, RNA polymerase II transcription regulatory region sequence-specific binding;GO:0003677//DNA binding;GO:0003700//transcription factor acti…	GO:0001568//blood vessel development;GO:0006111//regulation of gluconeogenesis;GO:0006355//regulation of transcription, DNA-templated;GO:0006357//regulation of transcription from RNA polymerase II promoter;GO:0006915//apoptotic process;GO:0006974//cellular response to DNA damage stimulus;GO:0008286//insulin receptor signaling pathway;GO:0009267//cellular response to starvation;GO:0010508//positiv…
ENSGALG00000005814	82	87	84.5	115	126	120.5	94	147	120.5	357	304	330.5	512	365	438.5	369	268	318.5	2.05	1.98	2.83	2.56	1.91	2.4	8.28	7.55	10.42	8.88	10.18	9.12	2.28833	9.07167	1.9871	4.5464e-66	1.48434e-63	MYORG	KIAA1161 [Source:NCBI gene;Acc:427401]	-	-	-	-	-	GO:0004553//hydrolase activity, hydrolyzing O-glycosyl compounds	GO:0005975//carbohydrate metabolic process
ENSGALG00000003011	438	509	473.5	472	417	444.5	494	532	513	1304	1211	1257.5	1678	1158	1418	1312	886	1099	7.86	8.26	8.34	6.07	7.18	6.24	21.7	21.61	24.55	20.25	25.96	21.74	7.325	22.635	1.6277	9.20896e-66	2.92534e-63	TOM1L1	target of myb1 like 1 membrane trafficking protein [Source:NCBI gene;Acc:417391]	-	-	-	-	GO:0005737//cytoplasm;GO:0005768//endosome;GO:0005829//cytosol	GO:0019901//protein kinase binding;GO:0030276//clathrin binding;GO:0030295//protein kinase activator activity;GO:0035091//phosphatidylinositol binding;GO:0043130//ubiquitin binding	GO:0007165//signal transduction;GO:0031954//positive regulation of protein autophosphorylation;GO:0032147//activation of protein kinase activity;GO:0045839//negative regulation of mitotic nuclear division
ENSGALG00000011035	5076	5560	5318	5067	6675	5871	6225	8395	7310	2139	2662	2400.5	2914	2587	2750.5	2443	1922	2182.5	92.08	91.68	90.55	98.52	91.57	99.64	36.02	48.04	43.11	45.78	48.98	47.65	94.0067	44.93	-1.0651	1.28627e-65	4.03152e-63	AK4	adenylate kinase 4 [Source:NCBI gene;Acc:424697]	Metabolism;Metabolism;Metabolism	Global and overview maps;Nucleotide metabolism;Metabolism of cofactors and vitamins	ko01100//Metabolic pathways;ko00230//Purine metabolism;ko00730//Thiamine metabolism	K00939;K00939;K00939	GO:0005759//mitochondrial matrix	GO:0004017//adenylate kinase activity;GO:0005524//ATP binding;GO:0019205//nucleobase-containing compound kinase activity	GO:0006139//nucleobase-containing compound metabolic process
ENSGALG00000034067	353	408	380.5	328	282	305	321	346	333.5	2064	1292	1678	2952	1696	2324	1819	1530	1674.5	6.77	7.12	6.2	4.4	4.99	4.34	36.77	24.66	46.19	31.74	38.57	40.13	5.63667	36.3433	2.6888	2.956e-65	9.14299e-63	FMOD	fibromodulin [Source:NCBI gene;Acc:395814]	Environmental Information Processing	Signal transduction	ko04350//TGF-beta signaling pathway	K08121	-	GO:0005515//protein binding	GO:0030199//collagen fibril organization
ENSGALG00000001405	7634	8232	7933	7947	10003	8975	9822	13442	11632	1902	2933	2417.5	2490	2250	2370	2452	2070	2261	242.29	236.44	249.25	261.09	255.55	278.79	56.91	93.78	65.19	70.99	87.35	91.03	253.902	77.5417	-1.7112	3.5838e-65	1.09408e-62	IRF6	interferon regulatory factor 6 [Source:NCBI gene;Acc:419863]	-	-	-	-	-	GO:0000976//transcription regulatory region sequence-specific DNA binding;GO:0001228//transcriptional activator activity, RNA polymerase II transcription regulatory region sequence-specific binding;GO:0003677//DNA binding;GO:0003700//transcription factor activity, sequence-specific DNA binding;GO:0005515//protein binding	GO:0006355//regulation of transcription, DNA-templated;GO:0008285//negative regulation of cell proliferation;GO:0030216//keratinocyte differentiation;GO:0043588//skin development;GO:0043616//keratinocyte proliferation;GO:0045893//positive regulation of transcription, DNA-templated;GO:0048468//cell development;GO:0060021//palate development;GO:0060173//limb development;GO:1904888//cranial skeletal…
ENSGALG00000032181	665	690	677.5	662	555	608.5	719	700	709.5	2869	2298	2583.5	3850	2403	3126.5	2858	1627	2242.5	4.87	4.59	4.77	3.3	4.27	3.35	19.49	16.72	22.97	17.15	23.11	16.27	4.19167	19.285	2.2019	4.01995e-65	1.2115e-62	LRP4	LDL receptor related protein 4 [Source:NCBI gene;Acc:423189]	-	-	-	-	GO:0005886//plasma membrane;GO:0009986//cell surface;GO:0031594//neuromuscular junction	GO:0005509//calcium ion binding;GO:0005515//protein binding;GO:0030971//receptor tyrosine kinase binding;GO:0042803//protein homodimerization activity	GO:0001822//kidney development;GO:0001932//regulation of protein phosphorylation;GO:0008104//protein localization;GO:0009953//dorsal/ventral pattern formation;GO:0009954//proximal/distal pattern formation;GO:0016055//Wnt signaling pathway;GO:0030279//negative regulation of ossification;GO:0030326//embryonic limb morphogenesis;GO:0042733//embryonic digit morphogenesis;GO:0043113//receptor clusteri…
ENSGALG00000015721	1475	1700	1587.5	1590	1673	1631.5	1978	2108	2043	4710	3356	4033	5585	4076	4830.5	3442	3251	3346.5	6.63	6.94	7.04	6.12	7.21	6.2	19.65	15	20.47	17.87	17.09	19.97	6.69	18.3417	1.455	5.27817e-65	1.57056e-62	SVEP1	complement C3b/C4b receptor 1 (Knops blood group) [Source:NCBI gene;Acc:427338]	-	-	-	-	GO:0005615//extracellular space;GO:0005634//nucleus;GO:0005737//cytoplasm	GO:0003682//chromatin binding;GO:0005509//calcium ion binding	GO:0001945//lymph vessel development;GO:0003017//lymph circulation;GO:0008544//epidermis development;GO:0010467//gene expression;GO:0036303//lymph vessel morphogenesis;GO:0048014//Tie signaling pathway
ENSGALG00000004960	4320	4967	4643.5	4390	4012	4201	4964	5518	5241	13915	10343	12129	16338	11716	14027	10343	9986	10164.5	25.56	26.72	25.59	19.32	23.82	21.37	76.44	60.89	78.85	67.63	67.64	80.77	23.73	72.0367	1.602	9.49366e-65	2.78959e-62	FBN1	fibrillin 1 [Source:NCBI gene;Acc:373992]	Environmental Information Processing	Signal transduction	ko04350//TGF-beta signaling pathway	K06825	GO:0001527//microfibril;GO:0005576//extracellular region;GO:0005604//basement membrane;GO:0005615//extracellular space;GO:0031012//extracellular matrix	GO:0005178//integrin binding;GO:0005201//extracellular matrix structural constituent;GO:0005509//calcium ion binding;GO:0008201//heparin binding;GO:0042802//identical protein binding;GO:0044877//macromolecular complex binding	GO:0001501//skeletal system development;GO:0007507//heart development;GO:0033627//cell adhesion mediated by integrin;GO:0035582//sequestering of BMP in extracellular matrix;GO:0035583//sequestering of TGFbeta in extracellular matrix;GO:0043010//camera-type eye development;GO:0045671//negative regulation of osteoclast differentiation;GO:0048048//embryonic eye morphogenesis;GO:0048050//post-embryon…
ENSGALG00000005397	3271	3680	3475.5	3566	4615	4090.5	4489	6099	5294	1533	1795	1664	1814	1616	1715	1609	1309	1459	63.41	64.84	68.11	72.79	70.57	77.37	27.58	34.61	28.68	30.55	34.46	34.68	69.515	31.76	-1.1301	2.6354e-64	7.64819e-62	GGNBP2	gametogenetin binding protein 2 [Source:NCBI gene;Acc:425053]	-	-	-	-	GO:0005634//nucleus;GO:0005737//cytoplasm	-	GO:0007283//spermatogenesis;GO:0008285//negative regulation of cell proliferation;GO:0010629//negative regulation of gene expression;GO:0030154//cell differentiation;GO:0033140//negative regulation of peptidyl-serine phosphorylation of STAT protein;GO:0042532//negative regulation of tyrosine phosphorylation of STAT protein;GO:0061099//negative regulation of protein tyrosine kinase activity
MSTRG.27759	33	42	37.5	32	32	32	49	55	52	212	176	194	207	155	181	171	119	145	0.38	0.47	0.42	0.3	0.46	0.42	2.34	2.03	1.99	1.8	2.2	1.89	0.408333	2.04167	2.3219	3.71394e-64	1.05185e-61	--	XP_048796730.1 transmembrane protein 170B isoform X1 [Lagopus muta]	-	-	-	-	-	-	-
ENSGALG00000032974	475	508	491.5	420	429	424.5	457	502	479.5	1665	1156	1410.5	2036	1527	1781.5	1372	1142	1257	6.89	6.7	6	5.07	5.38	4.77	22.43	16.69	24.1	21.62	22.01	22.65	5.80167	21.5833	1.8954	5.16972e-64	1.43657e-61	ADAMTS2	ADAM metallopeptidase with thrombospondin type 1 motif 2 [Source:NCBI gene;Acc:416291]	-	-	-	-	GO:0031012//extracellular matrix	GO:0004222//metalloendopeptidase activity;GO:0008233//peptidase activity;GO:0008237//metallopeptidase activity;GO:0008270//zinc ion binding	GO:0006508//proteolysis;GO:0007283//spermatogenesis;GO:0016485//protein processing;GO:0030199//collagen fibril organization;GO:0030324//lung development;GO:0043588//skin development
ENSGALG00000016506	3415	3782	3598.5	3565	5141	4353	4999	5925	5462	1671	1759	1715	1831	1596	1713.5	1405	1190	1297.5	102.55	103.24	105.46	125.61	121.73	116.41	46.58	52.55	44.84	46.75	46.63	48.84	112.5	47.6983	-1.2379	5.19457e-64	1.43657e-61	ZNF512	zinc finger protein 512 [Source:NCBI gene;Acc:769868]	-	-	-	-	-	-	-
ENSGALG00000002294	146	158	152	134	106	120	101	120	110.5	844	692	768	1084	782	933	722	461	591.5	1.95	2.06	1.63	1.14	1.07	1.01	10.07	8.94	11.52	9.88	10.56	7.94	1.47667	9.81833	2.7331	6.02182e-64	1.64599e-61	SEMA6A	semaphorin 6A [Source:NCBI gene;Acc:427387]	-	-	-	-	-	GO:0005515//protein binding;GO:0030215//semaphorin receptor binding	GO:0016525//negative regulation of angiogenesis;GO:0035924//cellular response to vascular endothelial growth factor stimulus;GO:0070373//negative regulation of ERK1 and ERK2 cascade;GO:1900747//negative regulation of vascular endothelial growth factor signaling pathway;GO:1903671//negative regulation of sprouting angiogenesis
ENSGALG00000027096	355	414	384.5	389	512	450.5	466	602	534	1018	817	917.5	1070	901	985.5	920	605	762.5	6.28	6.65	6.78	7.36	6.68	6.96	16.71	14.37	15.43	15.54	17.98	14.62	6.785	15.775	1.2172	1.22411e-63	3.2699e-61	LGALSL	galectin like [Source:NCBI gene;Acc:421278]	-	-	-	-	GO:0005737//cytoplasm	GO:0030246//carbohydrate binding	-
ENSGALG00000036286	455	481	468	492	483	487.5	503	582	542.5	1677	1152	1414.5	1837	1300	1568.5	1356	916	1136	9.62	9.25	10.25	8.31	8.63	8.05	32.93	24.24	31.69	26.82	31.7	26.48	9.01833	28.9767	1.684	2.51506e-63	6.56905e-61	Hhipl1	HHIP like 1 [Source:NCBI gene;Acc:423448]	-	-	-	-	GO:0016020//membrane	GO:0003824//catalytic activity;GO:0005044//scavenger receptor activity	-
ENSGALG00000008969	5909	6555	6232	6569	8090	7329.5	7780	10437	9108.5	2924	2996	2960	2894	2481	2687.5	2194	2224	2209	197.39	199.05	216.18	219.88	210.76	228.12	90.96	99.56	78.84	83.53	81	105.05	211.897	89.8233	-1.2382	2.76903e-63	7.15293e-61	EPCAM	epithelial cell adhesion molecule [Source:NCBI gene;Acc:421292]	-	-	-	-	GO:0005886//plasma membrane;GO:0005923//bicellular tight junction;GO:0009986//cell surface;GO:0016021//integral component of membrane;GO:0016323//basolateral plasma membrane;GO:0016324//apical plasma membrane;GO:0016328//lateral plasma membrane	GO:0044877//macromolecular complex binding	GO:0001657//ureteric bud development;GO:0008284//positive regulation of cell proliferation;GO:0023019//signal transduction involved in regulation of gene expression;GO:0045944//positive regulation of transcription from RNA polymerase II promoter;GO:0048863//stem cell differentiation;GO:2000048//negative regulation of cell-cell adhesion mediated by cadherin;GO:2000648//positive regulation of stem …
ENSGALG00000012285	430	418	424	336	436	386	414	598	506	93	106	99.5	137	109	123	92	89	90.5	11.85	10.48	9.13	9.78	9.26	10.79	2.38	2.91	3.08	2.93	2.8	3.35	10.215	2.90833	-1.8124	1.39026e-62	3.51408e-60	BAIAP2L2	BAI1 associated protein 2 like 2 [Source:NCBI gene;Acc:418029]	-	-	-	-	GO:0012506//vesicle membrane;GO:0044291//cell-cell contact zone;GO:0071439//clathrin complex	GO:0005515//protein binding;GO:0005543//phospholipid binding	GO:0007009//plasma membrane organization;GO:0061024//membrane organization
ENSGALG00000003933	1160	1203	1181.5	1031	973	1002	1141	1219	1180	3740	3335	3537.5	4009	3317	3663	2637	2146	2391.5	21.49	20.33	19	14.95	17.64	15.03	64.79	61.84	60.67	60.31	54.2	54.33	18.0733	59.3567	1.7155	2.05536e-62	5.08582e-60	QSOX1	quiescin Q6 sulfhydryl oxidase 1 [Source:NCBI gene;Acc:373914]	-	-	-	-	GO:0000139//Golgi membrane;GO:0005576//extracellular region;GO:0005615//extracellular space;GO:0005794//Golgi apparatus;GO:0016020//membrane;GO:0016021//integral component of membrane;GO:0030173//integral component of Golgi membrane;GO:0043231//intracellular membrane-bounded organelle;GO:0045171//intercellular bridge;GO:0070062//extracellular exosome	GO:0003756//protein disulfide isomerase activity;GO:0016491//oxidoreductase activity;GO:0016971//flavin-linked sulfhydryl oxidase activity;GO:0016972//thiol oxidase activity;GO:0071949//FAD binding	GO:0006457//protein folding;GO:0016242//negative regulation of macroautophagy;GO:0085029//extracellular matrix assembly
ENSGALG00000053217	1920	2012	1966	1710	2143	1926.5	2036	2597	2316.5	825	894	859.5	995	858	926.5	734	577	655.5	54.58	51.99	47.9	49.59	46.93	48.32	21.77	25.29	23.06	23.8	23.06	22.44	49.885	23.2367	-1.1022	2.57534e-62	6.30609e-60	INPP5J	XP_415287.5 phosphatidylinositol 4,5-bisphosphate 5-phosphatase A isoform X2 [Gallus gallus]	Metabolism;Organismal Systems;Environmental Information Processing;Metabolism	Global and overview maps;Endocrine system;Signal transduction;Carbohydrate metabolism	ko01100//Metabolic pathways;ko04910//Insulin signaling pathway;ko04070//Phosphatidylinositol signaling system;ko00562//Inositol phosphate metabolism	K01106;K01106;K01106;K01106	GO:0048471//perinuclear region of cytoplasm;GO:0098793//presynapse	GO:0004439//phosphatidylinositol-4,5-bisphosphate 5-phosphatase activity;GO:0017124//SH3 domain binding	GO:0007420//brain development;GO:0046855//inositol phosphate dephosphorylation;GO:0046856//phosphatidylinositol dephosphorylation;GO:0048488//synaptic vesicle endocytosis
ENSGALG00000014995	470	512	491	440	467	453.5	533	654	593.5	1073	909	991	1345	1202	1273.5	956	768	862	13.95	13.81	12.86	11.28	12.83	12.7	29.56	26.84	32.55	34.8	31.36	31.15	12.905	31.0433	1.2664	3.40226e-62	8.16092e-60	PGM5	phosphoglucomutase 5 [Source:NCBI gene;Acc:427215]	-	-	-	-	GO:0001725//stress fiber;GO:0005912//adherens junction;GO:0005914//spot adherens junction;GO:0005925//focal adhesion;GO:0009898//cytoplasmic side of plasma membrane;GO:0014704//intercalated disc;GO:0016010//dystrophin-associated glycoprotein complex;GO:0030018//Z disc;GO:0030055//cell-substrate junction;GO:0042383//sarcolemma;GO:0043034//costamere	GO:0016868//intramolecular transferase activity, phosphotransferases	GO:0005975//carbohydrate metabolic process;GO:0071704//organic substance metabolic process
ENSGALG00000006876	4820	5005	4912.5	4523	4794	4658.5	5006	5551	5278.5	15410	13087	14248.5	21857	14094	17975.5	16729	9182	12955.5	120.3	113.59	111.24	97.38	101.4	90.68	357.09	324.94	444.93	343.18	461.47	313.32	105.765	374.155	1.8228	3.55836e-62	8.44912e-60	CTSA	cathepsin A [Source:NCBI gene;Acc:428163]	Cellular Processes;Organismal Systems	Transport and catabolism;Endocrine system	ko04142//Lysosome;ko04614//Renin-angiotensin system	K13289;K13289	GO:0043231//intracellular membrane-bounded organelle	GO:0004185//serine-type carboxypeptidase activity	GO:0006508//proteolysis;GO:0031647//regulation of protein stability;GO:1904715//negative regulation of chaperone-mediated autophagy
ENSGALG00000015122	467	438	452.5	455	578	516.5	601	772	686.5	118	168	143	139	126	132.5	114	118	116	9.14	7.79	8.77	9.2	9.54	9.88	2.14	3.27	2.22	2.4	2.46	3.16	9.05333	2.60833	-1.7953	4.2007e-62	9.87458e-60	TAF4B	TATA-box binding protein associated factor 4b [Source:NCBI gene;Acc:421086]	Human Diseases;Genetic Information Processing	Neurodegenerative disease;Transcription	ko05016//Huntington disease;ko03022//Basal transcription factors	K03129;K03129	GO:0001650//fibrillar center;GO:0005654//nucleoplasm;GO:0005669//transcription factor TFIID complex	GO:0003677//DNA binding;GO:0046982//protein heterodimerization activity;GO:0051059//NF-kappaB binding	GO:0006351//transcription, DNA-templated;GO:0006352//DNA-templated transcription, initiation;GO:0006468//protein phosphorylation;GO:0042789//mRNA transcription from RNA polymerase II promoter;GO:0060261//positive regulation of transcription initiation from RNA polymerase II promoter
ENSGALG00000054718	684	735	709.5	599	672	635.5	644	944	794	1729	1336	1532.5	2012	1516	1764	1466	1136	1301	16.17	15.85	13.9	12.9	12.34	14.63	38.05	31.34	38.82	35.07	38.41	36.82	14.2983	36.4183	1.3488	6.14207e-62	1.41551e-59	FLNA	filamin A [Source:NCBI gene;Acc:395261]	Environmental Information Processing;Human Diseases;Cellular Processes;Human Diseases	Signal transduction;Infectious disease: bacterial;Cellular community - eukaryotes;Cancer: overview	ko04010//MAPK signaling pathway;ko05132//Salmonella infection;ko04510//Focal adhesion;ko05205//Proteoglycans in cancer	K04437;K04437;K04437;K04437	-	GO:0005515//protein binding	-
ENSGALG00000015849	2713	3136	2924.5	2814	3584	3199	3565	4982	4273.5	667	1057	862	983	917	950	930	741	835.5	64.62	68.36	66.6	69.88	69.2	78.02	14.65	25.04	18.76	21.27	24.25	24.11	69.4467	21.3467	-1.7019	1.14796e-61	2.61992e-59	ME1	malic enzyme 1 [Source:NCBI gene;Acc:374189]	Metabolism;Metabolism;Organismal Systems;Metabolism	Global and overview maps;Global and overview maps;Endocrine system;Carbohydrate metabolism	ko01100//Metabolic pathways;ko01200//Carbon metabolism;ko03320//PPAR signaling pathway;ko00620//Pyruvate metabolism	K00029;K00029;K00029;K00029	-	GO:0004470//malic enzyme activity;GO:0004471//malate dehydrogenase (decarboxylating) (NAD+) activity;GO:0004473//malate dehydrogenase (decarboxylating) (NADP+) activity;GO:0030145//manganese ion binding;GO:0042802//identical protein binding;GO:0051287//NAD binding	GO:0006108//malate metabolic process;GO:1902031//regulation of NADP metabolic process
ENSGALG00000015177	287	323	305	303	289	296	372	370	371	847	684	765.5	1115	875	995	739	598	668.5	3.39	3.47	3.53	2.78	3.57	2.86	9.3	8.04	10.75	10.09	9.66	9.66	3.26667	9.58333	1.5527	1.24889e-61	2.82285e-59	GNAQ	G protein subunit alpha q [Source:NCBI gene;Acc:427262]	Human Diseases;Human Diseases;Human Diseases;Environmental Information Processing;Human Diseases;Human Diseases;Human Diseases;Human Diseases;Environmental Information Processing;Human Diseases;Environmental Information Processing;Organismal Systems;Organismal Systems;Human Diseases;Organismal Systems;Organismal Systems;Human Diseases;Organismal Systems;Environmental Information Processing;Organi…	Cancer: overview;Neurodegenerative disease;Neurodegenerative disease;Signal transduction;Neurodegenerative disease;Infectious disease: bacterial;Infectious disease: viral;Infectious disease: viral;Signal transduction;Infectious disease: parasitic;Signal transduction;Immune system;Endocrine system;Endocrine and metabolic disease;Circulatory system;Circulatory system;Neurodegenerative disease;Nervo…	ko05200//Pathways in cancer;ko05022//Pathways of neurodegeneration - multiple diseases;ko05010//Alzheimer disease;ko04020//Calcium signaling pathway;ko05016//Huntington disease;ko05135//Yersinia infection;ko05163//Human cytomegalovirus infection;ko05170//Human immunodeficiency virus 1 infection;ko04015//Rap1 signaling pathway;ko05146//Amoebiasis;ko04022//cGMP-PKG signaling pathway;ko04062//Chemok…	K04634;K04634;K04634;K04634;K04634;K04634;K04634;K04634;K04634;K04634;K04634;K04634;K04634;K04634;K04634;K04634;K04634;K04634;K04634;K04634;K04634;K04634;K04634;K04634;K04634;K04634;K04634;K04634;K04634;K04634;K04634;K04634;K04634;K04634;K04634;K04634;K04634;K04634;K04634;K04634;K04634;K04634;K04634;K04634;K04634;K04634;K04634;K04634;K04634;K04634	-	GO:0001664//G-protein coupled receptor binding;GO:0003924//GTPase activity;GO:0005096//GTPase activator activity;GO:0019001//guanyl nucleotide binding;GO:0031683//G-protein beta/gamma-subunit complex binding	GO:0006469//negative regulation of protein kinase activity;GO:0007165//signal transduction;GO:0007186//G-protein coupled receptor signaling pathway;GO:0050821//protein stabilization;GO:0060828//regulation of canonical Wnt signaling pathway
ENSGALG00000009075	616	729	672.5	664	693	678.5	759	881	820	1474	1226	1350	1774	1329	1551.5	1255	952	1103.5	15.61	16.71	16.55	14.3	15.49	14.51	34.71	30.83	36.44	32.88	34.96	32.76	15.5283	33.7633	1.1206	1.31323e-61	2.94e-59	CD99L2	CD99 molecule like 2 [Source:NCBI gene;Acc:422386]	Environmental Information Processing;Organismal Systems	Signaling molecules and interaction;Immune system	ko04514//Cell adhesion molecules;ko04670//Leukocyte transendothelial migration	K06520;K06520	-	-	-
ENSGALG00000008886	220	210	215	250	243	246.5	257	332	294.5	675	508	591.5	728	548	638	492	435	463.5	3.75	3.2	4.14	3.44	3.51	3.71	10.65	8.62	10.26	9.16	9.36	10.23	3.625	9.71333	1.422	1.37351e-61	3.04596e-59	ZNF618	zinc finger protein 618 [Source:NCBI gene;Acc:770984]	-	-	-	-	GO:0000785//chromatin;GO:0005721//pericentric heterochromatin	GO:0001221//transcription cofactor binding;GO:0042802//identical protein binding;GO:0046983//protein dimerization activity	GO:0035563//positive regulation of chromatin binding
ENSGALG00000034673	788	872	830	763	722	742.5	822	821	821.5	2497	2113	2305	2834	2210	2522	2033	1481	1757	29.2	29.38	27.86	21.77	24.7	19.91	85.91	77.9	85.65	79.89	83.27	75.02	25.47	81.2733	1.674	2.0088e-61	4.41316e-59	HTRA3	HtrA serine peptidase 3 [Source:NCBI gene;Acc:422868]	-	-	-	-	GO:0005576//extracellular region	GO:0004175//endopeptidase activity;GO:0004252//serine-type endopeptidase activity;GO:0005515//protein binding;GO:0005520//insulin-like growth factor binding;GO:0008236//serine-type peptidase activity;GO:0042802//identical protein binding	GO:0006508//proteolysis;GO:0030512//negative regulation of transforming growth factor beta receptor signaling pathway;GO:0030514//negative regulation of BMP signaling pathway
ENSGALG00000038364	824	1040	932	847	702	774.5	953	621	787	4601	4465	4533	8493	5440	6966.5	5725	3828	4776.5	21.39	24.54	21.66	14.83	20.06	10.55	110.9	115.32	179.82	137.77	164.27	135.84	18.8383	140.653	2.9004	2.6335e-61	5.73201e-59	CCN3	nephroblastoma overexpressed [Source:NCBI gene;Acc:396204]	-	-	-	-	GO:0005576//extracellular region;GO:0005737//cytoplasm;GO:0005921//gap junction;GO:0043231//intracellular membrane-bounded organelle	GO:0005112//Notch binding;GO:0005178//integrin binding;GO:0005515//protein binding;GO:0005520//insulin-like growth factor binding	GO:0001525//angiogenesis;GO:0002062//chondrocyte differentiation;GO:0007165//signal transduction;GO:0010761//fibroblast migration;GO:0010832//negative regulation of myotube differentiation;GO:0014909//smooth muscle cell migration;GO:0030308//negative regulation of cell growth;GO:0033627//cell adhesion mediated by integrin;GO:0035767//endothelial cell chemotaxis;GO:0044342//type B pancreatic cell …
ENSGALG00000016609	8757	8374	8565.5	7605	7886	7745.5	8170	8357	8263.5	32330	24348	28339	37742	25580	31661	26554	16948	21751	170.67	148.36	146.02	125.05	129.12	106.57	584.95	472.07	599.88	486.31	571.96	451.48	137.632	527.775	1.9391	2.83953e-61	6.12374e-59	CENPO	centromere protein O [Source:NCBI gene;Acc:422014]	-	-	-	-	GO:0000776//kinetochore;GO:0005654//nucleoplasm;GO:0016604//nuclear body	-	GO:0034508//centromere complex assembly
ENSGALG00000006009	10447	10702	10574.5	10589	12187	11388	11357	17548	14452.5	4941	5467	5204	5291	4750	5020.5	4142	3583	3862.5	88.47	82.38	88.34	83.97	77.99	97.23	38.84	46.06	36.54	39.24	38.76	41.47	86.3967	40.1517	-1.1055	4.38537e-61	9.37153e-59	PODXL2	podocalyxin like 2 [Source:NCBI gene;Acc:770690]	-	-	-	-	-	-	-
ENSGALG00000036142	425	487	456	356	350	353	444	451	447.5	1476	1124	1300	1867	1485	1676	1195	1047	1121	9.53	9.93	7.86	6.39	8.07	6.62	30.72	25.07	34.14	32.48	29.61	32.08	8.06667	30.6833	1.9274	1.21674e-60	2.57042e-58	LOXL3	lysyl oxidase like 3 [Source:NCBI gene;Acc:425986]	-	-	-	-	GO:0005576//extracellular region;GO:0005615//extracellular space;GO:0005634//nucleus;GO:0005737//cytoplasm;GO:0016020//membrane	GO:0001968//fibronectin binding;GO:0004720//protein-lysine 6-oxidase activity;GO:0005044//scavenger receptor activity;GO:0005507//copper ion binding;GO:0016491//oxidoreductase activity;GO:0016641//oxidoreductase activity, acting on the CH-NH2 group of donors, oxygen as acceptor;GO:0046872//metal ion binding	GO:0001837//epithelial to mesenchymal transition;GO:0006897//endocytosis;GO:0006954//inflammatory response;GO:0018057//peptidyl-lysine oxidation;GO:0021510//spinal cord development;GO:0030199//collagen fibril organization;GO:0030324//lung development;GO:0045892//negative regulation of transcription, DNA-templated;GO:0060021//palate development;GO:0061053//somite development;GO:2000329//negative r…
ENSGALG00000011469	2911	3192	3051.5	2535	2363	2449	2754	3089	2921.5	9130	7539	8334.5	11484	8695	10089.5	8485	5751	7118	69.87	69.64	59.94	46.14	53.6	48.51	203.42	180	224.78	203.57	225.06	188.66	57.95	204.248	1.8174	1.22469e-60	2.57042e-58	IGFBP2	insulin like growth factor binding protein 2 [Source:NCBI gene;Acc:396315]	-	-	-	-	GO:0005576//extracellular region;GO:0005615//extracellular space	GO:0005520//insulin-like growth factor binding;GO:0031994//insulin-like growth factor I binding	GO:0042104//positive regulation of activated T cell proliferation
ENSGALG00000009704	2976	3314	3145	2998	2984	2991	3685	4041	3863	8274	6660	7467	9185	6510	7847.5	6181	4886	5533.5	55.39	56.07	54.97	45.19	55.62	49.21	142.96	123.31	139.41	118.19	127.14	124.29	52.7417	129.217	1.2928	1.23722e-60	2.57374e-58	CHST15	carbohydrate sulfotransferase 15 [Source:NCBI gene;Acc:423952]	Metabolism	Glycan biosynthesis and metabolism	ko00532//Glycosaminoglycan biosynthesis - chondroitin sulfate / dermatan sulfate	K08106	-	GO:0050656//3'-phosphoadenosine 5'-phosphosulfate binding;GO:0050659//N-acetylgalactosamine 4-sulfate 6-O-sulfotransferase activity	GO:0019319//hexose biosynthetic process
ENSGALG00000031058	492	545	518.5	404	488	446	457	447	452	1945	1659	1802	2538	1620	2079	1686	1096	1391	24.08	24.24	19.46	19.44	18.12	14.32	88.38	80.78	101.32	77.35	91.2	73.35	19.9433	85.3967	2.0983	1.69017e-60	3.45826e-58	HS3ST3B1	heparan sulfate glucosamine 3-O-sulfotransferase 3B1-like [Source:NCBI gene;Acc:769421]	Metabolism	Glycan biosynthesis and metabolism	ko00534//Glycosaminoglycan biosynthesis - heparan sulfate / heparin	K07809	-	GO:0008146//sulfotransferase activity	-
ENSGALG00000017216	2	2	2	1	1	1	3	1	2	402	296	349	621	331	476	557	210	383.5	0.06	0.05	0.03	0.02	0.07	0.02	11.21	8.84	15.21	9.7	18.49	8.62	0.0416667	12.0117	8.1713	1.69184e-60	3.45826e-58	SLC5A7	high affinity choline transporter 1-like [Source:NCBI gene;Acc:428094]	Organismal Systems;Human Diseases	Nervous system;Cancer: overview	ko04725//Cholinergic synapse;ko05231//Choline metabolism in cancer	K14387;K14387	GO:0016020//membrane	GO:0022857//transmembrane transporter activity	GO:0055085//transmembrane transport
ENSGALG00000029583	1478	1736	1607	1432	1620	1526	1817	1552	1684.5	6275	4954	5614.5	8773	5243	7008	5875	3549	4712	34.65	37	33.08	30.9	34.55	23.81	136.59	115.55	167.75	119.92	152.24	113.74	32.3317	134.298	2.0544	1.94912e-60	3.94982e-58	PLBD1	phospholipase B domain containing 1 [Source:NCBI gene;Acc:417967]	-	-	-	-	GO:0005615//extracellular space	GO:0004620//phospholipase activity	-
ENSGALG00000009064	652	692	672	613	654	633.5	647	841	744	1622	1375	1498.5	2145	1750	1947.5	1439	1037	1238	15.47	14.92	14.32	12.62	12.45	13.05	35.72	32.45	41.49	40.49	37.72	33.62	13.805	36.915	1.419	3.74844e-60	7.53116e-58	FZD1	frizzled class receptor 1 [Source:NCBI gene;Acc:374062]	Human Diseases;Human Diseases;Human Diseases;Human Diseases;Human Diseases;Human Diseases;Environmental Information Processing;Environmental Information Processing;Environmental Information Processing;Human Diseases;Human Diseases;Human Diseases;Cellular Processes;Organismal Systems;Human Diseases	Cancer: overview;Neurodegenerative disease;Infectious disease: viral;Neurodegenerative disease;Cancer: overview;Cancer: specific types;Signal transduction;Signal transduction;Signal transduction;Endocrine and metabolic disease;Cancer: specific types;Cancer: specific types;Cellular community - eukaryotes;Endocrine system;Cancer: specific types	ko05200//Pathways in cancer;ko05022//Pathways of neurodegeneration - multiple diseases;ko05165//Human papillomavirus infection;ko05010//Alzheimer disease;ko05205//Proteoglycans in cancer;ko05225//Hepatocellular carcinoma;ko04310//Wnt signaling pathway;ko04390//Hippo signaling pathway;ko04150//mTOR signaling pathway;ko04934//Cushing syndrome;ko05226//Gastric cancer;ko05224//Breast cancer;ko04550//…	K02432;K02432;K02432;K02432;K02432;K02432;K02432;K02432;K02432;K02432;K02432;K02432;K02432;K02432;K02432	GO:0009986//cell surface;GO:0016020//membrane;GO:0016021//integral component of membrane	GO:0004888//transmembrane signaling receptor activity;GO:0005102//receptor binding;GO:0005109//frizzled binding;GO:0005515//protein binding;GO:0017147//Wnt-protein binding;GO:0030165//PDZ domain binding;GO:0042813//Wnt-activated receptor activity	GO:0001934//positive regulation of protein phosphorylation;GO:0003149//membranous septum morphogenesis;GO:0003150//muscular septum morphogenesis;GO:0003151//outflow tract morphogenesis;GO:0007166//cell surface receptor signaling pathway;GO:0007267//cell-cell signaling;GO:0009410//response to xenobiotic stimulus;GO:0016055//Wnt signaling pathway;GO:0030514//negative regulation of BMP signaling pat…
ENSGALG00000037193	1806	2151	1978.5	2078	2215	2146.5	2393	3679	3036	522	660	591	662	555	608.5	617	578	597.5	18.01	19.49	20.44	17.92	19.38	24.08	4.84	6.53	5.39	5.33	6.79	7.86	19.8867	6.12333	-1.6994	5.55388e-60	1.1064e-57	HECW1	HECT, C2 and WW domain containing E3 ubiquitin protein ligase 1 [Source:NCBI gene;Acc:420774]	-	-	-	-	GO:0005829//cytosol	GO:0004842//ubiquitin-protein transferase activity;GO:0005515//protein binding	-
ENSGALG00000006547	115	127	121	117	97	107	122	125	123.5	429	374	401.5	465	349	407	355	244	299.5	5.41	5.43	5.42	3.71	4.65	3.84	18.72	17.49	17.82	16	18.44	15.68	4.74333	17.3583	1.8717	6.71635e-60	1.32673e-57	PROCR	protein C receptor [Source:NCBI gene;Acc:424867]	Organismal Systems	Immune system	ko04610//Complement and coagulation cascades	K06557	-	GO:0038023//signaling receptor activity	-
ENSGALG00000034134	308	316	312	326	298	312	352	372	362	944	792	868	1058	801	929.5	745	524	634.5	6.58	6.14	6.86	5.18	6.1	5.2	18.72	16.83	18.44	16.69	17.59	15.3	6.01	17.2617	1.5221	9.35115e-60	1.83181e-57	ZNF302	zinc finger protein 302 [Source:NCBI gene;Acc:417303]	Human Diseases	Infectious disease: viral	ko05168//Herpes simplex virus 1 infection	K09228	-	-	GO:0006355//regulation of transcription, DNA-templated
ENSGALG00000010068	1481	1668	1574.5	1625	1999	1812	2034	2660	2347	673	819	746	769	713	741	598	585	591.5	27.42	28.08	29.64	30.12	30.54	32.23	11.57	15.09	11.61	12.88	12.24	14.81	29.6717	13.0333	-1.1869	1.12127e-59	2.17833e-57	KCNK17	potassium two pore domain channel subfamily K member 17 [Source:NCBI gene;Acc:421423]	-	-	-	-	GO:0016020//membrane	GO:0005267//potassium channel activity	GO:0006813//potassium ion transport;GO:0071805//potassium ion transmembrane transport
ENSGALG00000010160	126	124	125	147	163	155	158	162	160	353	362	357.5	428	346	387	281	247	264	3.85	3.54	4.43	4.06	3.92	3.24	10.11	11.02	10.7	10.32	9.5	10.33	3.84	10.33	1.4277	1.45498e-59	2.80346e-57	DMRT1	doublesex and mab-3 related transcription factor 1 [Source:HGNC Symbol;Acc:HGNC:2934]	-	-	-	-	GO:0005634//nucleus;GO:0005737//cytoplasm	GO:0000977//RNA polymerase II regulatory region sequence-specific DNA binding;GO:0000978//RNA polymerase II core promoter proximal region sequence-specific DNA binding;GO:0000981//RNA polymerase II transcription factor activity, sequence-specific DNA binding;GO:0000987//core promoter proximal region sequence-specific DNA binding;GO:0001228//transcriptional activator activity, RNA polymerase II tr…	GO:0000122//negative regulation of transcription from RNA polymerase II promoter;GO:0000902//cell morphogenesis;GO:0002176//male germ cell proliferation;GO:0003006//developmental process involved in reproduction;GO:0006355//regulation of transcription, DNA-templated;GO:0006357//regulation of transcription from RNA polymerase II promoter;GO:0007281//germ cell development;GO:0007283//spermatogenesi…
ENSGALG00000035016	476	543	509.5	473	357	415	495	521	508	2400	1795	2097.5	3461	2138	2799.5	2253	1308	1780.5	12.53	12.99	12.27	7.65	10.57	8.97	58.66	47.01	74.31	54.9	65.55	47.07	10.83	57.9167	2.4189	1.62982e-59	3.11481e-57	ID2	inhibitor of DNA binding 2, HLH protein [Source:NCBI gene;Acc:395852]	Human Diseases;Environmental Information Processing;Cellular Processes;Environmental Information Processing	Cancer: overview;Signal transduction;Cellular community - eukaryotes;Signal transduction	ko05202//Transcriptional misregulation in cancer;ko04390//Hippo signaling pathway;ko04550//Signaling pathways regulating pluripotency of stem cells;ko04350//TGF-beta signaling pathway	K17693;K17693;K17693;K17693	GO:0005634//nucleus;GO:0005737//cytoplasm;GO:0005829//cytosol	GO:0044325//ion channel binding;GO:0046983//protein dimerization activity	GO:0043433//negative regulation of sequence-specific DNA binding transcription factor activity;GO:0045892//negative regulation of transcription, DNA-templated;GO:2000045//regulation of G1/S transition of mitotic cell cycle
ENSGALG00000037739	11162	12809	11985.5	11988	16370	14179	16177	19812	17994.5	5189	6181	5685	6418	5360	5889	5498	4597	5047.5	235.44	245.6	249.19	280.78	276.46	273.28	101.46	129.54	110.33	110.12	128.19	132.33	260.125	118.662	-1.1324	2.60798e-59	4.94402e-57	STK25	serine/threonine kinase 25 [Source:NCBI gene;Acc:378801]	-	-	-	-	GO:0005737//cytoplasm;GO:0005794//Golgi apparatus	GO:0000166//nucleotide binding;GO:0004672//protein kinase activity;GO:0005524//ATP binding;GO:0042803//protein homodimerization activity	GO:0006468//protein phosphorylation;GO:0007163//establishment or maintenance of cell polarity;GO:0032874//positive regulation of stress-activated MAPK cascade;GO:0036481//intrinsic apoptotic signaling pathway in response to hydrogen peroxide;GO:0042542//response to hydrogen peroxide;GO:0046777//protein autophosphorylation;GO:0050772//positive regulation of axonogenesis;GO:0051645//Golgi localizat…
ENSGALG00000014213	122	115	118.5	90	101	95.5	111	135	123	329	343	336	379	274	326.5	264	226	245	2.98	2.64	2.15	2.02	2.2	2.21	7.32	8.23	7.44	6.39	6.96	7.3	2.36667	7.27333	1.6198	4.93266e-59	9.27617e-57	PRR5	proline rich 5 [Source:NCBI gene;Acc:418237]	Environmental Information Processing	Signal transduction	ko04150//mTOR signaling pathway	K20411	GO:0031932//TORC2 complex	-	GO:0001934//positive regulation of protein phosphorylation;GO:0014068//positive regulation of phosphatidylinositol 3-kinase signaling;GO:0016310//phosphorylation
ENSGALG00000047141	1674	1873	1773.5	1834	2449	2141.5	2383	3368	2875.5	514	572	543	515	440	477.5	499	523	511	37.03	37.66	39.97	44.08	42.75	48.74	10.55	12.59	9.29	9.49	12.2	15.81	41.705	11.655	-1.8393	5.3394e-59	9.96138e-57	CRYBG1	XP_015140028.1 beta/gamma crystallin domain-containing protein 1 isoform X3 [Gallus gallus]	-	-	-	-	-	GO:0030246//carbohydrate binding	-
MSTRG.13951	1046	1159	1102.5	971	939	955	1072	1279	1175.5	3521	2538	3029.5	4500	2944	3722	3332	2181	2756.5	5.8	5.84	5.3	4.23	4.82	4.64	18.11	13.99	20.33	15.91	20.41	16.52	5.105	17.545	1.7811	7.8877e-59	1.45997e-56	--	EOA97664.1 hypothetical protein Anapl_16271 [Anas platyrhynchos]	-	-	-	-	-	-	-
ENSGALG00000027462	573	605	589	511	616	563.5	536	685	610.5	1387	1190	1288.5	1958	1456	1707	1486	1033	1259.5	14.34	13.76	12.6	12.54	10.88	11.22	32.23	29.63	39.97	35.55	41.11	35.34	12.5567	35.6383	1.505	8.35307e-59	1.53403e-56	P3H4	prolyl 3-hydroxylase family member 4 (non-enzymatic) [Source:NCBI gene;Acc:430099]	-	-	-	-	GO:0005783//endoplasmic reticulum;GO:0043231//intracellular membrane-bounded organelle;GO:1902494//catalytic complex	GO:0005515//protein binding	GO:0017185//peptidyl-lysine hydroxylation;GO:0030199//collagen fibril organization;GO:0032964//collagen biosynthetic process;GO:0046849//bone remodeling
ENSGALG00000030016	11490	12041	11765.5	10636	11964	11300	11673	13013	12343	31866	26438	29152	36785	28598	32691.5	26281	17285	21783	280.27	266.98	255.59	237.44	230.9	207.68	721.59	641.54	731.75	680.46	708.48	576.28	246.477	676.683	1.457	9.23604e-59	1.68304e-56	CTSB	cathepsin B [Source:NCBI gene;Acc:396329]	Organismal Systems;Cellular Processes;Cellular Processes;Cellular Processes;Organismal Systems;Organismal Systems	Immune system;Transport and catabolism;Cell growth and death;Transport and catabolism;Immune system;Endocrine system	ko04621//NOD-like receptor signaling pathway;ko04140//Autophagy - animal;ko04210//Apoptosis;ko04142//Lysosome;ko04612//Antigen processing and presentation;ko04924//Renin secretion	K01363;K01363;K01363;K01363;K01363;K01363	GO:0005615//extracellular space;GO:0005764//lysosome;GO:0009897//external side of plasma membrane;GO:0048471//perinuclear region of cytoplasm;GO:1904090//peptidase inhibitor complex	GO:0004175//endopeptidase activity;GO:0004197//cysteine-type endopeptidase activity;GO:0005518//collagen binding;GO:0008233//peptidase activity;GO:0008234//cysteine-type peptidase activity;GO:0043394//proteoglycan binding	GO:0006508//proteolysis;GO:0006590//thyroid hormone generation;GO:0010466//negative regulation of peptidase activity;GO:0030574//collagen catabolic process;GO:0030855//epithelial cell differentiation;GO:0046718//viral entry into host cell;GO:0050790//regulation of catalytic activity;GO:0051603//proteolysis involved in cellular protein catabolic process;GO:0097067//cellular response to thyroid hor…
ENSGALG00000016563	99	106	102.5	82	94	88	144	122	133	456	352	404	596	419	507.5	464	263	363.5	2.33	2.27	1.9	1.8	2.75	1.88	9.96	8.24	11.44	9.62	12.07	8.46	2.155	9.965	2.2092	1.1919e-58	2.15524e-56	ASB9	ankyrin repeat and SOCS box containing 9 [Source:NCBI gene;Acc:418625]	-	-	-	-	-	GO:0005515//protein binding	GO:0016567//protein ubiquitination;GO:0035556//intracellular signal transduction;GO:0045732//positive regulation of protein catabolic process
ENSGALG00000016022	39	24	31.5	22	15	18.5	30	29	29.5	184	170	177	247	165	206	146	129	137.5	1.22	0.69	0.65	0.42	0.76	0.59	5.55	5.36	6.45	5.18	4.99	5.38	0.721667	5.485	2.9261	1.68297e-58	3.01996e-56	RUNX1	runt-related transcription factor 1 [Source:NCBI gene;Acc:396152]	Human Diseases;Human Diseases;Cellular Processes;Organismal Systems;Human Diseases;Human Diseases	Cancer: overview;Cancer: overview;Cellular community - eukaryotes;Immune system;Cancer: specific types;Cancer: specific types	ko05200//Pathways in cancer;ko05202//Transcriptional misregulation in cancer;ko04530//Tight junction;ko04659//Th17 cell differentiation;ko05220//Chronic myeloid leukemia;ko05221//Acute myeloid leukemia	K08367;K08367;K08367;K08367;K08367;K08367	GO:0005634//nucleus;GO:0005654//nucleoplasm;GO:0043231//intracellular membrane-bounded organelle	GO:0000976//transcription regulatory region sequence-specific DNA binding;GO:0000977//RNA polymerase II regulatory region sequence-specific DNA binding;GO:0000978//RNA polymerase II core promoter proximal region sequence-specific DNA binding;GO:0001228//transcriptional activator activity, RNA polymerase II transcription regulatory region sequence-specific binding;GO:0003677//DNA binding;GO:000370…	GO:0002573//myeloid leukocyte differentiation;GO:0006355//regulation of transcription, DNA-templated;GO:0030097//hemopoiesis;GO:0030854//positive regulation of granulocyte differentiation;GO:0032743//positive regulation of interleukin-2 production;GO:0045893//positive regulation of transcription, DNA-templated;GO:0045944//positive regulation of transcription from RNA polymerase II promoter
ENSGALG00000006992	1130	1584	1357	1121	688	904.5	1003	1035	1019	12668	13991	13329.5	27841	17620	22730.5	23990	12236	18113	23.2	29.57	22.68	11.5	16.7	13.91	241.51	285.84	466.29	352.97	544.49	343.45	19.5933	372.425	4.2485	1.72866e-58	3.07846e-56	MMP9	matrix metallopeptidase 9 [Source:NCBI gene;Acc:395387]	Human Diseases;Human Diseases;Human Diseases;Human Diseases;Human Diseases;Human Diseases;Human Diseases;Human Diseases;Organismal Systems;Organismal Systems;Organismal Systems;Environmental Information Processing;Human Diseases;Human Diseases;Organismal Systems;Human Diseases	Cancer: overview;Cancer: overview;Cardiovascular disease;Cancer: overview;Cardiovascular disease;Infectious disease: viral;Cancer: overview;Cardiovascular disease;Immune system;Endocrine system;Endocrine system;Signal transduction;Cancer: specific types;Drug resistance: antineoplastic;Immune system;Cancer: specific types	ko05200//Pathways in cancer;ko05202//Transcriptional misregulation in cancer;ko05417//Lipid and atherosclerosis;ko05205//Proteoglycans in cancer;ko05415//Diabetic cardiomyopathy;ko05161//Hepatitis B;ko05206//MicroRNAs in cancer;ko05418//Fluid shear stress and atherosclerosis;ko04670//Leukocyte transendothelial migration;ko04926//Relaxin signaling pathway;ko04915//Estrogen signaling pathway;ko0466…	K01403;K01403;K01403;K01403;K01403;K01403;K01403;K01403;K01403;K01403;K01403;K01403;K01403;K01403;K01403;K01403	GO:0005615//extracellular space;GO:0031012//extracellular matrix	GO:0004175//endopeptidase activity;GO:0004222//metalloendopeptidase activity;GO:0008233//peptidase activity;GO:0008237//metallopeptidase activity;GO:0008270//zinc ion binding;GO:0042802//identical protein binding	GO:0001501//skeletal system development;GO:0001503//ossification;GO:0001934//positive regulation of protein phosphorylation;GO:0006508//proteolysis;GO:0030198//extracellular matrix organization;GO:0030335//positive regulation of cell migration;GO:0030574//collagen catabolic process;GO:0034614//cellular response to reactive oxygen species;GO:0035987//endodermal cell differentiation;GO:0043065//pos…
ENSGALG00000020479	89	106	97.5	88	104	96	113	108	110.5	289	247	268	379	310	344.5	255	201	228	2.4	2.62	2.19	2.19	2.35	1.82	7.01	6.59	8.15	7.98	7.29	7.49	2.26167	7.41833	1.7137	1.76872e-58	3.12611e-56	SLC43A3	solute carrier family 43 member 3 [Source:NCBI gene;Acc:423133]	-	-	-	-	GO:0016020//membrane;GO:0016021//integral component of membrane	GO:0015245//fatty acid transporter activity;GO:0022857//transmembrane transporter activity	GO:0055085//transmembrane transport
ENSGALG00000002546	4388	4877	4632.5	4652	4310	4481	5126	5996	5561	15519	10001	12760	16665	12187	14426	10488	10020	10254	27.02	27.3	28.23	21.6	25.6	24.16	88.73	61.27	83.7	73.22	71.39	84.35	25.6517	77.11	1.5879	1.84984e-58	3.22105e-56	COL5A1	collagen type V alpha 1 chain [Source:NCBI gene;Acc:395568]	Organismal Systems	Digestive system	ko04974//Protein digestion and absorption	K19721	GO:0005581//collagen trimer;GO:0005588//collagen type V trimer;GO:0005604//basement membrane;GO:0031012//extracellular matrix	GO:0005201//extracellular matrix structural constituent;GO:0008201//heparin binding;GO:0043394//proteoglycan binding;GO:0048407//platelet-derived growth factor binding	GO:0001568//blood vessel development;GO:0003007//heart morphogenesis;GO:0007155//cell adhesion;GO:0016477//cell migration;GO:0030199//collagen fibril organization;GO:0032964//collagen biosynthetic process;GO:0035313//wound healing, spreading of epidermal cells;GO:0035989//tendon development;GO:0043588//skin development;GO:0045112//integrin biosynthetic process;GO:0048592//eye morphogenesis;GO:005…
ENSGALG00000004110	2018	2382	2200	2120	2815	2467.5	2656	3380	3018	905	1179	1042	1142	1032	1087	941	782	861.5	42.57	45.69	44.06	48.33	45.45	46.66	17.71	24.77	19.64	21.22	21.94	22.55	45.46	21.305	-1.0934	2.25159e-58	3.89177e-56	Tomm34	translocase of outer mitochondrial membrane 34 [Source:NCBI gene;Acc:419188]	-	-	-	-	-	GO:0005515//protein binding	-
ENSGALG00000001619	1298	1420	1359	1384	1745	1564.5	1644	2296	1970	554	717	635.5	705	574	639.5	589	470	529.5	36.13	36.02	37.95	39.42	37.22	41.78	14.22	20.01	16	15.69	18.03	18.12	38.0867	17.0117	-1.1628	2.39288e-58	4.10579e-56	ATG16L1	autophagy related 16 like 2 [Source:NCBI gene;Acc:424746]	Human Diseases;Organismal Systems;Cellular Processes;Cellular Processes	Infectious disease: bacterial;Immune system;Transport and catabolism;Transport and catabolism	ko05131//Shigellosis;ko04621//NOD-like receptor signaling pathway;ko04140//Autophagy - animal;ko04136//Autophagy - other	K17890;K17890;K17890;K17890	GO:0000421//autophagosome membrane;GO:0005776//autophagosome;GO:0005930//axoneme;GO:0034045//pre-autophagosomal structure membrane;GO:0034274//Atg12-Atg5-Atg16 complex;GO:0036020//endolysosome membrane	GO:0005515//protein binding;GO:0042802//identical protein binding;GO:0051020//GTPase binding	GO:0000045//autophagosome assembly;GO:0006497//protein lipidation;GO:0006501//C-terminal protein lipidation;GO:0010508//positive regulation of autophagy;GO:0016236//macroautophagy;GO:0016237//lysosomal microautophagy;GO:0034497//protein localization to pre-autophagosomal structure;GO:0039689//negative stranded viral RNA replication;GO:0051607//defense response to virus;GO:0061739//protein lipidat…
ENSGALG00000045729	1366	1857	1611.5	1213	840	1026.5	1272	1388	1330	8687	7268	7977.5	10029	7252	8640.5	7629	4543	6086	27.01	33.37	23.63	13.51	20.39	17.95	159.44	142.94	161.7	139.86	166.69	122.76	22.6433	148.898	2.7172	2.53175e-58	4.30478e-56	HHIPL2	HHIP like 2 [Source:NCBI gene;Acc:421339]	-	-	-	-	-	GO:0003824//catalytic activity	-
ENSGALG00000034187	4465	4779	4622	4624	5618	5121	5559	7617	6588	1919	2379	2149	2495	2169	2332	2197	1820	2008.5	111.19	108.37	113.1	113.76	112.23	124.08	44.31	58.82	50.63	52.66	60.72	62.08	113.788	54.87	-1.0523	2.54547e-58	4.30478e-56	SEPTIN8	septin 8 [Source:NCBI gene;Acc:416333]	Human Diseases;Human Diseases	Infectious disease: bacterial;Infectious disease: bacterial	ko05131//Shigellosis;ko05100//Bacterial invasion of epithelial cells	K16939;K16939	-	GO:0005525//GTP binding	-
MSTRG.16841	9	7	8	10	3	6.5	5	7	6	171	238	204.5	167	172	169.5	109	92	100.5	0.14	0.1	0.16	0.04	0.06	0.07	2.54	3.79	2.18	2.69	1.93	2.02	0.095	2.525	4.7322	3.03507e-58	5.09611e-56	PNPLA4	XP_040547504.1 omega-hydroxyceramide transacylase [Gallus gallus]	-	-	-	-	-	-	-
MSTRG.29385	501	477	489	504	526	515	624	507	565.5	1636	1398	1517	1744	1361	1552.5	1342	942	1142	3.97	3.43	3.93	3.39	4.01	2.63	12.03	11.01	11.26	10.51	11.74	10.2	3.56	11.125	1.6439	3.65789e-58	6.0983e-56	ERVK-10	XP_048786332.1 uncharacterized protein LOC125686414 isoform X1 [Lagopus muta]	-	-	-	-	-	-	-
ENSGALG00000012877	542	637	589.5	539	572	555.5	648	713	680.5	1560	1183	1371.5	1996	1465	1730.5	1300	1000	1150	15.23	16.27	14.92	13.08	14.77	13.11	40.7	33.07	45.74	40.16	40.38	38.41	14.5633	39.7433	1.4484	3.90478e-58	6.46406e-56	CREB3L2	cAMP responsive element binding protein 3 like 2 [Source:NCBI gene;Acc:418123]	Environmental Information Processing;Human Diseases;Human Diseases;Human Diseases;Human Diseases;Environmental Information Processing;Organismal Systems;Human Diseases;Human Diseases;Environmental Information Processing;Human Diseases;Human Diseases;Human Diseases;Human Diseases;Organismal Systems;Organismal Systems;Environmental Information Processing;Organismal Systems;Organismal Systems;Organi…	Signal transduction;Infectious disease: viral;Neurodegenerative disease;Neurodegenerative disease;Infectious disease: viral;Signal transduction;Environmental adaptation;Infectious disease: viral;Cancer: overview;Signal transduction;Cancer: overview;Infectious disease: viral;Substance dependence;Endocrine and metabolic disease;Circulatory system;Endocrine system;Signal transduction;Nervous system;…	ko04151//PI3K-Akt signaling pathway;ko05165//Human papillomavirus infection;ko05016//Huntington disease;ko05020//Prion disease;ko05163//Human cytomegalovirus infection;ko04024//cAMP signaling pathway;ko04714//Thermogenesis;ko05166//Human T-cell leukemia virus 1 infection;ko05203//Viral carcinogenesis;ko04022//cGMP-PKG signaling pathway;ko05207//Chemical carcinogenesis - receptor activation;ko0516…	K09048;K09048;K09048;K09048;K09048;K09048;K09048;K09048;K09048;K09048;K09048;K09048;K09048;K09048;K09048;K09048;K09048;K09048;K09048;K09048;K09048;K09048;K09048;K09048;K09048;K09048;K09048;K09048;K09048;K09048;K09048;K09048;K09048;K09048;K09048	GO:0005634//nucleus;GO:0005654//nucleoplasm;GO:0005783//endoplasmic reticulum	GO:0000976//transcription regulatory region sequence-specific DNA binding;GO:0000978//RNA polymerase II core promoter proximal region sequence-specific DNA binding;GO:0001228//transcriptional activator activity, RNA polymerase II transcription regulatory region sequence-specific binding;GO:0003700//transcription factor activity, sequence-specific DNA binding;GO:0035497//cAMP response element bind…	GO:0002062//chondrocyte differentiation;GO:0006355//regulation of transcription, DNA-templated;GO:0006888//ER to Golgi vesicle-mediated transport;GO:0030968//endoplasmic reticulum unfolded protein response;GO:0034976//response to endoplasmic reticulum stress;GO:0045893//positive regulation of transcription, DNA-templated;GO:0045944//positive regulation of transcription from RNA polymerase II prom…
ENSGALG00000013225	2650	3360	3005	3007	4118	3562.5	4121	5090	4605.5	918	1269	1093.5	1043	1114	1078.5	986	838	912	118.42	136.49	132.38	149.72	149.34	148.82	38.08	56.41	38.01	48.56	48.7	51.18	139.195	46.8233	-1.5718	4.73947e-58	7.79095e-56	VAT1L	vesicle amine transport 1 like [Source:NCBI gene;Acc:430410]	-	-	-	-	-	GO:0008270//zinc ion binding;GO:0016491//oxidoreductase activity	-
ENSGALG00000013409	57	60	58.5	51	53	52	48	46	47	529	542	535.5	1349	602	975.5	936	304	620	1.81	1.73	1.58	1.36	1.23	0.95	15.57	17.09	34.87	18.61	32.78	13.17	1.44333	22.015	3.931	4.99773e-58	8.15844e-56	Ctsr	XP_015153190.2 LOW QUALITY PROTEIN: digestive cysteine proteinase 1 [Gallus gallus]	-	-	-	-	-	GO:0008234//cysteine-type peptidase activity	GO:0006508//proteolysis
ENSGALG00000010346	1574	1920	1747	1645	1608	1626.5	1826	1680	1753	4918	4238	4578	6568	4774	5671	4304	3370	3837	25.08	27.81	25.82	20.84	23.59	17.51	72.74	67.17	85.34	74.2	75.79	73.39	23.4417	74.7717	1.6734	5.32759e-58	8.63695e-56	TGFB3	transforming growth factor beta 3 [Source:NCBI gene;Acc:396438]	Human Diseases;Environmental Information Processing;Human Diseases;Environmental Information Processing;Human Diseases;Human Diseases;Human Diseases;Human Diseases;Human Diseases;Cellular Processes;Human Diseases;Human Diseases;Human Diseases;Environmental Information Processing;Human Diseases;Environmental Information Processing;Cellular Processes;Human Diseases;Human Diseases;Human Diseases;Env…	Cancer: overview;Signal transduction;Infectious disease: bacterial;Signaling molecules and interaction;Infectious disease: viral;Cardiovascular disease;Immune disease;Infectious disease: parasitic;Cardiovascular disease;Cell growth and death;Infectious disease: viral;Cancer: specific types;Infectious disease: parasitic;Signal transduction;Cancer: specific types;Signal transduction;Cell growth and…	ko05200//Pathways in cancer;ko04010//MAPK signaling pathway;ko05152//Tuberculosis;ko04060//Cytokine-cytokine receptor interaction;ko05166//Human T-cell leukemia virus 1 infection;ko05415//Diabetic cardiomyopathy;ko05323//Rheumatoid arthritis;ko05146//Amoebiasis;ko05414//Dilated cardiomyopathy;ko04218//Cellular senescence;ko05161//Hepatitis B;ko05225//Hepatocellular carcinoma;ko05140//Leishmaniasi…	K13377;K13377;K13377;K13377;K13377;K13377;K13377;K13377;K13377;K13377;K13377;K13377;K13377;K13377;K13377;K13377;K13377;K13377;K13377;K13377;K13377;K13377;K13377;K13377;K13377;K13377;K13377;K13377	GO:0005615//extracellular space;GO:0043231//intracellular membrane-bounded organelle	GO:0005114//type II transforming growth factor beta receptor binding;GO:0005160//transforming growth factor beta receptor binding;GO:0008083//growth factor activity;GO:0034713//type I transforming growth factor beta receptor binding;GO:0034714//type III transforming growth factor beta receptor binding;GO:0042802//identical protein binding;GO:0050431//transforming growth factor beta binding	GO:0001666//response to hypoxia;GO:0007179//transforming growth factor beta receptor signaling pathway;GO:0007435//salivary gland morphogenesis;GO:0008284//positive regulation of cell proliferation;GO:0008285//negative regulation of cell proliferation;GO:0010718//positive regulation of epithelial to mesenchymal transition;GO:0010936//negative regulation of macrophage cytokine production;GO:003050…
MSTRG.15584	438	532	485	440	481	460.5	470	576	523	1028	922	975	1255	1005	1130	994	673	833.5	8.64	8.63	7.99	7.22	6.87	6.97	18.58	18.3	19.78	19.9	22.07	18.81	7.72	19.5733	1.3422	8.05892e-58	1.29754e-55	--	XP_024998689.1 translation initiation factor IF-2-like [Gallus gallus]	-	-	-	-	-	-	-
ENSGALG00000007515	74	89	81.5	67	76	71.5	85	113	99	201	205	203	250	211	230.5	186	154	170	2.75	3	2.45	2.29	2.56	2.74	6.93	7.57	7.57	7.64	7.63	7.81	2.63167	7.525	1.5157	1.04843e-57	1.67656e-55	SFRP5	secreted frizzled related protein 5 [Source:NCBI gene;Acc:423838]	Environmental Information Processing	Signal transduction	ko04310//Wnt signaling pathway	K02222	-	GO:0005515//protein binding	GO:0008285//negative regulation of cell proliferation;GO:0030111//regulation of Wnt signaling pathway;GO:0030510//regulation of BMP signaling pathway;GO:0043433//negative regulation of sequence-specific DNA binding transcription factor activity;GO:0051898//negative regulation of protein kinase B signaling;GO:0090090//negative regulation of canonical Wnt signaling pathway;GO:2000057//negative regu…
ENSGALG00000004991	1626	1909	1767.5	1826	2359	2092.5	2134	2851	2492.5	770	896	833	982	777	879.5	857	611	734	25.29	26.98	27.98	29.84	26.92	29.01	11.11	13.87	12.46	11.79	14.73	12.99	27.67	12.825	-1.1094	1.28459e-57	2.04033e-55	MKRN2	makorin ring finger protein 2 [Source:NCBI gene;Acc:374162]	-	-	-	-	GO:0005634//nucleus	GO:0030274//LIM domain binding;GO:0046872//metal ion binding;GO:0061630//ubiquitin protein ligase activity	GO:0000209//protein polyubiquitination;GO:0002862//negative regulation of inflammatory response to antigenic stimulus;GO:1901223//negative regulation of NIK/NF-kappaB signaling;GO:1901485//positive regulation of transcription factor catabolic process
ENSGALG00000003891	655	666	660.5	604	665	634.5	713	962	837.5	1545	1294	1419.5	1538	1402	1470	1091	918	1004.5	6.81	6.33	6.23	5.75	6.05	6.6	15.47	13.69	13.43	14.18	12.54	13.05	6.295	13.7267	1.1247	1.33065e-57	2.0993e-55	ZNF423	zinc finger protein 423 [Source:NCBI gene;Acc:415738]	-	-	-	-	GO:0005634//nucleus	GO:0043565//sequence-specific DNA binding	GO:0007219//Notch signaling pathway;GO:0021930//cerebellar granule cell precursor proliferation;GO:0021938//smoothened signaling pathway involved in regulation of cerebellar granule cell precursor cell proliferation;GO:0030513//positive regulation of BMP signaling pathway;GO:0045892//negative regulation of transcription, DNA-templated;GO:0045893//positive regulation of transcription, DNA-template…
MSTRG.30879	362	356	359	410	409	409.5	491	549	520	861	753	807	1102	884	993	746	600	673	6.97	6.22	7.78	6.4	7.66	6.91	15.4	14.43	17.31	16.62	15.89	15.78	6.99	15.905	1.1861	1.40978e-57	2.20932e-55	ev-2	XP_040509524.2 uncharacterized protein LOC107055329 [Gallus gallus]	-	-	-	-	-	-	-
ENSGALG00000013971	1449	1473	1461	1420	1418	1419	1640	1625	1632.5	4526	3543	4034.5	5017	3698	4357.5	3075	2576	2825.5	26.27	24.21	25.25	21.09	23.9	19.16	76.61	64.63	74.31	65.78	61.95	63.85	23.3133	67.855	1.5413	1.94884e-57	3.0139e-55	SGK1	serum/glucocorticoid regulated kinase 1 [Source:NCBI gene;Acc:395133]	Environmental Information Processing;Environmental Information Processing;Environmental Information Processing;Organismal Systems	Signal transduction;Signal transduction;Signal transduction;Excretory system	ko04151//PI3K-Akt signaling pathway;ko04150//mTOR signaling pathway;ko04068//FoxO signaling pathway;ko04960//Aldosterone-regulated sodium reabsorption	K13302;K13302;K13302;K13302	GO:0005634//nucleus;GO:0005737//cytoplasm;GO:0005783//endoplasmic reticulum;GO:0005829//cytosol;GO:0016607//nuclear speck	GO:0000166//nucleotide binding;GO:0004672//protein kinase activity;GO:0004674//protein serine/threonine kinase activity;GO:0004712//protein serine/threonine/tyrosine kinase activity;GO:0005524//ATP binding;GO:0015459//potassium channel regulator activity;GO:0016301//kinase activity;GO:0016740//transferase activity	GO:0006468//protein phosphorylation;GO:0006915//apoptotic process;GO:0006974//cellular response to DNA damage stimulus;GO:0016310//phosphorylation;GO:0018105//peptidyl-serine phosphorylation;GO:0035556//intracellular signal transduction;GO:0048812//neuron projection morphogenesis;GO:1904045//cellular response to aldosterone
MSTRG.1992	273	266	269.5	276	261	268.5	321	388	354.5	660	520	590	749	592	670.5	567	503	535	1	0.88	0.99	0.77	0.95	0.93	2.23	1.89	2.23	2.1	2.28	2.5	0.92	2.205	1.2611	3.26377e-57	5.01447e-55	--	PNF23675.1 Mariner Mos1 transposase [Cryptotermes secundus]	-	-	-	-	-	-	-
ENSGALG00000004444	1649	1856	1752.5	1858	2390	2124	2326	2993	2659.5	580	793	686.5	733	662	697.5	669	593	631	42.9	43.89	47.62	50.59	49.07	50.95	14.01	20.52	15.55	16.8	19.24	21.09	47.5033	17.8683	-1.4106	3.5526e-57	5.4228e-55	SHCBP1	SHC binding and spindle associated 1 [Source:NCBI gene;Acc:415751]	-	-	-	-	-	-	GO:0008543//fibroblast growth factor receptor signaling pathway
ENSGALG00000017244	498	477	487.5	459	506	482.5	620	771	695.5	1190	956	1073	1367	1049	1208	1007	746	876.5	15.85	13.8	14.4	13.11	16.01	16.06	35.17	30.28	35.49	32.58	35.43	32.46	14.8717	33.5683	1.1745	3.98542e-57	6.04422e-55	PRSS23	protease, serine 23 [Source:NCBI gene;Acc:419017]	-	-	-	-	GO:0005634//nucleus	GO:0004252//serine-type endopeptidase activity	GO:0006508//proteolysis
ENSGALG00000025743	3348	3809	3578.5	3576	4691	4133.5	4678	6262	5470	1650	1882	1766	1828	1611	1719.5	1589	1405	1497	55.34	57.23	58.23	63.09	62.7	67.72	25.32	30.95	24.64	25.97	29.03	31.74	60.7183	27.9417	-1.1197	4.73083e-57	7.1287e-55	CDR2	cerebellar degeneration related protein 2 [Source:NCBI gene;Acc:416621]	-	-	-	-	GO:0005737//cytoplasm	-	-
ENSGALG00000037625	1320	1786	1553	1400	1313	1356.5	1708	1563	1635.5	6379	4509	5444	8392	5013	6702.5	4330	4624	4477	7.43	9.13	7.76	6.01	7.79	5.75	33.32	25.24	38.51	27.51	26.93	35.56	7.31167	31.1783	2.0923	6.03764e-57	8.98272e-55	FBN3	fibrillin 3 [Source:NCBI gene;Acc:395079]	-	-	-	-	-	GO:0005201//extracellular matrix structural constituent;GO:0005509//calcium ion binding	-
ENSGALG00000043671	290	292	291	255	279	267	290	377	333.5	577	541	559	732	573	652.5	496	397	446.5	13.63	12.27	11.8	10.41	10.72	11.4	24.57	24.33	27.22	25.63	24.74	24.34	11.705	25.1383	1.1028	6.1254e-57	9.05597e-55	ARHGAP32	POI29409.1 hypothetical protein CIB84_006841, partial [Bambusicola thoracicus]	-	-	-	-	GO:0001650//fibrillar center;GO:0005654//nucleoplasm;GO:0005794//Golgi apparatus;GO:0005938//cell cortex;GO:0015629//actin cytoskeleton	GO:0005096//GTPase activator activity	GO:0007264//small GTPase mediated signal transduction;GO:0050790//regulation of catalytic activity
ENSGALG00000015101	193	213	203	218	204	211	277	281	279	563	466	514.5	779	616	697.5	545	442	493.5	2.65	2.62	2.89	2.25	3.03	2.54	7.33	6.25	8.77	8.08	8.18	8.34	2.66333	7.825	1.5549	7.15595e-57	1.05134e-54	BNC2	basonuclin 2 [Source:NCBI gene;Acc:431604]	-	-	-	-	GO:0000785//chromatin;GO:0005634//nucleus;GO:0005654//nucleoplasm	GO:0000182//rDNA binding;GO:0003677//DNA binding	GO:0003416//endochondral bone growth;GO:0043586//tongue development;GO:0060021//palate development;GO:0060485//mesenchyme development
ENSGALG00000006507	960	919	939.5	838	883	860.5	956	1056	1006	2914	2057	2485.5	2847	2277	2562	1967	1698	1832.5	11.26	9.8	9.68	8.43	9.09	8.1	31.73	24	27.23	26.05	25.5	27.22	9.39333	26.955	1.5208	1.42977e-56	2.04937e-54	CLMP	CXADR like membrane protein [Source:NCBI gene;Acc:419747]	-	-	-	-	GO:0005881//cytoplasmic microtubule;GO:0005923//bicellular tight junction;GO:0016020//membrane	-	GO:0048565//digestive tract development
ENSGALG00000007513	3486	3877	3681.5	3749	4784	4266.5	4406	5806	5106	1619	2080	1849.5	1959	1706	1832.5	1615	1264	1439.5	134.28	135.76	142.27	149.94	137.63	146.33	57.9	79.71	61.54	64.1	68.76	66.55	141.035	66.4267	-1.0862	1.71883e-56	2.44876e-54	--	family with sequence similarity 207 member A [Source:NCBI gene;Acc:424042]	-	-	-	-	GO:0005730//nucleolus;GO:0030686//90S preribosome;GO:0030688//preribosome, small subunit precursor	-	GO:0000462//maturation of SSU-rRNA from tricistronic rRNA transcript (SSU-rRNA, 5.8S rRNA, LSU-rRNA)
ENSGALG00000021869	490	570	530	465	403	434	615	490	552.5	2036	1521	1778.5	2495	1700	2097.5	1583	1473	1528	14.19	15	13.26	9.49	14.42	9.25	54.54	43.56	58.67	47.76	50.5	58.13	12.6017	52.1933	2.0503	2.49024e-56	3.52639e-54	PODN	podocan [Source:NCBI gene;Acc:424647]	-	-	-	-	GO:0005615//extracellular space;GO:0005737//cytoplasm	GO:0005515//protein binding;GO:0005518//collagen binding	GO:0008285//negative regulation of cell proliferation;GO:0030336//negative regulation of cell migration
ENSGALG00000037913	178	190	184	185	177	181	192	221	206.5	417	422	419.5	599	463	531	397	300	348.5	6.55	6.36	6.71	5.3	5.73	5.32	14.25	15.46	17.99	16.63	16.15	15.1	5.995	15.93	1.4099	3.13666e-56	4.41518e-54	KLF10	Kruppel-like factor 10 [Source:NCBI gene;Acc:420255]	-	-	-	-	GO:0005634//nucleus	GO:0000978//RNA polymerase II core promoter proximal region sequence-specific DNA binding;GO:0001046//core promoter sequence-specific DNA binding;GO:0001228//transcriptional activator activity, RNA polymerase II transcription regulatory region sequence-specific binding;GO:1990837//sequence-specific double-stranded DNA binding	GO:0006355//regulation of transcription, DNA-templated;GO:0007623//circadian rhythm;GO:0009267//cellular response to starvation;GO:0030282//bone mineralization;GO:0035019//somatic stem cell population maintenance;GO:0045672//positive regulation of osteoclast differentiation;GO:0045892//negative regulation of transcription, DNA-templated;GO:0045944//positive regulation of transcription from RNA po…
ENSGALG00000041834	1585	1763	1674	1395	1256	1325.5	1493	1592	1542.5	5324	3970	4647	7158	5447	6302.5	4880	4207	4543.5	22.19	22.43	19.24	14.3	16.95	14.58	69.18	55.28	81.71	74.37	75.49	80.49	18.2817	72.7533	1.9926	3.26269e-56	4.56524e-54	AEBP1	AE binding protein 1 [Source:NCBI gene;Acc:100859431]	-	-	-	-	-	GO:0000977//RNA polymerase II regulatory region sequence-specific DNA binding;GO:0001227//transcriptional repressor activity, RNA polymerase II transcription regulatory region sequence-specific binding;GO:0004180//carboxypeptidase activity;GO:0004181//metallocarboxypeptidase activity;GO:0005518//collagen binding;GO:0008270//zinc ion binding	GO:0000122//negative regulation of transcription from RNA polymerase II promoter;GO:0006355//regulation of transcription, DNA-templated;GO:0006508//proteolysis;GO:1904026//regulation of collagen fibril organization
ENSGALG00000033535	1111	1171	1141	1041	1486	1263.5	1334	1468	1401	421	457	439	508	445	476.5	366	269	317.5	32.33	30.95	29.89	35.34	31.5	27.88	11.34	13.11	12.01	12.56	11.74	10.8	31.315	11.9267	-1.3927	8.88423e-56	1.2213e-53	RGS16	regulator of G-protein signaling 16 [Source:NCBI gene;Acc:424409]	-	-	-	-	GO:0005737//cytoplasm;GO:0031224//intrinsic component of membrane	GO:0005096//GTPase activator activity	GO:0007186//G-protein coupled receptor signaling pathway;GO:0043547//positive regulation of GTPase activity
ENSGALG00000012998	114	140	127	108	117	112.5	128	142	135	336	286	311	366	299	332.5	269	211	240	3.65	4.07	3.42	3.03	3.32	2.99	9.98	9.13	9.53	9.31	9.54	9.27	3.41333	9.46	1.4707	2.2963e-55	3.10225e-53	WNT5B	Wnt family member 5B [Source:NCBI gene;Acc:418154]	Human Diseases;Human Diseases;Human Diseases;Human Diseases;Human Diseases;Human Diseases;Environmental Information Processing;Environmental Information Processing;Environmental Information Processing;Organismal Systems;Human Diseases;Human Diseases;Human Diseases;Cellular Processes;Organismal Systems;Human Diseases	Cancer: overview;Neurodegenerative disease;Infectious disease: viral;Neurodegenerative disease;Cancer: overview;Cancer: specific types;Signal transduction;Signal transduction;Signal transduction;Development and regeneration;Endocrine and metabolic disease;Cancer: specific types;Cancer: specific types;Cellular community - eukaryotes;Endocrine system;Cancer: specific types	ko05200//Pathways in cancer;ko05022//Pathways of neurodegeneration - multiple diseases;ko05165//Human papillomavirus infection;ko05010//Alzheimer disease;ko05205//Proteoglycans in cancer;ko05225//Hepatocellular carcinoma;ko04310//Wnt signaling pathway;ko04390//Hippo signaling pathway;ko04150//mTOR signaling pathway;ko04360//Axon guidance;ko04934//Cushing syndrome;ko05226//Gastric cancer;ko05224//…	K00444;K00444;K00444;K00444;K00444;K00444;K00444;K00444;K00444;K00444;K00444;K00444;K00444;K00444;K00444;K00444	GO:0005576//extracellular region	GO:0005102//receptor binding	GO:0002062//chondrocyte differentiation;GO:0007275//multicellular organism development;GO:0016055//Wnt signaling pathway;GO:0030335//positive regulation of cell migration
MSTRG.10965	46037	43322	44679.5	52145	77890	65017.5	67359	90571	78965	17441	15571	16506	14846	15165	15005.5	13985	11194	12589.5	272.98	224.85	296.47	363.99	306.23	337.19	86.35	85.78	65.63	79.8	88.38	84.27	300.285	81.7017	-1.8779	3.12333e-55	4.19544e-53	--	PKU44273.1 hypothetical protein llap_5422 [Limosa lapponica baueri]	-	-	-	-	-	-	-
ENSGALG00000049684	655	796	725.5	790	981	885.5	988	1279	1133.5	304	322	313	387	302	344.5	289	272	280.5	11.56	12.77	13.74	14.09	14.14	14.77	4.98	5.66	5.57	5.2	5.64	6.56	13.5117	5.60167	-1.2703	3.90402e-55	5.18485e-53	SPAG1	sperm associated antigen 1 [Source:NCBI gene;Acc:420249]	-	-	-	-	-	GO:0005515//protein binding	-
MSTRG.1395	1479	1543	1511	1597	2053	1825	1796	2572	2184	679	644	661.5	640	574	607	660	493	576.5	30.6	29.02	32.55	34.56	30.13	34.81	13.04	13.25	10.8	11.58	15.09	13.94	31.945	12.95	-1.3026	4.29204e-55	5.66815e-53	--	-	-	-	-	-	-	-	-
ENSGALG00000004184	61161	62489	61825	56864	64293	60578.5	62274	66888	64581	159411	135945	147678	187902	141933	164918	132377	89160	110768	1454.15	1350.55	1331.93	1243.73	1200.69	1040.54	3518.57	3215.44	3643.39	3291.82	3478.44	2897.49	1270.27	3340.86	1.3951	4.62771e-55	6.07729e-53	SPARC	secreted protein acidic and cysteine rich [Source:NCBI gene;Acc:386571]	-	-	-	-	GO:0005576//extracellular region;GO:0005604//basement membrane;GO:0005615//extracellular space;GO:0005737//cytoplasm;GO:0009986//cell surface;GO:0016020//membrane;GO:0016363//nuclear matrix;GO:0031091//platelet alpha granule;GO:0031092//platelet alpha granule membrane;GO:0043231//intracellular membrane-bounded organelle	GO:0005509//calcium ion binding;GO:0005515//protein binding;GO:0005518//collagen binding;GO:0050840//extracellular matrix binding	GO:0001937//negative regulation of endothelial cell proliferation;GO:0010595//positive regulation of endothelial cell migration;GO:0016525//negative regulation of angiogenesis;GO:0022604//regulation of cell morphogenesis;GO:0048856//anatomical structure development
ENSGALG00000042134	264	307	285.5	277	323	300	345	333	339	709	616	662.5	1051	804	927.5	660	599	629.5	1.61	1.7	1.67	1.61	1.71	1.33	4.04	3.75	5.23	4.8	4.44	5.01	1.605	4.545	1.5017	4.71297e-55	6.15488e-53	PIEZO2	piezo type mechanosensitive ion channel component 2 [Source:NCBI gene;Acc:421052]	-	-	-	-	GO:0016021//integral component of membrane	GO:0008381//mechanically-gated ion channel activity	-
ENSGALG00000005848	206	212	209	177	164	170.5	201	251	226	555	445	500	616	577	596.5	511	370	440.5	6.1	5.46	4.95	3.93	4.63	4.66	14.62	12.57	14.68	15.97	16.04	14.92	4.955	14.8	1.5786	7.15176e-55	9.2882e-53	IL11RA	interleukin 11 receptor subunit alpha [Source:NCBI gene;Acc:693251]	Environmental Information Processing;Organismal Systems;Environmental Information Processing	Signaling molecules and interaction;Immune system;Signal transduction	ko04060//Cytokine-cytokine receptor interaction;ko04640//Hematopoietic cell lineage;ko04630//JAK-STAT signaling pathway	K05056;K05056;K05056	GO:0016020//membrane	GO:0004896//cytokine receptor activity;GO:0005515//protein binding	-
ENSGALG00000003802	621	694	657.5	640	807	723.5	774	1088	931	250	318	284	327	274	300.5	267	241	254	10.64	10.72	10.99	11.19	10.67	12.25	3.89	5.43	4.79	4.4	4.88	5.5	11.0767	4.815	-1.2019	9.7743e-55	1.26244e-52	OTUD7A	OTU deubiquitinase 7A [Source:NCBI gene;Acc:415380]	-	-	-	-	-	GO:0003677//DNA binding;GO:0004843//thiol-dependent ubiquitin-specific protease activity;GO:0008233//peptidase activity;GO:0008270//zinc ion binding	GO:0035871//protein K11-linked deubiquitination
ENSGALG00000049772	26	40	33	16	14	15	27	12	19.5	366	314	340	301	359	330	320	176	248	0.7	0.96	0.41	0.3	0.58	0.2	9.03	8.29	6.54	9.31	9.39	6.4	0.525	8.16	3.9582	1.01416e-54	1.30272e-52	pol	XP_015731928.1 uncharacterized protein LOC107320518 [Coturnix japonica]	-	-	-	-	-	GO:0003676//nucleic acid binding;GO:0004523//RNA-DNA hybrid ribonuclease activity	GO:0015074//DNA integration;GO:0090502//RNA phosphodiester bond hydrolysis, endonucleolytic
ENSGALG00000015677	278	293	285.5	231	202	216.5	296	199	247.5	1490	1144	1317	1793	1247	1520	1257	791	1024	5.25	5.03	4.3	3.11	4.54	2.46	26.15	21.51	27.64	22.99	26.26	20.44	4.115	24.165	2.554	1.14029e-54	1.45679e-52	SUSD1	sushi domain containing 1 [Source:NCBI gene;Acc:427334]	-	-	-	-	-	-	-
ENSGALG00000010924	129	134	131.5	136	131	133.5	178	201	189.5	331	329	330	485	385	435	339	248	293.5	3.1	2.94	3.32	2.5	3.39	3	7.3	7.83	9.27	8.92	8.89	8.18	3.04167	8.39833	1.4652	1.22257e-54	1.55345e-52	NFIA	nuclear factor I A [Source:NCBI gene;Acc:396210]	-	-	-	-	GO:0005634//nucleus;GO:0005654//nucleoplasm;GO:0030054//cell junction	GO:0000978//RNA polymerase II core promoter proximal region sequence-specific DNA binding;GO:0000981//RNA polymerase II transcription factor activity, sequence-specific DNA binding;GO:0001228//transcriptional activator activity, RNA polymerase II transcription regulatory region sequence-specific binding;GO:0003677//DNA binding;GO:0003682//chromatin binding;GO:0003700//transcription factor activit…	GO:0006260//DNA replication;GO:0006355//regulation of transcription, DNA-templated;GO:0006357//regulation of transcription from RNA polymerase II promoter;GO:0045893//positive regulation of transcription, DNA-templated;GO:0045944//positive regulation of transcription from RNA polymerase II promoter;GO:0060074//synapse maturation;GO:0072189//ureter development
ENSGALG00000033696	2339	2403	2371	2295	2912	2603.5	2786	3562	3174	988	1240	1114	1326	1069	1197.5	1140	903	1021.5	44.13	41.17	42.6	44.59	42.62	43.9	17.23	23.27	20.34	19.73	23.82	23.34	43.1683	21.2883	-1.0199	1.33432e-54	1.68634e-52	RALY	RALY heterogeneous nuclear ribonucleoprotein [Source:NCBI gene;Acc:419148]	-	-	-	-	GO:0005634//nucleus;GO:0071013//catalytic step 2 spliceosome	GO:0003676//nucleic acid binding;GO:0003712//transcription cofactor activity;GO:0003723//RNA binding	GO:0006355//regulation of transcription, DNA-templated;GO:0042632//cholesterol homeostasis;GO:1903506//regulation of nucleic acid-templated transcription
ENSGALG00000041010	256	293	274.5	248	305	276.5	328	384	356	592	516	554	662	577	619.5	488	359	423.5	4.58	4.76	4.37	4.43	4.75	4.49	9.82	9.17	9.65	10.06	9.64	8.77	4.56333	9.51833	1.0606	1.37612e-54	1.72986e-52	WBP1L	WW domain binding protein 1-like [Source:NCBI gene;Acc:423867]	-	-	-	-	-	GO:0031625//ubiquitin protein ligase binding	GO:0030097//hemopoiesis;GO:0031398//positive regulation of protein ubiquitination;GO:0038160//CXCL12-activated CXCR4 signaling pathway
ENSGALG00000041921	101	123	112	120	129	124.5	171	143	157	334	317	325.5	467	377	422	323	246	284.5	2.05	2.26	2.39	2.13	2.79	1.85	6.44	6.52	7.88	7.64	7.39	6.97	2.245	7.14	1.6692	2.55873e-54	3.18243e-52	CWH43	cell wall biogenesis 43 C-terminal homolog [Source:NCBI gene;Acc:422763]	-	-	-	-	-	-	-
ENSGALG00000050154	356	424	390	400	417	408.5	408	503	455.5	1037	938	987.5	1115	951	1033	851	538	694.5	13.94	15.09	15.44	13.3	12.97	12.9	37.76	36.6	35.64	36.35	36.87	28.85	13.94	35.345	1.3423	3.30277e-54	4.08622e-52	--	XP_021238701.1 uncharacterized protein LOC110391220 [Numida meleagris]	-	-	-	-	-	-	-
MSTRG.29337	127	101	114	116	115	115.5	138	122	130	381	318	349.5	426	332	379	304	239	271.5	0.73	0.54	0.68	0.54	0.65	0.48	2.04	1.86	2.02	1.87	1.93	1.88	0.603333	1.93333	1.6801	3.38405e-54	4.16486e-52	OSMR	XP_046779391.1 interleukin-23 receptor isoform X1 [Gallus gallus]	-	-	-	-	-	-	-
ENSGALG00000011046	2092	2502	2297	2342	3006	2674	2813	4425	3619	586	802	694	713	621	667	736	648	692	52.27	56.29	57.46	58.59	54.67	69.72	13.95	20.64	15.1	15.82	21.21	21.32	58.1667	18.0067	-1.6917	4.68179e-54	5.73202e-52	SNX10	sorting nexin 10 [Source:NCBI gene;Acc:420628]	-	-	-	-	GO:0005634//nucleus;GO:0005783//endoplasmic reticulum;GO:0005813//centrosome;GO:0016020//membrane;GO:0030141//secretory granule;GO:0031313//extrinsic component of endosome membrane;GO:0090651//apical cytoplasm	GO:0005545//1-phosphatidylinositol binding;GO:0035091//phosphatidylinositol binding;GO:0051117//ATPase binding	GO:0001696//gastric acid secretion;GO:0006886//intracellular protein transport;GO:0006897//endocytosis;GO:0007032//endosome organization;GO:0030316//osteoclast differentiation;GO:0035630//bone mineralization involved in bone maturation;GO:0045453//bone resorption;GO:0046849//bone remodeling;GO:0055074//calcium ion homeostasis;GO:0060271//cilium morphogenesis;GO:0061512//protein localization to ci…
ENSGALG00000011419	1094	1172	1133	959	1168	1063.5	1127	1481	1304	234	317	275.5	258	276	267	307	262	284.5	38.31	37.31	33.08	33.28	32	33.93	7.61	11.04	7.37	9.43	11.88	12.54	34.6517	9.97833	-1.7961	5.82248e-54	7.0551e-52	DUSP4	dual specificity phosphatase 4 [Source:NCBI gene;Acc:395642]	Environmental Information Processing;Organismal Systems	Signal transduction;Development and regeneration	ko04010//MAPK signaling pathway;ko04361//Axon regeneration	K04459;K04459	GO:0005634//nucleus;GO:0005654//nucleoplasm	GO:0004725//protein tyrosine phosphatase activity;GO:0008138//protein tyrosine/serine/threonine phosphatase activity;GO:0008330//protein tyrosine/threonine phosphatase activity;GO:0016791//phosphatase activity;GO:0017017//MAP kinase tyrosine/serine/threonine phosphatase activity;GO:1990439//MAP kinase threonine phosphatase activity	GO:0006470//protein dephosphorylation;GO:0016311//dephosphorylation;GO:0070373//negative regulation of ERK1 and ERK2 cascade
ENSGALG00000014857	5112	5715	5413.5	5319	6186	5752.5	7418	6608	7013	14504	11394	12949	16059	13223	14641	12188	8581	10384.5	109.23	110.99	111.97	107.54	128.52	92.38	287.69	242.18	279.83	275.59	287.82	250.6	110.105	270.618	1.2974	6.33723e-54	7.63944e-52	SELENOP	NP_001026780.2 selenoprotein P precursor [Gallus gallus]	-	-	-	-	GO:0005576//extracellular region	GO:0008430//selenium binding	GO:0001887//selenium compound metabolic process
ENSGALG00000032386	588	653	620.5	544	794	669	818	1017	917.5	240	268	254	293	263	278	211	194	202.5	13.23	13.18	12	14.45	14.87	14.91	5.02	6	5.38	5.77	5.23	5.95	13.7733	5.55833	-1.3092	6.57915e-54	7.85056e-52	DCLK2	doublecortin like kinase 2 [Source:NCBI gene;Acc:422473]	-	-	-	-	-	GO:0004672//protein kinase activity;GO:0005524//ATP binding;GO:0008017//microtubule binding	GO:0000226//microtubule cytoskeleton organization;GO:0006468//protein phosphorylation;GO:0018105//peptidyl-serine phosphorylation;GO:0021766//hippocampus development;GO:0021860//pyramidal neuron development;GO:0035556//intracellular signal transduction;GO:1900181//negative regulation of protein localization to nucleus
MSTRG.31840	196	216	206	186	293	239.5	312	322	317	41	51	46	46	29	37.5	36	24	30	4.39	4.4	4.11	5.34	5.67	4.72	0.85	1.14	0.84	0.63	0.89	0.73	4.77167	0.846667	-2.4946	1.20072e-53	1.41836e-51	--	XP_042685321.1 uncharacterized protein LOC122165968 [Centrocercus urophasianus]	-	-	-	-	-	-	-
ENSGALG00000008609	2586	2644	2615	2295	2440	2367.5	2587	2977	2782	5629	4616	5122.5	6679	5240	5959.5	4752	3716	4234	35.58	33.07	31.11	27.31	28.86	26.8	71.9	63.18	74.94	70.32	72.26	69.88	30.455	70.4133	1.2092	1.39199e-53	1.62793e-51	PTK7	protein tyrosine kinase 7 (inactive) [Source:NCBI gene;Acc:421257]	-	-	-	-	GO:0005886//plasma membrane;GO:0005911//cell-cell junction;GO:0016020//membrane	GO:0004672//protein kinase activity;GO:0004713//protein tyrosine kinase activity;GO:0005524//ATP binding	GO:0001736//establishment of planar polarity;GO:0001822//kidney development;GO:0001843//neural tube closure;GO:0003281//ventricular septum development;GO:0003401//axis elongation;GO:0006468//protein phosphorylation;GO:0007507//heart development;GO:0010976//positive regulation of neuron projection development;GO:0016477//cell migration;GO:0031532//actin cytoskeleton reorganization;GO:0042060//woun…
MSTRG.4548	175	204	189.5	200	218	209	223	252	237.5	513	391	452	608	435	521.5	415	333	374	6.49	6.88	7.31	6.58	6.71	6.12	17.68	14.44	18.4	15.75	17.02	16.89	6.68167	16.6967	1.3213	1.60537e-53	1.86819e-51	--	XP_040551730.1 uncharacterized protein LOC101751416 isoform X1 [Gallus gallus]	-	-	-	-	-	-	-
ENSGALG00000001371	511	498	504.5	451	519	485	516	455	485.5	2188	1677	1932.5	2487	1906	2196.5	1710	976	1343	19.53	17.3	16.99	16.13	16	11.37	77.6	63.74	77.48	71.03	72.2	50.94	16.22	68.8317	2.0853	1.76688e-53	2.04602e-51	HS3ST3A1	heparan sulfate-glucosamine 3-sulfotransferase 3B1 [Source:NCBI gene;Acc:769490]	Metabolism	Glycan biosynthesis and metabolism	ko00534//Glycosaminoglycan biosynthesis - heparan sulfate / heparin	K07809	-	GO:0008146//sulfotransferase activity	-
ENSGALG00000007483	422	434	428	395	493	444	465	588	526.5	1009	765	887	1210	828	1019	865	669	767	5.69	5.32	5.24	5.41	5.09	5.19	12.63	10.26	13.31	10.9	12.9	12.34	5.32333	12.0567	1.1794	2.24781e-53	2.59016e-51	LRIG1	leucine rich repeats and immunoglobulin like domains 1 [Source:NCBI gene;Acc:427592]	-	-	-	-	-	GO:0005515//protein binding	GO:0007605//sensory perception of sound;GO:0032474//otolith morphogenesis;GO:0060384//innervation
ENSGALG00000042773	768	902	835	800	1161	980.5	1055	1237	1146	325	381	353	414	376	395	346	265	305.5	26.26	28.03	26.95	32.3	29.25	27.67	10.32	12.96	11.54	12.54	13.07	12.38	28.41	12.135	-1.2272	2.67419e-53	3.06645e-51	VOPP1	vesicular, overexpressed in cancer, prosurvival protein 1 [Source:NCBI gene;Acc:776358]	-	-	-	-	GO:0005768//endosome;GO:0030659//cytoplasmic vesicle membrane;GO:0031301//integral component of organelle membrane	-	-
MSTRG.3	538	530	534	438	507	472.5	565	605	585	1310	1238	1274	1592	1164	1378	981	786	883.5	5.13	4.39	4.2	3.84	4.02	3.73	11.52	12.32	12.53	10.55	10.22	10.54	4.21833	11.28	1.419	2.9246e-53	3.3373e-51	--	XP_046765484.1 translation initiation factor IF-2 isoform X3 [Gallus gallus]	-	-	-	-	-	-	-
ENSGALG00000002298	101	129	115	98	109	103.5	117	114	115.5	290	277	283.5	415	315	365	268	237	252.5	2.46	2.84	2.35	2.15	2.31	1.81	6.55	6.7	8.23	7.48	7.15	7.88	2.32	7.33167	1.66	4.97048e-53	5.61736e-51	COL8A2	collagen type VIII alpha 2 chain [Source:NCBI gene;Acc:428221]	-	-	-	-	-	GO:0005515//protein binding	GO:0048593//camera-type eye morphogenesis;GO:0050673//epithelial cell proliferation
ENSGALG00000010269	157	150	153.5	129	130	129.5	145	180	162.5	415	333	374	489	348	418.5	358	271	314.5	2.71	2.35	2.19	1.82	2.03	2.03	6.64	5.71	6.87	5.85	6.82	6.38	2.18833	6.37833	1.5433	5.32996e-53	5.99481e-51	KCNAB1	potassium voltage-gated channel subfamily A member regulatory beta subunit 1 [Source:NCBI gene;Acc:395730]	-	-	-	-	GO:0005737//cytoplasm;GO:0005829//cytosol;GO:0005886//plasma membrane;GO:0008076//voltage-gated potassium channel complex;GO:0016020//membrane;GO:0016021//integral component of membrane;GO:0031234//extrinsic component of cytoplasmic side of plasma membrane;GO:0034705//potassium channel complex;GO:0044224//juxtaparanode region of axon	GO:0004033//aldo-keto reductase (NADP) activity;GO:0005244//voltage-gated ion channel activity;GO:0005249//voltage-gated potassium channel activity;GO:0015459//potassium channel regulator activity;GO:0016491//oxidoreductase activity;GO:0019904//protein domain specific binding;GO:0044325//ion channel binding;GO:0047834//D-threo-aldose 1-dehydrogenase activity;GO:0070402//NADPH binding	GO:0006811//ion transport;GO:0006813//potassium ion transport;GO:0034220//ion transmembrane transport;GO:0034765//regulation of ion transmembrane transport;GO:0055085//transmembrane transport;GO:0071805//potassium ion transmembrane transport;GO:1901379//regulation of potassium ion transmembrane transport;GO:1902260//negative regulation of delayed rectifier potassium channel activity;GO:1903817//n…
MSTRG.30517	322	339	330.5	379	372	375.5	438	426	432	1100	960	1030	1017	980	998.5	806	568	687	28.24	27.03	32.74	26.58	31.15	24.44	89.6	83.83	72.8	83.9	78.19	68.08	28.3633	79.4	1.4851	5.9056e-53	6.61061e-51	--	XP_040535060.1 uncharacterized protein LOC121111491 [Gallus gallus]	-	-	-	-	-	-	-
ENSGALG00000006901	192	182	187	180	200	190	203	240	221.5	450	348	399	465	409	437	388	310	349	2.01	1.76	1.91	1.74	1.79	1.69	4.38	3.67	4.07	4.19	4.63	4.53	1.81667	4.245	1.2245	8.43642e-53	9.39881e-51	AATK	apoptosis associated tyrosine kinase [Source:NCBI gene;Acc:422076]	-	-	-	-	GO:0016020//membrane;GO:0016021//integral component of membrane	GO:0000166//nucleotide binding;GO:0004672//protein kinase activity;GO:0004713//protein tyrosine kinase activity;GO:0005524//ATP binding	GO:0006468//protein phosphorylation;GO:0007420//brain development;GO:0018108//peptidyl-tyrosine phosphorylation;GO:0038083//peptidyl-tyrosine autophosphorylation
ENSGALG00000006898	5123	5584	5353.5	5474	7452	6463	7164	9178	8171	2266	2807	2536.5	2828	2447	2637.5	2430	2096	2263	87.43	86.63	92.04	103.48	99.15	102.49	35.9	47.66	39.36	40.74	45.84	48.9	95.2033	43.0667	-1.1444	9.59291e-53	1.06368e-50	EIF4ENIF1	eukaryotic translation initiation factor 4E nuclear import factor 1 [Source:NCBI gene;Acc:416961]	-	-	-	-	GO:0000932//cytoplasmic mRNA processing body;GO:0005634//nucleus;GO:0005737//cytoplasm;GO:0005829//cytosol;GO:0043231//intracellular membrane-bounded organelle	GO:0003729//mRNA binding;GO:0005049//nuclear export signal receptor activity;GO:0019900//kinase binding	GO:0006606//protein import into nucleus;GO:0017148//negative regulation of translation;GO:0019827//stem cell population maintenance;GO:0033962//cytoplasmic mRNA processing body assembly;GO:0045665//negative regulation of neuron differentiation;GO:0048255//mRNA stabilization;GO:0060213//positive regulation of nuclear-transcribed mRNA poly(A) tail shortening
ENSGALG00000031604	214	242	228	221	261	241	268	298	283	598	476	537	738	498	618	503	365	434	6.2	6.37	6.32	6.11	6.3	5.51	15.99	13.43	17.21	13.97	16.47	14.28	6.135	15.225	1.3113	1.00781e-52	1.11223e-50	tet3-a	tet methylcytosine dioxygenase 1 [Source:NCBI gene;Acc:423690]	-	-	-	-	-	GO:0070579//methylcytosine dioxygenase activity	GO:0006211//5-methylcytosine catabolic process;GO:0080111//DNA demethylation
ENSGALG00000026152	340	365	352.5	353	451	402	481	416	448.5	803	840	821.5	1113	1046	1079.5	922	703	812.5	8.73	8.53	8.93	9.41	10.01	6.98	19.13	21.44	23.29	26.18	26.15	24.66	8.765	23.475	1.4213	1.10907e-52	1.21826e-50	GBP2	guanylate-binding protein 4-like [Source:NCBI gene;Acc:415922]	Organismal Systems	Immune system	ko04621//NOD-like receptor signaling pathway	K20899	-	GO:0003924//GTPase activity;GO:0005525//GTP binding	-
ENSGALG00000009856	66144	78564	72354	66555	75198	70876.5	86903	77292	82097.5	230196	183281	206738	250330	177174	213752	164221	119759	141990	637.1	687.88	631.55	589.32	678.8	487.11	2058.39	1756.21	1966.39	1664.7	1748.17	1576.68	618.627	1795.09	1.5369	2.00067e-52	2.16727e-50	GNS	glucosamine (N-acetyl)-6-sulfatase [Source:NCBI gene;Acc:417829]	Metabolism;Cellular Processes;Metabolism	Global and overview maps;Transport and catabolism;Glycan biosynthesis and metabolism	ko01100//Metabolic pathways;ko04142//Lysosome;ko00531//Glycosaminoglycan degradation	K01137;K01137;K01137	GO:0005764//lysosome	GO:0003824//catalytic activity;GO:0008449//N-acetylglucosamine-6-sulfatase activity;GO:0008484//sulfuric ester hydrolase activity	GO:0030203//glycosaminoglycan metabolic process
ENSGALG00000011058	46	59	52.5	54	50	52	52	87	69.5	240	193	216.5	276	201	238.5	257	134	195.5	0.58	0.68	0.67	0.52	0.53	0.72	2.83	2.44	2.86	2.49	3.6	2.32	0.616667	2.75667	2.1604	2.21438e-52	2.38778e-50	LEPR	leptin receptor [Source:NCBI gene;Acc:374223]	Environmental Information Processing;Environmental Information Processing;Environmental Information Processing;Human Diseases;Environmental Information Processing;Organismal Systems	Signaling molecules and interaction;Signaling molecules and interaction;Signal transduction;Endocrine and metabolic disease;Signal transduction;Endocrine system	ko04080//Neuroactive ligand-receptor interaction;ko04060//Cytokine-cytokine receptor interaction;ko04630//JAK-STAT signaling pathway;ko04932//Non-alcoholic fatty liver disease;ko04152//AMPK signaling pathway;ko04920//Adipocytokine signaling pathway	K05062;K05062;K05062;K05062;K05062;K05062	GO:0016020//membrane;GO:0043235//receptor complex	GO:0004896//cytokine receptor activity;GO:0005515//protein binding;GO:0038021//leptin receptor activity	GO:0001525//angiogenesis;GO:0001934//positive regulation of protein phosphorylation;GO:0005977//glycogen metabolic process;GO:0006909//phagocytosis;GO:0008203//cholesterol metabolic process;GO:0010507//negative regulation of autophagy;GO:0014009//glial cell proliferation;GO:0019953//sexual reproduction;GO:0030217//T cell differentiation;GO:0033210//leptin-mediated signaling pathway;GO:0042593//gl…
ENSGALG00000010935	207	205	206	200	273	236.5	257	409	333	36	50	43	41	29	35	48	27	37.5	1.52	1.37	1.45	1.63	1.53	1.96	0.25	0.36	0.25	0.21	0.39	0.27	1.57667	0.288333	-2.4511	2.51867e-52	2.70349e-50	PTPRQ	protein tyrosine phosphatase, receptor type Q [Source:NCBI gene;Acc:772163]	-	-	-	-	GO:0032421//stereocilium bundle	GO:0004725//protein tyrosine phosphatase activity;GO:0005515//protein binding;GO:0016791//phosphatase activity	GO:0002244//hematopoietic progenitor cell differentiation;GO:0006470//protein dephosphorylation;GO:0016311//dephosphorylation;GO:0042472//inner ear morphogenesis;GO:0050885//neuromuscular process controlling balance;GO:0050910//detection of mechanical stimulus involved in sensory perception of sound;GO:0060116//vestibular receptor cell morphogenesis
ENSGALG00000020260	3443	4295	3869	3658	3397	3527.5	4267	4136	4201.5	8689	7895	8292	11486	8954	10220	8888	6538	7713	71.26	80.8	74.58	57.2	71.61	56.01	166.94	162.55	193.86	180.77	203.3	184.95	68.5767	182.062	1.4086	2.7514e-52	2.93987e-50	PGRMC1	progesterone receptor membrane component 1 [Source:NCBI gene;Acc:772196]	-	-	-	-	GO:0005739//mitochondrion;GO:0005741//mitochondrial outer membrane;GO:0005783//endoplasmic reticulum;GO:0012505//endomembrane system;GO:0016020//membrane;GO:0016021//integral component of membrane;GO:0030868//smooth endoplasmic reticulum membrane;GO:0043231//intracellular membrane-bounded organelle	GO:0005496//steroid binding;GO:0008289//lipid binding;GO:0020037//heme binding;GO:0042803//protein homodimerization activity;GO:0046872//metal ion binding	GO:0006783//heme biosynthetic process
ENSGALG00000034502	5277	5536	5406.5	5659	7999	6829	7162	9217	8189.5	1837	2543	2190	2257	2220	2238.5	2110	1707	1908.5	111.39	106.23	117.68	137.38	122.6	127.3	36	53.4	38.85	45.71	49.22	49.25	120.43	45.405	-1.4073	3.28147e-52	3.49038e-50	SCD5	stearoyl-CoA desaturase 5 [Source:NCBI gene;Acc:422598]	Metabolism;Human Diseases;Environmental Information Processing;Organismal Systems;Organismal Systems;Metabolism;Metabolism	Global and overview maps;Endocrine and metabolic disease;Signal transduction;Aging;Endocrine system;Global and overview maps;Lipid metabolism	ko01100//Metabolic pathways;ko04936//Alcoholic liver disease;ko04152//AMPK signaling pathway;ko04212//Longevity regulating pathway - worm;ko03320//PPAR signaling pathway;ko01212//Fatty acid metabolism;ko01040//Biosynthesis of unsaturated fatty acids	K00507;K00507;K00507;K00507;K00507;K00507;K00507	GO:0005789//endoplasmic reticulum membrane	GO:0004768//stearoyl-CoA 9-desaturase activity;GO:0016491//oxidoreductase activity;GO:0016717//oxidoreductase activity, acting on paired donors, with oxidation of a pair of donors resulting in the reduction of molecular oxygen to two molecules of water	GO:0006629//lipid metabolic process;GO:0006636//unsaturated fatty acid biosynthetic process
MSTRG.20068	8799	8785	8792	8514	9098	8806	9297	10790	10043.5	18166	15534	16850	19361	16381	17871	15668	10801	13234.5	70.43	63.92	67.13	59.25	60.35	56.5	134.98	123.69	126.38	127.9	138.6	118.16	62.93	128.285	1.0275	6.0606e-52	6.33185e-50	gag-pro-pol	XP_014810274.1 PREDICTED: uncharacterized protein LOC106895380 [Calidris pugnax]	-	-	-	-	-	-	-
ENSGALG00000052645	4011	4427	4219	4184	4254	4219	4847	4244	4545.5	13394	9886	11640	15574	13136	14355	12334	7685	10009.5	109.04	109.4	112.06	94.08	106.86	75.48	338.04	267.37	345.29	348.33	370.56	285.55	101.153	325.857	1.6877	6.59787e-52	6.86266e-50	gag	XP_015137376.2 endogenous retrovirus group K member 113 Gag polyprotein-like [Gallus gallus]	-	-	-	-	-	GO:0003676//nucleic acid binding;GO:0008270//zinc ion binding;GO:0046872//metal ion binding	GO:0016032//viral process
ENSGALG00000009641	25675	31454	28564.5	24068	19943	22005.5	23795	30442	27118.5	107189	70024	88606.5	116171	84947	100559	73038	73626	73332	318.8	355.02	294.41	201.47	239.6	247.32	1235.57	864.95	1176.36	1028.89	1002.28	1249.55	276.103	1092.93	1.9849	9.2568e-52	9.58588e-50	COL1A2	collagen type I alpha 2 chain [Source:NCBI gene;Acc:396243]	Environmental Information Processing;Human Diseases;Cellular Processes;Human Diseases;Human Diseases;Human Diseases;Organismal Systems;Organismal Systems;Human Diseases;Environmental Information Processing;Organismal Systems	Signal transduction;Infectious disease: viral;Cellular community - eukaryotes;Cancer: overview;Cardiovascular disease;Infectious disease: parasitic;Immune system;Endocrine system;Endocrine and metabolic disease;Signaling molecules and interaction;Digestive system	ko04151//PI3K-Akt signaling pathway;ko05165//Human papillomavirus infection;ko04510//Focal adhesion;ko05205//Proteoglycans in cancer;ko05415//Diabetic cardiomyopathy;ko05146//Amoebiasis;ko04611//Platelet activation;ko04926//Relaxin signaling pathway;ko04933//AGE-RAGE signaling pathway in diabetic complications;ko04512//ECM-receptor interaction;ko04974//Protein digestion and absorption	K06236;K06236;K06236;K06236;K06236;K06236;K06236;K06236;K06236;K06236;K06236	GO:0005581//collagen trimer;GO:0005584//collagen type I trimer;GO:0005615//extracellular space;GO:0005783//endoplasmic reticulum	GO:0002020//protease binding;GO:0005201//extracellular matrix structural constituent;GO:0030674//protein binding, bridging;GO:0042802//identical protein binding;GO:0046332//SMAD binding;GO:0048407//platelet-derived growth factor binding	GO:0001501//skeletal system development;GO:0001568//blood vessel development;GO:0007179//transforming growth factor beta receptor signaling pathway;GO:0007266//Rho protein signal transduction;GO:0008217//regulation of blood pressure;GO:0030199//collagen fibril organization;GO:0030282//bone mineralization;GO:0032963//collagen metabolic process;GO:0043589//skin morphogenesis;GO:0070208//protein het…
ENSGALG00000010258	668	687	677.5	582	573	577.5	707	783	745	1486	1252	1369	1904	1498	1701	1545	1199	1372	5.51	5.16	4.81	4.02	4.88	4.36	11.38	10.34	12.78	12.08	13.61	13.49	4.79	12.28	1.3582	1.1344e-51	1.16447e-49	LTBP2	latent transforming growth factor beta binding protein 2 [Source:NCBI gene;Acc:428888]	-	-	-	-	-	GO:0005509//calcium ion binding	GO:0097435//fibril organization
ENSGALG00000008815	509	507	508	517	516	516.5	628	685	656.5	1505	1193	1349	2169	1452	1810.5	1668	963	1315.5	6.88	6.23	6.89	5.68	6.89	6.06	18.89	16.05	23.92	19.15	24.92	17.8	6.43833	20.1217	1.644	2.53251e-51	2.57713e-49	LRRN4	leucine rich repeat neuronal 4 [Source:NCBI gene;Acc:427686]	-	-	-	-	GO:0005887//integral component of plasma membrane	GO:0005515//protein binding	GO:0007616//long-term memory;GO:0008542//visual learning
MSTRG.27804	659	674	666.5	591	713	652	787	758	772.5	1583	1350	1466.5	1701	1291	1496	1186	976	1081	14.85	13.8	13.12	13.07	14.38	11.17	33.11	30.26	31.26	28.38	29.53	30.06	13.3983	30.4333	1.1836	2.601e-51	2.63542e-49	--	-	-	-	-	-	-	-	-
ENSGALG00000037426	5211	5512	5361.5	5415	7062	6238.5	6491	8745	7618	2161	2765	2463	2892	2373	2632.5	2592	1956	2274	82.55	79.43	84.55	91.33	83.71	90.84	31.9	43.74	37.58	36.75	45.53	42.55	85.4017	39.675	-1.106	2.65829e-51	2.68191e-49	DYM	dymeclin [Source:NCBI gene;Acc:426843]	-	-	-	-	GO:0005737//cytoplasm;GO:0005794//Golgi apparatus	-	GO:0007030//Golgi organization
MSTRG.13065	1575	1702	1638.5	1753	2501	2127	2307	3170	2738.5	560	732	646	787	642	714.5	648	475	561.5	24.14	23.71	26.47	31.19	28.67	31.79	7.96	11.15	9.79	9.58	10.98	9.95	27.6617	9.90167	-1.4821	2.92785e-51	2.94124e-49	--	-	-	-	-	-	-	-	-
ENSGALG00000013830	560	642	601	605	862	733.5	769	1129	949	231	248	239.5	274	226	250	234	203	218.5	12.69	13.22	13.5	15.89	14.13	16.73	4.86	5.59	5.06	4.99	5.86	6.29	14.36	5.44167	-1.3999	3.07173e-51	3.07264e-49	PRELID3A	PRELI domain containing 3A [Source:NCBI gene;Acc:421035]	-	-	-	-	GO:0005758//mitochondrial intermembrane space	GO:1990050//phosphatidic acid transporter activity	GO:0015914//phospholipid transport
ENSGALG00000021135	256	264	260	213	237	225	218	256	237	728	633	680.5	865	716	790.5	561	431	496	7.63	7.16	6.26	5.75	5.27	5	20.16	18.79	21.05	20.84	18.5	17.55	6.17833	19.4817	1.6568	3.18154e-51	3.169e-49	HAPLN3	hyaluronan and proteoglycan link protein 3 [Source:NCBI gene;Acc:415495]	-	-	-	-	-	GO:0005540//hyaluronic acid binding	GO:0007155//cell adhesion
ENSGALG00000041140	1352	1540	1446	1313	1386	1349.5	1577	1600	1588.5	3823	2842	3332.5	4118	3811	3964.5	3124	2238	2681	43.63	45.41	41.48	36.2	40.99	33.73	115.75	92.26	109.82	120.9	112.88	99.93	40.24	108.59	1.4322	3.65741e-51	3.62763e-49	HTRA1	HtrA serine peptidase 1 [Source:NCBI gene;Acc:100857572]	-	-	-	-	GO:0005576//extracellular region;GO:0005886//plasma membrane	GO:0004252//serine-type endopeptidase activity;GO:0005515//protein binding;GO:0005520//insulin-like growth factor binding;GO:0008236//serine-type peptidase activity;GO:0042802//identical protein binding	GO:0006508//proteolysis;GO:0030512//negative regulation of transforming growth factor beta receptor signaling pathway;GO:0030514//negative regulation of BMP signaling pathway;GO:0060718//chorionic trophoblast cell differentiation
ENSGALG00000016478	446	442	444	447	350	398.5	458	460	459	1469	1105	1287	1624	1459	1541.5	1177	880	1028.5	12.34	11.12	12.19	7.88	10.28	8.33	37.74	30.42	36.65	39.39	36	33.29	10.3567	35.5817	1.7806	4.04971e-51	3.99985e-49	MATN3	matrilin 3 [Source:NCBI gene;Acc:395954]	-	-	-	-	GO:0005576//extracellular region;GO:0031012//extracellular matrix	GO:0005509//calcium ion binding	GO:0030198//extracellular matrix organization;GO:0051216//cartilage development
ENSGALG00000006609	294	310	302	343	322	332.5	357	438	397.5	546	579	562.5	687	650	668.5	575	501	538	2.3	2.2	2.64	2.05	2.26	2.24	3.96	4.51	4.38	4.96	4.97	5.36	2.28167	4.69	1.0395	4.87032e-51	4.77028e-49	EPHB1	EPH receptor B1 [Source:NCBI gene;Acc:396177]	Organismal Systems;Organismal Systems	Development and regeneration;Development and regeneration	ko04360//Axon guidance;ko04361//Axon regeneration	K05110;K05110	GO:0005737//cytoplasm;GO:0005783//endoplasmic reticulum;GO:0005829//cytosol;GO:0005886//plasma membrane;GO:0005887//integral component of plasma membrane;GO:0016020//membrane;GO:0016021//integral component of membrane;GO:0030424//axon;GO:0031901//early endosome membrane;GO:0032433//filopodium tip;GO:0045121//membrane raft	GO:0004672//protein kinase activity;GO:0004713//protein tyrosine kinase activity;GO:0005003//ephrin receptor activity;GO:0005005//transmembrane-ephrin receptor activity;GO:0005515//protein binding;GO:0005524//ATP binding;GO:0008046//axon guidance receptor activity;GO:0044877//macromolecular complex binding	GO:0001525//angiogenesis;GO:0006468//protein phosphorylation;GO:0007169//transmembrane receptor protein tyrosine kinase signaling pathway;GO:0007411//axon guidance;GO:0014719//skeletal muscle satellite cell activation;GO:0021545//cranial nerve development;GO:0021631//optic nerve morphogenesis;GO:0021952//central nervous system projection neuron axonogenesis;GO:0022008//neurogenesis;GO:0030010//es…
ENSGALG00000011875	174	168	171	202	196	199	223	288	255.5	458	369	413.5	485	398	441.5	410	308	359	2.49	2.18	2.85	2.28	2.59	2.7	6.08	5.25	5.66	5.55	6.48	6.02	2.515	5.84	1.2154	5.29923e-51	5.14748e-49	TRPC3	transient receptor potential cation channel subfamily C member 3 [Source:NCBI gene;Acc:374153]	Human Diseases;Organismal Systems;Human Diseases	Neurodegenerative disease;Development and regeneration;Neurodegenerative disease	ko05022//Pathways of neurodegeneration - multiple diseases;ko04360//Axon guidance;ko05017//Spinocerebellar ataxia	K04966;K04966;K04966	GO:0005887//integral component of plasma membrane;GO:0016020//membrane;GO:0016021//integral component of membrane	GO:0005216//ion channel activity;GO:0005262//calcium channel activity;GO:0005515//protein binding;GO:0070679//inositol 1,4,5 trisphosphate binding	GO:0006811//ion transport;GO:0010524//positive regulation of calcium ion transport into cytosol;GO:0033198//response to ATP;GO:0051592//response to calcium ion;GO:0055085//transmembrane transport;GO:0070588//calcium ion transmembrane transport;GO:1903244//positive regulation of cardiac muscle hypertrophy in response to stress
ENSGALG00000036775	299	316	307.5	260	217	238.5	268	250	259	1318	1077	1197.5	1582	1074	1328	974	676	825	2.74	2.66	2.35	1.62	2	1.5	11.24	9.85	11.86	9.65	9.92	8.5	2.145	10.17	2.2453	5.59144e-51	5.40897e-49	SETBP1	SET binding protein 1 [Source:NCBI gene;Acc:416376]	-	-	-	-	GO:0005634//nucleus;GO:0005654//nucleoplasm;GO:0005829//cytosol;GO:0016604//nuclear body	GO:0003677//DNA binding	-
ENSGALG00000036738	1218	1331	1274.5	1188	1334	1261	1330	1494	1412	2898	2202	2550	3424	2575	2999.5	2231	1938	2084.5	17.71	17.59	17.01	15.78	15.68	14.21	39.11	31.85	40.59	36.52	35.85	38.51	16.33	37.0717	1.1828	6.83371e-51	6.58361e-49	IGSF3	immunoglobulin superfamily member 3 [Source:NCBI gene;Acc:418451]	-	-	-	-	-	-	GO:0032808//lacrimal gland development
ENSGALG00000026981	309	387	348	381	332	356.5	379	463	421	923	772	847.5	1205	792	998.5	777	591	684	3.04	3.48	3.69	2.66	3.02	2.98	8.49	7.56	9.67	7.64	8.44	7.98	3.145	8.29667	1.3995	7.21106e-51	6.89067e-49	NHSL1	NHS like 1 [Source:NCBI gene;Acc:421680]	-	-	-	-	-	-	-
ENSGALG00000010747	367	472	419.5	393	424	408.5	492	512	502	912	768	840	1087	831	959	716	646	681	7.75	9.13	8.35	7.13	8.53	7.01	17.7	15.88	18.64	16.98	16.6	18.52	7.98333	17.3867	1.1229	7.32064e-51	6.96706e-49	FBLN5	fibulin 5 [Source:NCBI gene;Acc:423413]	-	-	-	-	GO:0005615//extracellular space	GO:0005509//calcium ion binding;GO:0008022//protein C-terminus binding;GO:0042803//protein homodimerization activity	GO:0046903//secretion;GO:0048251//elastic fiber assembly
ENSGALG00000008238	569	647	608	609	658	633.5	771	863	817	1468	1114	1291	1857	1299	1578	1164	1023	1093.5	4.02	4.14	4.21	3.78	4.4	3.98	9.66	7.84	10.69	8.94	9.08	9.83	4.08833	9.34	1.1919	7.42335e-51	7.03632e-49	MED13L	mediator complex subunit 13 like [Source:NCBI gene;Acc:417027]	Organismal Systems	Endocrine system	ko04919//Thyroid hormone signaling pathway	K15164	GO:0016592//mediator complex	GO:0003712//transcription cofactor activity	GO:0006357//regulation of transcription from RNA polymerase II promoter
ENSGALG00000047289	449	540	494.5	486	573	529.5	731	633	682	1336	1055	1195.5	1547	1185	1366	1085	978	1031.5	7.37	8.06	7.86	7.66	9.73	6.8	20.37	17.24	20.72	18.98	19.69	21.95	7.91333	19.825	1.325	7.76854e-51	7.33394e-49	TNFAIP8L3	TNF alpha induced protein 8 like 3 [Source:NCBI gene;Acc:427499]	-	-	-	-	GO:0005654//nucleoplasm;GO:0005737//cytoplasm;GO:0005829//cytosol;GO:0005886//plasma membrane	GO:0008526//phosphatidylinositol transporter activity;GO:0035091//phosphatidylinositol binding	GO:0015914//phospholipid transport;GO:0019216//regulation of lipid metabolic process;GO:0042981//regulation of apoptotic process;GO:0043552//positive regulation of phosphatidylinositol 3-kinase activity;GO:0048017//inositol lipid-mediated signaling;GO:0051897//positive regulation of protein kinase B signaling;GO:0070374//positive regulation of ERK1 and ERK2 cascade
ENSGALG00000036949	446	446	446	435	422	428.5	489	595	542	962	759	860.5	1170	962	1066	824	731	777.5	7.49	6.82	7.21	5.77	6.67	6.55	15.01	12.68	16.03	15.76	15.3	16.79	6.75167	15.2617	1.1766	7.94403e-51	7.46961e-49	ASAP3	ArfGAP with SH3 domain, ankyrin repeat and PH domain 3 [Source:NCBI gene;Acc:429809]	Cellular Processes;Organismal Systems	Transport and catabolism;Immune system	ko04144//Endocytosis;ko04666//Fc gamma R-mediated phagocytosis	K12488;K12488	GO:0001726//ruffle;GO:0005654//nucleoplasm;GO:0005829//cytosol;GO:0005925//focal adhesion;GO:0043231//intracellular membrane-bounded organelle	GO:0005096//GTPase activator activity;GO:0005515//protein binding	GO:0016477//cell migration;GO:0043547//positive regulation of GTPase activity;GO:0051492//regulation of stress fiber assembly
ENSGALG00000008401	822	861	841.5	776	880	828	923	1162	1042.5	283	330	306.5	326	321	323.5	334	273	303.5	14.34	13.65	13.33	12.49	13.06	13.26	4.58	5.73	4.64	5.46	6.44	6.51	13.355	5.56	-1.2642	8.55609e-51	8.01307e-49	ASB13	ankyrin repeat and SOCS box containing 13 [Source:NCBI gene;Acc:416691]	-	-	-	-	-	GO:0005515//protein binding	GO:0035556//intracellular signal transduction
ENSGALG00000009252	397	490	443.5	455	426	440.5	542	568	555	958	978	968	1594	1231	1412.5	1090	857	973.5	6.29	7.05	7.1	5.49	6.96	5.89	14.09	15.41	20.59	19.02	19.08	18.55	6.46333	17.79	1.4607	8.89452e-51	8.29696e-49	PLD1	phospholipase D1 [Source:NCBI gene;Acc:424986]	Metabolism;Human Diseases;Cellular Processes;Environmental Information Processing;Environmental Information Processing;Environmental Information Processing;Human Diseases;Organismal Systems;Environmental Information Processing;Human Diseases;Metabolism;Organismal Systems;Organismal Systems;Organismal Systems;Human Diseases;Metabolism	Global and overview maps;Cancer: overview;Transport and catabolism;Signal transduction;Signal transduction;Signal transduction;Cancer: overview;Immune system;Signal transduction;Cancer: overview;Lipid metabolism;Nervous system;Endocrine system;Endocrine system;Cancer: specific types;Lipid metabolism	ko01100//Metabolic pathways;ko05200//Pathways in cancer;ko04144//Endocytosis;ko04072//Phospholipase D signaling pathway;ko04024//cAMP signaling pathway;ko04014//Ras signaling pathway;ko05208//Chemical carcinogenesis - reactive oxygen species;ko04666//Fc gamma R-mediated phagocytosis;ko04071//Sphingolipid signaling pathway;ko05231//Choline metabolism in cancer;ko00564//Glycerophospholipid metaboli…	K01115;K01115;K01115;K01115;K01115;K01115;K01115;K01115;K01115;K01115;K01115;K01115;K01115;K01115;K01115;K01115	GO:0005768//endosome;GO:0005794//Golgi apparatus;GO:0016324//apical plasma membrane;GO:0030139//endocytic vesicle	GO:0003824//catalytic activity;GO:0004630//phospholipase D activity;GO:0035091//phosphatidylinositol binding	GO:0006654//phosphatidic acid biosynthetic process;GO:0032534//regulation of microvillus assembly;GO:0045727//positive regulation of translation;GO:0048017//inositol lipid-mediated signaling
ENSGALG00000005924	262	301	281.5	270	342	306	338	361	349.5	768	764	766	1161	756	958.5	963	506	734.5	10.64	11.11	10.8	11.3	11.13	9.59	28.96	30.87	38.46	29.95	43.23	28.09	10.7617	33.26	1.6279	9.42088e-51	8.7415e-49	Mgat4b	mannosyl (alpha-1,3-)-glycoprotein beta-1,4-N-acetylglucosaminyltransferase, isozyme B [Source:NCBI gene;Acc:416285]	Metabolism;Metabolism;Metabolism	Global and overview maps;Glycan biosynthesis and metabolism;Glycan biosynthesis and metabolism	ko01100//Metabolic pathways;ko00510//N-Glycan biosynthesis;ko00513//Various types of N-glycan biosynthesis	K00738;K00738;K00738	-	-	-
ENSGALG00000006837	928	1096	1012	966	946	956	1128	1369	1248.5	2148	1697	1922.5	2382	1808	2095	1713	1468	1590.5	16.75	18.42	18.05	14.49	17.11	17.36	36.11	30.27	35.02	31.82	34.07	37.24	17.03	34.0883	1.0012	9.44545e-51	8.7415e-49	TSPAN4	tetraspanin 4 [Source:NCBI gene;Acc:423104]	-	-	-	-	GO:0005886//plasma membrane;GO:0016021//integral component of membrane;GO:0031982//vesicle	GO:0003823//antigen binding;GO:0005178//integrin binding	GO:0065003//macromolecular complex assembly
ENSGALG00000013818	91	124	107.5	84	118	101	99	148	123.5	288	228	258	317	260	288.5	270	208	239	5.13	6.35	4.66	5.41	4.52	5.45	15.06	12.78	14.56	14.29	16.81	16.01	5.25333	14.9183	1.5058	1.19994e-50	1.10615e-48	CITED2	Cbp/p300 interacting transactivator with Glu/Asp rich carboxy-terminal domain 2 [Source:NCBI gene;Acc:395399]	Cellular Processes	Transport and catabolism	ko04137//Mitophagy - animal	K21361	GO:0000785//chromatin;GO:0005634//nucleus;GO:0032991//macromolecular complex	GO:0003682//chromatin binding;GO:0003713//transcription coactivator activity;GO:0003714//transcription corepressor activity;GO:0019904//protein domain specific binding;GO:0035035//histone acetyltransferase binding;GO:0046332//SMAD binding;GO:0050693//LBD domain binding;GO:0061629//RNA polymerase II sequence-specific DNA binding transcription factor binding	GO:0000122//negative regulation of transcription from RNA polymerase II promoter;GO:0001568//blood vessel development;GO:0001570//vasculogenesis;GO:0001666//response to hypoxia;GO:0001889//liver development;GO:0001944//vasculature development;GO:0002089//lens morphogenesis in camera-type eye;GO:0002244//hematopoietic progenitor cell differentiation;GO:0002521//leukocyte differentiation;GO:0003151…
ENSGALG00000032143	290	319	304.5	261	220	240.5	333	383	358	1111	792	951.5	1163	839	1001	723	637	680	7.39	7.39	6.55	4.55	6.88	6.38	26.28	20.09	24.18	20.85	20.37	22.19	6.52333	22.3267	1.7751	1.40001e-50	1.28055e-48	CRISPLD2	cysteine rich secretory protein LCCL domain containing 2 [Source:NCBI gene;Acc:415818]	-	-	-	-	GO:0005576//extracellular region;GO:0030133//transport vesicle;GO:0031012//extracellular matrix	GO:0005539//glycosaminoglycan binding;GO:0008201//heparin binding	GO:0030198//extracellular matrix organization;GO:0060325//face morphogenesis
ENSGALG00000012792	305	322	313.5	306	263	284.5	338	368	353	811	682	746.5	1153	798	975.5	706	591	648.5	4.21	4.08	4.21	2.97	3.81	3.33	10.44	9.44	13.01	10.84	10.88	11.17	3.76833	10.9633	1.5407	1.64951e-50	1.49135e-48	HIPK2	homeodomain interacting protein kinase 2 [Source:NCBI gene;Acc:374138]	Cellular Processes	Cell growth and death	ko04218//Cellular senescence	K08826	GO:0005634//nucleus;GO:0005654//nucleoplasm;GO:0005737//cytoplasm;GO:0016604//nuclear body;GO:0016605//PML body;GO:0090575//RNA polymerase II transcription factor complex	GO:0003713//transcription coactivator activity;GO:0003714//transcription corepressor activity;GO:0004672//protein kinase activity;GO:0004674//protein serine/threonine kinase activity;GO:0005524//ATP binding;GO:0046332//SMAD binding;GO:0046790//virion binding;GO:0061629//RNA polymerase II sequence-specific DNA binding transcription factor binding	GO:0000122//negative regulation of transcription from RNA polymerase II promoter;GO:0001934//positive regulation of protein phosphorylation;GO:0006468//protein phosphorylation;GO:0006978//DNA damage response, signal transduction by p53 class mediator resulting in transcription of p21 class mediator;GO:0007179//transforming growth factor beta receptor signaling pathway;GO:0007224//smoothened signa…
ENSGALG00000033061	57	72	64.5	55	66	60.5	53	87	70	182	162	172	234	197	215.5	185	130	157.5	1.32	1.61	1.41	1.35	1.03	1.41	4.07	3.86	4.64	4.63	4.9	4.33	1.355	4.405	1.7008	2.53064e-50	2.27052e-48	CAMK2B	calcium/calmodulin dependent protein kinase II beta [Source:NCBI gene;Acc:374174]	Human Diseases;Human Diseases;Environmental Information Processing;Human Diseases;Human Diseases;Environmental Information Processing;Human Diseases;Human Diseases;Human Diseases;Organismal Systems;Organismal Systems;Environmental Information Processing;Organismal Systems;Human Diseases;Cellular Processes;Organismal Systems;Organismal Systems;Organismal Systems;Organismal Systems;Organismal Syste…	Cancer: overview;Neurodegenerative disease;Signal transduction;Infectious disease: bacterial;Neurodegenerative disease;Signal transduction;Cardiovascular disease;Cancer: overview;Cardiovascular disease;Sensory system;Endocrine system;Signal transduction;Development and regeneration;Endocrine and metabolic disease;Cell growth and death;Circulatory system;Nervous system;Nervous system;Nervous syste…	ko05200//Pathways in cancer;ko05022//Pathways of neurodegeneration - multiple diseases;ko04020//Calcium signaling pathway;ko05152//Tuberculosis;ko05012//Parkinson disease;ko04024//cAMP signaling pathway;ko05417//Lipid and atherosclerosis;ko05205//Proteoglycans in cancer;ko05415//Diabetic cardiomyopathy;ko04740//Olfactory transduction;ko04921//Oxytocin signaling pathway;ko04310//Wnt signaling path…	K04515;K04515;K04515;K04515;K04515;K04515;K04515;K04515;K04515;K04515;K04515;K04515;K04515;K04515;K04515;K04515;K04515;K04515;K04515;K04515;K04515;K04515;K04515;K04515;K04515;K04515;K04515;K04515;K04515;K04515;K04515;K04515;K04515;K04515	GO:0043226//organelle	GO:0000166//nucleotide binding;GO:0004672//protein kinase activity;GO:0004674//protein serine/threonine kinase activity;GO:0004683//calmodulin-dependent protein kinase activity;GO:0004712//protein serine/threonine/tyrosine kinase activity;GO:0005516//calmodulin binding;GO:0005524//ATP binding	GO:0006468//protein phosphorylation
ENSGALG00000051001	2782	3394	3088	3154	3154	3154	3519	3180	3349.5	9591	6847	8219	11444	9666	10555	8853	5844	7348.5	75.63	83.88	84.47	69.77	77.58	56.57	242.04	185.17	253.71	256.32	265.99	217.13	74.65	236.727	1.665	3.61391e-50	3.21788e-48	gag	endogenous retrovirus group K member 18 Pol protein-like [Source:NCBI gene;Acc:107053122]	-	-	-	-	-	GO:0003676//nucleic acid binding;GO:0008270//zinc ion binding	GO:0016032//viral process
ENSGALG00000017179	850	922	886	938	1029	983.5	1227	1186	1206.5	2271	1731	2001	2674	2047	2360.5	1711	1573	1642	9.45	9.34	10.63	9.53	11.32	8.74	24.1	19.68	24.8	23.12	22	24.62	9.835	23.0533	1.229	3.65915e-50	3.24587e-48	PDGFD	platelet derived growth factor D [Source:NCBI gene;Acc:418978]	Environmental Information Processing;Environmental Information Processing;Environmental Information Processing;Environmental Information Processing;Cellular Processes;Environmental Information Processing;Cellular Processes;Environmental Information Processing;Human Diseases;Cellular Processes;Human Diseases;Human Diseases;Human Diseases	Signal transduction;Signal transduction;Signal transduction;Signal transduction;Cell motility;Signal transduction;Cellular community - eukaryotes;Signal transduction;Cancer: overview;Cellular community - eukaryotes;Cancer: specific types;Drug resistance: antineoplastic;Cancer: specific types	ko04151//PI3K-Akt signaling pathway;ko04020//Calcium signaling pathway;ko04010//MAPK signaling pathway;ko04072//Phospholipase D signaling pathway;ko04810//Regulation of actin cytoskeleton;ko04014//Ras signaling pathway;ko04510//Focal adhesion;ko04015//Rap1 signaling pathway;ko05231//Choline metabolism in cancer;ko04540//Gap junction;ko05215//Prostate cancer;ko01521//EGFR tyrosine kinase inhibitor…	K05450;K05450;K05450;K05450;K05450;K05450;K05450;K05450;K05450;K05450;K05450;K05450;K05450	GO:0016020//membrane	GO:0005161//platelet-derived growth factor receptor binding;GO:0008083//growth factor activity	GO:0048008//platelet-derived growth factor receptor signaling pathway;GO:0050730//regulation of peptidyl-tyrosine phosphorylation;GO:0071230//cellular response to amino acid stimulus
ENSGALG00000011491	5740	6713	6226.5	6587	8873	7730	8282	10711	9496.5	2944	3479	3211.5	3764	3189	3476.5	2924	2577	2750.5	120.22	127.8	135.91	151.2	140.66	146.78	57.24	72.48	64.29	65.15	67.68	73.77	137.095	66.7683	-1.0379	4.44479e-50	3.92796e-48	DYNC1LI1	dynein cytoplasmic 1 light intermediate chain 1 [Source:NCBI gene;Acc:420668]	Human Diseases;Cellular Processes;Organismal Systems	Infectious disease: bacterial;Transport and catabolism;Excretory system	ko05132//Salmonella infection;ko04145//Phagosome;ko04962//Vasopressin-regulated water reabsorption	K10416;K10416;K10416	GO:0000776//kinetochore;GO:0000922//spindle pole;GO:0005737//cytoplasm;GO:0005813//centrosome;GO:0005856//cytoskeleton;GO:0005868//cytoplasmic dynein complex;GO:0005874//microtubule;GO:0030286//dynein complex	GO:0000166//nucleotide binding;GO:0005524//ATP binding;GO:0019003//GDP binding;GO:0045504//dynein heavy chain binding	GO:0000226//microtubule cytoskeleton organization;GO:0007018//microtubule-based movement;GO:0090267//positive regulation of mitotic cell cycle spindle assembly checkpoint
ENSGALG00000015860	539	659	599	545	641	593	638	975	806.5	221	253	237	223	218	220.5	184	169	176.5	14.93	16.91	14.66	14.09	14.41	17.99	5.53	6.81	5.45	6.15	5.76	6.55	15.4983	6.04167	-1.3591	5.29895e-50	4.66526e-48	UBE3D	ubiquitin protein ligase E3D [Source:NCBI gene;Acc:421843]	-	-	-	-	GO:0000151//ubiquitin ligase complex	GO:0030332//cyclin binding;GO:0044390//ubiquitin-like protein conjugating enzyme binding;GO:0061630//ubiquitin protein ligase activity	GO:0000209//protein polyubiquitination;GO:0006513//protein monoubiquitination;GO:0051865//protein autoubiquitination
ENSGALG00000010337	826	869	847.5	810	907	858.5	1031	964	997.5	2090	1685	1887.5	2201	1878	2039.5	1484	1340	1412	9.03	8.64	8.73	8.07	9.14	6.9	21.22	18.33	19.63	20.03	17.94	20.03	8.41833	19.53	1.2141	5.7522e-50	5.04541e-48	GPR149	G protein-coupled receptor 149 [Source:NCBI gene;Acc:395382]	-	-	-	-	GO:0005886//plasma membrane;GO:0005887//integral component of plasma membrane;GO:0016020//membrane;GO:0016021//integral component of membrane;GO:0043005//neuron projection	GO:0004930//G-protein coupled receptor activity;GO:0042277//peptide binding;GO:0042923//neuropeptide binding	GO:0001547//antral ovarian follicle growth;GO:0007165//signal transduction;GO:0007186//G-protein coupled receptor signaling pathway;GO:0007218//neuropeptide signaling pathway;GO:0060280//negative regulation of ovulation
ENSGALG00000005797	694	844	769	687	699	693	810	980	895	2511	1558	2034.5	2379	1874	2126.5	1709	1390	1549.5	7.17	7.93	6.99	5.88	6.79	6.62	24.08	16.01	20.04	18.89	19.51	19.63	6.89667	19.6933	1.5137	7.05012e-50	6.16086e-48	COL20A1	collagen type XX alpha 1 chain [Source:NCBI gene;Acc:419243]	-	-	-	-	-	GO:0005515//protein binding	-
ENSGALG00000032199	255	244	249.5	218	201	209.5	234	263	248.5	691	657	674	1015	747	881	862	474	668	4.8	4.17	4.04	3.08	3.57	3.24	12.12	12.34	15.66	13.74	18.01	12.24	3.81667	14.0183	1.8769	7.32481e-50	6.3772e-48	FGR	FGR proto-oncogene, Src family tyrosine kinase [Source:NCBI gene;Acc:777583]	-	-	-	-	GO:0005856//cytoskeleton;GO:0005886//plasma membrane;GO:0015629//actin cytoskeleton;GO:0016235//aggresome;GO:0031234//extrinsic component of cytoplasmic side of plasma membrane;GO:0032587//ruffle membrane	GO:0000166//nucleotide binding;GO:0001784//phosphotyrosine binding;GO:0004672//protein kinase activity;GO:0004712//protein serine/threonine/tyrosine kinase activity;GO:0004713//protein tyrosine kinase activity;GO:0004715//non-membrane spanning protein tyrosine kinase activity;GO:0005102//receptor binding;GO:0005515//protein binding;GO:0005524//ATP binding;GO:0016301//kinase activity;GO:0016740//t…	GO:0001819//positive regulation of cytokine production;GO:0006468//protein phosphorylation;GO:0007169//transmembrane receptor protein tyrosine kinase signaling pathway;GO:0007229//integrin-mediated signaling pathway;GO:0008360//regulation of cell shape;GO:0014068//positive regulation of phosphatidylinositol 3-kinase signaling;GO:0016310//phosphorylation;GO:0018108//peptidyl-tyrosine phosphorylati…
ENSGALG00000043701	654	670	662	624	616	620	670	773	721.5	1216	1170	1193	1494	1275	1384.5	1159	853	1006	10.48	9.76	9.85	8.03	8.7	8.1	18.08	18.64	19.52	19.92	20.52	18.68	9.15333	19.2267	1.0707	7.59497e-50	6.588e-48	ELK3	ELK3, ETS transcription factor [Source:NCBI gene;Acc:417919]	-	-	-	-	GO:0005634//nucleus;GO:0005654//nucleoplasm;GO:0005739//mitochondrion	GO:0000978//RNA polymerase II core promoter proximal region sequence-specific DNA binding;GO:0001227//transcriptional repressor activity, RNA polymerase II transcription regulatory region sequence-specific binding;GO:0001228//transcriptional activator activity, RNA polymerase II transcription regulatory region sequence-specific binding;GO:0003677//DNA binding;GO:0003700//transcription factor acti…	GO:0001525//angiogenesis;GO:0006355//regulation of transcription, DNA-templated;GO:0042060//wound healing;GO:0045892//negative regulation of transcription, DNA-templated;GO:0045944//positive regulation of transcription from RNA polymerase II promoter
ENSGALG00000010680	3588	4324	3956	3989	4813	4401	4983	6582	5782.5	1425	1933	1679	1701	1503	1602	1465	1415	1440	52.72	57.76	57.73	57.54	59.38	63.3	19.45	28.28	20.39	21.56	23.79	28.43	58.0717	23.65	-1.296	7.64318e-50	6.60545e-48	TTC7B	tetratricopeptide repeat domain 7B [Source:NCBI gene;Acc:423407]	-	-	-	-	GO:0005829//cytosol;GO:0005886//plasma membrane	GO:0005515//protein binding	GO:0046854//phosphatidylinositol phosphorylation;GO:0072659//protein localization to plasma membrane
ENSGALG00000008445	104	127	115.5	100	78	89	105	114	109.5	469	340	404.5	424	366	395	315	262	288.5	1.66	1.84	1.57	1.01	1.4	1.19	6.99	5.4	5.52	5.75	5.78	5.78	1.445	5.87	2.0223	1.19175e-49	1.02243e-47	SLC24A3	solute carrier family 24 member 3 [Source:NCBI gene;Acc:421244]	-	-	-	-	GO:0005886//plasma membrane;GO:0016021//integral component of membrane;GO:0071944//cell periphery	GO:0008273//calcium, potassium:sodium antiporter activity	GO:0006811//ion transport;GO:0006874//cellular calcium ion homeostasis;GO:0035725//sodium ion transmembrane transport;GO:0055085//transmembrane transport;GO:0070588//calcium ion transmembrane transport;GO:0071805//potassium ion transmembrane transport
ENSGALG00000015184	663	677	670	629	543	586	726	649	687.5	2000	1639	1819.5	2609	1852	2230.5	1600	1323	1461.5	9.22	8.56	8.62	6.14	8.19	5.91	25.82	22.68	29.59	25.13	24.6	25.15	7.77333	25.495	1.7136	2.15601e-49	1.82307e-47	TLE4	transducin like enhancer of split 4 [Source:NCBI gene;Acc:374080]	-	-	-	-	GO:0005634//nucleus;GO:0005654//nucleoplasm;GO:1990907//beta-catenin-TCF complex	GO:0003682//chromatin binding;GO:0003714//transcription corepressor activity;GO:0005515//protein binding	GO:0000122//negative regulation of transcription from RNA polymerase II promoter;GO:0006355//regulation of transcription, DNA-templated;GO:0016055//Wnt signaling pathway;GO:0045892//negative regulation of transcription, DNA-templated;GO:1990830//cellular response to leukemia inhibitory factor
ENSGALG00000005845	664	776	720	676	678	677	782	877	829.5	2262	1795	2028.5	3749	2026	2887.5	2801	1708	2254.5	8.6	9.14	8.63	7.15	8.22	7.43	27.2	23.13	39.61	25.6	40.1	30.24	8.195	30.98	1.9185	2.21172e-49	1.86348e-47	SLC7A5	solute carrier family 7 member 5 [Source:NCBI gene;Acc:415832]	Environmental Information Processing;Human Diseases	Signal transduction;Cancer: overview	ko04150//mTOR signaling pathway;ko05230//Central carbon metabolism in cancer	K13780;K13780	GO:0005829//cytosol;GO:0005886//plasma membrane;GO:0016020//membrane;GO:0016021//integral component of membrane;GO:0016324//apical plasma membrane;GO:0031528//microvillus membrane;GO:0043231//intracellular membrane-bounded organelle;GO:1990184//amino acid transport complex	GO:0015171//amino acid transmembrane transporter activity;GO:0015173//aromatic amino acid transmembrane transporter activity;GO:0015175//neutral amino acid transmembrane transporter activity;GO:0015179//L-amino acid transmembrane transporter activity;GO:0015190//L-leucine transmembrane transporter activity;GO:0015196//L-tryptophan transmembrane transporter activity;GO:0015349//thyroid hormone tra…	GO:0006865//amino acid transport;GO:0010629//negative regulation of gene expression;GO:0015807//L-amino acid transport;GO:0015823//phenylalanine transport;GO:0032729//positive regulation of interferon-gamma production;GO:0032740//positive regulation of interleukin-17 production;GO:0032753//positive regulation of interleukin-4 production;GO:0042908//xenobiotic transport;GO:0055085//transmembrane t…
ENSGALG00000002189	23468	27087	25277.5	25729	32633	29181	30605	41847	36226	8186	12121	10153.5	11708	10442	11075	10254	8374	9314	618.13	648.55	667.64	699.34	653.71	721.19	200.17	317.61	251.49	268.29	298.5	301.48	668.093	272.923	-1.2916	2.81912e-49	2.35833e-47	SNX1	sorting nexin 1 [Source:NCBI gene;Acc:427480]	Cellular Processes	Transport and catabolism	ko04144//Endocytosis	K17917	GO:0005737//cytoplasm;GO:0005764//lysosome;GO:0005768//endosome;GO:0010008//endosome membrane;GO:0016020//membrane;GO:0030904//retromer complex;GO:0030905//retromer, tubulation complex;GO:0031901//early endosome membrane;GO:0031982//vesicle;GO:0032991//macromolecular complex;GO:0043231//intracellular membrane-bounded organelle	GO:0005154//epidermal growth factor receptor binding;GO:0005158//insulin receptor binding;GO:0035091//phosphatidylinositol binding;GO:0042802//identical protein binding;GO:0042803//protein homodimerization activity;GO:0046982//protein heterodimerization activity;GO:1990459//transferrin receptor binding;GO:1990460//leptin receptor binding	GO:0006886//intracellular protein transport;GO:0031623//receptor internalization;GO:0034498//early endosome to Golgi transport;GO:0042147//retrograde transport, endosome to Golgi;GO:0072673//lamellipodium morphogenesis
ENSGALG00000016996	8203	8996	8599.5	8169	8673	8421	9265	10016	9640.5	21057	17232	19144.5	22436	18216	20326	15190	11492	13341	259.03	258.23	254.13	222.83	237.26	206.94	617.3	541.33	577.79	561.12	530.13	496.02	239.737	553.948	1.2083	3.30062e-49	2.75134e-47	ITM2B	integral membrane protein 2B [Source:NCBI gene;Acc:395969]	-	-	-	-	GO:0005615//extracellular space;GO:0005794//Golgi apparatus;GO:0005886//plasma membrane;GO:0030660//Golgi-associated vesicle membrane;GO:0031301//integral component of organelle membrane;GO:0043231//intracellular membrane-bounded organelle	GO:0001540//beta-amyloid binding;GO:0005524//ATP binding	GO:0042985//negative regulation of amyloid precursor protein biosynthetic process
ENSGALG00000047559	1178	1304	1241	1077	1262	1169.5	1434	1426	1430	2941	2472	2706.5	3453	2453	2953	2463	1694	2078.5	16.73	16.87	14.96	14.43	16.28	13.18	38.68	34.75	39.84	33.86	38.5	32.86	15.4083	36.415	1.2408	3.59626e-49	2.98718e-47	DENND2B	suppression of tumorigenicity 5 [Source:NCBI gene;Acc:423055]	-	-	-	-	-	GO:0005085//guanyl-nucleotide exchange factor activity	-
MSTRG.8213	592	573	582.5	592	571	581.5	672	725	698.5	1609	1240	1424.5	1632	1394	1513	1272	852	1062	2.13	1.88	2.1	1.67	1.96	1.71	5.38	4.45	4.8	4.9	5.07	4.2	1.90833	4.8	1.3307	3.62674e-49	3.0019e-47	IQGAP3	XP_046756382.1 uncharacterized protein LOC124417176 [Gallus gallus]	-	-	-	-	-	-	-
ENSGALG00000007431	326	394	360	414	419	416.5	412	446	429	818	722	770	1081	867	974	727	591	659	3.57	3.93	4.49	3.74	3.67	3.19	8.3	7.89	9.64	9.26	8.8	8.86	3.765	8.79167	1.2235	3.69418e-49	3.04476e-47	MAGI1	membrane associated guanylate kinase, WW and PDZ domain containing 1 [Source:NCBI gene;Acc:416083]	Environmental Information Processing;Human Diseases;Environmental Information Processing;Cellular Processes	Signal transduction;Infectious disease: viral;Signal transduction;Cellular community - eukaryotes	ko04151//PI3K-Akt signaling pathway;ko05165//Human papillomavirus infection;ko04015//Rap1 signaling pathway;ko04530//Tight junction	K05631;K05631;K05631;K05631	GO:0005634//nucleus;GO:0005654//nucleoplasm;GO:0005730//nucleolus;GO:0005737//cytoplasm;GO:0005886//plasma membrane;GO:0005911//cell-cell junction;GO:0005912//adherens junction;GO:0005923//bicellular tight junction;GO:0016020//membrane;GO:0030054//cell junction;GO:0042995//cell projection;GO:0071944//cell periphery	GO:0005515//protein binding;GO:0051393//alpha-actinin binding;GO:0060090//binding, bridging	GO:0022409//positive regulation of cell-cell adhesion
ENSGALG00000006560	1504	1844	1674	1575	1814	1694.5	2073	2163	2118	4084	3398	3741	4881	3271	4076	3239	2342	2790.5	22.34	25.89	23.24	22.67	24.93	20.96	58.75	52.21	61.86	48.09	56.59	48.89	23.3383	54.3983	1.2209	3.70444e-49	3.04476e-47	SEMA3A	semaphorin 3A [Source:NCBI gene;Acc:395825]	-	-	-	-	-	GO:0005515//protein binding;GO:0030215//semaphorin receptor binding	GO:0010977//negative regulation of neuron projection development;GO:0021772//olfactory bulb development;GO:0048841//regulation of axon extension involved in axon guidance
ENSGALG00000004740	404	498	451	467	680	573.5	640	806	723	174	181	177.5	200	183	191.5	164	136	150	11	11.91	12.01	14.69	13.71	14.12	4.37	4.79	4.28	4.8	4.79	4.83	12.9067	4.64333	-1.4749	4.09596e-49	3.35484e-47	TMOD2	tropomodulin 2 [Source:NCBI gene;Acc:415422]	-	-	-	-	-	GO:0005523//tropomyosin binding	GO:0051694//pointed-end actin filament capping
ENSGALG00000015193	763	867	815	865	845	855	1032	1306	1169	1769	1414	1591.5	2171	1872	2021.5	1538	1403	1470.5	9.22	9.52	10.3	8.31	10.11	10.32	19.85	16.99	21.39	22.06	20.54	23.17	9.63	20.6667	1.1017	5.33294e-49	4.33777e-47	CCDC80	coiled-coil domain containing 80 [Source:NCBI gene;Acc:395074]	-	-	-	-	-	-	-
MSTRG.31516	257	256	256.5	241	245	243	313	311	312	556	512	534	628	559	593.5	596	405	500.5	7.64	6.14	6.84	5.42	7.73	5.9	14.92	14.44	15.01	15.19	18.49	15.96	6.61167	15.6683	1.2448	6.96235e-49	5.64358e-47	--	-	-	-	-	-	-	-	-
ENSGALG00000008621	1203	1373	1288	1127	1232	1179.5	1526	1498	1512	2638	2296	2467	3465	2650	3057.5	2197	2029	2113	16.85	17.57	15.67	14.06	17.41	13.73	34.75	32.27	39.89	36.57	34.18	38.87	15.8817	36.0883	1.1842	7.77804e-49	6.2831e-47	NRP2	neuropilin 2 [Source:NCBI gene;Acc:374157]	-	-	-	-	GO:0016020//membrane;GO:0030424//axon	GO:0005021//vascular endothelial growth factor-activated receptor activity;GO:0017154//semaphorin receptor activity	GO:0001525//angiogenesis;GO:0001755//neural crest cell migration;GO:0001764//neuron migration;GO:0003148//outflow tract septum morphogenesis;GO:0007411//axon guidance;GO:0007507//heart development;GO:0021612//facial nerve structural organization;GO:0021649//vestibulocochlear nerve structural organization;GO:0021675//nerve development;GO:0021828//gonadotrophin-releasing hormone neuronal migration …
MSTRG.2083	1017	1055	1036	949	1038	993.5	1107	1443	1275	2551	2047	2299	2663	2012	2337.5	1722	1402	1562	6.6	6.44	6.45	5.82	6.26	6.11	16.53	14.49	16.72	14.7	13.7	12.4	6.28	14.7567	1.2325	9.37805e-49	7.52389e-47	KCNA10	XP_021237693.1 LOW QUALITY PROTEIN: potassium voltage-gated channel subfamily A member 1-like [Numida meleagris]	-	-	-	-	-	-	-
ENSGALG00000011175	1708	1691	1699.5	1880	2344	2112	2149	2982	2565.5	739	874	806.5	754	680	717	708	583	645.5	30.16	27.07	32.45	33.42	30.47	34.25	12.05	15.07	10.78	11.53	13.77	14.05	31.3033	12.875	-1.2817	1.03672e-48	8.28919e-47	TMEM150C	transmembrane protein 150C [Source:NCBI gene;Acc:422599]	-	-	-	-	GO:0005886//plasma membrane;GO:0005887//integral component of plasma membrane	GO:0008381//mechanically-gated ion channel activity	GO:0019230//proprioception;GO:0071260//cellular response to mechanical stimulus
MSTRG.3249	109	107	108	119	97	108	97	141	119	325	266	295.5	367	300	333.5	281	193	237	3.26	2.91	3.5	2.36	2.35	2.76	9.02	7.91	8.95	8.75	9.28	7.88	2.85667	8.63167	1.5953	1.42655e-48	1.13674e-46	--	-	-	-	-	-	-	-	-
MSTRG.24893	1254	1391	1322.5	1412	1463	1437.5	1826	1431	1628.5	4424	3405	3914.5	5783	4813	5298	4155	2645	3400	27.26	27.49	30.25	25.88	32.2	20.35	89.28	73.65	102.54	102.08	99.84	78.6	27.2383	90.9983	1.7402	1.80161e-48	1.43076e-46	gag	XP_046772630.1 microtubule-associated protein 9 isoform X6 [Gallus gallus]	-	-	-	-	-	-	-
ENSGALG00000036175	50	55	52.5	40	35	37.5	42	41	41.5	163	162	162.5	222	207	214.5	177	143	160	2.58	2.58	2.03	1.47	1.76	1.39	7.81	8.32	9.35	10.43	10.1	10.09	1.96833	9.35	2.248	2.00016e-48	1.58309e-46	CAPG	capping actin protein, gelsolin like [Source:NCBI gene;Acc:431244]	-	-	-	-	GO:0005634//nucleus;GO:0005654//nucleoplasm;GO:0005730//nucleolus;GO:0005737//cytoplasm;GO:0005814//centriole;GO:0072686//mitotic spindle;GO:0090543//Flemming body	GO:0019904//protein domain specific binding;GO:0044877//macromolecular complex binding;GO:0051015//actin filament binding	GO:0051016//barbed-end actin filament capping
ENSGALG00000014721	472	514	493	504	552	528	580	577	578.5	1380	1080	1230	1629	1073	1351	993	831	912	4.94	5.21	5.29	4.83	5.05	3.91	13.73	11.39	14.26	11.02	11.61	12.41	4.87167	12.4033	1.3482	2.07317e-48	1.63537e-46	MIER3	MIER family member 3 [Source:NCBI gene;Acc:427146]	-	-	-	-	-	-	-
ENSGALG00000043085	2326	2403	2364.5	2530	3418	2974	3169	4112	3640.5	1139	1259	1199	1459	1138	1298.5	1154	968	1061	40.54	38.07	43.44	48.47	44.79	46.9	18.43	21.83	20.74	19.35	22.23	23.06	43.7017	20.94	-1.0614	2.28881e-48	1.79943e-46	RNF14	ring finger protein 14 [Source:NCBI gene;Acc:416340]	-	-	-	-	GO:0005634//nucleus;GO:0005654//nucleoplasm;GO:0005737//cytoplasm;GO:0005829//cytosol	GO:0004842//ubiquitin-protein transferase activity;GO:0005515//protein binding;GO:0019787//ubiquitin-like protein transferase activity;GO:0050681//androgen receptor binding;GO:0061630//ubiquitin protein ligase activity	GO:0006355//regulation of transcription, DNA-templated;GO:0016567//protein ubiquitination;GO:0045893//positive regulation of transcription, DNA-templated;GO:0060765//regulation of androgen receptor signaling pathway
ENSGALG00000040316	1576	1906	1741	1685	1693	1689	1951	2198	2074.5	3292	2780	3036	4082	3348	3715	2768	2447	2607.5	20.25	22.26	21.33	17.7	20.33	18.48	39.27	35.54	42.78	41.97	39.31	42.98	20.0583	40.3083	1.0069	2.33819e-48	1.83212e-46	GPC1	glypican 1 [Source:NCBI gene;Acc:424770]	Human Diseases;Human Diseases	Cancer: overview;Cardiovascular disease	ko05205//Proteoglycans in cancer;ko05418//Fluid shear stress and atherosclerosis	K08107;K08107	GO:0005576//extracellular region;GO:0005615//extracellular space;GO:0005654//nucleoplasm;GO:0005829//cytosol;GO:0005886//plasma membrane;GO:0009986//cell surface;GO:0016020//membrane;GO:0031225//anchored component of membrane;GO:0045121//membrane raft;GO:0045202//synapse;GO:0046658//anchored component of plasma membrane	GO:0005507//copper ion binding;GO:0017134//fibroblast growth factor binding	GO:0009966//regulation of signal transduction;GO:0016477//cell migration;GO:0030200//heparan sulfate proteoglycan catabolic process;GO:0040037//negative regulation of fibroblast growth factor receptor signaling pathway;GO:1902723//negative regulation of skeletal muscle satellite cell proliferation;GO:1902724//positive regulation of skeletal muscle satellite cell proliferation;GO:1902725//negative…
ENSGALG00000029766	904	981	942.5	850	792	821	939	892	915.5	2565	2068	2316.5	3462	2601	3031.5	2321	1736	2028.5	15.26	15.05	14.14	10.88	12.85	9.85	40.2	34.73	47.66	42.83	43.3	40.05	13.005	41.4617	1.6727	2.7358e-48	2.13656e-46	ITGB5	integrin subunit beta 5 [Source:NCBI gene;Acc:395142]	Environmental Information Processing;Human Diseases;Cellular Processes;Cellular Processes;Cellular Processes;Human Diseases;Human Diseases;Environmental Information Processing;Human Diseases;Human Diseases	Signal transduction;Infectious disease: viral;Transport and catabolism;Cell motility;Cellular community - eukaryotes;Cancer: overview;Cardiovascular disease;Signaling molecules and interaction;Cardiovascular disease;Cardiovascular disease	ko04151//PI3K-Akt signaling pathway;ko05165//Human papillomavirus infection;ko04145//Phagosome;ko04810//Regulation of actin cytoskeleton;ko04510//Focal adhesion;ko05205//Proteoglycans in cancer;ko05414//Dilated cardiomyopathy;ko04512//ECM-receptor interaction;ko05410//Hypertrophic cardiomyopathy;ko05412//Arrhythmogenic right ventricular cardiomyopathy	K06588;K06588;K06588;K06588;K06588;K06588;K06588;K06588;K06588;K06588	GO:0008305//integrin complex;GO:0009986//cell surface;GO:0034684//integrin alphav-beta5 complex;GO:0043235//receptor complex	GO:0038023//signaling receptor activity	GO:0007160//cell-matrix adhesion;GO:0007179//transforming growth factor beta receptor signaling pathway;GO:0007229//integrin-mediated signaling pathway;GO:0016477//cell migration;GO:0035987//endodermal cell differentiation;GO:0043149//stress fiber assembly;GO:0090136//epithelial cell-cell adhesion
ENSGALG00000029947	842	924	883	792	976	884	966	1352	1159	430	464	447	456	408	432	364	304	334	37.66	37.57	34.9	35.52	35.04	39.57	17.85	20.65	16.63	17.8	17.99	18.58	36.71	18.25	-1.0083	2.96799e-48	2.30259e-46	MMAB	metabolism of cobalamin associated B [Source:HGNC Symbol;Acc:HGNC:19331]	Metabolism;Metabolism	Global and overview maps;Metabolism of cofactors and vitamins	ko01100//Metabolic pathways;ko00860//Porphyrin metabolism	K00798;K00798	-	GO:0000166//nucleotide binding;GO:0005524//ATP binding;GO:0008817//cob(I)yrinic acid a,c-diamide adenosyltransferase activity;GO:0016740//transferase activity;GO:0031419//cobalamin binding	-
ENSGALG00000002955	284	259	271.5	220	201	210.5	270	266	268	999	779	889	1531	945	1238	1276	698	987	5.14	4.27	3.93	2.97	3.96	3.16	16.82	14.07	22.66	16.69	25.6	17.3	3.905	18.8567	2.2717	3.04776e-48	2.34898e-46	ADAMTSL2	ADAMTS like 2 [Source:NCBI gene;Acc:417147]	-	-	-	-	GO:0005576//extracellular region;GO:0031012//extracellular matrix	GO:0050436//microfibril binding	GO:0030198//extracellular matrix organization;GO:0030512//negative regulation of transforming growth factor beta receptor signaling pathway;GO:0060481//lobar bronchus epithelium development
ENSGALG00000003114	287	287	287	262	287	274.5	260	405	332.5	829	672	750.5	938	709	823.5	672	414	543	9.59	8.72	8.63	7.81	7.05	8.86	25.73	22.35	25.57	23.12	24.83	18.92	8.44333	23.42	1.4719	3.19507e-48	2.45446e-46	NOG	noggin [Source:HGNC Symbol;Acc:HGNC:7866]	Environmental Information Processing	Signal transduction	ko04350//TGF-beta signaling pathway	K04658	GO:0005576//extracellular region;GO:0005615//extracellular space	-	GO:0001649//osteoblast differentiation;GO:0009953//dorsal/ventral pattern formation;GO:0030514//negative regulation of BMP signaling pathway;GO:0045596//negative regulation of cell differentiation;GO:0051216//cartilage development;GO:1902747//negative regulation of lens fiber cell differentiation
ENSGALG00000001048	655	739	697	556	623	589.5	668	864	766	1415	1225	1320	1826	1430	1628	1402	944	1173	12.05	12.36	10.08	9.33	9.97	10.4	24.17	22.43	27.4	25.67	28.51	23.74	10.6983	25.32	1.2429	4.06089e-48	3.10942e-46	OLFML2A	olfactomedin like 2A [Source:NCBI gene;Acc:417098]	-	-	-	-	GO:0031012//extracellular matrix	GO:0042802//identical protein binding;GO:0050840//extracellular matrix binding	GO:0030198//extracellular matrix organization
MSTRG.8048	683	640	661.5	655	656	655.5	724	915	819.5	1667	1212	1439.5	1848	1397	1622.5	1312	980	1146	4.88	4.16	4.61	3.81	4.19	4.28	11.06	8.61	10.77	9.74	10.36	9.57	4.32167	10.0183	1.213	4.471e-48	3.41233e-46	MAML2	XP_040538677.1 mastermind-like protein 1 isoform X1 [Gallus gallus]	-	-	-	-	-	-	-
ENSGALG00000005974	3848	4475	4161.5	3415	3263	3339	3997	4800	4398.5	11627	8106	9866.5	13032	9912	11472	8285	7754	8019.5	63.89	67.54	55.86	44.08	53.82	52.15	179.23	133.9	176.47	160.55	152.04	175.98	56.2233	163.028	1.5359	5.68607e-48	4.32564e-46	COL6A1	collagen type VI alpha 1 chain [Source:NCBI gene;Acc:396000]	Environmental Information Processing;Human Diseases;Cellular Processes;Environmental Information Processing;Organismal Systems	Signal transduction;Infectious disease: viral;Cellular community - eukaryotes;Signaling molecules and interaction;Digestive system	ko04151//PI3K-Akt signaling pathway;ko05165//Human papillomavirus infection;ko04510//Focal adhesion;ko04512//ECM-receptor interaction;ko04974//Protein digestion and absorption	K06238;K06238;K06238;K06238;K06238	GO:0005576//extracellular region;GO:0031012//extracellular matrix;GO:0032991//macromolecular complex;GO:0042383//sarcolemma	GO:0005518//collagen binding;GO:0048407//platelet-derived growth factor binding	GO:0035987//endodermal cell differentiation;GO:0071230//cellular response to amino acid stimulus
ENSGALG00000026776	790	941	865.5	843	976	909.5	1030	1348	1189	402	445	423.5	424	403	413.5	349	346	347.5	20.94	22.67	22.01	21.05	22.14	23.38	9.89	11.73	9.16	10.42	10.22	12.53	22.0317	10.6583	-1.0476	6.57948e-48	4.98916e-46	tigar	TP53 induced glycolysis regulatory phosphatase [Source:NCBI gene;Acc:419040]	Metabolism;Human Diseases;Metabolism	Global and overview maps;Cancer: overview;Carbohydrate metabolism	ko01100//Metabolic pathways;ko05230//Central carbon metabolism in cancer;ko00051//Fructose and mannose metabolism	K14634;K14634;K14634	-	GO:0003824//catalytic activity	-
ENSGALG00000007114	6251	6032	6141.5	5879	5605	5742	5960	8020	6990	15323	14324	14823.5	23366	25869	24617.5	18749	13605	16177	256.34	224.86	237.51	187.01	198.2	215.19	583.34	584.35	781.43	1034.82	849.73	762.58	219.852	766.042	1.8009	7.36269e-48	5.5651e-46	APOA1	apolipoprotein A1 [Source:NCBI gene;Acc:396536]	Human Diseases;Human Diseases;Organismal Systems;Organismal Systems;Organismal Systems;Organismal Systems	Cardiovascular disease;Infectious disease: parasitic;Endocrine system;Digestive system;Digestive system;Digestive system	ko05417//Lipid and atherosclerosis;ko05143//African trypanosomiasis;ko03320//PPAR signaling pathway;ko04979//Cholesterol metabolism;ko04975//Fat digestion and absorption;ko04977//Vitamin digestion and absorption	K08757;K08757;K08757;K08757;K08757;K08757	GO:0005576//extracellular region;GO:0005615//extracellular space;GO:0030139//endocytic vesicle;GO:0031410//cytoplasmic vesicle;GO:0034361//very-low-density lipoprotein particle;GO:0034364//high-density lipoprotein particle;GO:0034366//spherical high-density lipoprotein particle	GO:0001540//beta-amyloid binding;GO:0005102//receptor binding;GO:0005319//lipid transporter activity;GO:0005543//phospholipid binding;GO:0008035//high-density lipoprotein particle binding;GO:0008289//lipid binding;GO:0015485//cholesterol binding;GO:0019899//enzyme binding;GO:0031072//heat shock protein binding;GO:0034190//apolipoprotein receptor binding;GO:0034191//apolipoprotein A-I receptor bin…	GO:0001932//regulation of protein phosphorylation;GO:0001935//endothelial cell proliferation;GO:0002719//negative regulation of cytokine production involved in immune response;GO:0006644//phospholipid metabolic process;GO:0006656//phosphatidylcholine biosynthetic process;GO:0006695//cholesterol biosynthetic process;GO:0006869//lipid transport;GO:0007186//G-protein coupled receptor signaling pathw…
ENSGALG00000005739	3078	3297	3187.5	3224	4261	3742.5	3963	4913	4438	705	1109	907	987	915	951	1065	886	975.5	30.6	29.8	31.58	34.47	31.95	31.96	6.51	10.97	8	8.87	11.7	12.04	31.7267	9.68167	-1.7124	7.56994e-48	5.70342e-46	SCD	stearoyl-CoA desaturase [Source:NCBI gene;Acc:395706]	Metabolism;Human Diseases;Environmental Information Processing;Organismal Systems;Organismal Systems;Metabolism;Metabolism	Global and overview maps;Endocrine and metabolic disease;Signal transduction;Aging;Endocrine system;Global and overview maps;Lipid metabolism	ko01100//Metabolic pathways;ko04936//Alcoholic liver disease;ko04152//AMPK signaling pathway;ko04212//Longevity regulating pathway - worm;ko03320//PPAR signaling pathway;ko01212//Fatty acid metabolism;ko01040//Biosynthesis of unsaturated fatty acids	K00507;K00507;K00507;K00507;K00507;K00507;K00507	-	GO:0016717//oxidoreductase activity, acting on paired donors, with oxidation of a pair of donors resulting in the reduction of molecular oxygen to two molecules of water	GO:0006629//lipid metabolic process
ENSGALG00000001264	403	500	451.5	390	295	342.5	334	493	413.5	1403	1171	1287	1649	1229	1439	1222	905	1063.5	3.57	4.03	3.41	2.13	2.4	2.86	11.55	10.33	11.93	10.64	11.98	10.97	3.06667	11.2333	1.873	1.16499e-47	8.74937e-46	PLXNA2	plexin A2 [Source:NCBI gene;Acc:419857]	-	-	-	-	GO:0005887//integral component of plasma membrane	GO:0005515//protein binding;GO:0017154//semaphorin receptor activity;GO:0042802//identical protein binding	GO:0001756//somitogenesis;GO:0007165//signal transduction;GO:0007166//cell surface receptor signaling pathway;GO:0021915//neural tube development;GO:0021935//cerebellar granule cell precursor tangential migration;GO:0030334//regulation of cell migration;GO:0051642//centrosome localization;GO:0060037//pharyngeal system development;GO:0060174//limb bud formation;GO:0071526//semaphorin-plexin signal…
ENSGALG00000030313	3829	4323	4076	4167	5188	4677.5	4957	6329	5643	1954	2337	2145.5	2107	1897	2002	1761	1671	1716	75.91	77.9	81.38	83.68	79.69	82.09	35.96	46.09	34.06	36.68	38.58	45.28	80.1083	39.4417	-1.0222	1.30987e-47	9.80609e-46	RAD51	RAD51 recombinase [Source:NCBI gene;Acc:396086]	Human Diseases;Human Diseases;Genetic Information Processing;Genetic Information Processing	Cancer: overview;Cancer: specific types;Replication and repair;Replication and repair	ko05200//Pathways in cancer;ko05212//Pancreatic cancer;ko03460//Fanconi anemia pathway;ko03440//Homologous recombination	K04482;K04482;K04482;K04482	GO:0000152//nuclear ubiquitin ligase complex;GO:0000228//nuclear chromosome;GO:0000781//chromosome, telomeric region;GO:0000785//chromatin;GO:0000793//condensed chromosome;GO:0000794//condensed nuclear chromosome;GO:0000800//lateral element;GO:0005634//nucleus;GO:0005654//nucleoplasm;GO:0005694//chromosome;GO:0005737//cytoplasm;GO:0005739//mitochondrion;GO:0016605//PML body;GO:0032991//macromolec…	GO:0000150//recombinase activity;GO:0000166//nucleotide binding;GO:0003677//DNA binding;GO:0003682//chromatin binding;GO:0003690//double-stranded DNA binding;GO:0003697//single-stranded DNA binding;GO:0005524//ATP binding;GO:0008022//protein C-terminus binding;GO:0008094//DNA-dependent ATPase activity;GO:0017116//single-stranded DNA-dependent ATP-dependent DNA helicase activity;GO:0019899//enzyme…	GO:0000722//telomere maintenance via recombination;GO:0000724//double-strand break repair via homologous recombination;GO:0000730//DNA recombinase assembly;GO:0001932//regulation of protein phosphorylation;GO:0006259//DNA metabolic process;GO:0006268//DNA unwinding involved in DNA replication;GO:0006281//DNA repair;GO:0006312//mitotic recombination;GO:0006974//cellular response to DNA damage stim…
ENSGALG00000004161	35076	45213	40144.5	36859	46321	41590	46124	54073	50098.5	15319	20284	17801.5	20078	17639	18858.5	14538	13168	13853	1189.58	1393.77	1231.47	1278.39	1268.75	1199.46	482.58	684.62	555.59	583.93	545.16	610.58	1260.24	577.077	-1.1269	1.4924e-47	1.11018e-45	CCNB1	cyclin B1 [Source:NCBI gene;Acc:415400]	Human Diseases;Human Diseases;Cellular Processes;Environmental Information Processing;Cellular Processes;Cellular Processes;Organismal Systems;Cellular Processes	Infectious disease: viral;Infectious disease: viral;Cell growth and death;Signal transduction;Cell growth and death;Cell growth and death;Endocrine system;Cell growth and death	ko05166//Human T-cell leukemia virus 1 infection;ko05170//Human immunodeficiency virus 1 infection;ko04218//Cellular senescence;ko04068//FoxO signaling pathway;ko04110//Cell cycle;ko04114//Oocyte meiosis;ko04914//Progesterone-mediated oocyte maturation;ko04115//p53 signaling pathway	K21770;K21770;K21770;K21770;K21770;K21770;K21770;K21770	GO:0000307//cyclin-dependent protein kinase holoenzyme complex;GO:0005634//nucleus;GO:0005737//cytoplasm;GO:0005813//centrosome;GO:0005829//cytosol;GO:0015630//microtubule cytoskeleton;GO:0016020//membrane	GO:0016538//cyclin-dependent protein serine/threonine kinase regulator activity	GO:0000079//regulation of cyclin-dependent protein serine/threonine kinase activity;GO:0007049//cell cycle;GO:0007057//spindle assembly involved in female meiosis I;GO:0008315//meiotic G2/MI transition;GO:0040008//regulation of growth;GO:0043029//T cell homeostasis;GO:0044772//mitotic cell cycle phase transition;GO:0048538//thymus development;GO:0051301//cell division;GO:0060317//cardiac epitheli…
ENSGALG00000037669	3537	3821	3679	3295	3521	3408	3801	4118	3959.5	9602	7361	8481.5	9691	7511	8601	6666	5256	5961	55.14	54.15	50.61	44.66	48.06	42.01	138.97	114.17	123.21	114.23	114.86	112	49.105	119.573	1.284	1.74868e-47	1.29673e-45	FKBP9	FK506 binding protein 9 [Source:NCBI gene;Acc:395652]	-	-	-	-	GO:0005783//endoplasmic reticulum	GO:0003755//peptidyl-prolyl cis-trans isomerase activity;GO:0005509//calcium ion binding	GO:0006457//protein folding
ENSGALG00000043570	3086	3696	3391	3412	4281	3846.5	4228	5590	4909	1609	1949	1779	1841	1647	1744	1474	1412	1443	56.75	61.83	62.13	64.11	63.56	67.82	27.37	35.78	27.53	29.61	29.94	35.42	62.7	30.9417	-1.0189	1.96361e-47	1.44698e-45	SGK3	serum/glucocorticoid regulated kinase family, member 3 [Source:NCBI gene;Acc:420167]	Environmental Information Processing;Environmental Information Processing	Signal transduction;Signal transduction	ko04151//PI3K-Akt signaling pathway;ko04068//FoxO signaling pathway	K13304;K13304	GO:0031410//cytoplasmic vesicle	GO:0000166//nucleotide binding;GO:0004672//protein kinase activity;GO:0004674//protein serine/threonine kinase activity;GO:0005524//ATP binding;GO:0015459//potassium channel regulator activity;GO:0016301//kinase activity;GO:0016740//transferase activity;GO:0035091//phosphatidylinositol binding	GO:0006468//protein phosphorylation;GO:0016310//phosphorylation;GO:0018105//peptidyl-serine phosphorylation;GO:0035556//intracellular signal transduction;GO:2001240//negative regulation of extrinsic apoptotic signaling pathway in absence of ligand
MSTRG.21390	123	114	118.5	106	123	114.5	121	137	129	297	244	270.5	404	295	349.5	264	223	243.5	2.42	2.04	2.06	1.98	1.93	1.77	5.44	4.79	6.5	5.68	5.76	6	2.03333	5.695	1.4858	2.60624e-47	1.91453e-45	Zkscan5	XP_025001800.2 zinc finger and SCAN domain-containing protein 12 isoform X2 [Gallus gallus]	-	-	-	-	-	-	-
MSTRG.16100	388	387	387.5	417	352	384.5	389	431	410	859	805	832	1177	992	1084.5	878	684	781	11.6	11.76	11.08	7.17	8.26	6.98	28.24	25.87	31.75	32.91	33.17	31.55	9.475	30.5817	1.6905	3.42658e-47	2.5093e-45	--	KQL60719.1 Fibronectin type III domain-containing protein 5 [Amazona aestiva]	-	-	-	-	-	-	-
ENSGALG00000010179	286	355	320.5	285	316	300.5	329	330	329.5	1019	775	897	1203	782	992.5	704	568	636	5.77	6.54	5.8	5.21	5.46	4.42	19.12	15.65	20.08	15.39	15.79	15.84	5.53333	16.9783	1.6175	3.53608e-47	2.58145e-45	RFX3	regulatory factor X3 [Source:NCBI gene;Acc:427351]	-	-	-	-	GO:0000785//chromatin;GO:0005634//nucleus;GO:0005667//transcription factor complex	GO:0000976//transcription regulatory region sequence-specific DNA binding;GO:0003677//DNA binding;GO:0003700//transcription factor activity, sequence-specific DNA binding;GO:0043565//sequence-specific DNA binding;GO:1990837//sequence-specific double-stranded DNA binding	GO:0006351//transcription, DNA-templated;GO:0006355//regulation of transcription, DNA-templated;GO:0007368//determination of left/right symmetry;GO:0031018//endocrine pancreas development;GO:0045892//negative regulation of transcription, DNA-templated;GO:0045893//positive regulation of transcription, DNA-templated;GO:0045944//positive regulation of transcription from RNA polymerase II promoter;GO…
ENSGALG00000027152	776	796	786	704	818	761	954	992	973	1937	1537	1737	2018	1597	1807.5	1415	1058	1236.5	6.65	6.2	5.94	5.7	6.63	5.56	15.4	13.09	14.09	13.34	13.39	12.38	6.11333	13.615	1.1552	3.98312e-47	2.88985e-45	HELZ	helicase with zinc finger [Source:NCBI gene;Acc:417427]	-	-	-	-	-	GO:0004386//helicase activity;GO:0046872//metal ion binding	-
ENSGALG00000039299	1476	1412	1444	1301	1236	1268.5	1341	1512	1426.5	3335	2946	3140.5	4307	3445	3876	3170	2182	2676	27.32	23.76	23.72	18.61	20.13	18.31	57.31	54.25	65.01	62.2	64.85	55.2	21.975	59.8033	1.4444	4.5594e-47	3.28766e-45	LASP1	LIM and SH3 protein 1 [Source:NCBI gene;Acc:420002]	-	-	-	-	GO:0005737//cytoplasm;GO:0005925//focal adhesion	GO:0005515//protein binding;GO:0051015//actin filament binding	-
ENSGALG00000033790	1851	1959	1905	1747	2027	1887	2009	2234	2121.5	4183	3449	3816	4409	3661	4035	2977	2461	2719	21	20.11	19.51	18.68	18.45	16.59	44.01	38.85	40.71	40.43	37.24	38.12	19.0567	39.8933	1.0659	4.92861e-47	3.54302e-45	MAN2A2	mannosidase alpha class 2A member 2 [Source:NCBI gene;Acc:415585]	Metabolism;Metabolism;Metabolism	Global and overview maps;Glycan biosynthesis and metabolism;Glycan biosynthesis and metabolism	ko01100//Metabolic pathways;ko00510//N-Glycan biosynthesis;ko00513//Various types of N-glycan biosynthesis	K01231;K01231;K01231	-	GO:0003824//catalytic activity;GO:0004559//alpha-mannosidase activity;GO:0015923//mannosidase activity;GO:0016799//hydrolase activity, hydrolyzing N-glycosyl compounds;GO:0030246//carbohydrate binding	GO:0005975//carbohydrate metabolic process;GO:0006013//mannose metabolic process
ENSGALG00000040755	774	969	871.5	671	571	621	773	664	718.5	2516	2486	2501	3814	3024	3419	2899	2243	2571	19.16	21.81	16.37	11.5	15.52	10.76	57.83	61.24	77.02	73.04	79.33	75.91	15.8533	70.7283	2.1575	6.87974e-47	4.90066e-45	ANGPT4	angiopoietin 4 [Source:NCBI gene;Acc:771763]	Environmental Information Processing;Environmental Information Processing;Environmental Information Processing;Environmental Information Processing;Environmental Information Processing	Signal transduction;Signal transduction;Signal transduction;Signal transduction;Signal transduction	ko04151//PI3K-Akt signaling pathway;ko04010//MAPK signaling pathway;ko04014//Ras signaling pathway;ko04015//Rap1 signaling pathway;ko04066//HIF-1 signaling pathway	K05467;K05467;K05467;K05467;K05467	GO:0005615//extracellular space	GO:0030297//transmembrane receptor protein tyrosine kinase activator activity;GO:0030971//receptor tyrosine kinase binding	GO:0001525//angiogenesis;GO:0007219//Notch signaling pathway;GO:0010595//positive regulation of endothelial cell migration;GO:0016525//negative regulation of angiogenesis;GO:0043066//negative regulation of apoptotic process;GO:0043536//positive regulation of blood vessel endothelial cell migration;GO:0043537//negative regulation of blood vessel endothelial cell migration;GO:0045766//positive regu…
MSTRG.29	335	348	341.5	299	292	295.5	358	331	344.5	938	721	829.5	1210	889	1049.5	964	676	820	1.35	1.28	1.19	0.96	1.17	0.87	3.52	2.9	3.98	3.5	4.3	3.73	1.13667	3.655	1.6851	8.80022e-47	6.24975e-45	ARHGEF6	XP_040515806.1 SH3 and multiple ankyrin repeat domains protein 3 isoform X3 [Gallus gallus]	-	-	-	-	-	-	-
ENSGALG00000008088	1850	2180	2015	2165	2874	2519.5	3009	3756	3382.5	734	844	789	917	766	841.5	815	751	783	43.32	46.4	49.94	54.75	57.13	57.54	15.95	19.66	17.51	17.5	21.09	24.03	51.5133	19.29	-1.4171	9.04158e-47	6.3826e-45	ACSL4	acyl-CoA synthetase long chain family member 4 [Source:NCBI gene;Acc:422345]	Metabolism;Organismal Systems;Cellular Processes;Organismal Systems;Organismal Systems;Metabolism;Metabolism;Cellular Processes;Metabolism	Global and overview maps;Environmental adaptation;Transport and catabolism;Endocrine system;Endocrine system;Global and overview maps;Lipid metabolism;Cell growth and death;Lipid metabolism	ko01100//Metabolic pathways;ko04714//Thermogenesis;ko04146//Peroxisome;ko03320//PPAR signaling pathway;ko04920//Adipocytokine signaling pathway;ko01212//Fatty acid metabolism;ko00071//Fatty acid degradation;ko04216//Ferroptosis;ko00061//Fatty acid biosynthesis	K01897;K01897;K01897;K01897;K01897;K01897;K01897;K01897;K01897	GO:0005737//cytoplasm;GO:0005739//mitochondrion;GO:0005811//lipid particle;GO:0044233//ER-mitochondrion membrane contact site	GO:0004467//long-chain fatty acid-CoA ligase activity;GO:0031957//very long-chain fatty acid-CoA ligase activity;GO:0047676//arachidonate-CoA ligase activity	GO:0001676//long-chain fatty acid metabolic process;GO:0006629//lipid metabolic process
ENSGALG00000016362	489	577	533	574	665	619.5	683	843	763	180	258	219	250	234	242	203	180	191.5	10.87	11.65	12.55	12	12.29	12.26	3.71	5.7	4.5	5.07	4.98	5.46	11.9367	4.90333	-1.2836	1.07113e-46	7.51612e-45	SH3YL1	SH3 and SYLF domain containing 1 [Source:NCBI gene;Acc:421908]	-	-	-	-	GO:0032587//ruffle membrane	GO:0005515//protein binding;GO:0019902//phosphatase binding;GO:0035091//phosphatidylinositol binding	GO:0006661//phosphatidylinositol biosynthetic process;GO:1900027//regulation of ruffle assembly
ENSGALG00000027240	2645	2916	2780.5	2981	4013	3497	3808	5044	4426	1133	1439	1286	1313	1278	1295.5	1230	991	1110.5	66.98	67.63	74.17	83.96	78.31	84.42	26.68	35.97	26.91	31.31	34.26	34.46	75.9117	31.5983	-1.2645	1.11904e-46	7.82897e-45	TSPAN13	tetraspanin 13 [Source:NCBI gene;Acc:420595]	-	-	-	-	GO:0005886//plasma membrane;GO:0016021//integral component of membrane	GO:0005246//calcium channel regulator activity	GO:1903169//regulation of calcium ion transmembrane transport
ENSGALG00000037869	325	401	363	306	269	287.5	344	413	378.5	815	737	776	988	982	985	808	714	761	4.83	5.43	4.51	3.3	4.12	4.04	11.24	10.9	12.04	14.22	13.28	14.44	4.37167	12.6867	1.5371	1.40833e-46	9.82363e-45	Npr1	atrial natriuretic peptide receptor 1-like [Source:NCBI gene;Acc:107055115]	Metabolism;Environmental Information Processing;Organismal Systems;Environmental Information Processing;Organismal Systems;Organismal Systems;Metabolism;Organismal Systems;Organismal Systems;Organismal Systems	Global and overview maps;Signal transduction;Environmental adaptation;Signal transduction;Endocrine system;Circulatory system;Nucleotide metabolism;Endocrine system;Endocrine system;Endocrine system	ko01100//Metabolic pathways;ko04024//cAMP signaling pathway;ko04714//Thermogenesis;ko04022//cGMP-PKG signaling pathway;ko04921//Oxytocin signaling pathway;ko04270//Vascular smooth muscle contraction;ko00230//Purine metabolism;ko04925//Aldosterone synthesis and secretion;ko04924//Renin secretion;ko04923//Regulation of lipolysis in adipocytes	K12323;K12323;K12323;K12323;K12323;K12323;K12323;K12323;K12323;K12323	GO:0016020//membrane;GO:0016021//integral component of membrane	GO:0004383//guanylate cyclase activity;GO:0004672//protein kinase activity;GO:0005524//ATP binding;GO:0016829//lyase activity;GO:0016849//phosphorus-oxygen lyase activity	GO:0006182//cGMP biosynthetic process;GO:0006468//protein phosphorylation;GO:0009190//cyclic nucleotide biosynthetic process;GO:0035556//intracellular signal transduction
ENSGALG00000028069	211	213	212	203	211	207	200	278	239	656	553	604.5	605	520	562.5	410	338	374	9.14	8.42	8.81	7.35	7.14	7.97	26.57	23.64	20.86	22.29	20.03	19.96	8.13833	22.225	1.4494	1.60593e-46	1.11031e-44	WNT16	Wnt family member 16 [Source:NCBI gene;Acc:427856]	Human Diseases;Human Diseases;Human Diseases;Human Diseases;Human Diseases;Human Diseases;Human Diseases;Environmental Information Processing;Environmental Information Processing;Environmental Information Processing;Human Diseases;Human Diseases;Human Diseases;Cellular Processes;Organismal Systems;Human Diseases	Cancer: overview;Neurodegenerative disease;Infectious disease: viral;Neurodegenerative disease;Cancer: overview;Cancer: overview;Cancer: specific types;Signal transduction;Signal transduction;Signal transduction;Endocrine and metabolic disease;Cancer: specific types;Cancer: specific types;Cellular community - eukaryotes;Endocrine system;Cancer: specific types	ko05200//Pathways in cancer;ko05022//Pathways of neurodegeneration - multiple diseases;ko05165//Human papillomavirus infection;ko05010//Alzheimer disease;ko05202//Transcriptional misregulation in cancer;ko05205//Proteoglycans in cancer;ko05225//Hepatocellular carcinoma;ko04310//Wnt signaling pathway;ko04390//Hippo signaling pathway;ko04150//mTOR signaling pathway;ko04934//Cushing syndrome;ko05226…	K01558;K01558;K01558;K01558;K01558;K01558;K01558;K01558;K01558;K01558;K01558;K01558;K01558;K01558;K01558;K01558	GO:0005576//extracellular region;GO:0005615//extracellular space;GO:0005737//cytoplasm	GO:0005102//receptor binding	GO:0007275//multicellular organism development;GO:0010628//positive regulation of gene expression;GO:0014068//positive regulation of phosphatidylinositol 3-kinase signaling;GO:0016055//Wnt signaling pathway;GO:0030216//keratinocyte differentiation;GO:0043616//keratinocyte proliferation;GO:0046330//positive regulation of JNK cascade;GO:0046849//bone remodeling;GO:0060317//cardiac epithelial to mes…
ENSGALG00000001503	4652	5251	4951.5	5144	7021	6082.5	6565	8959	7762	1754	2261	2007.5	2272	2056	2164	2158	1800	1979	60.1	61.73	65.56	74.87	69.86	76.07	21.13	29.3	24.11	26.17	30.91	32.19	68.0317	27.3017	-1.3172	1.63689e-46	1.1284e-44	TBCD	tubulin folding cofactor D [Source:NCBI gene;Acc:417334]	-	-	-	-	GO:0005813//centrosome	GO:0005096//GTPase activator activity;GO:0048487//beta-tubulin binding	GO:0000278//mitotic cell cycle;GO:0006457//protein folding;GO:0007021//tubulin complex assembly;GO:0007023//post-chaperonin tubulin folding pathway;GO:0031115//negative regulation of microtubule polymerization;GO:0048667//cell morphogenesis involved in neuron differentiation
ENSGALG00000023626	392	495	443.5	397	314	355.5	494	325	409.5	1822	1513	1667.5	2921	1850	2385.5	1641	1316	1478.5	7.13	8.18	7.11	4.65	7.28	3.87	30.76	27.37	43.32	32.82	32.98	32.71	6.37	33.3267	2.3873	1.68511e-46	1.15824e-44	NTN1	netrin 1 [Source:NCBI gene;Acc:396389]	Organismal Systems;Organismal Systems	Development and regeneration;Development and regeneration	ko04360//Axon guidance;ko04361//Axon regeneration	K06843;K06843	GO:0005576//extracellular region;GO:0005604//basement membrane;GO:0005654//nucleoplasm;GO:0005737//cytoplasm;GO:0005829//cytosol;GO:0015629//actin cytoskeleton	GO:0005515//protein binding	GO:0001764//neuron migration;GO:0007097//nuclear migration;GO:0007409//axonogenesis;GO:0007411//axon guidance;GO:0008284//positive regulation of cell proliferation;GO:0030334//regulation of cell migration;GO:0030517//negative regulation of axon extension;GO:0033564//anterior/posterior axon guidance;GO:0042472//inner ear morphogenesis;GO:0045773//positive regulation of axon extension;GO:0051963//r…
ENSGALG00000029701	225	213	219	223	236	229.5	240	321	280.5	621	432	526.5	741	520	630.5	504	380	442	2.67	2.29	2.6	2.28	2.31	2.49	6.83	5.09	7.16	6.01	6.6	6.16	2.44	6.30833	1.3704	1.81747e-46	1.24557e-44	INO80D	INO80 complex subunit D [Source:NCBI gene;Acc:424103]	-	-	-	-	GO:0031011//Ino80 complex	-	GO:0000723//telomere maintenance;GO:0006275//regulation of DNA replication;GO:0006282//regulation of DNA repair;GO:0006338//chromatin remodeling;GO:0033044//regulation of chromosome organization;GO:0042766//nucleosome mobilization;GO:0045739//positive regulation of DNA repair;GO:0045893//positive regulation of transcription, DNA-templated;GO:0045995//regulation of embryonic development;GO:0051726…
ENSGALG00000032526	2002	2341	2171.5	2371	2840	2605.5	3048	3917	3482.5	741	959	850	778	724	751	723	743	733	22.21	23.61	25.91	25.63	27.42	28.43	7.63	10.58	7.04	7.83	8.86	11.27	25.535	8.86833	-1.5257	2.19347e-46	1.49455e-44	B3GNT5	UDP-GlcNAc:betaGal beta-1,3-N-acetylglucosaminyltransferase 5 [Source:NCBI gene;Acc:424960]	Metabolism;Metabolism	Global and overview maps;Glycan biosynthesis and metabolism	ko01100//Metabolic pathways;ko00601//Glycosphingolipid biosynthesis - lacto and neolacto series	K03766;K03766	GO:0016020//membrane	GO:0008457//beta-galactosyl-N-acetylglucosaminylgalactosylglucosyl-ceramide beta-1,3-acetylglucosaminyltransferase activity;GO:0016758//transferase activity, transferring hexosyl groups	GO:0006486//protein glycosylation;GO:0007417//central nervous system development
ENSGALG00000044293	183	203	193	175	177	176	185	233	209	656	420	538	712	446	579	479	414	446.5	1.91	1.93	1.8	1.5	1.57	1.59	6.36	4.37	6.07	4.55	5.53	5.91	1.71667	5.465	1.6706	2.26596e-46	1.53948e-44	IGSF10	XP_422837.5 immunoglobulin superfamily member 10 [Gallus gallus]	-	-	-	-	-	-	-
ENSGALG00000035824	735	694	714.5	639	764	701.5	758	728	743	1912	1608	1760	2174	1744	1959	1658	1040	1349	13.34	11.45	11.42	11.28	11.15	8.64	32.21	29.03	32.17	30.87	33.25	25.79	11.2133	30.5533	1.4461	2.378e-46	1.61094e-44	ARSA	arylsulfatase A [Source:NCBI gene;Acc:426863]	Metabolism;Cellular Processes;Metabolism	Global and overview maps;Transport and catabolism;Lipid metabolism	ko01100//Metabolic pathways;ko04142//Lysosome;ko00600//Sphingolipid metabolism	K01134;K01134;K01134	-	GO:0003824//catalytic activity;GO:0008484//sulfuric ester hydrolase activity	-
ENSGALG00000028186	665	797	731	724	689	706.5	837	898	867.5	1512	1320	1416	1830	1334	1582	1274	995	1134.5	21.55	23.48	23.11	18.17	21.99	19.04	45.48	42.55	48.36	42.17	45.62	44.07	21.2233	44.7083	1.0749	2.51866e-46	1.70132e-44	RERG	RAS like estrogen regulated growth inhibitor [Source:NCBI gene;Acc:418173]	-	-	-	-	GO:0001650//fibrillar center;GO:0005634//nucleus;GO:0005654//nucleoplasm;GO:0005829//cytosol;GO:0016020//membrane	GO:0003924//GTPase activity;GO:0005525//GTP binding	GO:0007165//signal transduction;GO:0008285//negative regulation of cell proliferation;GO:0009725//response to hormone;GO:0030308//negative regulation of cell growth
ENSGALG00000023256	1421	1662	1541.5	1620	2041	1830.5	2044	2758	2401	744	836	790	853	755	804	729	655	692	43.57	46.33	48.94	50.92	50.83	55.33	21.18	25.5	21.33	22.58	24.7	27.45	49.32	23.79	-1.0518	2.7895e-46	1.87888e-44	RNF8	ring finger protein 8 [Source:NCBI gene;Acc:421435]	-	-	-	-	GO:0000151//ubiquitin ligase complex;GO:0005634//nucleus;GO:0005654//nucleoplasm;GO:0005829//cytosol;GO:0035861//site of double-strand break	GO:0003682//chromatin binding;GO:0004842//ubiquitin-protein transferase activity;GO:0005515//protein binding;GO:0008270//zinc ion binding;GO:0031625//ubiquitin protein ligase binding;GO:0042393//histone binding;GO:0042802//identical protein binding;GO:0042803//protein homodimerization activity	GO:0006302//double-strand break repair;GO:0006511//ubiquitin-dependent protein catabolic process;GO:0006974//cellular response to DNA damage stimulus;GO:0010212//response to ionizing radiation;GO:0016567//protein ubiquitination;GO:0033522//histone H2A ubiquitination;GO:0034244//negative regulation of transcription elongation from RNA polymerase II promoter;GO:0045739//positive regulation of DNA r…
ENSGALG00000006525	1437	1710	1573.5	1579	2092	1835.5	2016	2766	2391	676	812	744	798	640	719	622	619	620.5	21.13	22.86	22.88	25.03	24.04	26.61	9.23	11.88	9.57	9.18	10.11	12.44	23.7583	10.4017	-1.1916	3.38778e-46	2.26885e-44	NCAPG2	non-SMC condensin II complex subunit G2 [Source:NCBI gene;Acc:100859557]	-	-	-	-	GO:0000794//condensed nuclear chromosome;GO:0000796//condensin complex;GO:0005634//nucleus;GO:0005654//nucleoplasm;GO:0016607//nuclear speck	GO:0008047//enzyme activator activity;GO:0030293//transmembrane receptor protein tyrosine kinase inhibitor activity;GO:0035033//histone deacetylase regulator activity;GO:0035064//methylated histone binding;GO:0043425//bHLH transcription factor binding	GO:0006366//transcription from RNA polymerase II promoter;GO:0030218//erythrocyte differentiation;GO:0051984//positive regulation of chromosome segregation
ENSGALG00000043047	207	198	202.5	227	224	225.5	224	307	265.5	497	444	470.5	671	469	570	567	350	458.5	2.7	2.39	3.09	2.3	2.41	2.63	6.31	5.93	7.4	5.99	8.48	6.29	2.58667	6.73333	1.3802	3.41999e-46	2.28391e-44	SOBP	sine oculis binding protein homolog [Source:NCBI gene;Acc:421775]	-	-	-	-	GO:0005634//nucleus	GO:0032184//SUMO polymer binding;GO:0046872//metal ion binding	GO:0007605//sensory perception of sound;GO:0007626//locomotory behavior;GO:0042472//inner ear morphogenesis;GO:0048513//animal organ development;GO:0050890//cognition;GO:0090102//cochlea development
ENSGALG00000027805	132	129	130.5	108	119	113.5	114	137	125.5	339	260	299.5	359	312	335.5	272	240	256	5.57	4.95	4.49	4.09	3.9	3.78	13.28	10.92	12.36	12.84	12.69	13.84	4.46333	12.655	1.5035	3.46161e-46	2.30516e-44	C15orf39	chromosome 15 open reading frame 39 [Source:NCBI gene;Acc:107049034]	-	-	-	-	-	-	-
ENSGALG00000003163	148	154	151	126	162	144	154	179	166.5	445	362	403.5	524	349	436.5	329	238	283.5	7.05	6.68	5.91	6.28	5.95	5.58	19.69	17.16	20.36	16.22	17.31	15.5	6.24167	17.7067	1.5043	3.59856e-46	2.38959e-44	GNAO1	G protein subunit alpha o1 [Source:NCBI gene;Acc:415698]	Human Diseases;Human Diseases;Environmental Information Processing;Organismal Systems;Human Diseases;Organismal Systems;Organismal Systems;Organismal Systems;Human Diseases;Organismal Systems;Human Diseases;Organismal Systems;Organismal Systems;Organismal Systems;Organismal Systems;Organismal Systems;Organismal Systems;Human Diseases;Organismal Systems;Organismal Systems	Infectious disease: viral;Infectious disease: viral;Signal transduction;Endocrine system;Substance dependence;Nervous system;Endocrine system;Nervous system;Infectious disease: parasitic;Endocrine system;Infectious disease: parasitic;Nervous system;Nervous system;Nervous system;Endocrine system;Development and regeneration;Environmental adaptation;Substance dependence;Nervous system;Nervous system	ko05163//Human cytomegalovirus infection;ko05170//Human immunodeficiency virus 1 infection;ko04015//Rap1 signaling pathway;ko04921//Oxytocin signaling pathway;ko05034//Alcoholism;ko04723//Retrograde endocannabinoid signaling;ko04926//Relaxin signaling pathway;ko04728//Dopaminergic synapse;ko05142//Chagas disease;ko04915//Estrogen signaling pathway;ko05145//Toxoplasmosis;ko04725//Cholinergic synap…	K04534;K04534;K04534;K04534;K04534;K04534;K04534;K04534;K04534;K04534;K04534;K04534;K04534;K04534;K04534;K04534;K04534;K04534;K04534;K04534	-	GO:0003924//GTPase activity;GO:0005525//GTP binding;GO:0019001//guanyl nucleotide binding;GO:0031683//G-protein beta/gamma-subunit complex binding	GO:0007165//signal transduction;GO:0007186//G-protein coupled receptor signaling pathway;GO:0007188//adenylate cyclase-modulating G-protein coupled receptor signaling pathway
ENSGALG00000038904	4104	4515	4309.5	4363	5468	4915.5	5140	6503	5821.5	1860	2468	2164	2281	2161	2221	1955	1483	1719	96.99	96.99	101.58	105.14	98.5	100.55	40.81	58.02	43.96	49.82	51.06	47.9	99.9583	48.595	-1.0405	5.05085e-46	3.33512e-44	ARL6IP5	ADP ribosylation factor like GTPase 6 interacting protein 5 [Source:NCBI gene;Acc:426074]	-	-	-	-	GO:0005886//plasma membrane	-	GO:0002037//negative regulation of L-glutamate transport;GO:0006749//glutathione metabolic process;GO:0007611//learning or memory;GO:0008631//intrinsic apoptotic signaling pathway in response to oxidative stress;GO:0010917//negative regulation of mitochondrial membrane potential;GO:0015031//protein transport;GO:0015813//L-glutamate transport;GO:0032874//positive regulation of stress-activated MAP…
ENSGALG00000021340	3579	3786	3682.5	3043	3576	3309.5	3570	4429	3999.5	928	1364	1146	1440	1212	1326	1082	849	965.5	78.18	75.17	65.48	63.56	63.24	63.3	18.82	29.63	25.65	25.83	26.12	25.35	68.155	25.2333	-1.4335	8.94118e-46	5.87096e-44	CA9	carbonic anhydrase 9 [Source:NCBI gene;Acc:770004]	Metabolism;Metabolism	Global and overview maps;Energy metabolism	ko01100//Metabolic pathways;ko00910//Nitrogen metabolism	K01672;K01672	GO:0005886//plasma membrane	GO:0004089//carbonate dehydratase activity;GO:0008270//zinc ion binding	GO:0002009//morphogenesis of an epithelium;GO:0046903//secretion
ENSGALG00000010538	3137	3679	3408	3503	4471	3987	4519	6066	5292.5	1635	1961	1798	1858	1635	1746.5	1534	1370	1452	45.93	48.94	50.5	53.24	53.62	58.07	22.21	28.54	22.17	23.34	24.8	27.4	51.7167	24.7433	-1.0636	9.84035e-46	6.42217e-44	TTC27	tetratricopeptide repeat domain 27 [Source:NCBI gene;Acc:421462]	-	-	-	-	-	GO:0005515//protein binding	-
ENSGALG00000021636	862	882	872	719	737	728	845	891	868	1981	1857	1919	2395	1860	2127.5	1729	1201	1465	17.04	15.85	14	11.85	13.55	11.53	36.36	36.52	38.61	35.87	37.78	32.45	13.97	36.265	1.3762	9.8626e-46	6.42217e-44	CUX1	cut like homeobox 1 [Source:NCBI gene;Acc:101749861]	-	-	-	-	GO:0030173//integral component of Golgi membrane	-	GO:0006891//intra-Golgi vesicle-mediated transport
ENSGALG00000001229	331	377	354	346	415	380.5	444	535	489.5	799	644	721.5	957	785	871	605	500	552.5	6.17	6.39	6.36	6.3	6.71	6.53	13.83	11.95	14.55	14.28	12.47	12.74	6.41	13.3033	1.0534	1.01617e-45	6.59863e-44	SKI	SKI proto-oncogene [Source:NCBI gene;Acc:428181]	-	-	-	-	GO:0005634//nucleus;GO:0005654//nucleoplasm;GO:0005813//centrosome;GO:0016604//nuclear body;GO:0016605//PML body;GO:0032991//macromolecular complex	GO:0001227//transcriptional repressor activity, RNA polymerase II transcription regulatory region sequence-specific binding;GO:0008270//zinc ion binding;GO:0019901//protein kinase binding;GO:0019904//protein domain specific binding;GO:0031625//ubiquitin protein ligase binding;GO:0042802//identical protein binding;GO:0046332//SMAD binding	GO:0000122//negative regulation of transcription from RNA polymerase II promoter;GO:0006351//transcription, DNA-templated;GO:0008285//negative regulation of cell proliferation;GO:0010626//negative regulation of Schwann cell proliferation;GO:0014902//myotube differentiation;GO:0030512//negative regulation of transforming growth factor beta receptor signaling pathway;GO:0030514//negative regulation…
ENSGALG00000004098	3270	3655	3462.5	3767	5010	4388.5	4814	6028	5421	1745	1927	1836	2126	1777	1951.5	1800	1376	1588	66.59	69.11	75.41	82.78	80.71	80.7	33.35	38.93	35.92	35.73	40.46	38.51	75.8833	37.15	-1.0304	1.08581e-45	7.03143e-44	STK4	serine/threonine kinase 4 [Source:NCBI gene;Acc:419187]	Human Diseases;Environmental Information Processing;Environmental Information Processing;Environmental Information Processing;Human Diseases	Cancer: overview;Signal transduction;Signal transduction;Signal transduction;Cancer: specific types	ko05200//Pathways in cancer;ko04010//MAPK signaling pathway;ko04014//Ras signaling pathway;ko04068//FoxO signaling pathway;ko05223//Non-small cell lung cancer	K04411;K04411;K04411;K04411;K04411	GO:0005634//nucleus;GO:0005654//nucleoplasm;GO:0005737//cytoplasm;GO:0005829//cytosol;GO:0016604//nuclear body;GO:0032991//macromolecular complex	GO:0000287//magnesium ion binding;GO:0004672//protein kinase activity;GO:0004674//protein serine/threonine kinase activity;GO:0005524//ATP binding;GO:0042802//identical protein binding;GO:0042803//protein homodimerization activity;GO:0061629//RNA polymerase II sequence-specific DNA binding transcription factor binding	GO:0000902//cell morphogenesis;GO:0001569//patterning of blood vessels;GO:0001841//neural tube formation;GO:0001934//positive regulation of protein phosphorylation;GO:0003157//endocardium development;GO:0006468//protein phosphorylation;GO:0006606//protein import into nucleus;GO:0006915//apoptotic process;GO:0007165//signal transduction;GO:0007417//central nervous system development;GO:0008285//ne…
ENSGALG00000002710	669	742	705.5	705	974	839.5	967	1363	1165	225	270	247.5	361	281	321	271	205	238	20.88	21.05	21.68	24.73	24.47	27.83	6.52	8.38	9.19	8.55	9.35	8.74	23.44	8.455	-1.4711	1.10544e-45	7.13889e-44	IPMK	inositol polyphosphate multikinase [Source:NCBI gene;Acc:101751177]	Metabolism;Environmental Information Processing;Metabolism	Global and overview maps;Signal transduction;Carbohydrate metabolism	ko01100//Metabolic pathways;ko04070//Phosphatidylinositol signaling system;ko00562//Inositol phosphate metabolism	K00915;K00915;K00915	GO:0005654//nucleoplasm	GO:0000825//inositol tetrakisphosphate 6-kinase activity;GO:0008440//inositol-1,4,5-trisphosphate 3-kinase activity;GO:0016301//kinase activity;GO:0097243//flavonoid binding	GO:0032957//inositol trisphosphate metabolic process;GO:0032958//inositol phosphate biosynthetic process;GO:0070266//necroptotic process
ENSGALG00000004620	11914	13274	12594	11422	12309	11865.5	12852	15533	14192.5	29006	21843	25424.5	32214	23518	27866	20830	16963	18896.5	123.74	125.32	116.87	104.02	108.25	105.56	279.68	225.69	272.86	238.27	239.1	240.81	113.96	249.402	1.1299	1.55048e-45	9.95823e-44	LAMC1	laminin subunit gamma 1 [Source:NCBI gene;Acc:424442]	Human Diseases;Environmental Information Processing;Human Diseases;Human Diseases;Cellular Processes;Human Diseases;Human Diseases;Environmental Information Processing;Human Diseases	Cancer: overview;Signal transduction;Infectious disease: viral;Neurodegenerative disease;Cellular community - eukaryotes;Infectious disease: parasitic;Infectious disease: parasitic;Signaling molecules and interaction;Cancer: specific types	ko05200//Pathways in cancer;ko04151//PI3K-Akt signaling pathway;ko05165//Human papillomavirus infection;ko05020//Prion disease;ko04510//Focal adhesion;ko05146//Amoebiasis;ko05145//Toxoplasmosis;ko04512//ECM-receptor interaction;ko05222//Small cell lung cancer	K05635;K05635;K05635;K05635;K05635;K05635;K05635;K05635;K05635	GO:0005604//basement membrane	GO:0005201//extracellular matrix structural constituent	GO:0007155//cell adhesion;GO:0016477//cell migration;GO:0022617//extracellular matrix disassembly;GO:0031581//hemidesmosome assembly;GO:0034446//substrate adhesion-dependent cell spreading;GO:0065003//macromolecular complex assembly
ENSGALG00000007040	4042	4660	4351	4417	5557	4987	5819	7155	6487	1970	2485	2227.5	2391	2127	2259	1970	1822	1896	63.68	66.75	68.55	71.24	74.35	73.75	28.82	38.95	30.73	32.7	34.3	39.23	69.72	34.1217	-1.0309	1.59299e-45	1.02034e-43	ACAP2	ArfGAP with coiled-coil, ankyrin repeat and PH domains 2 [Source:NCBI gene;Acc:424895]	Cellular Processes	Transport and catabolism	ko04144//Endocytosis	K12489	GO:0001726//ruffle	GO:0005096//GTPase activator activity;GO:0005515//protein binding	GO:0030029//actin filament-based process
ENSGALG00000047941	56	68	62	43	46	44.5	43	33	38	886	782	834	2255	927	1591	1761	545	1153	2.67	2.95	2.02	1.78	1.66	1.03	39.2	37.08	87.65	43.1	92.76	35.51	2.01833	55.8833	4.7912	1.75012e-45	1.11794e-43	--	XP_024998880.1 LOW QUALITY PROTEIN: digestive cysteine proteinase 1-like [Gallus gallus]	-	-	-	-	-	-	-
ENSGALG00000007000	1254	1293	1273.5	1026	1057	1041.5	1205	1388	1296.5	2784	2252	2518	3248	2572	2910	2319	1883	2101	46.61	43.88	37.41	31.87	35.9	33.5	97.09	83.93	100.08	94.33	96.88	96.91	38.195	94.87	1.3126	1.77692e-45	1.13198e-43	NR2F2	nuclear receptor subfamily 2 group F member 2 [Source:NCBI gene;Acc:386585]	-	-	-	-	GO:0005634//nucleus;GO:0005654//nucleoplasm;GO:0005829//cytosol	GO:0000978//RNA polymerase II core promoter proximal region sequence-specific DNA binding;GO:0001972//retinoic acid binding;GO:0003677//DNA binding;GO:0003700//transcription factor activity, sequence-specific DNA binding;GO:0004879//RNA polymerase II transcription factor activity, ligand-activated sequence-specific DNA binding;GO:0008270//zinc ion binding;GO:0042803//protein homodimerization acti…	GO:0000122//negative regulation of transcription from RNA polymerase II promoter;GO:0001764//neuron migration;GO:0001937//negative regulation of endothelial cell proliferation;GO:0001945//lymph vessel development;GO:0006355//regulation of transcription, DNA-templated;GO:0006357//regulation of transcription from RNA polymerase II promoter;GO:0007519//skeletal muscle tissue development;GO:0008585//…
ENSGALG00000044014	381	410	395.5	378	385	381.5	398	473	435.5	826	700	763	968	764	866	696	507	601.5	6.41	6.27	6.26	5.27	5.43	5.2	12.89	11.71	13.27	12.53	12.93	11.65	5.80667	12.4967	1.1058	1.98716e-45	1.26249e-43	ZNF783	zinc finger protein 212 [Source:NCBI gene;Acc:420369]	Human Diseases	Infectious disease: viral	ko05168//Herpes simplex virus 1 infection	K09228	-	-	GO:0006355//regulation of transcription, DNA-templated
ENSGALG00000015105	3361	3720	3540.5	3250	3296	3273	3723	3702	3712.5	11062	8703	9882.5	11544	8457	10000.5	7705	5292	6498.5	98.14	98.74	93.49	78.31	88.16	70.73	299.87	252.81	274.91	240.89	248.66	211.22	87.9283	254.727	1.5345	2.03009e-45	1.28629e-43	PSIP1	PC4 and SFRS1 interacting protein 1 [Source:NCBI gene;Acc:431605]	-	-	-	-	GO:0005654//nucleoplasm	-	GO:0000395//mRNA 5'-splice site recognition;GO:0006979//response to oxidative stress;GO:0009408//response to heat
ENSGALG00000027330	276	288	282	242	235	238.5	290	314	302	729	540	634.5	873	820	846.5	649	511	580	3.27	3.1	2.83	2.27	2.79	2.44	8.02	6.37	8.44	9.48	8.5	8.28	2.78333	8.18167	1.5556	2.2484e-45	1.41697e-43	SYNPO	synaptopodin [Source:NCBI gene;Acc:770421]	Cellular Processes	Cellular community - eukaryotes	ko04530//Tight junction	K21112	GO:0005829//cytosol;GO:0005886//plasma membrane;GO:0015629//actin cytoskeleton	GO:0003779//actin binding	GO:0032233//positive regulation of actin filament bundle assembly
ENSGALG00000017276	785	930	857.5	894	1046	970	1078	1282	1180	348	415	381.5	488	383	435.5	286	311	298.5	7.67	8.26	8.6	8.31	8.54	8.19	3.16	4.03	3.89	3.65	3.09	4.15	8.26167	3.66167	-1.1739	2.64849e-45	1.66021e-43	Arhgef5	Rho guanine nucleotide exchange factor 5 [Source:NCBI gene;Acc:419033]	-	-	-	-	-	GO:0005085//guanyl-nucleotide exchange factor activity;GO:0005515//protein binding	GO:0035556//intracellular signal transduction
ENSGALG00000027785	171	161	166	141	168	154.5	167	161	164	393	368	380.5	498	383	440.5	330	266	298	8.78	7.51	7.13	7.02	6.95	5.41	18.72	18.79	20.84	19.17	18.72	18.66	7.13333	19.15	1.4247	3.12155e-45	1.94637e-43	CCBE1	collagen and calcium binding EGF domains 1 [Source:NCBI gene;Acc:770043]	-	-	-	-	GO:0005615//extracellular space;GO:0031012//extracellular matrix	GO:0002020//protease binding;GO:0005509//calcium ion binding;GO:0005518//collagen binding	GO:0001946//lymphangiogenesis;GO:0010575//positive regulation of vascular endothelial growth factor production;GO:0010954//positive regulation of protein processing;GO:1900748//positive regulation of vascular endothelial growth factor signaling pathway
ENSGALG00000003590	1918	2079	1998.5	2111	2983	2547	2784	3883	3333.5	445	737	591	658	662	660	687	497	592	42.78	42.15	46.39	54.13	50.36	56.67	9.21	16.35	11.97	14.4	16.93	15.15	48.7467	14.0017	-1.7997	3.39894e-45	2.11373e-43	C17orf58	chromosome 18 C17orf58 homolog [Source:NCBI gene;Acc:417421]	-	-	-	-	-	GO:0005515//protein binding	-
ENSGALG00000015301	2465	2852	2658.5	2656	3331	2993.5	3857	3890	3873.5	6084	5038	5561	7598	5247	6422.5	4812	4223	4517.5	25	26.26	26.52	27.48	31.73	25.8	57.28	50.83	62.82	51.91	53.94	58.54	27.1317	55.8867	1.0425	3.43268e-45	2.12908e-43	LNPEP	leucyl and cystinyl aminopeptidase [Source:NCBI gene;Acc:427279]	Organismal Systems	Endocrine system	ko04614//Renin-angiotensin system	K01257	GO:0005886//plasma membrane;GO:0005887//integral component of plasma membrane;GO:0016020//membrane;GO:0030659//cytoplasmic vesicle membrane;GO:0048471//perinuclear region of cytoplasm	GO:0004177//aminopeptidase activity;GO:0008237//metallopeptidase activity;GO:0008270//zinc ion binding	GO:0006508//proteolysis;GO:0030163//protein catabolic process;GO:0060395//SMAD protein signal transduction
ENSGALG00000036867	200	264	232	196	196	196	218	235	226.5	628	468	548	704	548	626	526	400	463	8.23	9.88	7.95	6.57	7.28	6.33	24	19.17	23.64	22.01	23.94	22.51	7.70667	22.545	1.5486	3.46469e-45	2.14327e-43	CBX6	chromobox 6 [Source:NCBI gene;Acc:107053684]	-	-	-	-	GO:0000792//heterochromatin;GO:0005634//nucleus;GO:0031519//PcG protein complex	GO:0003727//single-stranded RNA binding	GO:0000122//negative regulation of transcription from RNA polymerase II promoter
ENSGALG00000047024	334	368	351	319	274	296.5	368	363	365.5	1054	735	894.5	1420	1014	1217	931	832	881.5	1.36	1.37	1.28	0.91	1.22	0.97	3.99	2.98	4.73	4.04	4.2	4.64	1.185	4.09667	1.7896	3.60362e-45	2.22337e-43	ZNF469	zinc finger protein 469 [Source:NCBI gene;Acc:101748749]	-	-	-	-	-	-	-
ENSGALG00000044632	2982	3501	3241.5	3091	4294	3692.5	4166	5758	4962	1096	1499	1297.5	1372	1178	1275	1359	1041	1200	48.18	51.41	49.2	56.44	54.58	60.86	16.44	24.09	18.08	18.56	24.26	22.99	53.445	20.7367	-1.3659	3.73929e-45	2.29502e-43	PLIN3	perilipin 3 [Source:NCBI gene;Acc:420156]	-	-	-	-	-	-	-
MSTRG.31512	423	415	419	396	436	416	483	570	526.5	944	771	857.5	966	839	902.5	745	519	632	5.52	4.85	5.26	4.8	5.21	5.06	11.41	10.35	10.11	10.88	10.77	9.09	5.11667	10.435	1.0282	4.91971e-45	3.00383e-43	--	XP_046793265.1 uncharacterized protein LOC124418278 [Gallus gallus]	-	-	-	-	-	-	-
ENSGALG00000020879	396	422	409	371	383	377	487	493	490	893	765	829	940	772	856	651	596	623.5	8.96	8.63	8.15	7.03	8.88	7.25	18.49	17.14	17.2	16.9	16.21	18.27	8.15	17.3683	1.0916	5.35395e-45	3.2605e-43	SLC30A7	solute carrier family 30 member 7 [Source:NCBI gene;Acc:424464]	-	-	-	-	GO:0005737//cytoplasm;GO:0005794//Golgi apparatus;GO:0016020//membrane;GO:0016021//integral component of membrane;GO:0031410//cytoplasmic vesicle;GO:0031982//vesicle;GO:0048471//perinuclear region of cytoplasm	GO:0005385//zinc ion transmembrane transporter activity;GO:0008324//cation transmembrane transporter activity	GO:0006811//ion transport;GO:0006812//cation transport;GO:0006829//zinc II ion transport;GO:0006882//cellular zinc ion homeostasis;GO:0032119//sequestering of zinc ion;GO:0055085//transmembrane transport;GO:0071577//zinc II ion transmembrane transport;GO:0098655//cation transmembrane transport
ENSGALG00000005180	366	403	384.5	375	310	342.5	387	422	404.5	1309	922	1115.5	1390	1038	1214	803	757	780	6.97	6.98	7.04	4.81	5.98	5.26	23.15	17.47	21.6	19.29	16.91	19.71	6.17333	19.6883	1.6732	6.16993e-45	3.74771e-43	Col11a1	XP_004936602.1 collagen alpha-1(XI) chain isoform X5 [Gallus gallus]	Organismal Systems	Digestive system	ko04974//Protein digestion and absorption	K19721	GO:0005592//collagen type XI trimer;GO:0005615//extracellular space;GO:0031012//extracellular matrix	GO:0005201//extracellular matrix structural constituent	GO:0030198//extracellular matrix organization
ENSGALG00000038458	153	171	162	114	98	106	135	148	141.5	530	411	470.5	675	516	595.5	510	344	427	6.21	7.25	4.89	3.47	4.5	4.45	20.88	16.64	22.98	20.6	24.1	20.47	5.12833	20.945	2.03	8.00297e-45	4.83614e-43	LOXL1	lysyl oxidase like 1 [Source:NCBI gene;Acc:426411]	-	-	-	-	-	GO:0005507//copper ion binding;GO:0016641//oxidoreductase activity, acting on the CH-NH2 group of donors, oxygen as acceptor	-
ENSGALG00000005805	460	491	475.5	429	444	436.5	539	637	588	883	767	825	1134	913	1023.5	738	691	714.5	6.48	6.28	5.95	5.08	6.15	5.87	11.53	10.73	13	12.52	11.48	13.3	5.96833	12.0933	1.0188	8.07807e-45	4.86901e-43	PLCD1	phospholipase C delta 1 [Source:NCBI gene;Acc:420416]	Metabolism;Environmental Information Processing;Human Diseases;Organismal Systems;Environmental Information Processing;Human Diseases;Metabolism	Global and overview maps;Signal transduction;Infectious disease: bacterial;Endocrine system;Signal transduction;Endocrine and metabolic disease;Carbohydrate metabolism	ko01100//Metabolic pathways;ko04020//Calcium signaling pathway;ko05131//Shigellosis;ko04919//Thyroid hormone signaling pathway;ko04070//Phosphatidylinositol signaling system;ko04933//AGE-RAGE signaling pathway in diabetic complications;ko00562//Inositol phosphate metabolism	K05857;K05857;K05857;K05857;K05857;K05857;K05857	GO:0005737//cytoplasm	GO:0004435//phosphatidylinositol phospholipase C activity;GO:0005509//calcium ion binding;GO:0005546//phosphatidylinositol-4,5-bisphosphate binding;GO:0008081//phosphoric diester hydrolase activity;GO:0032794//GTPase activating protein binding	GO:0006629//lipid metabolic process;GO:0007165//signal transduction;GO:0035556//intracellular signal transduction;GO:0046488//phosphatidylinositol metabolic process
ENSGALG00000041555	16660	21046	18853	15179	11956	13567.5	13628	18301	15964.5	78992	47006	62999	94872	63559	79215.5	55371	57497	56434	194.06	222.84	174.18	113.31	128.73	139.48	854.18	544.69	901.22	722.19	712.81	915.41	162.1	775.083	2.2575	8.45439e-45	5.06983e-43	COL1A1	collagen type I alpha 1 chain [Source:NCBI gene;Acc:395532]	Environmental Information Processing;Human Diseases;Cellular Processes;Human Diseases;Human Diseases;Human Diseases;Organismal Systems;Organismal Systems;Human Diseases;Environmental Information Processing;Organismal Systems	Signal transduction;Infectious disease: viral;Cellular community - eukaryotes;Cancer: overview;Cardiovascular disease;Infectious disease: parasitic;Immune system;Endocrine system;Endocrine and metabolic disease;Signaling molecules and interaction;Digestive system	ko04151//PI3K-Akt signaling pathway;ko05165//Human papillomavirus infection;ko04510//Focal adhesion;ko05205//Proteoglycans in cancer;ko05415//Diabetic cardiomyopathy;ko05146//Amoebiasis;ko04611//Platelet activation;ko04926//Relaxin signaling pathway;ko04933//AGE-RAGE signaling pathway in diabetic complications;ko04512//ECM-receptor interaction;ko04974//Protein digestion and absorption	K06236;K06236;K06236;K06236;K06236;K06236;K06236;K06236;K06236;K06236;K06236	GO:0005581//collagen trimer;GO:0005584//collagen type I trimer;GO:0005615//extracellular space;GO:0005737//cytoplasm;GO:0031012//extracellular matrix	GO:0002020//protease binding;GO:0005201//extracellular matrix structural constituent;GO:0005515//protein binding;GO:0042802//identical protein binding;GO:0048407//platelet-derived growth factor binding	GO:0001501//skeletal system development;GO:0001568//blood vessel development;GO:0001649//osteoblast differentiation;GO:0001957//intramembranous ossification;GO:0001958//endochondral ossification;GO:0007601//visual perception;GO:0007605//sensory perception of sound;GO:0010718//positive regulation of epithelial to mesenchymal transition;GO:0010812//negative regulation of cell-substrate adhesion;GO:…
ENSGALG00000011181	931	1031	981	834	850	842	930	1093	1011.5	2100	1844	1972	2493	1849	2171	1670	1307	1488.5	20.54	20.68	18.13	15.26	16.64	15.78	43.01	40.47	44.85	39.79	40.72	39.41	17.8383	41.375	1.2138	1.00698e-44	5.97755e-43	FKBP14	FK506 binding protein 14 [Source:NCBI gene;Acc:420636]	-	-	-	-	-	GO:0003755//peptidyl-prolyl cis-trans isomerase activity;GO:0005509//calcium ion binding	-
ENSGALG00000027070	2062	2213	2137.5	1707	1460	1583.5	1750	2096	1923	5573	4532	5052.5	6883	5727	6305	5112	4031	4571.5	62.74	61.2	51.16	36.14	43.18	41.72	157.41	137.17	170.78	169.97	171.89	167.63	49.3567	162.475	1.7189	1.13635e-44	6.71163e-43	TIMP2	TIMP metallopeptidase inhibitor 2 [Source:NCBI gene;Acc:374178]	-	-	-	-	-	GO:0002020//protease binding;GO:0005515//protein binding;GO:0008191//metalloendopeptidase inhibitor activity;GO:0008270//zinc ion binding;GO:0030414//peptidase inhibitor activity	GO:0010951//negative regulation of endopeptidase activity
ENSGALG00000015004	3146	3589	3367.5	3547	4987	4267	4564	6114	5339	1528	1692	1610	1821	1433	1627	1595	1319	1457	56.14	58.22	62.36	72.41	66.05	71.39	25.32	30.04	26.5	24.95	31.46	32.17	64.4283	28.4067	-1.1815	1.14763e-44	6.76122e-43	RIOK3	RIO kinase 3 [Source:NCBI gene;Acc:421074]	-	-	-	-	GO:0030688//preribosome, small subunit precursor	GO:0004674//protein serine/threonine kinase activity;GO:0005524//ATP binding;GO:0089720//caspase binding	GO:0006468//protein phosphorylation;GO:0030490//maturation of SSU-rRNA;GO:0031333//negative regulation of protein complex assembly;GO:0032728//positive regulation of interferon-beta production;GO:0039534//negative regulation of MDA-5 signaling pathway;GO:0043124//negative regulation of I-kappaB kinase/NF-kappaB signaling;GO:0045089//positive regulation of innate immune response;GO:0071359//cellul…
ENSGALG00000005251	181	202	191.5	186	208	197	241	244	242.5	527	404	465.5	652	411	531.5	398	396	397	5.94	6.03	6.01	5.55	6.41	5.24	16.06	13.19	17.45	13.16	14.44	17.77	5.86333	15.345	1.388	1.2068e-44	7.09208e-43	CMTM4	CKLF like MARVEL transmembrane domain containing 4 [Source:NCBI gene;Acc:415794]	-	-	-	-	GO:0016020//membrane	-	-
ENSGALG00000040397	1288	1679	1483.5	1548	1993	1770.5	1880	2465	2172.5	640	808	724	761	680	720.5	597	557	577	57.05	67.61	67.55	71.83	67.53	71.44	26.32	35.61	27.49	29.38	29.23	33.72	67.1683	30.2917	-1.1489	1.3708e-44	8.03578e-43	HAUS1	HAUS augmin like complex subunit 1 [Source:NCBI gene;Acc:416380]	-	-	-	-	GO:0005813//centrosome;GO:0005829//cytosol;GO:0070652//HAUS complex;GO:1990498//mitotic spindle microtubule	-	GO:0007098//centrosome cycle;GO:0051225//spindle assembly
MSTRG.26763	838	839	838.5	718	711	714.5	848	856	852	2071	1641	1856	2380	1706	2043	1751	1322	1536.5	4.97	4.41	4.32	3.48	4.06	3.37	11.25	9.43	11.3	9.62	11.3	10.5	4.10167	10.5667	1.3652	1.78582e-44	1.03653e-42	--	-	-	-	-	-	-	-	-
ENSGALG00000015858	3916	4702	4309	4313	5710	5011.5	6205	7305	6755	1616	2107	1861.5	2150	1833	1991.5	1711	1660	1685.5	25.63	27.82	27.65	30.17	32.8	31.15	9.79	13.67	11.42	11.68	12.4	14.77	29.2033	12.2883	-1.2488	1.8977e-44	1.09875e-42	DOP1A	dopey family member 2 [Source:NCBI gene;Acc:421842]	-	-	-	-	-	-	GO:0006895//Golgi to endosome transport
ENSGALG00000007771	1217	1371	1294	1332	1632	1482	1509	2534	2021.5	352	459	405.5	406	355	380.5	443	387	415	22.11	22.64	23.84	24.12	22.23	30.12	5.94	8.29	6.01	6.29	8.89	9.61	24.1767	7.505	-1.6877	1.92995e-44	1.11468e-42	FAM210B	family with sequence similarity 210 member B [Source:NCBI gene;Acc:428168]	-	-	-	-	GO:0005741//mitochondrial outer membrane;GO:0031224//intrinsic component of membrane	-	GO:0045648//positive regulation of erythrocyte differentiation;GO:0071392//cellular response to estradiol stimulus
ENSGALG00000042079	3749	4261	4005	3408	3669	3538.5	4410	5114	4762	10690	7495	9092.5	10820	8584	9702	6792	6126	6459	53.54	55.31	47.94	42.63	51.07	47.78	141.72	106.47	126.01	119.58	107.19	119.57	49.7117	120.09	1.2725	2.1701e-44	1.25031e-42	NID1	nidogen 1 [Source:NCBI gene;Acc:395531]	-	-	-	-	GO:0005604//basement membrane;GO:0031012//extracellular matrix;GO:0071944//cell periphery	GO:0005509//calcium ion binding;GO:0005518//collagen binding;GO:0043236//laminin binding;GO:0043237//laminin-1 binding;GO:0043394//proteoglycan binding;GO:0050840//extracellular matrix binding	GO:0007160//cell-matrix adhesion;GO:0010811//positive regulation of cell-substrate adhesion;GO:0030198//extracellular matrix organization;GO:0032836//glomerular basement membrane development
ENSGALG00000013900	991	938	964.5	948	1225	1086.5	1084	1371	1227.5	290	395	342.5	387	325	356	213	202	207.5	15.07	13.25	14.1	14.87	13.7	13.29	3.98	6.07	4.76	5.17	3.68	4.43	14.0467	4.68167	-1.5851	2.21846e-44	1.27504e-42	MAP7	microtubule associated protein 7 [Source:NCBI gene;Acc:421689]	-	-	-	-	GO:0005829//cytosol;GO:0015630//microtubule cytoskeleton	-	GO:0000226//microtubule cytoskeleton organization
ENSGALG00000008007	1218	1259	1238.5	1062	1022	1042	1166	1358	1262	3967	2555	3261	4194	3059	3626.5	2505	2363	2434	14.56	13.81	12.65	10.17	11.43	10.88	44.58	30.8	41.05	36.07	33.84	39.34	12.25	37.6133	1.6185	2.35136e-44	1.34813e-42	ITGA11	integrin subunit alpha 11 [Source:NCBI gene;Acc:415560]	Environmental Information Processing;Human Diseases;Cellular Processes;Cellular Processes;Human Diseases;Environmental Information Processing;Human Diseases;Human Diseases	Signal transduction;Infectious disease: viral;Cell motility;Cellular community - eukaryotes;Cardiovascular disease;Signaling molecules and interaction;Cardiovascular disease;Cardiovascular disease	ko04151//PI3K-Akt signaling pathway;ko05165//Human papillomavirus infection;ko04810//Regulation of actin cytoskeleton;ko04510//Focal adhesion;ko05414//Dilated cardiomyopathy;ko04512//ECM-receptor interaction;ko05410//Hypertrophic cardiomyopathy;ko05412//Arrhythmogenic right ventricular cardiomyopathy	K06587;K06587;K06587;K06587;K06587;K06587;K06587;K06587	GO:0005925//focal adhesion;GO:0008305//integrin complex;GO:0034681//integrin alpha11-beta1 complex	GO:0005518//collagen binding;GO:0038064//collagen receptor activity;GO:0098639//collagen binding involved in cell-matrix adhesion	GO:0006929//substrate-dependent cell migration;GO:0007155//cell adhesion;GO:0007160//cell-matrix adhesion;GO:0007229//integrin-mediated signaling pathway;GO:0033627//cell adhesion mediated by integrin;GO:0038065//collagen-activated signaling pathway
ENSGALG00000034198	1667	1895	1781	1791	2247	2019	2344	2728	2536	816	1057	936.5	1003	872	937.5	795	679	737	27.21	28.14	28.79	29.87	31.05	29.16	12.37	17.17	13.36	13.9	14.33	15.12	29.0367	14.375	-1.0143	2.81093e-44	1.6038e-42	MCM10	minichromosome maintenance 10 replication initiation factor [Source:NCBI gene;Acc:429525]	-	-	-	-	GO:0005634//nucleus;GO:0005654//nucleoplasm;GO:0005730//nucleolus	GO:0003690//double-stranded DNA binding;GO:0003697//single-stranded DNA binding;GO:0019899//enzyme binding;GO:0042802//identical protein binding	GO:0006260//DNA replication;GO:0006270//DNA replication initiation;GO:0006974//cellular response to DNA damage stimulus;GO:0008283//cell proliferation
ENSGALG00000007646	1061	1303	1182	979	1139	1059	1484	1441	1462.5	2475	1988	2231.5	2838	2505	2671.5	2189	1830	2009.5	11.36	12.69	10.33	9.92	12.89	10.1	24.61	21.18	24.79	26.18	25.92	26.79	11.215	24.9117	1.1514	2.81967e-44	1.60489e-42	kdrl	vascular endothelial growth factor receptor kdr-like [Source:NCBI gene;Acc:422316]	Environmental Information Processing;Environmental Information Processing;Environmental Information Processing;Human Diseases;Environmental Information Processing;Cellular Processes;Environmental Information Processing;Human Diseases;Environmental Information Processing	Signal transduction;Signal transduction;Signal transduction;Cancer: overview;Signal transduction;Cellular community - eukaryotes;Signal transduction;Immune disease;Signal transduction	ko04151//PI3K-Akt signaling pathway;ko04020//Calcium signaling pathway;ko04010//MAPK signaling pathway;ko05202//Transcriptional misregulation in cancer;ko04014//Ras signaling pathway;ko04510//Focal adhesion;ko04015//Rap1 signaling pathway;ko05323//Rheumatoid arthritis;ko04066//HIF-1 signaling pathway	K05096;K05096;K05096;K05096;K05096;K05096;K05096;K05096;K05096	GO:0005887//integral component of plasma membrane	GO:0004672//protein kinase activity;GO:0004713//protein tyrosine kinase activity;GO:0004714//transmembrane receptor protein tyrosine kinase activity;GO:0005021//vascular endothelial growth factor-activated receptor activity;GO:0005524//ATP binding	GO:0006468//protein phosphorylation;GO:0007169//transmembrane receptor protein tyrosine kinase signaling pathway;GO:0048010//vascular endothelial growth factor receptor signaling pathway
ENSGALG00000011248	717	812	764.5	756	794	775	904	1033	968.5	1765	1442	1603.5	1894	1411	1652.5	1323	966	1144.5	9.43	9.72	9.89	8.48	9.64	8.84	21.61	19.02	20.47	18.2	19.51	17.59	9.33333	19.4	1.0556	3.34061e-44	1.89223e-42	PLCL2	phospholipase C like 2 [Source:NCBI gene;Acc:420645]	-	-	-	-	-	GO:0004435//phosphatidylinositol phospholipase C activity;GO:0008081//phosphoric diester hydrolase activity;GO:0050811//GABA receptor binding;GO:0070679//inositol 1,4,5 trisphosphate binding	GO:0002322//B cell proliferation involved in immune response;GO:0002337//B-1a B cell differentiation;GO:0006629//lipid metabolic process;GO:0007165//signal transduction;GO:0007214//gamma-aminobutyric acid signaling pathway;GO:0032228//regulation of synaptic transmission, GABAergic;GO:0033135//regulation of peptidyl-serine phosphorylation;GO:0035556//intracellular signal transduction;GO:0050859//n…
ENSGALG00000007651	1124	1242	1183	1172	1376	1274	1484	1947	1715.5	3131	2559	2845	4872	2938	3905	3290	2028	2659	14.99	15.06	15.4	14.93	16.05	16.99	38.76	33.95	52.99	38.22	48.49	36.97	15.57	41.5633	1.4165	3.53027e-44	1.99008e-42	STAT1	signal transducer and activator of transcription 1 [Source:NCBI gene;Acc:424044]	Human Diseases;Human Diseases;Human Diseases;Human Diseases;Human Diseases;Human Diseases;Human Diseases;Organismal Systems;Human Diseases;Human Diseases;Organismal Systems;Human Diseases;Environmental Information Processing;Cellular Processes;Human Diseases;Human Diseases;Organismal Systems;Organismal Systems;Organismal Systems;Human Diseases;Human Diseases;Organismal Systems;Human Diseases;Orga…	Cancer: overview;Infectious disease: viral;Infectious disease: viral;Infectious disease: viral;Infectious disease: bacterial;Infectious disease: viral;Infectious disease: viral;Immune system;Infectious disease: viral;Infectious disease: viral;Immune system;Infectious disease: parasitic;Signal transduction;Cell growth and death;Infectious disease: viral;Infectious disease: viral;Endocrine system;E…	ko05200//Pathways in cancer;ko05165//Human papillomavirus infection;ko05169//Epstein-Barr virus infection;ko05171//Coronavirus disease - COVID-19;ko05152//Tuberculosis;ko05168//Herpes simplex virus 1 infection;ko05167//Kaposi sarcoma-associated herpesvirus infection;ko04062//Chemokine signaling pathway;ko05164//Influenza A;ko05161//Hepatitis B;ko04621//NOD-like receptor signaling pathway;ko05140/…	K11220;K11220;K11220;K11220;K11220;K11220;K11220;K11220;K11220;K11220;K11220;K11220;K11220;K11220;K11220;K11220;K11220;K11220;K11220;K11220;K11220;K11220;K11220;K11220;K11220;K11220;K11220;K11220;K11220	GO:0000785//chromatin;GO:0005634//nucleus;GO:0005654//nucleoplasm;GO:0005730//nucleolus;GO:0005737//cytoplasm;GO:0005829//cytosol;GO:0032991//macromolecular complex;GO:0048471//perinuclear region of cytoplasm;GO:0070721//ISGF3 complex;GO:0090575//RNA polymerase II transcription factor complex	GO:0000977//RNA polymerase II regulatory region sequence-specific DNA binding;GO:0000978//RNA polymerase II core promoter proximal region sequence-specific DNA binding;GO:0000979//RNA polymerase II core promoter sequence-specific DNA binding;GO:0000981//RNA polymerase II transcription factor activity, sequence-specific DNA binding;GO:0001222//transcription corepressor binding;GO:0001223//transcri…	GO:0001937//negative regulation of endothelial cell proliferation;GO:0002230//positive regulation of defense response to virus by host;GO:0006355//regulation of transcription, DNA-templated;GO:0006357//regulation of transcription from RNA polymerase II promoter;GO:0006952//defense response;GO:0007165//signal transduction;GO:0007259//JAK-STAT cascade;GO:0010742//macrophage derived foam cell differ…
ENSGALG00000005698	3072	3491	3281.5	3453	4937	4195	4565	5766	5165.5	1600	1611	1605.5	1640	1474	1557	1592	1192	1392	45.93	47.45	50.87	60.06	55.35	56.41	22.21	23.96	20	21.5	26.31	24.36	52.6783	23.0567	-1.192	3.78287e-44	2.12737e-42	HIF1AN	hypoxia inducible factor 1 alpha subunit inhibitor [Source:NCBI gene;Acc:428952]	-	-	-	-	GO:0005634//nucleus;GO:0005654//nucleoplasm;GO:0005737//cytoplasm;GO:0005829//cytosol;GO:0048471//perinuclear region of cytoplasm	GO:0005112//Notch binding;GO:0008198//ferrous iron binding;GO:0008270//zinc ion binding;GO:0031406//carboxylic acid binding;GO:0036139//peptidyl-histidine dioxygenase activity;GO:0036140//peptidyl-asparagine 3-dioxygenase activity;GO:0042803//protein homodimerization activity;GO:0051059//NF-kappaB binding;GO:0071532//ankyrin repeat binding	GO:0036138//peptidyl-histidine hydroxylation;GO:0042264//peptidyl-aspartic acid hydroxylation;GO:0042265//peptidyl-asparagine hydroxylation;GO:0045663//positive regulation of myoblast differentiation;GO:0045746//negative regulation of Notch signaling pathway;GO:0061428//negative regulation of transcription from RNA polymerase II promoter in response to hypoxia
ENSGALG00000028821	462	711	586.5	570	566	568	770	644	707	1769	1513	1641	2112	1646	1879	1378	1029	1203.5	9.94	13.92	12.06	9.89	13.43	9.1	35.38	32.46	37.11	34.59	32.76	30.28	11.39	33.7633	1.5677	4.36939e-44	2.44551e-42	GLIPR2	GLI pathogenesis related 2 [Source:NCBI gene;Acc:420999]	-	-	-	-	GO:0000139//Golgi membrane;GO:0005576//extracellular region	GO:0042803//protein homodimerization activity	GO:0010634//positive regulation of epithelial cell migration;GO:0010718//positive regulation of epithelial to mesenchymal transition;GO:0070374//positive regulation of ERK1 and ERK2 cascade
ENSGALG00000045581	56	36	46	34	37	35.5	40	52	46	183	157	170	194	197	195.5	182	101	141.5	1.84	1.06	1.09	0.98	1.04	1.1	5.52	5.09	5.15	6.26	6.55	4.51	1.185	5.51333	2.218	4.51484e-44	2.52091e-42	Gimap8	GTPase IMAP family member 8-like [Source:NCBI gene;Acc:420368]	-	-	-	-	-	GO:0005525//GTP binding	-
ENSGALG00000008734	173	205	189	132	83	107.5	137	163	150	748	797	772.5	1077	722	899.5	831	473	652	4.01	4.49	3.19	1.64	2.56	2.44	16.29	19.16	21.28	16.91	22.06	15.19	3.055	18.4817	2.5969	4.68085e-44	2.60741e-42	PCSK2	proprotein convertase subtilisin/kexin type 2 [Source:NCBI gene;Acc:395136]	-	-	-	-	GO:0005615//extracellular space;GO:0005654//nucleoplasm;GO:0016020//membrane;GO:0043231//intracellular membrane-bounded organelle	GO:0004252//serine-type endopeptidase activity;GO:0008236//serine-type peptidase activity	GO:0006508//proteolysis;GO:0016486//peptide hormone processing;GO:0030070//insulin processing
ENSGALG00000047320	194	217	205.5	216	177	196.5	191	165	178	622	645	633.5	903	623	763	524	488	506	3.37	3.43	3.7	2.5	2.69	1.88	10.04	11.16	12.81	10.57	10.07	11.6	2.92833	11.0417	1.9148	5.40147e-44	2.98758e-42	MFAP5	microfibrillar associated protein 5 [Source:NCBI gene;Acc:418256]	-	-	-	-	GO:0001527//microfibril;GO:0005576//extracellular region;GO:0031012//extracellular matrix	-	GO:0048048//embryonic eye morphogenesis;GO:0060216//definitive hemopoiesis;GO:0097435//fibril organization
ENSGALG00000003663	336	375	355.5	333	358	345.5	408	527	467.5	810	627	718.5	832	639	735.5	586	493	539.5	3.35	3.48	3.23	2.9	3.4	3.47	7.63	6.47	6.77	6.24	6.55	6.56	3.305	6.70333	1.0202	7.01858e-44	3.87291e-42	RBL2	RB transcriptional corepressor like 2 [Source:NCBI gene;Acc:425111]	Environmental Information Processing;Human Diseases;Human Diseases;Cellular Processes;Environmental Information Processing;Cellular Processes	Signal transduction;Infectious disease: viral;Cancer: overview;Cell growth and death;Signal transduction;Cell growth and death	ko04151//PI3K-Akt signaling pathway;ko05165//Human papillomavirus infection;ko05203//Viral carcinogenesis;ko04218//Cellular senescence;ko04068//FoxO signaling pathway;ko04110//Cell cycle	K16332;K16332;K16332;K16332;K16332;K16332	GO:0005634//nucleus;GO:0005654//nucleoplasm;GO:0005667//transcription factor complex;GO:0005694//chromosome;GO:0005730//nucleolus;GO:0005829//cytosol	GO:1990841//promoter-specific chromatin binding	GO:0006357//regulation of transcription from RNA polymerase II promoter;GO:0010629//negative regulation of gene expression;GO:0043550//regulation of lipid kinase activity;GO:0051302//regulation of cell division;GO:0051726//regulation of cell cycle
ENSGALG00000014907	758	859	808.5	700	671	685.5	817	765	791	2619	2001	2310	3031	2072	2551.5	1861	1362	1611.5	16.37	16.87	14.9	11.79	14.31	10.81	52.52	43	53.4	43.66	44.43	40.22	14.175	46.205	1.7047	7.16199e-44	3.94278e-42	DCBLD1	discoidin, CUB and LCCL domain containing 1 [Source:NCBI gene;Acc:421734]	-	-	-	-	-	-	-
ENSGALG00000016293	253	301	277	241	265	253	294	314	304	712	549	630.5	689	592	640.5	474	427	450.5	3.69	3.99	3.46	3.14	3.48	3	9.64	7.96	8.19	8.42	7.64	8.51	3.46	8.39333	1.2785	7.70783e-44	4.2235e-42	BMP5	bone morphogenetic protein 5 [Source:NCBI gene;Acc:396053]	Environmental Information Processing;Environmental Information Processing;Environmental Information Processing	Signaling molecules and interaction;Signal transduction;Signal transduction	ko04060//Cytokine-cytokine receptor interaction;ko04390//Hippo signaling pathway;ko04350//TGF-beta signaling pathway	K04663;K04663;K04663	GO:0005576//extracellular region;GO:0005615//extracellular space	GO:0005125//cytokine activity;GO:0008083//growth factor activity;GO:0070700//BMP receptor binding	GO:0001501//skeletal system development;GO:0003272//endocardial cushion formation;GO:0003323//type B pancreatic cell development;GO:0003344//pericardium morphogenesis;GO:0007389//pattern specification process;GO:0008284//positive regulation of cell proliferation;GO:0008285//negative regulation of cell proliferation;GO:0010862//positive regulation of pathway-restricted SMAD protein phosphorylation…
ENSGALG00000033378	1659	1717	1688	1811	2124	1967.5	1995	3080	2537.5	630	771	700.5	722	665	693.5	762	580	671	45.41	42.82	48.82	48.59	45.15	55.23	16.07	21.08	16.25	17.79	23.5	22.48	47.67	19.5283	-1.2875	7.83329e-44	4.28226e-42	AKTIP	AKT interacting protein [Source:NCBI gene;Acc:415720]	-	-	-	-	GO:0005886//plasma membrane;GO:0030897//HOPS complex;GO:0070695//FHF complex	-	GO:0001934//positive regulation of protein phosphorylation;GO:0007032//endosome organization;GO:0007040//lysosome organization;GO:0008333//endosome to lysosome transport;GO:0032092//positive regulation of protein binding;GO:0045022//early endosome to late endosome transport
ENSGALG00000003690	727	746	736.5	666	576	621	630	673	651.5	1650	2102	1876	2248	2090	2169	1600	1329	1464.5	23.21	21.66	20.95	14.95	16.31	14.05	48.88	66.72	58.52	65.08	56.44	57.96	18.5217	58.9333	1.6699	9.85342e-44	5.33697e-42	KRT14	keratin 14 [Source:NCBI gene;Acc:408039]	Human Diseases;Organismal Systems	Infectious disease: bacterial;Endocrine system	ko05150//Staphylococcus aureus infection;ko04915//Estrogen signaling pathway	K07604;K07604	-	GO:0005198//structural molecule activity	-
ENSGALG00000011019	245	274	259.5	253	258	255.5	318	375	346.5	461	433	447	605	503	554	492	392	442	3.12	3.17	3.17	2.67	3.28	3.12	5.44	5.48	6.28	6.24	6.92	6.81	3.08833	6.195	1.0043	1.01882e-43	5.50559e-42	ROR1	receptor tyrosine kinase like orphan receptor 1 [Source:NCBI gene;Acc:395179]	Environmental Information Processing	Signal transduction	ko04310//Wnt signaling pathway	K05122	GO:0005886//plasma membrane;GO:0043235//receptor complex;GO:0043679//axon terminus	GO:0004672//protein kinase activity;GO:0005515//protein binding;GO:0005524//ATP binding;GO:0017147//Wnt-protein binding;GO:0042813//Wnt-activated receptor activity	GO:0006468//protein phosphorylation;GO:0007169//transmembrane receptor protein tyrosine kinase signaling pathway;GO:0007605//sensory perception of sound;GO:0043123//positive regulation of I-kappaB kinase/NF-kappaB signaling;GO:0048839//inner ear development;GO:0051092//positive regulation of NF-kappaB transcription factor activity
ENSGALG00000003135	2781	2836	2808.5	2985	4025	3505	3928	5654	4791	1064	1196	1130	1174	1032	1103	1102	1046	1074	19.25	17.79	20.57	23.05	22.17	26.15	6.39	8.59	6.55	6.98	8.56	10.04	21.4967	7.85167	-1.453	1.08554e-43	5.85269e-42	ANK3	ankyrin 3 [Source:NCBI gene;Acc:396309]	Human Diseases;Organismal Systems	Cancer: overview;Immune system	ko05205//Proteoglycans in cancer;ko04624//Toll and Imd signaling pathway	K10380;K10380	GO:0005886//plasma membrane;GO:0005923//bicellular tight junction;GO:0009925//basal plasma membrane;GO:0016323//basolateral plasma membrane;GO:0016328//lateral plasma membrane;GO:0042383//sarcolemma;GO:0043194//axon initial segment	GO:0005200//structural constituent of cytoskeleton;GO:0005515//protein binding	GO:0000281//mitotic cytokinesis;GO:0007009//plasma membrane organization;GO:0007165//signal transduction;GO:0043001//Golgi to plasma membrane protein transport;GO:0045184//establishment of protein localization;GO:0071709//membrane assembly;GO:0072659//protein localization to plasma membrane;GO:0072660//maintenance of protein location in plasma membrane
ENSGALG00000035584	51130	59775	55452.5	47037	39803	43420	52323	64246	58284.5	135716	104849	120282	160712	140983	150848	111611	100178	105894	470.18	499.65	426.1	297.81	390.22	386.55	1158.61	959.24	1205.2	1264.6	1134.33	1259.21	411.752	1163.53	1.4987	1.22078e-43	6.56681e-42	COL3A1	collagen type III alpha 1 chain [Source:NCBI gene;Acc:396340]	Human Diseases;Human Diseases;Organismal Systems;Organismal Systems;Human Diseases;Organismal Systems	Cardiovascular disease;Infectious disease: parasitic;Immune system;Endocrine system;Endocrine and metabolic disease;Digestive system	ko05415//Diabetic cardiomyopathy;ko05146//Amoebiasis;ko04611//Platelet activation;ko04926//Relaxin signaling pathway;ko04933//AGE-RAGE signaling pathway in diabetic complications;ko04974//Protein digestion and absorption	K19720;K19720;K19720;K19720;K19720;K19720	-	GO:0005201//extracellular matrix structural constituent;GO:0005515//protein binding	-
ENSGALG00000030055	658	627	642.5	618	532	575	690	747	718.5	1330	1175	1252.5	1595	1403	1499	1174	1052	1113	9.22	8	8.44	6.01	7.85	6.82	17.34	16.3	18.24	19.12	17.94	20.09	7.72333	18.1717	1.2344	1.33746e-43	7.17798e-42	RIPOR1	family with sequence similarity 65 member A [Source:NCBI gene;Acc:415665]	-	-	-	-	GO:0005737//cytoplasm;GO:0005794//Golgi apparatus;GO:0016020//membrane	GO:0071889//14-3-3 protein binding	GO:0007266//Rho protein signal transduction;GO:0009267//cellular response to starvation;GO:0009611//response to wounding;GO:0030335//positive regulation of cell migration;GO:0034067//protein localization to Golgi apparatus;GO:0051683//establishment of Golgi localization;GO:0090316//positive regulation of intracellular protein transport
ENSGALG00000029528	2094	2204	2149	1748	1584	1666	1887	2186	2036.5	5320	4290	4805	6719	4970	5844.5	4595	3594	4094.5	21	20.09	17.27	12.93	15.35	14.34	49.53	42.8	54.96	48.62	50.93	49.27	16.83	49.3517	1.5521	1.34752e-43	7.21552e-42	KIRREL1	kin of IRRE like (Drosophila) [Source:NCBI gene;Acc:425302]	-	-	-	-	GO:0005886//plasma membrane;GO:0005911//cell-cell junction;GO:0048471//perinuclear region of cytoplasm	GO:0017022//myosin binding	GO:0003094//glomerular filtration;GO:0045217//cell-cell junction maintenance
ENSGALG00000005846	10559	11996	11277.5	11571	15407	13489	15800	18202	17001	3964	5462	4713	5400	4840	5120	4526	4291	4408.5	81.61	84.35	88.22	96.9	99.13	92.19	28.44	42.04	34.08	36.48	38.75	45.39	90.4	37.53	-1.2683	1.5516e-43	8.2519e-42	MPDZ	multiple PDZ domain protein [Source:NCBI gene;Acc:427360]	Cellular Processes;Environmental Information Processing	Cellular community - eukaryotes;Signal transduction	ko04530//Tight junction;ko04391//Hippo signaling pathway - fly	K06095;K06095	GO:0005737//cytoplasm;GO:0016327//apicolateral plasma membrane	GO:0005515//protein binding;GO:0008022//protein C-terminus binding	-
ENSGALG00000041604	55	46	50.5	39	33	36	53	41	47	193	153	173	257	214	235.5	162	147	154.5	1.96	1.49	1.37	0.96	1.53	0.95	6.38	5.42	7.46	7.43	6.37	7.15	1.37667	6.70167	2.2833	1.86508e-43	9.85222e-42	NPTXR	neuronal pentraxin receptor [Source:NCBI gene;Acc:427902]	-	-	-	-	-	-	-
ENSGALG00000031112	6356	6684	6520	5512	5186	5349	6218	7294	6756	18587	12436	15511.5	19738	14849	17293.5	12786	11387	12086.5	59.8	57.17	51.09	39.7	47.44	44.9	162.39	116.4	151.46	136.33	132.96	146.44	50.0167	140.997	1.4952	2.11902e-43	1.11686e-41	COL5A2	collagen type V alpha 2 chain [Source:NCBI gene;Acc:423986]	Organismal Systems	Digestive system	ko04974//Protein digestion and absorption	K19721	GO:0005581//collagen trimer;GO:0005588//collagen type V trimer	GO:0005201//extracellular matrix structural constituent;GO:0005515//protein binding;GO:0046332//SMAD binding	GO:0001501//skeletal system development;GO:0030199//collagen fibril organization;GO:0043588//skin development;GO:0048592//eye morphogenesis;GO:0071230//cellular response to amino acid stimulus;GO:1903225//negative regulation of endodermal cell differentiation
ENSGALG00000046715	5021	5241	5131	4592	4719	4655.5	5261	4956	5108.5	11750	9572	10661	13476	10975	12225.5	10763	7791	9277	122	115.77	109.92	93.29	103.67	78.8	265.05	231.38	267.05	260.14	289.03	258.76	103.908	261.902	1.3337	2.70963e-43	1.42495e-41	gag-pol	AGL81188.1 gag and reverse transcriptase polyprotein precursor [Gallus gallus]	-	-	-	-	-	GO:0003676//nucleic acid binding;GO:0003677//DNA binding;GO:0003964//RNA-directed DNA polymerase activity;GO:0004518//nuclease activity;GO:0004519//endonuclease activity;GO:0004523//RNA-DNA hybrid ribonuclease activity;GO:0008270//zinc ion binding;GO:0016740//transferase activity;GO:0016779//nucleotidyltransferase activity;GO:0016787//hydrolase activity;GO:0035613//RNA stem-loop binding;GO:004687…	GO:0006278//RNA-dependent DNA replication;GO:0015074//DNA integration;GO:0044260//cellular macromolecule metabolic process;GO:0090305//nucleic acid phosphodiester bond hydrolysis;GO:0090502//RNA phosphodiester bond hydrolysis, endonucleolytic
ENSGALG00000043775	2112	2341	2226.5	1924	2163	2043.5	2362	2404	2383	3847	3614	3730.5	4757	3944	4350.5	3805	2805	3305	34.2	34.46	30.69	28.5	31.01	25.47	57.83	58.21	62.81	62.29	68.09	62.08	30.7217	61.885	1.0103	2.71623e-43	1.42523e-41	RAPGEF3	Rap guanine nucleotide exchange factor 3 [Source:NCBI gene;Acc:426888]	Environmental Information Processing;Environmental Information Processing;Environmental Information Processing;Organismal Systems;Organismal Systems;Organismal Systems;Organismal Systems	Signal transduction;Signal transduction;Signal transduction;Circulatory system;Immune system;Nervous system;Nervous system	ko04072//Phospholipase D signaling pathway;ko04024//cAMP signaling pathway;ko04015//Rap1 signaling pathway;ko04261//Adrenergic signaling in cardiomyocytes;ko04670//Leukocyte transendothelial migration;ko04726//Serotonergic synapse;ko04720//Long-term potentiation	K08014;K08014;K08014;K08014;K08014;K08014;K08014	GO:0005886//plasma membrane;GO:0005902//microvillus;GO:0030027//lamellipodium;GO:0030175//filopodium;GO:0030864//cortical actin cytoskeleton	GO:0005085//guanyl-nucleotide exchange factor activity;GO:0019904//protein domain specific binding	GO:0007264//small GTPase mediated signal transduction;GO:0008306//associative learning;GO:0032486//Rap protein signal transduction;GO:0033138//positive regulation of peptidyl-serine phosphorylation;GO:0034242//negative regulation of syncytium formation by plasma membrane fusion;GO:0035556//intracellular signal transduction;GO:0043547//positive regulation of GTPase activity;GO:0045766//positive re…
MSTRG.7318	287	297	292	270	267	268.5	319	339	329	688	560	624	1012	775	893.5	706	497	601.5	1.5	1.41	1.39	1.14	1.35	1.16	3.34	2.92	4.32	3.96	4.08	3.55	1.325	3.695	1.4796	4.50781e-43	2.34436e-41	Tnn	XP_015148859.3 LOW QUALITY PROTEIN: collagen alpha-1(VII) chain isoform X1 [Gallus gallus]	-	-	-	-	-	-	-
ENSGALG00000033002	383	450	416.5	366	393	379.5	453	448	450.5	797	781	789	919	843	881	663	557	610	6.27	6.5	6.09	4.96	5.8	4.52	11.95	12.81	12.11	13.36	11.49	12.3	5.69	12.3367	1.1165	4.84781e-43	2.51562e-41	SLC7A3	solute carrier family 7 member 3 [Source:NCBI gene;Acc:422213]	-	-	-	-	GO:0005886//plasma membrane;GO:0016020//membrane;GO:0016021//integral component of membrane	GO:0000064//L-ornithine transmembrane transporter activity;GO:0015174//basic amino acid transmembrane transporter activity;GO:0015189//L-lysine transmembrane transporter activity;GO:0022857//transmembrane transporter activity;GO:0061459//L-arginine transmembrane transporter activity	GO:0006865//amino acid transport;GO:0055085//transmembrane transport;GO:0097638//L-arginine import across plasma membrane;GO:0097639//L-lysine import across plasma membrane;GO:0097640//L-ornithine import across plasma membrane;GO:1902475//L-alpha-amino acid transmembrane transport;GO:1903826//arginine transmembrane transport
ENSGALG00000034436	34	53	43.5	24	36	30	58	36	47	322	208	265	310	218	264	199	136	167.5	0.98	1.39	0.68	0.85	1.36	0.68	8.63	5.97	7.3	6.14	6.35	5.37	0.99	6.62667	2.7428	5.08227e-43	2.63147e-41	CEL	carboxyl ester lipase [Source:NCBI gene;Acc:417165]	Metabolism;Organismal Systems;Metabolism;Organismal Systems;Metabolism	Global and overview maps;Digestive system;Lipid metabolism;Digestive system;Lipid metabolism	ko01100//Metabolic pathways;ko04972//Pancreatic secretion;ko00561//Glycerolipid metabolism;ko04975//Fat digestion and absorption;ko00100//Steroid biosynthesis	K12298;K12298;K12298;K12298;K12298	-	GO:0016788//hydrolase activity, acting on ester bonds	GO:0006629//lipid metabolic process;GO:0006707//cholesterol catabolic process;GO:0030157//pancreatic juice secretion;GO:0046514//ceramide catabolic process
ENSGALG00000012480	6372	7074	6723	7127	9776	8451.5	9731	11450	10590.5	2930	3703	3316.5	3820	3365	3592.5	3112	2605	2858.5	142.26	143.56	156.96	177.57	176.02	167.27	60.73	82.21	69.53	73.34	76.68	79.46	160.607	73.6583	-1.1246	5.72765e-43	2.95912e-41	NMI	N-myc and STAT interactor [Source:NCBI gene;Acc:424314]	-	-	-	-	GO:0005615//extracellular space;GO:0005634//nucleus;GO:0005654//nucleoplasm;GO:0005737//cytoplasm;GO:0005829//cytosol;GO:0016020//membrane	GO:0003712//transcription cofactor activity;GO:0042802//identical protein binding	GO:0002281//macrophage activation involved in immune response;GO:0006355//regulation of transcription, DNA-templated;GO:0006366//transcription from RNA polymerase II promoter;GO:0008285//negative regulation of cell proliferation;GO:0009615//response to virus;GO:0032480//negative regulation of type I interferon production;GO:0032687//negative regulation of interferon-alpha production;GO:0032688//n…
ENSGALG00000033157	345	335	340	282	290	286	319	392	355.5	655	590	622.5	759	661	710	661	474	567.5	4.91	4.33	3.95	3.36	3.68	3.65	8.65	8.35	8.8	9.17	10.39	9.22	3.98	9.09667	1.1926	5.81533e-43	2.99783e-41	ADAMTS10	ADAM metallopeptidase with thrombospondin type 1 motif 10 [Source:HGNC Symbol;Acc:HGNC:13201]	-	-	-	-	GO:0005576//extracellular region;GO:0031012//extracellular matrix	GO:0004222//metalloendopeptidase activity;GO:0008233//peptidase activity;GO:0008237//metallopeptidase activity;GO:0016787//hydrolase activity;GO:0046872//metal ion binding	GO:0006508//proteolysis;GO:0030198//extracellular matrix organization
ENSGALG00000028174	705	757	731	675	659	667	815	871	843	1561	1319	1440	2094	1962	2028	1675	1178	1426.5	30.38	29.65	28.66	23.11	28.48	24.56	62.45	56.55	73.59	82.48	79.78	69.39	27.4733	70.7067	1.3638	5.89233e-43	3.03087e-41	CAVIN2	protein kinase C delta binding protein [Source:NCBI gene;Acc:424047]	-	-	-	-	GO:0005654//nucleoplasm;GO:0005737//cytoplasm;GO:0005829//cytosol;GO:0005886//plasma membrane;GO:0005901//caveola;GO:0045121//membrane raft	GO:0001786//phosphatidylserine binding	GO:0097320//membrane tubulation
ENSGALG00000054102	578	499	538.5	576	556	566	596	659	627.5	1308	1062	1185	1396	1115	1255.5	1005	784	894.5	14.35	11.28	14.09	11.23	12.01	10.71	30.16	26.23	28.28	27.02	27.59	26.61	12.2783	27.6483	1.1711	6.49286e-43	3.32522e-41	gag-pol	XP_014810274.1 PREDICTED: uncharacterized protein LOC106895380 [Calidris pugnax]	-	-	-	-	-	GO:0003676//nucleic acid binding;GO:0004523//RNA-DNA hybrid ribonuclease activity	GO:0015074//DNA integration;GO:0044260//cellular macromolecule metabolic process;GO:0090502//RNA phosphodiester bond hydrolysis, endonucleolytic
MSTRG.30186	16700	18230	17465	18249	19164	18706.5	22208	17878	20043	50334	36644	43489	58609	49962	54285.5	47565	31705	39635	285.88	283.68	307.76	266.92	308.3	200.25	799.92	624.05	818.23	834.32	899.91	741.87	275.465	786.383	1.5134	6.50834e-43	3.3259e-41	pol	AGL81188.1 gag and reverse transcriptase polyprotein precursor [Gallus gallus]	-	-	-	-	-	-	-
ENSGALG00000001848	3233	3545	3389	3723	4822	4272.5	4587	6032	5309.5	1650	1950	1800	2083	1646	1864.5	1713	1405	1559	93.15	94.84	106.61	114.79	108.64	113.41	45.01	56.98	49.49	46.59	52.66	57.55	105.24	51.38	-1.0344	6.6087e-43	3.36986e-41	UBE2J2	ubiquitin conjugating enzyme E2 J2 [Source:NCBI gene;Acc:419421]	Human Diseases;Human Diseases;Genetic Information Processing;Genetic Information Processing	Neurodegenerative disease;Neurodegenerative disease;Folding, sorting and degradation;Folding, sorting and degradation	ko05022//Pathways of neurodegeneration - multiple diseases;ko05012//Parkinson disease;ko04141//Protein processing in endoplasmic reticulum;ko04120//Ubiquitin mediated proteolysis	K04554;K04554;K04554;K04554	GO:0000151//ubiquitin ligase complex;GO:0005634//nucleus;GO:0005783//endoplasmic reticulum;GO:0016020//membrane;GO:0016021//integral component of membrane	GO:0031625//ubiquitin protein ligase binding;GO:0061631//ubiquitin conjugating enzyme activity	GO:0000209//protein polyubiquitination;GO:0030433//ER-associated ubiquitin-dependent protein catabolic process
ENSGALG00000012659	1854	2283	2068.5	1841	1865	1853	2393	2366	2379.5	5184	4478	4831	6072	4161	5116.5	3673	3021	3347	55.57	62.21	54.37	45.49	58.17	46.4	144.26	133.54	148.44	121.67	121.68	123.78	53.7017	132.228	1.3	6.75905e-43	3.43907e-41	CKAP4	cytoskeleton associated protein 4 [Source:NCBI gene;Acc:418073]	Genetic Information Processing	Folding, sorting and degradation	ko04141//Protein processing in endoplasmic reticulum	K13999	GO:0005783//endoplasmic reticulum;GO:0005791//rough endoplasmic reticulum;GO:0005811//lipid particle	-	-
MSTRG.9974	318	334	326	280	311	295.5	433	478	455.5	670	634	652	858	843	850.5	688	512	600	4.89	4.65	4.25	3.95	5.4	4.88	9.53	9.77	10.74	12.62	11.68	10.71	4.67	10.8417	1.2151	7.47649e-43	3.77957e-41	--	XP_046785301.1 T-cell antigen CD7 isoform X3 [Gallus gallus]	-	-	-	-	-	-	-
ENSGALG00000030904	3715	4928	4321.5	3934	3558	3746	4492	5337	4914.5	12534	8054	10294	15915	10834	13374.5	9994	9251	9622.5	13.01	15.66	13.58	10.13	12.75	12.23	40.74	28.05	45.43	37	38.63	44.18	12.8933	39.005	1.597	1.01958e-42	5.1322e-41	LRP1	LDL receptor related protein 1 [Source:NCBI gene;Acc:396170]	Human Diseases;Human Diseases;Organismal Systems	Neurodegenerative disease;Infectious disease: parasitic;Digestive system	ko05010//Alzheimer disease;ko05144//Malaria;ko04979//Cholesterol metabolism	K04550;K04550;K04550	GO:0005769//early endosome;GO:0016323//basolateral plasma membrane;GO:0043235//receptor complex	GO:0005509//calcium ion binding;GO:0005515//protein binding;GO:0016964//alpha-2 macroglobulin receptor activity;GO:0032050//clathrin heavy chain binding;GO:0034185//apolipoprotein binding;GO:0038024//cargo receptor activity;GO:0044877//macromolecular complex binding	GO:0006898//receptor-mediated endocytosis;GO:0006909//phagocytosis;GO:0010942//positive regulation of cell death;GO:0032092//positive regulation of protein binding;GO:0045807//positive regulation of endocytosis;GO:1903078//positive regulation of protein localization to plasma membrane
ENSGALG00000006796	141	160	150.5	110	93	101.5	87	114	100.5	523	505	514	637	494	565.5	497	331	414	5.15	5.31	3.96	2.76	2.58	2.72	17.72	18.34	18.95	17.59	20.05	16.51	3.74667	18.1933	2.2797	1.03584e-42	5.19181e-41	SRPX2	sushi repeat containing protein, X-linked 2 [Source:NCBI gene;Acc:422261]	-	-	-	-	GO:0005615//extracellular space;GO:0005737//cytoplasm	GO:0005102//receptor binding;GO:0036458//hepatocyte growth factor binding;GO:0042802//identical protein binding	GO:0042325//regulation of phosphorylation;GO:0048870//cell motility;GO:0051965//positive regulation of synapse assembly;GO:0071625//vocalization behavior;GO:0090050//positive regulation of cell migration involved in sprouting angiogenesis;GO:0098609//cell-cell adhesion
ENSGALG00000015030	44576	49068	46822	47687	62725	55206	61588	79825	70706.5	16725	23860	20292.5	23485	19925	21705	20339	17494	18916.5	586.6	586.96	618.23	671.59	657.24	687.31	204.32	312.36	252.04	255.77	295.81	314.66	634.655	272.493	-1.2198	1.06291e-42	5.30484e-41	NPC1	NPC intracellular cholesterol transporter 1 [Source:NCBI gene;Acc:421076]	Cellular Processes;Organismal Systems	Transport and catabolism;Digestive system	ko04142//Lysosome;ko04979//Cholesterol metabolism	K12385;K12385	GO:0005576//extracellular region;GO:0005635//nuclear envelope;GO:0005764//lysosome;GO:0005768//endosome;GO:0005783//endoplasmic reticulum;GO:0005794//Golgi apparatus;GO:0005886//plasma membrane;GO:0005887//integral component of plasma membrane;GO:0016020//membrane;GO:0016021//integral component of membrane;GO:0031982//vesicle;GO:0045121//membrane raft;GO:0048471//perinuclear region of cytoplasm	GO:0005319//lipid transporter activity;GO:0015485//cholesterol binding	GO:0006486//protein glycosylation;GO:0006897//endocytosis;GO:0006914//autophagy;GO:0007628//adult walking behavior;GO:0009410//response to xenobiotic stimulus;GO:0010467//gene expression;GO:0016242//negative regulation of macroautophagy;GO:0030301//cholesterol transport;GO:0031579//membrane raft organization;GO:0032367//intracellular cholesterol transport;GO:0033344//cholesterol efflux;GO:0042632…
MSTRG.23135	5	5	5	14	3	8.5	7	13	10	101	83	92	90	99	94.5	84	52	68	0.08	0.07	0.21	0.04	0.09	0.13	1.44	1.27	1.13	1.48	1.43	1.09	0.103333	1.30667	3.6605	1.09886e-42	5.4611e-41	--	-	-	-	-	-	-	-	-
ENSGALG00000039216	11950	13132	12541	10576	10365	10470.5	12748	14680	13714	33127	22808	27967.5	35783	27549	31666	22653	20233	21443	144.8	144.33	126.18	102.51	125.36	116.56	373.05	275.12	354.81	325.74	303.71	335.37	126.623	327.967	1.373	1.10893e-42	5.49952e-41	COL6A2	collagen type VI alpha 2 chain [Source:NCBI gene;Acc:396292]	Environmental Information Processing;Human Diseases;Cellular Processes;Environmental Information Processing;Organismal Systems	Signal transduction;Infectious disease: viral;Cellular community - eukaryotes;Signaling molecules and interaction;Digestive system	ko04151//PI3K-Akt signaling pathway;ko05165//Human papillomavirus infection;ko04510//Focal adhesion;ko04512//ECM-receptor interaction;ko04974//Protein digestion and absorption	K06238;K06238;K06238;K06238;K06238	GO:0005576//extracellular region;GO:0005581//collagen trimer;GO:0005615//extracellular space;GO:0031012//extracellular matrix;GO:0032991//macromolecular complex;GO:0042383//sarcolemma	GO:0005518//collagen binding	GO:0007155//cell adhesion
ENSGALG00000000618	1452	1514	1483	1414	1820	1617	1710	2423	2066.5	642	804	723	747	668	707.5	722	540	631	45.37	43	43.52	46.26	43.31	49.52	18.62	24.97	19.03	20.34	24.93	23.05	45.1633	21.8233	-1.0493	1.2897e-42	6.38253e-41	ZCCHC17	zinc finger CCHC-type containing 17 [Source:NCBI gene;Acc:404295]	-	-	-	-	GO:0005730//nucleolus;GO:0022625//cytosolic large ribosomal subunit	GO:0003676//nucleic acid binding;GO:0008270//zinc ion binding;GO:0042802//identical protein binding	-
ENSGALG00000042199	159	196	177.5	154	119	136.5	156	171	163.5	531	426	478.5	760	489	624.5	558	480	519	1.92	2.11	1.76	1.11	1.62	1.32	6.03	4.93	7.19	5.5	7.34	7.84	1.64	6.47167	1.9804	1.31339e-42	6.48612e-41	SLC12A5	solute carrier family 12 (potassium/chloride transporter), member 5 [Source:NCBI gene;Acc:777252]	Organismal Systems	Nervous system	ko04727//GABAergic synapse	K23967	GO:0005886//plasma membrane;GO:0005887//integral component of plasma membrane;GO:0016020//membrane;GO:0016021//integral component of membrane;GO:0043005//neuron projection;GO:0043025//neuronal cell body;GO:0071944//cell periphery	GO:0015108//chloride transmembrane transporter activity;GO:0015377//cation:chloride symporter activity;GO:0015379//potassium:chloride symporter activity;GO:0022857//transmembrane transporter activity	GO:0006811//ion transport;GO:0006821//chloride transport;GO:0006873//cellular ion homeostasis;GO:0006971//hypotonic response;GO:0007268//synaptic transmission;GO:0007612//learning;GO:0009410//response to xenobiotic stimulus;GO:0030644//cellular chloride ion homeostasis;GO:0035264//multicellular organism growth;GO:0040040//thermosensory behavior;GO:0055085//transmembrane transport;GO:0060996//dend…
ENSGALG00000016262	182	194	188	219	314	266.5	257	387	322	36	41	38.5	42	40	41	47	48	47.5	4.45	4.31	5.27	6.24	5.09	6.19	0.82	1	0.84	0.95	1.27	1.6	5.25833	1.08	-2.2836	1.40075e-42	6.8886e-41	XK	X-linked Kx blood group [Source:NCBI gene;Acc:427991]	-	-	-	-	GO:0005886//plasma membrane;GO:0016021//integral component of membrane	-	GO:0006874//cellular calcium ion homeostasis;GO:0008361//regulation of cell size;GO:0010961//cellular magnesium ion homeostasis;GO:0031133//regulation of axon diameter;GO:0042552//myelination;GO:0048741//skeletal muscle fiber development
ENSGALG00000014910	1877	2083	1980	1891	1765	1828	2277	2153	2215	6105	4927	5516	6483	4607	5545	3811	3224	3517.5	26.59	26.83	26.4	20.35	26.16	19.96	80.3	69.45	74.91	63.67	59.68	62.44	24.3817	68.4083	1.4884	1.42247e-42	6.97414e-41	COLEC12	collectin subfamily member 12 [Source:NCBI gene;Acc:421061]	Cellular Processes	Transport and catabolism	ko04145//Phagosome	K10062	-	GO:0005044//scavenger receptor activity;GO:0030169//low-density lipoprotein particle binding;GO:0038187//pattern recognition receptor activity	GO:0006910//phagocytosis, recognition;GO:0006955//immune response;GO:0034138//toll-like receptor 3 signaling pathway;GO:0042742//defense response to bacterium;GO:0044857//plasma membrane raft organization;GO:0071360//cellular response to exogenous dsRNA
ENSGALG00000005016	456	511	483.5	482	426	454	541	569	555	1230	973	1101.5	1580	1085	1332.5	890	871	880.5	4.21	4.29	4.39	3.2	4.05	3.44	10.55	8.94	11.9	9.78	9.09	11	3.93	10.21	1.3774	1.42408e-42	6.97414e-41	ZNF608	zinc finger protein 608 [Source:NCBI gene;Acc:426810]	-	-	-	-	GO:0005634//nucleus	-	GO:0000122//negative regulation of transcription from RNA polymerase II promoter;GO:0006357//regulation of transcription from RNA polymerase II promoter
ENSGALG00000000284	155	159	157	132	140	136	156	197	176.5	297	319	308	402	303	352.5	314	210	262	6.43	6	5.4	4.72	5.24	5.33	11.43	13.17	13.63	12.26	14.41	11.92	5.52	12.8033	1.2138	1.6078e-42	7.85749e-41	HOXB4	homeobox B4 [Source:NCBI gene;Acc:396230]	-	-	-	-	GO:0005634//nucleus;GO:0005654//nucleoplasm;GO:0005813//centrosome	GO:0000978//RNA polymerase II core promoter proximal region sequence-specific DNA binding;GO:0000981//RNA polymerase II transcription factor activity, sequence-specific DNA binding;GO:0003677//DNA binding;GO:0003700//transcription factor activity, sequence-specific DNA binding;GO:1990837//sequence-specific double-stranded DNA binding	GO:0000122//negative regulation of transcription from RNA polymerase II promoter;GO:0002011//morphogenesis of an epithelial sheet;GO:0006355//regulation of transcription, DNA-templated;GO:0006357//regulation of transcription from RNA polymerase II promoter;GO:0008283//cell proliferation;GO:0009952//anterior/posterior pattern specification;GO:0030097//hemopoiesis;GO:0045944//positive regulation of…
ENSGALG00000017343	5812	5663	5737.5	5126	6214	5670	5763	7769	6766	2030	2801	2415.5	2710	2369	2539.5	1999	1662	1830.5	215.7	190.71	186.54	186.52	172.4	187.77	69.46	103.33	81.62	85.62	81.59	84.15	189.94	84.295	-1.172	1.67786e-42	8.1829e-41	FOLR1	folate receptor 1 [Source:NCBI gene;Acc:395638]	Cellular Processes;Human Diseases	Transport and catabolism;Drug resistance: antineoplastic	ko04144//Endocytosis;ko01523//Antifolate resistance	K13649;K13649	-	-	-
ENSGALG00000001314	426	441	433.5	364	436	400	480	462	471	1049	860	954.5	1404	993	1198.5	927	635	781	8.19	7.7	6.89	6.82	7.48	5.81	18.71	16.44	22	18.61	19.69	16.68	7.14833	18.6883	1.3865	1.96395e-42	9.55828e-41	PTGS1	prostaglandin-endoperoxide synthase 1 (prostaglandin G/H synthase and cyclooxygenase) [Source:NCBI gene;Acc:427752]	Metabolism;Organismal Systems;Organismal Systems;Organismal Systems;Metabolism	Global and overview maps;Immune system;Nervous system;Endocrine system;Lipid metabolism	ko01100//Metabolic pathways;ko04611//Platelet activation;ko04726//Serotonergic synapse;ko04923//Regulation of lipolysis in adipocytes;ko00590//Arachidonic acid metabolism	K00509;K00509;K00509;K00509;K00509	GO:0001750//photoreceptor outer segment;GO:0005737//cytoplasm;GO:0005794//Golgi apparatus;GO:0043231//intracellular membrane-bounded organelle	GO:0004601//peroxidase activity;GO:0004666//prostaglandin-endoperoxide synthase activity;GO:0020037//heme binding	GO:0001516//prostaglandin biosynthetic process;GO:0006693//prostaglandin metabolic process;GO:0006954//inflammatory response;GO:0006979//response to oxidative stress;GO:0008217//regulation of blood pressure;GO:0019371//cyclooxygenase pathway;GO:0042127//regulation of cell proliferation
ENSGALG00000046681	52	76	64	76	85	80.5	144	88	116	338	293	315.5	462	343	402.5	331	233	282	0.89	1.18	1.27	1.19	1.99	0.98	5.37	4.98	6.45	5.73	6.25	5.44	1.25	5.70333	2.1899	2.01332e-42	9.77832e-41	pol	XP_031756329.1 uncharacterized protein LOC101735039 [Xenopus tropicalis]	-	-	-	-	-	GO:0003676//nucleic acid binding;GO:0003723//RNA binding;GO:0003887//DNA-directed DNA polymerase activity;GO:0004190//aspartic-type endopeptidase activity;GO:0004523//RNA-DNA hybrid ribonuclease activity;GO:0016787//hydrolase activity	GO:0006310//DNA recombination;GO:0006508//proteolysis;GO:0015074//DNA integration;GO:0044260//cellular macromolecule metabolic process;GO:0046718//viral entry into host cell;GO:0071897//DNA biosynthetic process;GO:0090502//RNA phosphodiester bond hydrolysis, endonucleolytic
MSTRG.7975	1267	1198	1232.5	1137	1169	1153	1372	1358	1365	3285	2390	2837.5	3460	2563	3011.5	2322	1925	2123.5	13.39	11.51	11.84	10.06	11.76	9.39	32.24	25.14	29.83	26.43	27.13	27.82	11.325	28.0983	1.311	2.03876e-42	9.88148e-41	--	-	-	-	-	-	-	-	-
ENSGALG00000012394	1519	1622	1570.5	1269	1401	1335	1416	1836	1626	3707	2646	3176.5	3961	3065	3513	2825	2261	2543	22.81	22.14	18.77	17.11	17.24	18.04	51.67	39.52	48.5	44.89	46.88	46.4	19.3517	46.31	1.2589	2.104e-42	1.01716e-40	NID2	nidogen 2 [Source:NCBI gene;Acc:423583]	-	-	-	-	-	GO:0005509//calcium ion binding	GO:0007160//cell-matrix adhesion
ENSGALG00000001253	931	1051	991	937	1013	975	1075	1300	1187.5	2259	1748	2003.5	2755	1867	2311	1811	1292	1551.5	12.99	13.33	12.88	11.5	12.16	11.87	29.26	24.26	31.34	25.41	27.92	24.64	12.455	27.1383	1.1236	2.10727e-42	1.01716e-40	RC3H2	ring finger and CCCH-type domains 2 [Source:NCBI gene;Acc:417109]	-	-	-	-	GO:0009986//cell surface;GO:0016020//membrane;GO:0043231//intracellular membrane-bounded organelle	GO:0003677//DNA binding;GO:0003725//double-stranded RNA binding;GO:0003729//mRNA binding;GO:0004842//ubiquitin-protein transferase activity;GO:0035613//RNA stem-loop binding;GO:0046872//metal ion binding;GO:0061630//ubiquitin protein ligase activity	GO:0000209//protein polyubiquitination;GO:0001782//B cell homeostasis;GO:0009791//post-embryonic development;GO:0010468//regulation of gene expression;GO:0010608//posttranscriptional regulation of gene expression;GO:0016567//protein ubiquitination;GO:0035264//multicellular organism growth;GO:0042098//T cell proliferation;GO:0043029//T cell homeostasis;GO:0048286//lung alveolus development;GO:0048…
ENSGALG00000009826	375	458	416.5	500	637	568.5	591	856	723.5	130	132	131	143	142	142.5	155	129	142	8.84	9.81	11.61	12.21	11.29	13.2	2.84	3.09	2.75	3.26	4.04	4.16	11.16	3.35667	-1.7332	2.23811e-42	1.0781e-40	CLGN	calmegin [Source:NCBI gene;Acc:422447]	-	-	-	-	GO:0005783//endoplasmic reticulum	GO:0005509//calcium ion binding;GO:0005515//protein binding;GO:0044183//protein binding involved in protein folding;GO:0051082//unfolded protein binding	GO:0006457//protein folding;GO:0007338//single fertilization;GO:0007339//binding of sperm to zona pellucida;GO:0065003//macromolecular complex assembly
MSTRG.8293	351	307	329	309	378	343.5	439	318	378.5	1101	1037	1069	1267	1131	1199	953	571	762	2.86	2.27	2.48	2.5	2.9	1.69	8.32	8.4	8.41	8.98	8.57	6.35	2.45	8.17167	1.7378	2.8911e-42	1.38696e-40	pol	XP_048786334.1 uncharacterized protein LOC125686416 isoform X1 [Lagopus muta]	-	-	-	-	-	-	-
ENSGALG00000052818	2985	3395	3190	3536	3623	3579.5	4252	3507	3879.5	9943	7147	8545	11794	10012	10903	8928	5702	7315	81.16	83.9	94.71	80.13	93.75	62.38	250.93	193.27	261.47	265.5	268.24	211.87	82.6717	241.88	1.5488	3.3564e-42	1.6069e-40	gag	XP_015137376.2 endogenous retrovirus group K member 113 Gag polyprotein-like [Gallus gallus]	-	-	-	-	-	GO:0003676//nucleic acid binding;GO:0008270//zinc ion binding;GO:0046872//metal ion binding	GO:0016032//viral process
ENSGALG00000054995	2477	2312	2394.5	2368	2618	2493	2516	2455	2485.5	6139	5360	5749.5	8747	5706	7226.5	5876	3764	4820	40.41	34.29	38.07	34.76	33.29	26.21	92.99	87.01	116.39	90.81	105.97	83.94	34.505	96.185	1.479	3.79652e-42	1.81392e-40	pol	XP_031756329.1 uncharacterized protein LOC101735039 [Xenopus tropicalis]	-	-	-	-	-	GO:0003676//nucleic acid binding;GO:0003723//RNA binding;GO:0003887//DNA-directed DNA polymerase activity;GO:0004190//aspartic-type endopeptidase activity;GO:0004523//RNA-DNA hybrid ribonuclease activity;GO:0016787//hydrolase activity	GO:0006310//DNA recombination;GO:0006508//proteolysis;GO:0015074//DNA integration;GO:0044260//cellular macromolecule metabolic process;GO:0046718//viral entry into host cell;GO:0071897//DNA biosynthetic process;GO:0090502//RNA phosphodiester bond hydrolysis, endonucleolytic
ENSGALG00000015977	173	151	162	152	163	157.5	166	235	200.5	396	346	371	483	316	399.5	380	249	314.5	4.21	3.34	3.65	3.23	3.28	3.74	8.95	8.38	9.59	7.5	10.22	8.29	3.575	8.82167	1.3031	4.7073e-42	2.24451e-40	SMOX	spermine oxidase [Source:NCBI gene;Acc:422934]	Metabolism;Metabolism;Metabolism	Global and overview maps;Amino acid metabolism;Metabolism of other amino acids	ko01100//Metabolic pathways;ko00330//Arginine and proline metabolism;ko00410//beta-Alanine metabolism	K12259;K12259;K12259	GO:0005654//nucleoplasm;GO:0005829//cytosol;GO:0031965//nuclear membrane;GO:0043231//intracellular membrane-bounded organelle	GO:0016491//oxidoreductase activity;GO:0046592//polyamine oxidase activity	GO:0006598//polyamine catabolic process;GO:0046208//spermine catabolic process
ENSGALG00000012594	33	48	40.5	33	21	27	35	18	26.5	258	209	233.5	299	209	254	228	139	183.5	0.68	0.95	0.74	0.39	0.65	0.3	4.08	3.43	4.39	3.52	4.4	3.35	0.618333	3.86167	2.6428	4.73659e-42	2.25391e-40	NTRK2	neurotrophic receptor tyrosine kinase 2 [Source:NCBI gene;Acc:396157]	Environmental Information Processing;Environmental Information Processing;Environmental Information Processing;Environmental Information Processing;Human Diseases;Organismal Systems	Signal transduction;Signal transduction;Signal transduction;Signal transduction;Substance dependence;Nervous system	ko04151//PI3K-Akt signaling pathway;ko04020//Calcium signaling pathway;ko04010//MAPK signaling pathway;ko04014//Ras signaling pathway;ko05034//Alcoholism;ko04722//Neurotrophin signaling pathway	K04360;K04360;K04360;K04360;K04360;K04360	GO:0005737//cytoplasm;GO:0005768//endosome;GO:0005769//early endosome;GO:0005829//cytosol;GO:0005886//plasma membrane;GO:0005887//integral component of plasma membrane;GO:0010008//endosome membrane;GO:0014069//postsynaptic density;GO:0016020//membrane;GO:0016021//integral component of membrane;GO:0030054//cell junction;GO:0030424//axon;GO:0030425//dendrite;GO:0042995//cell projection;GO:0043195//…	GO:0000166//nucleotide binding;GO:0002020//protease binding;GO:0004672//protein kinase activity;GO:0004712//protein serine/threonine/tyrosine kinase activity;GO:0004713//protein tyrosine kinase activity;GO:0004714//transmembrane receptor protein tyrosine kinase activity;GO:0005004//GPI-linked ephrin receptor activity;GO:0005030//neurotrophin receptor activity;GO:0005244//voltage-gated ion channel…	GO:0001570//vasculogenesis;GO:0001764//neuron migration;GO:0006468//protein phosphorylation;GO:0007169//transmembrane receptor protein tyrosine kinase signaling pathway;GO:0007399//nervous system development;GO:0007612//learning;GO:0007623//circadian rhythm;GO:0007631//feeding behavior;GO:0008284//positive regulation of cell proliferation;GO:0010628//positive regulation of gene expression;GO:0010…
ENSGALG00000009480	444	512	478	463	307	385	470	351	410.5	2295	1773	2034	2480	1744	2112	1577	1146	1361.5	3.83	4.07	3.96	2.12	3.39	2.03	18.45	15.35	17.55	14.68	15.11	13.44	3.23333	15.7633	2.2855	5.12972e-42	2.43605e-40	DOCK4	dedicator of cytokinesis 4 [Source:NCBI gene;Acc:417779]	Environmental Information Processing	Signal transduction	ko04015//Rap1 signaling pathway	K17697	GO:0005730//nucleolus;GO:0005737//cytoplasm;GO:0005794//Golgi apparatus;GO:0005829//cytosol;GO:0005886//plasma membrane;GO:0016020//membrane;GO:0032420//stereocilium;GO:0032421//stereocilium bundle	GO:0005085//guanyl-nucleotide exchange factor activity;GO:0005096//GTPase activator activity;GO:0005515//protein binding;GO:0030165//PDZ domain binding;GO:0030971//receptor tyrosine kinase binding;GO:0031267//small GTPase binding	GO:0007264//small GTPase mediated signal transduction;GO:0050790//regulation of catalytic activity;GO:0060326//cell chemotaxis;GO:1904694//negative regulation of vascular smooth muscle contraction;GO:1904754//positive regulation of vascular associated smooth muscle cell migration
ENSGALG00000013022	417	445	431	331	274	302.5	340	312	326	1769	1334	1551.5	1909	1472	1690.5	1248	912	1080	3.16	3.08	2.51	1.71	2.1	1.55	12.49	10.12	11.85	10.96	10.53	9.48	2.35167	10.905	2.2132	5.92029e-42	2.80581e-40	CACNA1C	calcium voltage-gated channel subunit alpha1 C [Source:NCBI gene;Acc:395891]	Human Diseases;Human Diseases;Environmental Information Processing;Environmental Information Processing;Human Diseases;Environmental Information Processing;Human Diseases;Environmental Information Processing;Human Diseases;Organismal Systems;Human Diseases;Organismal Systems;Organismal Systems;Organismal Systems;Organismal Systems;Organismal Systems;Organismal Systems;Organismal Systems;Organisma…	Neurodegenerative disease;Neurodegenerative disease;Signal transduction;Signal transduction;Neurodegenerative disease;Signal transduction;Cardiovascular disease;Signal transduction;Cancer: overview;Endocrine system;Endocrine and metabolic disease;Circulatory system;Circulatory system;Nervous system;Nervous system;Endocrine system;Nervous system;Nervous system;Nervous system;Cardiovascular disease…	ko05022//Pathways of neurodegeneration - multiple diseases;ko05010//Alzheimer disease;ko04020//Calcium signaling pathway;ko04010//MAPK signaling pathway;ko05020//Prion disease;ko04024//cAMP signaling pathway;ko05414//Dilated cardiomyopathy;ko04022//cGMP-PKG signaling pathway;ko05207//Chemical carcinogenesis - receptor activation;ko04921//Oxytocin signaling pathway;ko04934//Cushing syndrome;ko0427…	K04850;K04850;K04850;K04850;K04850;K04850;K04850;K04850;K04850;K04850;K04850;K04850;K04850;K04850;K04850;K04850;K04850;K04850;K04850;K04850;K04850;K04850;K04850;K04850;K04850;K04850;K04850;K04850;K04850;K04850;K04850;K04850;K04850;K04850	GO:0005737//cytoplasm;GO:0005886//plasma membrane;GO:0005891//voltage-gated calcium channel complex;GO:0014069//postsynaptic density;GO:0016020//membrane;GO:0016021//integral component of membrane;GO:0030054//cell junction;GO:0030315//T-tubule;GO:0030425//dendrite;GO:0042383//sarcolemma;GO:0042995//cell projection;GO:0043204//perikaryon;GO:0045202//synapse;GO:0045211//postsynaptic membrane;GO:009…	GO:0005216//ion channel activity;GO:0005244//voltage-gated ion channel activity;GO:0005245//voltage-gated calcium channel activity;GO:0005262//calcium channel activity;GO:0005516//calmodulin binding;GO:0008331//high voltage-gated calcium channel activity;GO:0046872//metal ion binding;GO:0051393//alpha-actinin binding;GO:0086007//voltage-gated calcium channel activity involved in cardiac muscle ce…	GO:0002520//immune system development;GO:0006811//ion transport;GO:0006816//calcium ion transport;GO:0007204//positive regulation of cytosolic calcium ion concentration;GO:0007507//heart development;GO:0034765//regulation of ion transmembrane transport;GO:0035115//embryonic forelimb morphogenesis;GO:0043010//camera-type eye development;GO:0055085//transmembrane transport;GO:0061337//cardiac condu…
ENSGALG00000050760	258	321	289.5	195	293	244	266	306	286	678	537	607.5	782	697	739.5	609	445	527	3.86	4.36	2.87	3.56	3.22	2.99	9.41	7.99	9.53	10.16	10.06	9.09	3.47667	9.37333	1.4309	6.15803e-42	2.91261e-40	ADCY6	adenylate cyclase type 6-like [Source:NCBI gene;Acc:107050028]	Metabolism;Human Diseases;Environmental Information Processing;Human Diseases;Environmental Information Processing;Organismal Systems;Human Diseases;Environmental Information Processing;Human Diseases;Environmental Information Processing;Organismal Systems;Human Diseases;Organismal Systems;Human Diseases;Organismal Systems;Metabolism;Organismal Systems;Organismal Systems;Environmental Information…	Global and overview maps;Cancer: overview;Signal transduction;Infectious disease: viral;Signal transduction;Environmental adaptation;Infectious disease: viral;Signal transduction;Cardiovascular disease;Signal transduction;Immune system;Cancer: overview;Endocrine system;Endocrine and metabolic disease;Circulatory system;Nucleotide metabolism;Circulatory system;Nervous system;Signal transduction;Im…	ko01100//Metabolic pathways;ko05200//Pathways in cancer;ko04072//Phospholipase D signaling pathway;ko05163//Human cytomegalovirus infection;ko04024//cAMP signaling pathway;ko04714//Thermogenesis;ko05166//Human T-cell leukemia virus 1 infection;ko04015//Rap1 signaling pathway;ko05414//Dilated cardiomyopathy;ko04022//cGMP-PKG signaling pathway;ko04062//Chemokine signaling pathway;ko05207//Chemical …	K08046;K08046;K08046;K08046;K08046;K08046;K08046;K08046;K08046;K08046;K08046;K08046;K08046;K08046;K08046;K08046;K08046;K08046;K08046;K08046;K08046;K08046;K08046;K08046;K08046;K08046;K08046;K08046;K08046;K08046;K08046;K08046;K08046;K08046;K08046;K08046;K08046;K08046;K08046;K08046;K08046;K08046;K08046;K08046;K08046;K08046;K08046;K08046;K08046;K08046;K08046;K08046	GO:0005886//plasma membrane	GO:0004016//adenylate cyclase activity;GO:0005080//protein kinase C binding;GO:0016849//phosphorus-oxygen lyase activity	GO:0006171//cAMP biosynthetic process;GO:0007189//adenylate cyclase-activating G-protein coupled receptor signaling pathway;GO:0007212//dopamine receptor signaling pathway;GO:0009190//cyclic nucleotide biosynthetic process;GO:0035556//intracellular signal transduction;GO:0071380//cellular response to prostaglandin E stimulus;GO:0071870//cellular response to catecholamine stimulus;GO:1904322//cell…
ENSGALG00000003655	1146	1340	1243	1339	1774	1556.5	1662	2156	1909	603	683	643	801	658	729.5	613	513	563	28.74	30.55	33.08	36.2	33.8	35.38	14.04	17.04	16.38	16.1	16.99	17.58	32.9583	16.355	-1.0109	6.20973e-42	2.93117e-40	GAS2	growth arrest specific 2 [Source:NCBI gene;Acc:422970]	-	-	-	-	GO:0005856//cytoskeleton	GO:0005515//protein binding;GO:0008017//microtubule binding	GO:0001544//initiation of primordial ovarian follicle growth;GO:0001547//antral ovarian follicle growth;GO:0006915//apoptotic process;GO:0008593//regulation of Notch signaling pathway;GO:0030728//ovulation;GO:0071711//basement membrane organization
ENSGALG00000016196	609	684	646.5	649	764	706.5	880	1110	995	199	308	253.5	291	228	259.5	225	207	216	15.51	16.01	16.23	15.98	18.09	18.25	4.85	7.85	6.27	5.94	6.54	7.31	16.6783	6.46	-1.3684	6.45137e-42	3.03912e-40	CBSL	cystathionine-beta-synthase like [Source:NCBI gene;Acc:418545]	Metabolism;Metabolism;Metabolism;Metabolism	Global and overview maps;Global and overview maps;Amino acid metabolism;Amino acid metabolism	ko01100//Metabolic pathways;ko01230//Biosynthesis of amino acids;ko00270//Cysteine and methionine metabolism;ko00260//Glycine, serine and threonine metabolism	K01697;K01697;K01697;K01697	GO:0005737//cytoplasm	GO:0004122//cystathionine beta-synthase activity	GO:0001958//endochondral ossification;GO:0001974//blood vessel remodeling;GO:0006535//cysteine biosynthetic process from serine;GO:0006801//superoxide metabolic process;GO:0010749//regulation of nitric oxide mediated signal transduction;GO:0019343//cysteine biosynthetic process via cystathionine;GO:0019344//cysteine biosynthetic process;GO:0021587//cerebellum morphogenesis;GO:0043506//regulation …
ENSGALG00000012033	1774	1995	1884.5	1767	2283	2025	2198	2835	2516.5	568	827	697.5	813	783	798	747	653	700	40.49	41.39	39.73	42.4	40.68	42.34	12.04	18.78	15.13	17.43	18.84	20.37	41.1717	17.0983	-1.2678	6.822e-42	3.2073e-40	SGSM3	small G protein signaling modulator 3 [Source:NCBI gene;Acc:418008]	-	-	-	-	GO:0005737//cytoplasm;GO:0005829//cytosol;GO:0005921//gap junction	GO:0005096//GTPase activator activity;GO:0005515//protein binding;GO:0031267//small GTPase binding	GO:0032483//regulation of Rab protein signal transduction;GO:0032486//Rap protein signal transduction;GO:0043547//positive regulation of GTPase activity;GO:0045732//positive regulation of protein catabolic process;GO:0048227//plasma membrane to endosome transport;GO:0090630//activation of GTPase activity
ENSGALG00000011176	858	999	928.5	904	1041	972.5	1090	1444	1267	360	481	420.5	533	398	465.5	373	356	364.5	20.96	22.17	21.77	20.78	22.04	23.32	8.23	11.68	10.47	9.36	10.2	12.07	21.84	10.335	-1.0794	7.52936e-42	3.51874e-40	SCRN1	secernin 1 [Source:NCBI gene;Acc:420635]	-	-	-	-	GO:0005634//nucleus;GO:0031965//nuclear membrane	GO:0016805//dipeptidase activity;GO:0070004//cysteine-type exopeptidase activity	GO:0006508//proteolysis
ENSGALG00000003472	19	20	19.5	23	25	24	12	21	16.5	125	89	107	158	110	134	108	70	89	0.68	0.65	0.81	0.73	0.35	0.49	4.14	3.16	4.6	3.83	4.26	3.41	0.618333	3.9	2.657	8.25713e-42	3.84357e-40	VWC2L	von Willebrand factor C domain containing protein 2 like [Source:NCBI gene;Acc:428995]	-	-	-	-	GO:0005576//extracellular region;GO:0005615//extracellular space;GO:0030054//cell junction;GO:0032281//AMPA glutamate receptor complex;GO:0045202//synapse	GO:0005515//protein binding	GO:0030514//negative regulation of BMP signaling pathway;GO:0045666//positive regulation of neuron differentiation
ENSGALG00000033889	7069	7646	7357.5	7456	10460	8958	10458	13213	11835.5	3976	4197	4086.5	4454	3851	4152.5	3715	3014	3364.5	97.15	95.52	100.95	116.96	116.55	118.81	50.73	57.38	49.92	51.63	56.43	56.62	107.657	53.785	-1.0012	8.61822e-42	4.00372e-40	NAA50	N(alpha)-acetyltransferase 50, NatE catalytic subunit [Source:NCBI gene;Acc:418319]	-	-	-	-	GO:0005634//nucleus;GO:0005730//nucleolus;GO:0005737//cytoplasm;GO:0005829//cytosol;GO:0031415//NatA complex	GO:0004596//peptide alpha-N-acetyltransferase activity;GO:0008080//N-acetyltransferase activity;GO:0010485//H4 histone acetyltransferase activity;GO:0052858//peptidyl-lysine N-acetyltransferase activity, acting on acetyl phosphate as donor	GO:0006474//N-terminal protein amino acid acetylation;GO:0034087//establishment of mitotic sister chromatid cohesion;GO:0071962//mitotic sister chromatid cohesion, centromeric
ENSGALG00000014267	56	54	55	63	54	58.5	66	57	61.5	238	166	202	317	198	257.5	210	143	176.5	1.47	1.29	1.63	1.15	1.4	0.98	5.79	4.33	6.77	5.06	6.08	5.12	1.32	5.525	2.0654	9.01996e-42	4.1821e-40	RBM47	RNA binding motif protein 47 [Source:HGNC Symbol;Acc:HGNC:30358]	-	-	-	-	GO:0005634//nucleus	GO:0003676//nucleic acid binding;GO:0003723//RNA binding;GO:0003729//mRNA binding	GO:0002244//hematopoietic progenitor cell differentiation;GO:0016554//cytidine to uridine editing
ENSGALG00000002198	188	178	183	149	149	149	163	230	196.5	480	352	416	587	483	535	476	313	394.5	2.13	1.83	1.65	1.37	1.49	1.7	5.01	3.96	5.43	5.36	5.96	4.86	1.695	5.09667	1.5883	9.41243e-42	4.35547e-40	FHOD1	formin homology 2 domain containing 1 [Source:NCBI gene;Acc:415672]	Human Diseases	Infectious disease: bacterial	ko05132//Salmonella infection	K23938	GO:0001725//stress fiber;GO:0005634//nucleus;GO:0005654//nucleoplasm;GO:0005829//cytosol;GO:0014704//intercalated disc	GO:0019904//protein domain specific binding;GO:0042802//identical protein binding;GO:0043621//protein self-association	GO:0007097//nuclear migration;GO:0045944//positive regulation of transcription from RNA polymerase II promoter;GO:0051492//regulation of stress fiber assembly;GO:0051496//positive regulation of stress fiber assembly;GO:0051660//establishment of centrosome localization
ENSGALG00000004853	1266	1405	1335.5	1417	1800	1608.5	1752	2397	2074.5	450	596	523	595	578	586.5	579	492	535.5	21.86	22.14	24.09	25.27	24.54	27.14	7.25	10.41	8.42	9.82	11.17	11.7	24.1733	9.795	-1.3033	9.47513e-42	4.37587e-40	LRP3	LDL receptor related protein 3 [Source:NCBI gene;Acc:415773]	-	-	-	-	-	GO:0005515//protein binding	GO:0010628//positive regulation of gene expression;GO:0010629//negative regulation of gene expression;GO:0045599//negative regulation of fat cell differentiation;GO:0045669//positive regulation of osteoblast differentiation
ENSGALG00000038241	6	7	6.5	4	1	2.5	2	1	1.5	218	193	205.5	138	181	159.5	115	57	86	0.51	0.54	0.33	0.07	0.14	0.06	17.05	16.18	9.48	14.88	10.71	6.56	0.275	12.4767	5.5037	9.69754e-42	4.46981e-40	CARTPT	CART prepropeptide [Source:NCBI gene;Acc:100858488]	-	-	-	-	GO:0005615//extracellular space;GO:0030141//secretory granule	GO:0005184//neuropeptide hormone activity	GO:0001678//cellular glucose homeostasis;GO:0007186//G-protein coupled receptor signaling pathway;GO:0008343//adult feeding behavior;GO:0009267//cellular response to starvation;GO:0032099//negative regulation of appetite;GO:0032812//positive regulation of epinephrine secretion;GO:0043410//positive regulation of MAPK cascade;GO:0045777//positive regulation of blood pressure;GO:0045779//negative re…
ENSGALG00000016443	134	151	142.5	136	158	147	141	169	155	305	271	288	358	302	330	301	198	249.5	4.08	4.54	4.32	4.15	3.87	3.45	8.91	8.86	9.82	9.23	10.8	9.1	4.06833	9.45333	1.2164	1.12612e-41	5.17025e-40	HPCAL1	hippocalcin like 1 [Source:NCBI gene;Acc:396161]	-	-	-	-	-	GO:0005509//calcium ion binding;GO:0005515//protein binding;GO:0046872//metal ion binding	-
ENSGALG00000034982	6821	6826	6823.5	5185	5192	5188.5	5925	6479	6202	18397	14452	16424.5	21235	15455	18345	14702	10747	12724.5	197.25	179.44	147.72	122.16	138.95	122.59	493.89	415.76	500.79	435.97	469.87	424.79	151.352	456.845	1.5938	1.32851e-41	6.08757e-40	CYP11A1	cytochrome P450 family 11 subfamily A member 1 [Source:NCBI gene;Acc:414838]	Metabolism;Human Diseases;Organismal Systems;Organismal Systems;Organismal Systems;Metabolism	Global and overview maps;Endocrine and metabolic disease;Endocrine system;Endocrine system;Endocrine system;Lipid metabolism	ko01100//Metabolic pathways;ko04934//Cushing syndrome;ko04925//Aldosterone synthesis and secretion;ko04927//Cortisol synthesis and secretion;ko04913//Ovarian steroidogenesis;ko00140//Steroid hormone biosynthesis	K00498;K00498;K00498;K00498;K00498;K00498	GO:0005739//mitochondrion	GO:0004497//monooxygenase activity;GO:0005506//iron ion binding;GO:0008386//cholesterol monooxygenase (side-chain-cleaving) activity;GO:0016705//oxidoreductase activity, acting on paired donors, with incorporation or reduction of molecular oxygen;GO:0020037//heme binding	GO:0006700//C21-steroid hormone biosynthetic process;GO:0008203//cholesterol metabolic process
ENSGALG00000007701	2286	2582	2434	2427	3363	2895	3147	3591	3369	818	1216	1017	1222	1072	1147	975	779	877	79.72	81.85	83.38	95.42	88.99	81.94	26.48	42.18	34.75	36.47	37.58	37.13	85.2167	35.765	-1.2526	1.4545e-41	6.65192e-40	B3GNT7	UDP-GlcNAc:betaGal beta-1,3-N-acetylglucosaminyltransferase 7 [Source:NCBI gene;Acc:424930]	Metabolism	Glycan biosynthesis and metabolism	ko00533//Glycosaminoglycan biosynthesis - keratan sulfate	K09664	GO:0016020//membrane	GO:0008375//acetylglucosaminyltransferase activity;GO:0016758//transferase activity, transferring hexosyl groups	GO:0006486//protein glycosylation;GO:0018146//keratan sulfate biosynthetic process
ENSGALG00000026301	2734	3058	2896	2857	3654	3255.5	3642	4776	4209	988	1385	1186.5	1252	1175	1213.5	1172	1092	1132	54.5	54.75	55.9	59.18	58.19	64.25	16.93	27.3	19.55	22.17	25.53	30.2	57.795	23.6133	-1.2913	1.513e-41	6.90604e-40	STK35	serine/threonine kinase 35-like [Source:NCBI gene;Acc:426385]	-	-	-	-	GO:0005634//nucleus	GO:0000166//nucleotide binding;GO:0004672//protein kinase activity;GO:0004674//protein serine/threonine kinase activity;GO:0005524//ATP binding	GO:0006468//protein phosphorylation;GO:0051321//meiotic cell cycle
ENSGALG00000013294	19908	24180	22044	21585	24255	22920	31595	25623	28609	56751	46945	51848	79771	49832	64801.5	48787	44222	46504.5	280.15	328.22	319.42	293.21	388.66	254.4	830.1	715.31	1034.96	744.16	824.17	951.96	310.677	850.11	1.4522	1.52707e-41	6.95674e-40	CYP19A1	Gallus gallus cytochrome P450 family 19 subfamily A member 1 (CYP19A1), transcript variant 2, mRNA. [Source:RefSeq mRNA;Acc:NM_001364699]	Metabolism;Organismal Systems;Metabolism	Global and overview maps;Endocrine system;Lipid metabolism	ko01100//Metabolic pathways;ko04913//Ovarian steroidogenesis;ko00140//Steroid hormone biosynthesis	K07434;K07434;K07434	GO:0005783//endoplasmic reticulum	GO:0004497//monooxygenase activity;GO:0005506//iron ion binding;GO:0016705//oxidoreductase activity, acting on paired donors, with incorporation or reduction of molecular oxygen;GO:0020037//heme binding;GO:0070330//aromatase activity	GO:0006710//androgen catabolic process;GO:2000866//positive regulation of estradiol secretion
MSTRG.30828	418	390	404	429	458	443.5	553	541	547	1033	827	930	1034	903	968.5	792	583	687.5	1.12	0.95	1.13	1	1.2	0.95	2.56	2.2	2.25	2.35	2.34	2.13	1.05833	2.305	1.123	1.71649e-41	7.77449e-40	gag-pro-pol	AAC60281.1 unknown [Gallus gallus]	-	-	-	-	-	-	-
ENSGALG00000053407	194	177	185.5	185	194	189.5	209	224	216.5	443	343	393	468	404	436	355	276	315.5	6.27	5.22	5.91	5.11	5.49	4.74	13.31	11.06	12.35	12.76	12.72	12.22	5.45667	12.4033	1.1846	1.92244e-41	8.69055e-40	pol	XP_014810274.1 PREDICTED: uncharacterized protein LOC106895380 [Calidris pugnax]	-	-	-	-	-	-	-
ENSGALG00000003261	4036	4273	4154.5	4177	3645	3911	5080	4639	4859.5	9279	9431	9355	13747	14101	13924	10599	7690	9144.5	76.5	73.59	78.02	56.19	78.04	57.52	163.17	177.68	212.34	260.55	221.91	199.21	69.9767	205.81	1.5564	2.22106e-41	1.0002e-39	PTRF	polymerase I and transcript release factor [Source:NCBI gene;Acc:396006]	-	-	-	-	GO:0005634//nucleus;GO:0005737//cytoplasm;GO:0005739//mitochondrion;GO:0005783//endoplasmic reticulum;GO:0005886//plasma membrane;GO:0005901//caveola;GO:0032991//macromolecular complex;GO:0043231//intracellular membrane-bounded organelle;GO:0045121//membrane raft	GO:0042134//rRNA primary transcript binding;GO:0042802//identical protein binding	GO:0006361//transcription initiation from RNA polymerase I promoter;GO:0006363//termination of RNA polymerase I transcription;GO:0009303//rRNA transcription;GO:0009306//protein secretion;GO:2000147//positive regulation of cell motility
ENSGALG00000003770	2109	2494	2301.5	2054	1749	1901.5	2356	2414	2385	5117	4642	4879.5	6854	6228	6541	4880	3713	4296.5	67.67	72.71	65.07	45.93	61.56	50.85	152.68	148.75	179.77	195.59	173.51	163.64	60.6317	168.99	1.4788	2.23651e-41	1.00331e-39	ANXA2	annexin A2 pseudogene 2 [Source:NCBI gene;Acc:396297]	Human Diseases	Infectious disease: bacterial	ko05132//Salmonella infection	K17092	GO:0001533//cornified envelope;GO:0005576//extracellular region;GO:0005604//basement membrane;GO:0005737//cytoplasm;GO:0005765//lysosomal membrane;GO:0005768//endosome;GO:0005769//early endosome;GO:0005811//lipid particle;GO:0005829//cytosol;GO:0005886//plasma membrane;GO:0009986//cell surface;GO:0016020//membrane;GO:0016323//basolateral plasma membrane;GO:0019897//extrinsic component of plasma m…	GO:0002020//protease binding;GO:0004859//phospholipase inhibitor activity;GO:0004867//serine-type endopeptidase inhibitor activity;GO:0005509//calcium ion binding;GO:0005544//calcium-dependent phospholipid binding;GO:0005546//phosphatidylinositol-4,5-bisphosphate binding;GO:0008092//cytoskeletal protein binding;GO:0019834//phospholipase A2 inhibitor activity;GO:0042802//identical protein binding;…	GO:0001525//angiogenesis;GO:0001765//membrane raft assembly;GO:0001921//positive regulation of receptor recycling;GO:0002091//negative regulation of receptor internalization;GO:0006900//membrane budding;GO:0010756//positive regulation of plasminogen activation;GO:0010951//negative regulation of endopeptidase activity;GO:0030199//collagen fibril organization;GO:0031340//positive regulation of vesi…
ENSGALG00000034615	128	145	136.5	99	116	107.5	132	173	152.5	358	256	307	411	332	371.5	273	238	255.5	2.05	2.11	1.56	1.51	1.72	1.81	5.32	4.08	5.36	5.18	4.83	5.21	1.79333	4.99667	1.4783	2.5091e-41	1.12346e-39	ANO8	anoctamin 8 [Source:NCBI gene;Acc:429912]	-	-	-	-	GO:0005886//plasma membrane	GO:0005229//intracellular calcium activated chloride channel activity	GO:0006821//chloride transport
ENSGALG00000033619	120	143	131.5	136	168	152	153	186	169.5	307	261	284	331	264	297.5	299	206	252.5	2.4	2.6	2.69	2.74	2.48	2.43	5.7	5.2	5.4	5.16	6.61	5.63	2.55667	5.61667	1.1355	2.81959e-41	1.25769e-39	Ranbp2	XP_025002451.1 E3 SUMO-protein ligase RanBP2-like isoform X28 [Gallus gallus]	Human Diseases;Genetic Information Processing	Neurodegenerative disease;Translation	ko05014//Amyotrophic lateral sclerosis;ko03013//Nucleocytoplasmic transport	K12172;K12172	-	GO:0005515//protein binding	-
ENSGALG00000005169	213	264	238.5	192	210	201	231	310	270.5	465	405	435	470	432	451	418	334	376	5.8	6.53	5.15	4.65	5.1	5.52	11.75	10.97	10.44	11.47	12.58	12.43	5.45833	11.6067	1.0884	2.92828e-41	1.30369e-39	FUT11	fucosyltransferase 11 [Source:NCBI gene;Acc:395071]	-	-	-	-	GO:0000139//Golgi membrane;GO:0016020//membrane	GO:0008417//fucosyltransferase activity;GO:0046920//alpha-(1->3)-fucosyltransferase activity	GO:0006486//protein glycosylation
ENSGALG00000031067	415	472	443.5	332	375	353.5	344	525	434.5	1055	794	924.5	1165	901	1033	848	707	777.5	6.07	6.3	4.8	4.47	4.09	5.04	14.35	11.57	13.9	12.88	13.7	14.15	5.12833	13.425	1.3884	2.94843e-41	1.31018e-39	TMEM132A	transmembrane protein 132A [Source:NCBI gene;Acc:107053338]	-	-	-	-	-	-	-
ENSGALG00000006776	136	161	148.5	107	92	99.5	106	84	95	656	469	562.5	756	635	695.5	516	436	476	4.39	4.73	3.4	2.42	2.78	1.78	19.67	15.07	19.91	20.01	18.42	19.25	3.25	18.7217	2.5262	2.96531e-41	1.3152e-39	KLHDC8B	kelch domain containing 8B [Source:NCBI gene;Acc:416054]	-	-	-	-	GO:0005737//cytoplasm;GO:0005829//cytosol;GO:0030496//midbody;GO:0045171//intercellular bridge	GO:0005515//protein binding	GO:0098813//nuclear chromosome segregation;GO:1902410//mitotic cytokinetic process
ENSGALG00000042929	38	41	39.5	39	30	34.5	38	53	45.5	132	136	134	218	146	182	199	117	158	0.93	0.94	0.95	0.62	0.77	0.87	3.06	3.34	4.39	3.51	5.48	3.99	0.846667	3.96167	2.2262	3.1324e-41	1.38669e-39	gjc1	gap junction gamma-1 protein-like [Source:NCBI gene;Acc:107049146]	-	-	-	-	GO:0005886//plasma membrane;GO:0005921//gap junction;GO:0005922//connexon complex;GO:0016020//membrane;GO:0016021//integral component of membrane;GO:0030054//cell junction	GO:0005243//gap junction channel activity	GO:0007154//cell communication;GO:0007267//cell-cell signaling;GO:0055085//transmembrane transport
ENSGALG00000000558	429	425	427	370	395	382.5	462	497	479.5	1091	808	949.5	1196	943	1069.5	852	586	719	6.29	5.67	5.35	4.71	5.5	4.77	14.86	11.79	14.31	13.49	13.81	11.75	5.38167	13.335	1.3091	3.39664e-41	1.50084e-39	SLC1A6	solute carrier family 1 (high affinity aspartate/glutamate transporter), member 6 [Source:NCBI gene;Acc:420057]	Human Diseases;Organismal Systems;Organismal Systems	Neurodegenerative disease;Nervous system;Nervous system	ko05017//Spinocerebellar ataxia;ko04724//Glutamatergic synapse;ko04721//Synaptic vesicle cycle	K05617;K05617;K05617	GO:0016021//integral component of membrane	GO:0015293//symporter activity	-
ENSGALG00000039571	927	918	922.5	848	1095	971.5	972	1318	1145	311	435	373	476	383	429.5	343	251	297	67.97	61.18	61.25	65.32	57.79	63.23	21.17	31.73	28.46	27.39	27.79	25.15	62.79	26.9483	-1.2203	3.57432e-41	1.57639e-39	PRPH	peripherin [Source:NCBI gene;Acc:101748212]	Human Diseases;Human Diseases	Neurodegenerative disease;Neurodegenerative disease	ko05022//Pathways of neurodegeneration - multiple diseases;ko05014//Amyotrophic lateral sclerosis	K07607;K07607	GO:0045098//type III intermediate filament	GO:0005198//structural molecule activity;GO:0005515//protein binding	GO:0045104//intermediate filament cytoskeleton organization
ENSGALG00000034188	144	139	141.5	146	106	126	131	151	141	463	398	430.5	732	416	574	463	299	381	4.95	4.34	4.94	2.96	3.65	3.39	14.77	13.6	20.51	13.94	17.58	14.04	4.03833	15.74	1.9626	3.79741e-41	1.67164e-39	PAG1	phosphoprotein membrane anchor with glycosphingolipid microdomains 1 [Source:NCBI gene;Acc:420195]	-	-	-	-	GO:0005886//plasma membrane;GO:0045121//membrane raft	GO:0042169//SH2 domain binding	GO:0035556//intracellular signal transduction;GO:0050863//regulation of T cell activation;GO:0050868//negative regulation of T cell activation
ENSGALG00000009405	10	17	13.5	14	22	18	15	27	21	98	90	94	107	72	89.5	106	67	86.5	0.17	0.19	0.2	0.29	0.18	0.23	1.36	1.37	1.33	1.06	1.79	1.49	0.21	1.4	2.737	3.85347e-41	1.68999e-39	GRIA2	glutamate ionotropic receptor AMPA type subunit 2 [Source:NCBI gene;Acc:414894]	Human Diseases;Human Diseases;Environmental Information Processing;Human Diseases;Environmental Information Processing;Human Diseases;Organismal Systems;Organismal Systems;Organismal Systems;Organismal Systems;Organismal Systems;Organismal Systems;Human Diseases;Human Diseases;Human Diseases	Neurodegenerative disease;Neurodegenerative disease;Signaling molecules and interaction;Neurodegenerative disease;Signal transduction;Neurodegenerative disease;Nervous system;Nervous system;Nervous system;Environmental adaptation;Nervous system;Nervous system;Substance dependence;Substance dependence;Substance dependence	ko05022//Pathways of neurodegeneration - multiple diseases;ko05014//Amyotrophic lateral sclerosis;ko04080//Neuroactive ligand-receptor interaction;ko05016//Huntington disease;ko04024//cAMP signaling pathway;ko05017//Spinocerebellar ataxia;ko04723//Retrograde endocannabinoid signaling;ko04728//Dopaminergic synapse;ko04724//Glutamatergic synapse;ko04713//Circadian entrainment;ko04730//Long-term dep…	K05198;K05198;K05198;K05198;K05198;K05198;K05198;K05198;K05198;K05198;K05198;K05198;K05198;K05198;K05198	GO:0016020//membrane	GO:0004970//ionotropic glutamate receptor activity;GO:0005216//ion channel activity;GO:0015276//ligand-gated ion channel activity;GO:0038023//signaling receptor activity	GO:0006811//ion transport;GO:0035235//ionotropic glutamate receptor signaling pathway
ENSGALG00000028567	3619	3440	3529.5	2986	2735	2860.5	2810	3391	3100.5	8734	7270	8002	10513	9081	9797	8265	5734	6999.5	160.97	139.2	130.55	98.73	101.14	98.66	358.97	320.56	379.76	392.56	404.45	347.76	121.542	367.343	1.5957	4.04392e-41	1.76907e-39	MYL9	myosin, light chain 9, regulatory [Source:NCBI gene;Acc:396215]	Human Diseases;Human Diseases;Cellular Processes;Environmental Information Processing;Cellular Processes;Cellular Processes;Environmental Information Processing;Organismal Systems;Organismal Systems;Organismal Systems;Organismal Systems	Infectious disease: bacterial;Infectious disease: bacterial;Cell motility;Signal transduction;Cellular community - eukaryotes;Cellular community - eukaryotes;Signal transduction;Endocrine system;Development and regeneration;Circulatory system;Immune system	ko05132//Salmonella infection;ko05131//Shigellosis;ko04810//Regulation of actin cytoskeleton;ko04024//cAMP signaling pathway;ko04510//Focal adhesion;ko04530//Tight junction;ko04022//cGMP-PKG signaling pathway;ko04921//Oxytocin signaling pathway;ko04360//Axon guidance;ko04270//Vascular smooth muscle contraction;ko04670//Leukocyte transendothelial migration	K12755;K12755;K12755;K12755;K12755;K12755;K12755;K12755;K12755;K12755;K12755	GO:0001725//stress fiber;GO:0005737//cytoplasm;GO:0005859//muscle myosin complex;GO:0016459//myosin complex;GO:0016460//myosin II complex;GO:0030016//myofibril	GO:0005509//calcium ion binding;GO:0008307//structural constituent of muscle;GO:0032036//myosin heavy chain binding;GO:0045159//myosin II binding;GO:0046872//metal ion binding	GO:0030239//myofibril assembly
ENSGALG00000014970	18480	18955	18717.5	16844	17703	17273.5	19007	22325	20666	38327	30984	34655.5	41429	32704	37066.5	28583	22765	25674	202.23	188.55	181.59	157.62	168.67	159.85	389.37	337.3	369.73	349.11	345.69	340.51	176.418	355.285	1.01	4.98131e-41	2.16844e-39	FSTL1	follistatin like 1 [Source:NCBI gene;Acc:395349]	-	-	-	-	-	GO:0005509//calcium ion binding;GO:0005515//protein binding	GO:0043066//negative regulation of apoptotic process;GO:0043542//endothelial cell migration;GO:0045446//endothelial cell differentiation;GO:0061484//hematopoietic stem cell homeostasis
ENSGALG00000002515	272	259	265.5	264	304	284	312	423	367.5	641	450	545.5	654	549	601.5	491	426	458.5	5.86	5.22	5.36	5.55	5.51	6.31	12.84	9.8	11.09	11.25	11.52	12.12	5.635	11.4367	1.0212	5.79755e-41	2.5052e-39	OLFM1	olfactomedin 1 [Source:NCBI gene;Acc:395535]	-	-	-	-	GO:0005576//extracellular region;GO:0005615//extracellular space;GO:0005783//endoplasmic reticulum;GO:0030054//cell junction;GO:0030424//axon;GO:0042995//cell projection;GO:0043025//neuronal cell body;GO:0043204//perikaryon;GO:0044295//axonal growth cone;GO:0045202//synapse	-	GO:0003190//atrioventricular valve formation;GO:0007165//signal transduction;GO:0007399//nervous system development;GO:0010628//positive regulation of gene expression;GO:0010629//negative regulation of gene expression;GO:0010718//positive regulation of epithelial to mesenchymal transition;GO:0023041//neuronal signal transduction;GO:0030516//regulation of axon extension;GO:0043065//positive regula…
ENSGALG00000015656	469	567	518	452	465	458.5	584	591	587.5	1001	897	949	1411	1223	1317	995	862	928.5	6.6	7.53	6.36	5.33	6.71	5.52	12.75	12.55	15.78	15.93	15.18	16.6	6.34167	14.7983	1.2225	6.44389e-41	2.76922e-39	PALM2AKAP2	PALM2-AKAP2 fusion [Source:NCBI gene;Acc:100533110]	-	-	-	-	GO:0016020//membrane	-	GO:0008360//regulation of cell shape
ENSGALG00000001118	1360	1447	1403.5	1357	1365	1361	1526	1616	1571	2984	2526	2755	3229	2662	2945.5	2209	1766	1987.5	23.46	22.69	23.06	19.15	21.34	18.24	47.78	43.34	45.42	44.79	42.11	41.63	21.3233	44.1783	1.0509	7.08551e-41	3.03387e-39	NEK6	NIMA related kinase 6 [Source:NCBI gene;Acc:417101]	-	-	-	-	GO:0005634//nucleus;GO:0005654//nucleoplasm;GO:0005737//cytoplasm;GO:0005813//centrosome;GO:0005829//cytosol;GO:0032991//macromolecular complex;GO:0034451//centriolar satellite	GO:0000287//magnesium ion binding;GO:0001222//transcription corepressor binding;GO:0004672//protein kinase activity;GO:0004674//protein serine/threonine kinase activity;GO:0005524//ATP binding;GO:0019894//kinesin binding;GO:0019901//protein kinase binding;GO:0031625//ubiquitin protein ligase binding	GO:0006468//protein phosphorylation;GO:0007059//chromosome segregation;GO:0018105//peptidyl-serine phosphorylation;GO:0030071//regulation of mitotic metaphase/anaphase transition;GO:0046777//protein autophosphorylation
ENSGALG00000007476	12549	14343	13446	13461	17516	15488.5	17444	22191	19817.5	4063	6280	5171.5	5958	5177	5567.5	5476	4546	5011	247.63	257.69	263.15	281.73	281.15	285.5	75.47	126.04	97.89	101.68	122.1	123.6	269.475	107.797	-1.3218	7.79111e-41	3.32992e-39	VAMP7	vesicle associated membrane protein 7 [Source:NCBI gene;Acc:422297]	Genetic Information Processing	Folding, sorting and degradation	ko04130//SNARE interactions in vesicular transport	K08515	GO:0005737//cytoplasm;GO:0005764//lysosome;GO:0005765//lysosomal membrane;GO:0005768//endosome;GO:0005783//endoplasmic reticulum;GO:0005789//endoplasmic reticulum membrane;GO:0005794//Golgi apparatus;GO:0005802//trans-Golgi network;GO:0005886//plasma membrane;GO:0016020//membrane;GO:0016021//integral component of membrane;GO:0030027//lamellipodium;GO:0030054//cell junction;GO:0030141//secretory g…	GO:0000149//SNARE binding;GO:0005484//SNAP receptor activity	GO:0006887//exocytosis;GO:0006888//ER to Golgi vesicle-mediated transport;GO:0006906//vesicle fusion;GO:0006911//phagocytosis, engulfment;GO:0008333//endosome to lysosome transport;GO:0015031//protein transport;GO:0016192//vesicle-mediated transport;GO:0017156//calcium ion regulated exocytosis;GO:0043308//eosinophil degranulation;GO:0043312//neutrophil degranulation;GO:0043320//natural killer cel…
ENSGALG00000035717	4544	4978	4761	4003	3769	3886	4330	5832	5081	12903	8057	10480	14555	11359	12957	10483	9044	9763.5	20.29	20.18	17.55	13.63	15.65	16.97	53.22	35.65	52.75	49.29	51.64	55.06	17.3783	49.6017	1.5131	8.18242e-41	3.49082e-39	HSPG2	heparan sulfate proteoglycan 2 [Source:NCBI gene;Acc:429806]	Human Diseases;Human Diseases;Environmental Information Processing	Cancer: overview;Infectious disease: viral;Signaling molecules and interaction	ko05205//Proteoglycans in cancer;ko05161//Hepatitis B;ko04512//ECM-receptor interaction	K06255;K06255;K06255	-	GO:0005509//calcium ion binding;GO:0005515//protein binding;GO:0008022//protein C-terminus binding	-
ENSGALG00000037525	192	204	198	208	185	196.5	225	277	251	436	377	406.5	658	522	590	438	359	398.5	2.87	2.77	3.06	2.25	2.73	2.71	6.05	5.61	8.03	7.62	7.24	7.34	2.73167	6.98167	1.3538	8.99639e-41	3.8242e-39	FGFRL1	fibroblast growth factor receptor-like 1 [Source:NCBI gene;Acc:395107]	-	-	-	-	GO:0005794//Golgi apparatus;GO:0005886//plasma membrane;GO:0016020//membrane;GO:0016021//integral component of membrane;GO:0030133//transport vesicle;GO:0044291//cell-cell contact zone	GO:0005007//fibroblast growth factor-activated receptor activity;GO:0008201//heparin binding;GO:0017134//fibroblast growth factor binding;GO:0042802//identical protein binding	GO:0001501//skeletal system development;GO:0003179//heart valve morphogenesis;GO:0008285//negative regulation of cell proliferation;GO:0008543//fibroblast growth factor receptor signaling pathway;GO:0060412//ventricular septum morphogenesis;GO:0098742//cell-cell adhesion via plasma-membrane adhesion molecules
ENSGALG00000030209	193	233	213	211	233	222	281	300	290.5	449	405	427	480	449	464.5	332	317	324.5	3.76	4.21	4.18	3.87	4.62	3.91	8.52	7.99	7.69	8.89	7.44	8.95	4.09167	8.24667	1.0111	9.67227e-41	4.10408e-39	CPZ	carboxypeptidase Z [Source:NCBI gene;Acc:395266]	-	-	-	-	-	GO:0004181//metallocarboxypeptidase activity;GO:0005515//protein binding;GO:0008270//zinc ion binding	GO:0006508//proteolysis
ENSGALG00000005483	875	1112	993.5	864	788	826	1127	1204	1165.5	2330	1813	2071.5	2804	2118	2461	1831	1679	1755	11.29	13.05	10.98	8.27	11.79	10.17	27.92	23.28	29.51	26.66	26.12	29.62	10.925	27.185	1.3152	1.016e-40	4.30328e-39	CDH13	cadherin 13 [Source:NCBI gene;Acc:414849]	-	-	-	-	GO:0005615//extracellular space;GO:0005737//cytoplasm;GO:0005886//plasma membrane;GO:0005901//caveola;GO:0009897//external side of plasma membrane;GO:0009986//cell surface;GO:0016020//membrane;GO:0016342//catenin complex;GO:0031225//anchored component of membrane;GO:0043005//neuron projection;GO:0099512//supramolecular fiber	GO:0005509//calcium ion binding;GO:0030169//low-density lipoprotein particle binding;GO:0042802//identical protein binding;GO:0042803//protein homodimerization activity;GO:0045296//cadherin binding;GO:0046872//metal ion binding;GO:0055100//adiponectin binding;GO:0071813//lipoprotein particle binding	GO:0001938//positive regulation of endothelial cell proliferation;GO:0001954//positive regulation of cell-matrix adhesion;GO:0002040//sprouting angiogenesis;GO:0007155//cell adhesion;GO:0007156//homophilic cell adhesion via plasma membrane adhesion molecules;GO:0007162//negative regulation of cell adhesion;GO:0007266//Rho protein signal transduction;GO:0008285//negative regulation of cell prolife…
ENSGALG00000010098	92	124	108	97	82	89.5	85	89	87	319	272	295.5	394	330	362	294	214	254	1.92	2.23	1.86	1.36	1.42	1.22	6.25	5.32	6.44	6.16	6.51	5.96	1.66833	6.10667	1.872	1.03719e-40	4.38511e-39	SLC6A9	solute carrier family 6 member 9 [Source:NCBI gene;Acc:424576]	Organismal Systems	Nervous system	ko04721//Synaptic vesicle cycle	K05038	GO:0005887//integral component of plasma membrane;GO:0009925//basal plasma membrane;GO:0016020//membrane;GO:0016021//integral component of membrane;GO:0016323//basolateral plasma membrane;GO:0016324//apical plasma membrane;GO:0016328//lateral plasma membrane	GO:0005283//sodium:amino acid symporter activity	GO:0006836//neurotransmitter transport
MSTRG.30516	232	270	251	300	335	317.5	272	336	304	836	649	742.5	724	649	686.5	530	443	486.5	2.86	3	3.64	3.33	2.69	2.68	9.51	7.88	7.26	7.77	7.2	7.42	3.03333	7.84	1.3699	1.04694e-40	4.41838e-39	ERVK-25	XP_048786334.1 uncharacterized protein LOC125686416 isoform X1 [Lagopus muta]	-	-	-	-	-	-	-
ENSGALG00000002099	1252	1357	1304.5	1370	1910	1640	1849	2366	2107.5	679	687	683	723	643	683	633	521	577	38.78	38.51	41.92	48.34	46.71	48.24	19.64	21.21	18.35	19.46	21.61	22.14	43.75	20.4017	-1.1006	1.04962e-40	4.42175e-39	PFKFB4	6-phosphofructo-2-kinase/fructose-2,6-biphosphatase 4-like [Source:NCBI gene;Acc:100859653]	Environmental Information Processing;Metabolism	Signal transduction;Carbohydrate metabolism	ko04152//AMPK signaling pathway;ko00051//Fructose and mannose metabolism	K19030;K19030	-	GO:0003824//catalytic activity;GO:0003873//6-phosphofructo-2-kinase activity;GO:0005524//ATP binding	GO:0006000//fructose metabolic process;GO:0006003//fructose 2,6-bisphosphate metabolic process
MSTRG.5109	53	48	50.5	43	76	59.5	71	53	62	251	197	224	215	209	212	199	124	161.5	0.88	0.69	0.83	1.12	0.97	0.63	4.16	3.5	3.02	3.27	3.52	2.79	0.853333	3.37667	1.9844	1.11581e-40	4.68381e-39	--	AAR28760.1 DNA-dependent protein kinase catalytic subunit, partial [Gallus gallus]	-	-	-	-	-	-	-
ENSGALG00000030587	826	915	870.5	689	686	687.5	776	996	886	2058	1520	1789	2399	1918	2158.5	1702	1292	1497	6.63	6.62	5.49	4.58	5.05	5.23	15.19	12.08	15.62	14.91	15.05	14.09	5.6	14.49	1.3716	1.47129e-40	6.15403e-39	--	spectrin beta chain, brain 4-like [Source:NCBI gene;Acc:421441]	-	-	-	-	-	GO:0005515//protein binding;GO:0005543//phospholipid binding	-
ENSGALG00000049341	291	453	372	359	365	362	387	328	357.5	1858	1441	1649.5	1377	1277	1327	1300	735	1017.5	4.5	6.37	5.47	4.59	4.85	3.32	26.71	22.2	17.38	19.29	22.24	15.55	4.85	20.5617	2.0839	1.48217e-40	6.18853e-39	pol	XP_028649172.1 uncharacterized protein LOC114645493 [Erpetoichthys calabaricus]	-	-	-	-	-	GO:0003676//nucleic acid binding;GO:0003723//RNA binding;GO:0003887//DNA-directed DNA polymerase activity;GO:0004190//aspartic-type endopeptidase activity;GO:0004523//RNA-DNA hybrid ribonuclease activity;GO:0016787//hydrolase activity	GO:0006310//DNA recombination;GO:0006508//proteolysis;GO:0015074//DNA integration;GO:0044260//cellular macromolecule metabolic process;GO:0046718//viral entry into host cell;GO:0071897//DNA biosynthetic process;GO:0090502//RNA phosphodiester bond hydrolysis, endonucleolytic
ENSGALG00000031529	213	247	230	206	200	203	212	301	256.5	438	378	408	513	439	476	406	313	359.5	2.47	2.61	2.36	1.89	2	2.29	4.72	4.37	4.86	4.97	5.21	4.97	2.27	4.85	1.0953	1.60514e-40	6.67826e-39	ERBB2	erb-b2 receptor tyrosine kinase 2 [Source:NCBI gene;Acc:426130]	Human Diseases;Environmental Information Processing;Environmental Information Processing;Environmental Information Processing;Cellular Processes;Human Diseases;Cellular Processes;Human Diseases;Human Diseases;Human Diseases;Environmental Information Processing;Human Diseases;Human Diseases;Environmental Information Processing;Human Diseases;Cellular Processes;Human Diseases;Human Diseases;Human D…	Cancer: overview;Signal transduction;Signal transduction;Signal transduction;Cellular community - eukaryotes;Cancer: overview;Cellular community - eukaryotes;Cancer: overview;Cancer: specific types;Cancer: specific types;Signal transduction;Cancer: specific types;Drug resistance: antineoplastic;Signal transduction;Drug resistance: antineoplastic;Cellular community - eukaryotes;Cancer: specific ty…	ko05200//Pathways in cancer;ko04151//PI3K-Akt signaling pathway;ko04020//Calcium signaling pathway;ko04010//MAPK signaling pathway;ko04510//Focal adhesion;ko05205//Proteoglycans in cancer;ko04530//Tight junction;ko05206//MicroRNAs in cancer;ko05226//Gastric cancer;ko05224//Breast cancer;ko04066//HIF-1 signaling pathway;ko05215//Prostate cancer;ko01522//Endocrine resistance;ko04012//ErbB signaling…	K05083;K05083;K05083;K05083;K05083;K05083;K05083;K05083;K05083;K05083;K05083;K05083;K05083;K05083;K05083;K05083;K05083;K05083;K05083;K05083;K05083;K05083	GO:0005634//nucleus;GO:0005737//cytoplasm;GO:0005829//cytosol;GO:0005886//plasma membrane;GO:0010008//endosome membrane;GO:0016021//integral component of membrane;GO:0016323//basolateral plasma membrane;GO:0016324//apical plasma membrane;GO:0031410//cytoplasmic vesicle;GO:0038143//ERBB3:ERBB2 complex;GO:0043209//myelin sheath;GO:0043235//receptor complex	GO:0001042//RNA polymerase I core binding;GO:0004672//protein kinase activity;GO:0004713//protein tyrosine kinase activity;GO:0004714//transmembrane receptor protein tyrosine kinase activity;GO:0004888//transmembrane signaling receptor activity;GO:0005524//ATP binding;GO:0008022//protein C-terminus binding;GO:0019838//growth factor binding;GO:0019903//protein phosphatase binding;GO:0042802//ident…	GO:0001934//positive regulation of protein phosphorylation;GO:0006468//protein phosphorylation;GO:0007165//signal transduction;GO:0007166//cell surface receptor signaling pathway;GO:0007169//transmembrane receptor protein tyrosine kinase signaling pathway;GO:0007399//nervous system development;GO:0007422//peripheral nervous system development;GO:0007507//heart development;GO:0007528//neuromuscula…
ENSGALG00000037780	468	495	481.5	407	445	426	498	507	502.5	1195	969	1082	1510	1008	1259	925	694	809.5	19.1	18.36	16.36	14.78	16.48	13.54	45.27	39.34	50.26	40.13	41.72	38.71	16.4367	42.5717	1.373	1.75493e-40	7.27569e-39	PMEPA1	prostate transmembrane protein, androgen induced 1 [Source:NCBI gene;Acc:428166]	-	-	-	-	-	GO:0070412//R-SMAD binding	GO:0010991//negative regulation of SMAD protein complex assembly;GO:0030512//negative regulation of transforming growth factor beta receptor signaling pathway
ENSGALG00000043690	147	127	137	132	144	138	161	170	165.5	268	306	287	303	291	297	256	207	231.5	8.72	6.84	7.71	6.95	7.74	6.59	14.75	18.05	14.65	16.83	16.77	16.77	7.425	16.3033	1.1347	1.83899e-40	7.59739e-39	ECRG4	chromosome 1 open reading frame, human C2orf40 [Source:NCBI gene;Acc:771055]	-	-	-	-	GO:0005615//extracellular space	-	GO:0031145//anaphase-promoting complex-dependent proteasomal ubiquitin-dependent protein catabolic process;GO:0070314//G1 to G0 transition;GO:0090398//cellular senescence
ENSGALG00000011319	135	167	151	110	145	127.5	149	207	178	337	261	299	359	336	347.5	304	245	274.5	1.46	1.65	1.18	1.28	1.31	1.47	3.41	2.82	3.18	3.57	3.65	3.63	1.39167	3.37667	1.2788	1.91654e-40	7.89002e-39	ADGRL3	adhesion G protein-coupled receptor L3 [Source:NCBI gene;Acc:422616]	-	-	-	-	GO:0016020//membrane;GO:0016021//integral component of membrane	GO:0004888//transmembrane signaling receptor activity;GO:0004930//G-protein coupled receptor activity;GO:0030246//carbohydrate binding	GO:0007166//cell surface receptor signaling pathway;GO:0007186//G-protein coupled receptor signaling pathway
MSTRG.25784	408	486	447	372	407	389.5	405	612	508.5	83	115	99	99	140	119.5	86	79	82.5	13.2	14.32	11.77	10.73	10.58	12.91	2.56	3.66	2.63	4.53	3.19	3.46	12.2517	3.33833	-1.8758	2.08384e-40	8.56378e-39	--	-	-	-	-	-	-	-	-
ENSGALG00000052108	36	46	41	37	48	42.5	76	41	58.5	239	166	202.5	257	240	248.5	192	131	161.5	0.62	0.72	0.63	0.68	1.06	0.46	3.84	2.86	3.63	4.05	3.67	3.1	0.695	3.525	2.3425	2.2538e-40	9.21391e-39	pol	XP_031756329.1 uncharacterized protein LOC101735039 [Xenopus tropicalis]	-	-	-	-	-	GO:0003676//nucleic acid binding;GO:0003723//RNA binding;GO:0003887//DNA-directed DNA polymerase activity;GO:0004190//aspartic-type endopeptidase activity;GO:0004523//RNA-DNA hybrid ribonuclease activity;GO:0016787//hydrolase activity	GO:0006310//DNA recombination;GO:0006508//proteolysis;GO:0015074//DNA integration;GO:0044260//cellular macromolecule metabolic process;GO:0046718//viral entry into host cell;GO:0071897//DNA biosynthetic process;GO:0090502//RNA phosphodiester bond hydrolysis, endonucleolytic
ENSGALG00000001826	3461	4032	3746.5	3893	4962	4427.5	4865	6555	5710	1459	1854	1656.5	1869	1491	1680	1756	1455	1605.5	46.83	49.01	51.54	54.31	53.14	57.59	18.35	24.64	20.26	19.61	25.89	26.62	52.07	22.5617	-1.2066	2.26334e-40	9.23684e-39	WWC1	WW and C2 domain containing 1 [Source:NCBI gene;Acc:416167]	-	-	-	-	GO:0005634//nucleus;GO:0005737//cytoplasm;GO:0005829//cytosol;GO:0032587//ruffle membrane;GO:0048471//perinuclear region of cytoplasm	GO:0003713//transcription coactivator activity;GO:0005515//protein binding;GO:0019900//kinase binding;GO:0060090//binding, bridging	GO:0000122//negative regulation of transcription from RNA polymerase II promoter;GO:0016477//cell migration;GO:0035330//regulation of hippo signaling;GO:0035331//negative regulation of hippo signaling;GO:0043410//positive regulation of MAPK cascade;GO:0046621//negative regulation of organ growth
ENSGALG00000005403	1873	1999	1936	2081	2904	2492.5	2652	3607	3129.5	701	951	826	991	835	913	867	694	780.5	46.65	45.26	51.06	58.85	53.56	58.78	16.21	23.56	20.13	20.29	23.87	23.63	52.36	21.2817	-1.2989	2.40464e-40	9.77957e-39	DHRS11	dehydrogenase/reductase 11 [Source:NCBI gene;Acc:395172]	Metabolism	Lipid metabolism	ko00140//Steroid hormone biosynthesis	K22970	GO:0005576//extracellular region	GO:0000166//nucleotide binding;GO:0000253//3-keto sterol reductase activity;GO:0004303//estradiol 17-beta-dehydrogenase activity;GO:0016491//oxidoreductase activity;GO:0044594//17-beta-hydroxysteroid dehydrogenase (NAD+) activity;GO:0072555//17-beta-ketosteroid reductase activity;GO:0072582//17-beta-hydroxysteroid dehydrogenase (NADP+) activity	GO:0006629//lipid metabolic process;GO:0006694//steroid biosynthetic process;GO:0006703//estrogen biosynthetic process;GO:0008202//steroid metabolic process
ENSGALG00000033522	187	236	211.5	192	127	159.5	196	196	196	740	521	630.5	885	684	784.5	646	477	561.5	2.6	2.97	2.63	1.43	2.21	1.78	9.54	7.2	10.03	9.27	9.91	9.05	2.27	9.16667	2.0137	2.5943e-40	1.05145e-38	Aoc3	amine oxidase, copper containing 3 [Source:NCBI gene;Acc:420015]	Metabolism;Metabolism;Metabolism;Metabolism;Metabolism	Global and overview maps;Amino acid metabolism;Amino acid metabolism;Metabolism of other amino acids;Amino acid metabolism	ko01100//Metabolic pathways;ko00260//Glycine, serine and threonine metabolism;ko00350//Tyrosine metabolism;ko00410//beta-Alanine metabolism;ko00360//Phenylalanine metabolism	K00276;K00276;K00276;K00276;K00276	-	GO:0005507//copper ion binding;GO:0008131//primary amine oxidase activity;GO:0048038//quinone binding	GO:0007601//visual perception;GO:0009308//amine metabolic process
MSTRG.24773	320	341	330.5	277	311	294	331	376	353.5	639	534	586.5	758	670	714	589	429	509	4.01	3.88	3.42	3.17	3.36	3.08	7.43	6.66	7.75	8.19	8.16	7.35	3.48667	7.59	1.1223	2.67524e-40	1.08239e-38	PLEKHG4B	XP_015141782.2 pleckstrin homology domain-containing family G member 3 isoform X2 [Gallus gallus]	-	-	-	-	-	-	-
ENSGALG00000005616	74	78	76	86	76	81	105	93	99	216	199	207.5	329	280	304.5	286	205	245.5	2.18	2.09	2.5	1.82	2.51	1.79	5.91	5.83	7.9	8.05	9.31	8.25	2.14833	7.54167	1.8117	2.94973e-40	1.18732e-38	ARSI	arylsulfatase family member I [Source:NCBI gene;Acc:427639]	-	-	-	-	-	GO:0003824//catalytic activity;GO:0008484//sulfuric ester hydrolase activity	-
ENSGALG00000027423	15	22	18.5	9	15	12	21	20	20.5	104	91	97.5	141	97	119	113	55	84	0.17	0.23	0.1	0.14	0.2	0.15	1.12	1.05	1.33	1.09	1.45	0.87	0.165	1.15167	2.8032	3.01063e-40	1.20976e-38	SLC26A1	solute carrier family 26 member 1 [Source:NCBI gene;Acc:101748788]	-	-	-	-	GO:0005887//integral component of plasma membrane;GO:0016020//membrane;GO:0016021//integral component of membrane	GO:0008271//secondary active sulfate transmembrane transporter activity;GO:0015108//chloride transmembrane transporter activity;GO:0015116//sulfate transmembrane transporter activity;GO:0019531//oxalate transmembrane transporter activity	GO:0006821//chloride transport;GO:0008272//sulfate transport;GO:0019532//oxalate transport;GO:0055085//transmembrane transport
ENSGALG00000009207	927	1156	1041.5	925	951	938	1153	1177	1165	2882	2331	2606.5	3233	2121	2677	1931	1535	1733	17.35	19.69	16.88	14.29	17.2	14.31	49.97	43.55	49.2	38.81	40.17	39.3	16.62	43.5	1.3881	3.91288e-40	1.56471e-38	TRIM2	tripartite motif containing 2 [Source:NCBI gene;Acc:100857562]	-	-	-	-	-	GO:0005515//protein binding;GO:0008270//zinc ion binding	-
ENSGALG00000015704	20692	24714	22703	19635	20545	20090	23687	20773	22230	51202	51646	51424	60547	54383	57465	45489	31420	38454.5	1358.32	1474.74	1269.81	1097.31	1260.95	892.22	3120.31	3372.7	3241.38	3482.41	3300.21	2819.17	1225.56	3222.7	1.3948	4.13746e-40	1.65126e-38	TXN	thioredoxin [Source:NCBI gene;Acc:396437]	Human Diseases;Human Diseases;Organismal Systems;Human Diseases	Infectious disease: bacterial;Neurodegenerative disease;Immune system;Cardiovascular disease	ko05132//Salmonella infection;ko05012//Parkinson disease;ko04621//NOD-like receptor signaling pathway;ko05418//Fluid shear stress and atherosclerosis	K03671;K03671;K03671;K03671	GO:0005576//extracellular region;GO:0005634//nucleus;GO:0005654//nucleoplasm;GO:0005737//cytoplasm;GO:0005829//cytosol	GO:0015035//protein disulfide oxidoreductase activity;GO:0042803//protein homodimerization activity;GO:0047134//protein-disulfide reductase activity	GO:0000122//negative regulation of transcription from RNA polymerase II promoter;GO:0006662//glycerol ether metabolic process;GO:0009314//response to radiation;GO:0033138//positive regulation of peptidyl-serine phosphorylation;GO:0043388//positive regulation of DNA binding;GO:0045454//cell redox homeostasis;GO:0046826//negative regulation of protein export from nucleus;GO:0071731//response to nit…
ENSGALG00000016105	661	684	672.5	657	565	611	689	709	699	1521	1241	1381	1885	1580	1732.5	1402	1047	1224.5	4.66	4.39	4.57	3.24	3.94	3.27	9.97	8.72	10.85	10.88	10.94	10.1	4.01167	10.2433	1.3524	4.47686e-40	1.77766e-38	DYSF	dysferlin [Source:NCBI gene;Acc:425353]	-	-	-	-	GO:0016021//integral component of membrane	-	-
MSTRG.2801	197	187	192	183	212	197.5	259	255	257	450	384	417	504	373	438.5	382	275	328.5	1.33	1.11	1.22	1.16	1.41	1.1	2.88	2.61	2.83	2.52	2.89	2.62	1.22167	2.725	1.1574	4.73243e-40	1.87597e-38	--	KFQ79294.1 hypothetical protein N337_06109, partial [Phoenicopterus ruber ruber]	-	-	-	-	-	-	-
ENSGALG00000003803	32785	37364	35074.5	37735	51675	44705	49438	63665	56551.5	10073	16140	13106.5	14683	13274	13978.5	13101	11600	12350.5	515.08	536.47	585.01	660.59	631.59	656.8	142.09	248.81	185.75	200.7	227.48	250.13	597.59	209.16	-1.5145	5.03182e-40	1.9913e-38	DAB2	DAB2, clathrin adaptor protein [Source:NCBI gene;Acc:427449]	Cellular Processes	Transport and catabolism	ko04144//Endocytosis	K12475	GO:0001650//fibrillar center;GO:0005886//plasma membrane;GO:0005905//coated pit;GO:0030136//clathrin-coated vesicle;GO:0043231//intracellular membrane-bounded organelle	GO:0008022//protein C-terminus binding;GO:0035615//clathrin adaptor activity;GO:0038024//cargo receptor activity;GO:0046332//SMAD binding	GO:0000122//negative regulation of transcription from RNA polymerase II promoter;GO:0001934//positive regulation of protein phosphorylation;GO:0010718//positive regulation of epithelial to mesenchymal transition;GO:0010862//positive regulation of pathway-restricted SMAD protein phosphorylation;GO:0030335//positive regulation of cell migration;GO:0030511//positive regulation of transforming growth…
ENSGALG00000010579	578	622	600	561	612	586.5	716	721	718.5	1310	1085	1197.5	1585	1086	1335.5	948	873	910.5	10.51	10.28	10.05	9.06	10.56	8.58	22.12	19.63	23.51	19.26	19.05	21.7	9.84	20.8783	1.0853	5.08613e-40	2.00941e-38	STON2	stonin 2 [Source:NCBI gene;Acc:423390]	-	-	-	-	GO:0005730//nucleolus;GO:0005737//cytoplasm;GO:0005829//cytosol;GO:0008021//synaptic vesicle;GO:0030054//cell junction;GO:0030136//clathrin-coated vesicle;GO:0031410//cytoplasmic vesicle;GO:0043005//neuron projection;GO:0045202//synapse	GO:0035615//clathrin adaptor activity	GO:0006897//endocytosis;GO:0016192//vesicle-mediated transport;GO:0030100//regulation of endocytosis;GO:0036465//synaptic vesicle recycling;GO:0048488//synaptic vesicle endocytosis
ENSGALG00000050611	1346	1303	1324.5	1448	1400	1424	1657	1420	1538.5	3622	2749	3185.5	4691	3796	4243.5	3469	2321	2895	32.71	28.77	34.65	27.67	32.65	22.57	81.7	66.46	92.95	89.98	93.16	77.07	29.8367	83.5533	1.4856	5.40562e-40	2.13204e-38	gag-pol	AGL81188.1 gag and reverse transcriptase polyprotein precursor [Gallus gallus]	-	-	-	-	-	GO:0003676//nucleic acid binding;GO:0003677//DNA binding;GO:0003964//RNA-directed DNA polymerase activity;GO:0004518//nuclease activity;GO:0004519//endonuclease activity;GO:0004523//RNA-DNA hybrid ribonuclease activity;GO:0008270//zinc ion binding;GO:0016740//transferase activity;GO:0016779//nucleotidyltransferase activity;GO:0016787//hydrolase activity;GO:0035613//RNA stem-loop binding;GO:004687…	GO:0006278//RNA-dependent DNA replication;GO:0015074//DNA integration;GO:0044260//cellular macromolecule metabolic process;GO:0090305//nucleic acid phosphodiester bond hydrolysis;GO:0090502//RNA phosphodiester bond hydrolysis, endonucleolytic
ENSGALG00000004400	2254	2457	2355.5	2434	3159	2796.5	2953	4413	3683	1106	1307	1206.5	1299	1103	1201	1079	997	1038	30.11	29.84	32.04	34.34	31.99	38.58	13.72	17.37	14.15	14.37	15.93	18.21	32.8167	15.625	-1.0706	5.87647e-40	2.30615e-38	SPECC1	sperm antigen with calponin homology and coiled-coil domains 1 [Source:NCBI gene;Acc:417595]	-	-	-	-	-	-	-
ENSGALG00000016937	634	757	695.5	779	1024	901.5	984	1382	1183	295	326	310.5	331	305	318	299	262	280.5	10.55	11.46	12.75	13.88	13.3	15.06	4.55	5.4	4.48	4.94	5.49	5.96	12.8333	5.13667	-1.321	7.52513e-40	2.94331e-38	DIAPH3	diaphanous related formin 3 [Source:NCBI gene;Acc:418824]	Cellular Processes	Cell motility	ko04810//Regulation of actin cytoskeleton	K05745	-	GO:0003779//actin binding;GO:0031267//small GTPase binding	GO:0016043//cellular component organization;GO:0030036//actin cytoskeleton organization
ENSGALG00000001449	7	10	8.5	7	5	6	9	16	12.5	122	120	121	398	159	278.5	347	101	224	0.13	0.17	0.13	0.07	0.13	0.19	2.08	2.2	5.97	2.85	7.05	2.54	0.136667	3.78167	4.7903	7.54231e-40	2.94513e-38	STRA6	stimulated by retinoic acid 6 [Source:NCBI gene;Acc:415301]	-	-	-	-	GO:0005886//plasma membrane;GO:0005887//integral component of plasma membrane;GO:0016020//membrane;GO:0016021//integral component of membrane;GO:0032991//macromolecular complex	GO:0016918//retinal binding;GO:0019841//retinol binding;GO:0034632//retinol transporter activity;GO:0038023//signaling receptor activity	GO:0001568//blood vessel development;GO:0001822//kidney development;GO:0003184//pulmonary valve morphogenesis;GO:0003281//ventricular septum development;GO:0007507//heart development;GO:0007612//learning;GO:0007631//feeding behavior;GO:0030324//lung development;GO:0030325//adrenal gland development;GO:0030540//female genitalia development;GO:0034633//retinol transport;GO:0042297//vocal learning;G…
ENSGALG00000002734	11366	11913	11639.5	12237	17209	14723	15927	20924	18425.5	3214	4867	4040.5	4635	4195	4415	4795	3581	4188	213.69	202.84	223.62	256.2	234.88	249.84	58.5	91.95	72.84	78.73	100.27	89.65	230.178	81.99	-1.4892	7.94196e-40	3.09605e-38	UHMK1	U2AF homology motif kinase 1 [Source:NCBI gene;Acc:424369]	-	-	-	-	GO:0005634//nucleus;GO:0005654//nucleoplasm;GO:0016607//nuclear speck;GO:0030424//axon;GO:0032839//dendrite cytoplasm;GO:0043231//intracellular membrane-bounded organelle;GO:0071598//neuronal ribonucleoprotein granule	GO:0003676//nucleic acid binding;GO:0004672//protein kinase activity;GO:0004674//protein serine/threonine kinase activity;GO:0005524//ATP binding;GO:0043021//ribonucleoprotein complex binding	GO:0006468//protein phosphorylation;GO:0018105//peptidyl-serine phosphorylation;GO:0031175//neuron projection development;GO:0045948//positive regulation of translational initiation;GO:0046777//protein autophosphorylation;GO:0046825//regulation of protein export from nucleus;GO:0051726//regulation of cell cycle
ENSGALG00000004096	137	187	162	106	74	90	104	135	119.5	705	532	618.5	945	600	772.5	646	411	528.5	2.49	3.09	1.9	1.09	1.53	1.6	11.88	9.61	13.99	10.62	12.96	10.2	1.95	11.5433	2.5655	8.9288e-40	3.47499e-38	CHRNA7	cholinergic receptor nicotinic alpha 7 subunit [Source:NCBI gene;Acc:374001]	Human Diseases;Environmental Information Processing;Human Diseases;Environmental Information Processing;Human Diseases;Organismal Systems;Human Diseases	Neurodegenerative disease;Signaling molecules and interaction;Neurodegenerative disease;Signal transduction;Cancer: overview;Nervous system;Substance dependence	ko05022//Pathways of neurodegeneration - multiple diseases;ko04080//Neuroactive ligand-receptor interaction;ko05010//Alzheimer disease;ko04020//Calcium signaling pathway;ko05207//Chemical carcinogenesis - receptor activation;ko04725//Cholinergic synapse;ko05033//Nicotine addiction	K04809;K04809;K04809;K04809;K04809;K04809;K04809	GO:0016021//integral component of membrane;GO:0045211//postsynaptic membrane	GO:0004888//transmembrane signaling receptor activity;GO:0005216//ion channel activity;GO:0005230//extracellular ligand-gated ion channel activity;GO:0022848//acetylcholine-gated cation channel activity	GO:0006811//ion transport;GO:0034220//ion transmembrane transport
ENSGALG00000051132	143	150	146.5	157	215	186	201	265	233	33	50	41.5	36	45	40.5	31	28	29.5	2.42	2.3	2.61	2.96	2.76	2.93	0.52	0.84	0.5	0.74	0.58	0.65	2.66333	0.638333	-2.0609	1.14153e-39	4.41348e-38	fn1	XP_021240931.1 phosphatidylinositol phosphatase PTPRQ isoform X3 [Numida meleagris]	-	-	-	-	-	GO:0005515//protein binding	GO:0030198//extracellular matrix organization;GO:0030199//collagen fibril organization
MSTRG.6760	729	727	728	697	634	665.5	878	830	854	1922	1472	1697	2017	1514	1765.5	1334	1190	1262	6.68	6.05	6.29	4.73	6.52	4.98	16.35	13.42	15.07	13.53	13.51	14.9	5.875	14.4633	1.2997	1.24083e-39	4.78954e-38	--	-	-	-	-	-	-	-	-
ENSGALG00000026081	4315	4901	4608	4316	5387	4851.5	5017	6956	5986.5	1063	1746	1404.5	1578	1369	1473.5	1659	1281	1470	84.81	87.57	83.57	86.15	79.97	89.46	19.4	34.14	25.29	26.25	36.04	34.41	85.255	29.255	-1.5431	1.25942e-39	4.85329e-38	RBM38	RNA binding motif protein 38 [Source:NCBI gene;Acc:768866]	-	-	-	-	GO:0005634//nucleus;GO:0005737//cytoplasm;GO:0005829//cytosol	GO:0003676//nucleic acid binding;GO:0003723//RNA binding;GO:0003729//mRNA binding	GO:0006397//mRNA processing;GO:0008380//RNA splicing;GO:0010830//regulation of myotube differentiation;GO:0030154//cell differentiation;GO:0043484//regulation of RNA splicing
ENSGALG00000005401	88	110	99	97	69	83	93	66	79.5	433	299	366	640	409	524.5	402	336	369	2.72	3.09	2.96	1.74	2.33	1.34	12.44	9.2	16.15	12.35	13.75	14.21	2.36333	13.0167	2.4615	1.26445e-39	4.8647e-38	WNT9A	Wnt family member 9A [Source:NCBI gene;Acc:395829]	Human Diseases;Human Diseases;Human Diseases;Human Diseases;Human Diseases;Human Diseases;Environmental Information Processing;Environmental Information Processing;Environmental Information Processing;Human Diseases;Human Diseases;Human Diseases;Cellular Processes;Organismal Systems;Human Diseases	Cancer: overview;Neurodegenerative disease;Infectious disease: viral;Neurodegenerative disease;Cancer: overview;Cancer: specific types;Signal transduction;Signal transduction;Signal transduction;Endocrine and metabolic disease;Cancer: specific types;Cancer: specific types;Cellular community - eukaryotes;Endocrine system;Cancer: specific types	ko05200//Pathways in cancer;ko05022//Pathways of neurodegeneration - multiple diseases;ko05165//Human papillomavirus infection;ko05010//Alzheimer disease;ko05205//Proteoglycans in cancer;ko05225//Hepatocellular carcinoma;ko04310//Wnt signaling pathway;ko04390//Hippo signaling pathway;ko04150//mTOR signaling pathway;ko04934//Cushing syndrome;ko05226//Gastric cancer;ko05224//Breast cancer;ko04550//…	K01064;K01064;K01064;K01064;K01064;K01064;K01064;K01064;K01064;K01064;K01064;K01064;K01064;K01064;K01064	GO:0005576//extracellular region	GO:0005102//receptor binding;GO:0048018//receptor agonist activity	GO:0007275//multicellular organism development;GO:0008285//negative regulation of cell proliferation;GO:0016055//Wnt signaling pathway;GO:0060070//canonical Wnt signaling pathway
ENSGALG00000029679	599	706	652.5	680	834	757	850	1189	1019.5	246	321	283.5	307	266	286.5	258	256	257	8.36	8.98	9.43	9.51	9.72	10.89	3.2	4.49	3.54	3.66	4	4.91	9.48167	3.96667	-1.2572	1.48607e-39	5.70802e-38	PLEKHA7	pleckstrin homology domain containing A7 [Source:NCBI gene;Acc:423069]	-	-	-	-	GO:0005654//nucleoplasm;GO:0005829//cytosol;GO:0005911//cell-cell junction;GO:0030054//cell junction;GO:0046930//pore complex	-	GO:0044331//cell-cell adhesion mediated by cadherin;GO:0046931//pore complex assembly
ENSGALG00000034303	171	151	161	182	180	181	204	245	224.5	399	337	368	495	411	453	419	253	336	4.94	3.96	5.18	4.23	4.78	4.63	10.7	9.68	11.66	11.58	13.38	9.99	4.62	11.165	1.273	1.57574e-39	6.04257e-38	C1orf115	chromosome 3 open reading frame, human C1orf115 [Source:NCBI gene;Acc:421341]	-	-	-	-	-	-	-
MSTRG.24863	222	198	210	216	194	205	244	190	217	811	736	773.5	970	589	779.5	879	427	653	3.08	2.51	2.96	2.2	2.75	1.73	10.48	10.19	11.01	8	13.52	8.13	2.53833	10.2217	2.0097	1.94585e-39	7.42552e-38	gag	XP_046761090.1 uncharacterized protein LOC107057342 [Gallus gallus]	-	-	-	-	-	-	-
ENSGALG00000051466	224	279	251.5	233	198	215.5	265	319	292	723	583	653	841	649	745	534	369	451.5	9.64	10.91	9.88	6.93	9.24	8.98	28.89	24.97	29.52	27.25	25.4	21.69	9.26333	26.2867	1.5047	2.04584e-39	7.78182e-38	NDFIP2	Nedd4 family interacting protein 2 [Source:NCBI gene;Acc:418803]	-	-	-	-	GO:0005737//cytoplasm;GO:0005739//mitochondrion;GO:0005783//endoplasmic reticulum;GO:0005794//Golgi apparatus;GO:0016020//membrane;GO:0016021//integral component of membrane;GO:0043231//intracellular membrane-bounded organelle;GO:0048471//perinuclear region of cytoplasm	GO:0050699//WW domain binding	GO:0007034//vacuolar transport;GO:0010629//negative regulation of gene expression;GO:0030001//metal ion transport;GO:0031398//positive regulation of protein ubiquitination;GO:0032410//negative regulation of transporter activity;GO:0051224//negative regulation of protein transport
ENSGALG00000036711	310	320	315	283	272	277.5	352	300	326	823	757	790	959	986	972.5	732	492	612	27.54	25.84	24.77	19.66	25.36	17.44	67.87	66.89	69.47	85.44	71.86	59.73	23.435	70.21	1.583	2.09274e-39	7.94736e-38	S100A11	S100 calcium binding protein A11 [Source:NCBI gene;Acc:396075]	-	-	-	-	GO:0001726//ruffle;GO:0005615//extracellular space;GO:0005634//nucleus;GO:0005737//cytoplasm	GO:0005509//calcium ion binding;GO:0042803//protein homodimerization activity;GO:0044548//S100 protein binding;GO:0046872//metal ion binding;GO:0048306//calcium-dependent protein binding	GO:0014911//positive regulation of smooth muscle cell migration;GO:0042127//regulation of cell proliferation
ENSGALG00000031117	1290	1544	1417	1523	2059	1791	2022	2342	2182	455	587	521	533	478	505.5	549	509	529	23.07	25.1	26.83	29.96	29.33	27.41	7.55	10.44	7.77	8.34	10.85	12.44	26.95	9.565	-1.4944	2.16114e-39	8.18067e-38	STK17A	serine/threonine kinase 17a [Source:NCBI gene;Acc:420775]	-	-	-	-	GO:0005634//nucleus;GO:0005886//plasma membrane;GO:0016607//nuclear speck	GO:0004672//protein kinase activity;GO:0004674//protein serine/threonine kinase activity;GO:0005524//ATP binding	GO:0006468//protein phosphorylation;GO:0035556//intracellular signal transduction;GO:0043065//positive regulation of apoptotic process;GO:2000271//positive regulation of fibroblast apoptotic process;GO:2000377//regulation of reactive oxygen species metabolic process
ENSGALG00000041263	1140	1366	1253	1330	1820	1575	1733	2283	2008	585	655	620	731	579	655	581	526	553.5	28.34	31.09	33.66	38.25	36.21	39.86	10.38	13.22	11.41	11.66	13.16	14.43	34.5683	12.3767	-1.4818	2.19527e-39	8.2965e-38	DCLK1	doublecortin like kinase 1 [Source:NCBI gene;Acc:418903]	-	-	-	-	GO:0014069//postsynaptic density	GO:0004672//protein kinase activity;GO:0005524//ATP binding	GO:0001764//neuron migration;GO:0006468//protein phosphorylation;GO:0007409//axonogenesis;GO:0007420//brain development;GO:0009615//response to virus;GO:0018105//peptidyl-serine phosphorylation;GO:0021952//central nervous system projection neuron axonogenesis;GO:0030900//forebrain development;GO:0035556//intracellular signal transduction;GO:0048675//axon extension;GO:0048813//dendrite morphogenes…
ENSGALG00000050400	451	492	471.5	401	377	389	397	441	419	1032	967	999.5	1230	1307	1268.5	993	808	900.5	14.09	13.98	12.34	9.58	10.06	9.02	29.94	30.06	31.34	39.84	34.29	34.51	11.5117	33.33	1.5337	2.27629e-39	8.57513e-38	KRT8	keratin 8 [Source:NCBI gene;Acc:426896]	-	-	-	-	GO:0045095//keratin filament	-	-
ENSGALG00000041911	1874	2188	2031	1941	2603	2272	2562	3453	3007.5	669	810	739.5	1006	824	915	956	651	803.5	49.3	55.49	50.69	56.96	55.93	60.62	17.07	21.34	21.03	20.44	27.53	22.27	54.8317	21.6133	-1.3431	2.38393e-39	8.96623e-38	AAK1	AP2 associated kinase 1 [Source:NCBI gene;Acc:419512]	-	-	-	-	-	GO:0004672//protein kinase activity;GO:0005112//Notch binding;GO:0005524//ATP binding;GO:0035612//AP-2 adaptor complex binding	GO:0006468//protein phosphorylation;GO:0032880//regulation of protein localization;GO:0045747//positive regulation of Notch signaling pathway;GO:0050821//protein stabilization;GO:2000369//regulation of clathrin-mediated endocytosis
ENSGALG00000005204	179	198	188.5	145	132	138.5	169	182	175.5	502	440	471	599	465	532	432	285	358.5	6.39	6.42	5.1	3.83	4.89	4.25	16.63	15.62	17.43	16.2	17.04	13.9	5.14667	16.1367	1.6486	2.57198e-39	9.65807e-38	GSTT1	glutathione S-transferase theta 1-like [Source:NCBI gene;Acc:769847]	Metabolism;Human Diseases;Human Diseases;Human Diseases;Human Diseases;Human Diseases;Organismal Systems;Human Diseases;Metabolism;Metabolism;Metabolism;Metabolism;Human Diseases	Global and overview maps;Cancer: overview;Cancer: overview;Cancer: overview;Cancer: specific types;Cardiovascular disease;Aging;Drug resistance: antineoplastic;Xenobiotics biodegradation and metabolism;Metabolism of other amino acids;Xenobiotics biodegradation and metabolism;Xenobiotics biodegradation and metabolism;Cancer: overview	ko01100//Metabolic pathways;ko05200//Pathways in cancer;ko05208//Chemical carcinogenesis - reactive oxygen species;ko05207//Chemical carcinogenesis - receptor activation;ko05225//Hepatocellular carcinoma;ko05418//Fluid shear stress and atherosclerosis;ko04212//Longevity regulating pathway - worm;ko01524//Platinum drug resistance;ko00983//Drug metabolism - other enzymes;ko00480//Glutathione metabo…	K00799;K00799;K00799;K00799;K00799;K00799;K00799;K00799;K00799;K00799;K00799;K00799;K00799	-	GO:0005515//protein binding	GO:0006749//glutathione metabolic process
ENSGALG00000013742	4288	5127	4707.5	4774	5361	5067.5	5330	7898	6614	1833	2458	2145.5	2498	2273	2385.5	2025	1863	1944	68.62	74.58	75.26	69.8	69.17	82.7	27.23	39.13	32.6	35.48	35.81	40.75	73.355	35.1667	-1.0607	2.75559e-39	1.03146e-37	EZR	ezrin [Source:NCBI gene;Acc:395701]	Human Diseases;Cellular Processes;Human Diseases;Cellular Processes;Human Diseases;Organismal Systems;Organismal Systems	Infectious disease: bacterial;Cell motility;Cancer: overview;Cellular community - eukaryotes;Cancer: overview;Immune system;Digestive system	ko05130//Pathogenic Escherichia coli infection;ko04810//Regulation of actin cytoskeleton;ko05205//Proteoglycans in cancer;ko04530//Tight junction;ko05206//MicroRNAs in cancer;ko04670//Leukocyte transendothelial migration;ko04971//Gastric acid secretion	K08007;K08007;K08007;K08007;K08007;K08007;K08007	GO:0001650//fibrillar center;GO:0001726//ruffle;GO:0001772//immunological synapse;GO:0001931//uropod;GO:0005737//cytoplasm;GO:0005768//endosome;GO:0005829//cytosol;GO:0005856//cytoskeleton;GO:0005884//actin filament;GO:0005886//plasma membrane;GO:0005902//microvillus;GO:0005903//brush border;GO:0005912//adherens junction;GO:0005925//focal adhesion;GO:0015629//actin cytoskeleton;GO:0016020//membra…	GO:0003779//actin binding;GO:0008017//microtubule binding;GO:0008022//protein C-terminus binding;GO:0008092//cytoskeletal protein binding;GO:0019904//protein domain specific binding;GO:0034236//protein kinase A catalytic subunit binding;GO:0034237//protein kinase A regulatory subunit binding;GO:0042802//identical protein binding;GO:0044548//S100 protein binding;GO:0050839//cell adhesion molecule …	GO:0000122//negative regulation of transcription from RNA polymerase II promoter;GO:0001951//intestinal D-glucose absorption;GO:0003376//sphingosine-1-phosphate signaling pathway;GO:0007159//leukocyte cell-cell adhesion;GO:0008360//regulation of cell shape;GO:0010628//positive regulation of gene expression;GO:0010737//protein kinase A signaling;GO:0022614//membrane to membrane docking;GO:0030033/…
ENSGALG00000039611	276	304	290	264	248	256	311	358	334.5	630	520	575	721	604	662.5	510	378	444	5.02	5.03	4.73	3.67	4.59	4.26	10.64	9.41	10.7	10.72	10.25	9.4	4.55	10.1867	1.1627	2.81072e-39	1.05042e-37	Gaa	glucosidase, alpha; acid (Pompe disease, glycogen storage disease type II) [Source:NCBI gene;Acc:416462]	Metabolism;Cellular Processes;Metabolism;Metabolism	Global and overview maps;Transport and catabolism;Carbohydrate metabolism;Carbohydrate metabolism	ko01100//Metabolic pathways;ko04142//Lysosome;ko00052//Galactose metabolism;ko00500//Starch and sucrose metabolism	K12316;K12316;K12316;K12316	-	GO:0003824//catalytic activity;GO:0004553//hydrolase activity, hydrolyzing O-glycosyl compounds;GO:0030246//carbohydrate binding	GO:0005975//carbohydrate metabolic process
ENSGALG00000008022	437	478	457.5	373	372	372.5	407	465	436	965	811	888	1246	1147	1196.5	938	742	840	16.17	16.08	13.55	11.19	12.2	11.22	33.13	29.81	37.56	41.31	38.27	37.49	13.4017	36.2617	1.436	2.98448e-39	1.11147e-37	TAPBP	TAP binding protein [Source:NCBI gene;Acc:417048]	Human Diseases;Human Diseases;Human Diseases;Human Diseases;Organismal Systems	Infectious disease: viral;Infectious disease: viral;Infectious disease: viral;Infectious disease: viral;Immune system	ko05169//Epstein-Barr virus infection;ko05168//Herpes simplex virus 1 infection;ko05163//Human cytomegalovirus infection;ko05170//Human immunodeficiency virus 1 infection;ko04612//Antigen processing and presentation	K08058;K08058;K08058;K08058;K08058	-	-	-
ENSGALG00000003409	344	336	340	303	320	311.5	361	387	374	884	603	743.5	1016	771	893.5	696	521	608.5	2.84	2.52	2.46	2.15	2.42	2.09	6.77	4.95	6.84	6.2	6.35	5.87	2.41333	6.16333	1.3527	3.16295e-39	1.17459e-37	SOGA1	suppressor of glucose, autophagy associated 1 [Source:NCBI gene;Acc:419159]	-	-	-	-	GO:0005615//extracellular space	-	GO:0010506//regulation of autophagy
ENSGALG00000000470	2188	2436	2312	2196	2158	2177	2421	2524	2472.5	5372	4374	4873	6009	4394	5201.5	3781	3189	3485	29.8	30.16	29.47	23.92	26.74	22.5	67.93	59.27	66.75	58.39	56.92	59.42	27.0983	61.4467	1.1811	3.19746e-39	1.18553e-37	LMNA	lamin A/C [Source:NCBI gene;Acc:396222]	Cellular Processes;Cellular Processes	Cell growth and death;Cell growth and death	ko04210//Apoptosis;ko04214//Apoptosis - fly	K07611;K07611	GO:0031965//nuclear membrane	GO:0042802//identical protein binding	-
ENSGALG00000036218	1244	1414	1329	1433	1814	1623.5	1775	2489	2132	604	619	611.5	612	592	602	595	553	574	26.16	27.14	30.83	31.19	29.93	34.79	12.17	13.42	10.81	12.84	14.53	16.62	30.0067	13.3983	-1.1632	3.41843e-39	1.26547e-37	RAB4A	RAB4A, member RAS oncogene family [Source:NCBI gene;Acc:421532]	Cellular Processes	Transport and catabolism	ko04144//Endocytosis	K07879	GO:0005737//cytoplasm;GO:0005768//endosome;GO:0005886//plasma membrane;GO:0012505//endomembrane system;GO:0016020//membrane;GO:0031982//vesicle;GO:0048471//perinuclear region of cytoplasm;GO:0070062//extracellular exosome	GO:0000166//nucleotide binding;GO:0003924//GTPase activity;GO:0005525//GTP binding;GO:0019003//GDP binding	GO:0007264//small GTPase mediated signal transduction;GO:0015031//protein transport;GO:0019882//antigen processing and presentation;GO:0030100//regulation of endocytosis;GO:0032482//Rab protein signal transduction
ENSGALG00000008319	2855	3073	2964	2591	2745	2668	2758	3111	2934.5	5866	4971	5418.5	7367	5819	6593	5491	3837	4664	86.32	84.31	77.06	67.25	67.45	61.44	164.62	149.27	181.16	171.76	183.36	157.83	73.9717	168	1.1834	3.56659e-39	1.31824e-37	PLBD2	phospholipase B domain containing 2 [Source:NCBI gene;Acc:417031]	-	-	-	-	GO:0005764//lysosome	GO:0004620//phospholipase activity;GO:0016787//hydrolase activity	GO:0006629//lipid metabolic process;GO:0016042//lipid catabolic process
ENSGALG00000007769	235	210	222.5	232	240	236	240	281	260.5	442	385	413.5	563	424	493.5	377	337	357	5.36	4.37	5.22	4.46	4.45	4.19	9.36	8.74	10.5	9.45	9.51	10.51	4.675	9.67833	1.0498	3.91111e-39	1.4433e-37	FOXP1	forkhead box P1 [Source:NCBI gene;Acc:416092]	Human Diseases	Cancer: overview	ko05206//MicroRNAs in cancer	K23582	GO:0005634//nucleus	GO:0000978//RNA polymerase II core promoter proximal region sequence-specific DNA binding;GO:0000981//RNA polymerase II transcription factor activity, sequence-specific DNA binding;GO:0001227//transcriptional repressor activity, RNA polymerase II transcription regulatory region sequence-specific binding;GO:0003677//DNA binding;GO:0003700//transcription factor activity, sequence-specific DNA bindi…	GO:0000122//negative regulation of transcription from RNA polymerase II promoter;GO:0006355//regulation of transcription, DNA-templated;GO:0006357//regulation of transcription from RNA polymerase II promoter;GO:0008045//motor neuron axon guidance;GO:0021517//ventral spinal cord development;GO:0045893//positive regulation of transcription, DNA-templated
ENSGALG00000009993	3943	4643	4293	4216	5284	4750	5424	6351	5887.5	1805	2493	2149	2240	2021	2130.5	1966	1560	1763	90.49	96.86	95.32	98.66	100.94	95.36	38.45	56.91	41.92	45.24	49.86	48.93	96.2717	46.885	-1.038	4.42886e-39	1.63181e-37	MED8	mediator complex subunit 8 [Source:NCBI gene;Acc:424565]	-	-	-	-	GO:0005634//nucleus;GO:0016592//mediator complex;GO:0070847//core mediator complex	GO:0003712//transcription cofactor activity	GO:0006357//regulation of transcription from RNA polymerase II promoter
MSTRG.7920	2208	2220	2214	2046	1952	1999	2262	2667	2464.5	4897	3619	4258	5197	4127	4662	3803	2985	3394	8.09	7.39	7.38	5.82	6.72	6.39	16.65	13.19	15.53	14.75	15.4	14.95	6.965	15.0783	1.1143	4.71315e-39	1.72843e-37	set-2	XP_046756387.1 histone-lysine N-methyltransferase, H3 lysine-36 specific isoform X2 [Gallus gallus]	-	-	-	-	-	-	-
ENSGALG00000029276	474	555	514.5	459	474	466.5	535	689	612	917	799	858	1244	1001	1122.5	910	661	785.5	7.14	7.6	6.81	5.81	6.54	6.79	12.82	11.97	15.28	14.71	15.15	13.61	6.78167	13.9233	1.0378	4.80429e-39	1.75911e-37	PPP1R9B	neurabin-2-like [Source:NCBI gene;Acc:100859037]	-	-	-	-	GO:0005654//nucleoplasm;GO:0005737//cytoplasm;GO:0005856//cytoskeleton;GO:0005886//plasma membrane;GO:0014069//postsynaptic density;GO:0015629//actin cytoskeleton;GO:0030027//lamellipodium;GO:0030175//filopodium;GO:0030425//dendrite;GO:0030864//cortical actin cytoskeleton;GO:0032587//ruffle membrane	GO:0003779//actin binding;GO:0005515//protein binding;GO:0008157//protein phosphatase 1 binding;GO:0051015//actin filament binding	GO:0001932//regulation of protein phosphorylation;GO:0007015//actin filament organization;GO:0007399//nervous system development;GO:0016358//dendrite development;GO:0016477//cell migration;GO:0019722//calcium-mediated signaling;GO:0030308//negative regulation of cell growth;GO:0031175//neuron projection development;GO:0042127//regulation of cell proliferation;GO:0046847//filopodium assembly;GO:00…
ENSGALG00000011498	1633	1925	1779	1988	2450	2219	2292	3367	2829.5	950	934	942	1002	813	907.5	895	692	793.5	30.82	33.03	36.96	37.62	35.08	41.58	16.65	17.54	15.42	14.97	18.67	17.85	35.8483	16.85	-1.0892	4.82166e-39	1.76272e-37	TCAIM	T-cell activation inhibitor, mitochondrial [Source:NCBI gene;Acc:420670]	-	-	-	-	GO:0005739//mitochondrion	-	-
ENSGALG00000012952	1542	1685	1613.5	1429	1385	1407	1702	1422	1562	5003	4040	4521.5	5648	4250	4949	3407	2598	3002.5	75.04	74.15	68.28	54.32	66.09	44.91	228.09	197.22	227.13	204.27	185.35	173.6	63.7983	202.61	1.6671	4.95961e-39	1.81034e-37	BASP1	brain abundant membrane attached signal protein 1 [Source:NCBI gene;Acc:373905]	-	-	-	-	GO:0000785//chromatin;GO:0005634//nucleus;GO:0005737//cytoplasm;GO:0005886//plasma membrane;GO:0008180//COP9 signalosome;GO:0016363//nuclear matrix;GO:0016605//PML body;GO:0016607//nuclear speck;GO:0030054//cell junction	GO:0000976//transcription regulatory region sequence-specific DNA binding;GO:0003714//transcription corepressor activity;GO:0019904//protein domain specific binding	GO:0045892//negative regulation of transcription, DNA-templated;GO:0072112//glomerular visceral epithelial cell differentiation
ENSGALG00000012941	275	341	308	271	392	331.5	463	482	472.5	57	101	79	98	89	93.5	80	76	78	4.78	5.41	4.65	5.57	6.57	5.49	0.91	1.75	1.4	1.53	1.55	1.81	5.41167	1.49167	-1.8591	6.32523e-39	2.30523e-37	CDH12	cadherin 12 [Source:NCBI gene;Acc:420912]	-	-	-	-	GO:0005886//plasma membrane;GO:0016020//membrane	GO:0005509//calcium ion binding	GO:0007155//cell adhesion;GO:0007156//homophilic cell adhesion via plasma membrane adhesion molecules;GO:0098609//cell-cell adhesion
ENSGALG00000023542	739	782	760.5	576	516	546	501	630	565.5	2903	1920	2411.5	3041	2357	2699	2012	1518	1765	23.42	22.53	17.99	13.31	12.88	13.07	85.42	60.54	78.61	72.88	70.48	65.76	17.2	72.2817	2.0712	6.4079e-39	2.33174e-37	ALPL	alkaline phosphatase, liver/bone/kidney [Source:NCBI gene;Acc:396317]	Metabolism;Metabolism;Metabolism	Global and overview maps;Metabolism of cofactors and vitamins;Metabolism of cofactors and vitamins	ko01100//Metabolic pathways;ko00790//Folate biosynthesis;ko00730//Thiamine metabolism	K01077;K01077;K01077	GO:0005758//mitochondrial intermembrane space;GO:0005886//plasma membrane;GO:0031012//extracellular matrix;GO:0031966//mitochondrial membrane;GO:0065010//extracellular membrane-bounded organelle	GO:0003824//catalytic activity;GO:0004035//alkaline phosphatase activity;GO:0005509//calcium ion binding;GO:0016462//pyrophosphatase activity;GO:0016791//phosphatase activity;GO:0033883//pyridoxal phosphatase activity;GO:0050187//phosphoamidase activity;GO:0052732//phosphoethanolamine phosphatase activity	GO:0001958//endochondral ossification;GO:0003006//developmental process involved in reproduction;GO:0010259//multicellular organism aging;GO:0019725//cellular homeostasis;GO:0030282//bone mineralization;GO:0033280//response to vitamin D;GO:0034516//response to vitamin B6;GO:0042822//pyridoxal phosphate metabolic process;GO:0046677//response to antibiotic;GO:0055062//phosphate ion homeostasis;GO:0…
ENSGALG00000030276	2582	2894	2738	2922	4086	3504	4066	4594	4330	1122	1476	1299	1418	1255	1336.5	1149	1052	1100.5	38.74	39.03	46.22	51.35	51.78	46.57	15.08	21.46	17.98	18.17	19.32	21.15	45.615	18.86	-1.2742	6.4843e-39	2.35589e-37	SHTN1	shootin 1 [Source:NCBI gene;Acc:423919]	-	-	-	-	GO:0005737//cytoplasm;GO:0005874//microtubule;GO:0005875//microtubule associated complex;GO:0015630//microtubule cytoskeleton;GO:0030424//axon;GO:0030426//growth cone;GO:0031252//cell leading edge;GO:0043204//perikaryon;GO:0044295//axonal growth cone;GO:0048471//perinuclear region of cytoplasm	GO:0019894//kinesin binding	GO:0048812//neuron projection morphogenesis;GO:0061163//endoplasmic reticulum polarization;GO:2000114//regulation of establishment of cell polarity;GO:2001222//regulation of neuron migration;GO:2001224//positive regulation of neuron migration
ENSGALG00000011116	820	969	894.5	909	1109	1009	1173	1528	1350.5	498	498	498	516	429	472.5	434	379	406.5	26.89	29.02	29.42	29.5	31.56	32.83	14.11	15.46	13.3	12.07	15.13	15.98	29.87	14.3417	-1.0585	6.55455e-39	2.37408e-37	VRK1	vaccinia related kinase 1 [Source:NCBI gene;Acc:423443]	-	-	-	-	GO:0005634//nucleus;GO:0005654//nucleoplasm;GO:0005730//nucleolus;GO:0005795//Golgi stack;GO:0005829//cytosol	GO:0000166//nucleotide binding;GO:0004672//protein kinase activity;GO:0004674//protein serine/threonine kinase activity;GO:0005524//ATP binding;GO:0019901//protein kinase binding;GO:0031493//nucleosomal histone binding;GO:0035175//histone kinase activity (H3-S10 specific);GO:0072354//histone kinase activity (H3-T3 specific)	GO:0006468//protein phosphorylation;GO:0006974//cellular response to DNA damage stimulus;GO:0043987//histone H3-S10 phosphorylation;GO:0046777//protein autophosphorylation;GO:0072355//histone H3-T3 phosphorylation;GO:0090166//Golgi disassembly
ENSGALG00000033631	456	490	473	426	485	455.5	473	653	563	1095	756	925.5	1184	914	1049	788	664	726	10.54	10.29	9.7	9.12	8.86	9.87	23.49	17.38	22.31	20.6	20.2	20.97	9.73	20.825	1.0978	6.61176e-39	2.39112e-37	MYC	v-myc avian myelocytomatosis viral oncogene homolog [Source:NCBI gene;Acc:420332]	Human Diseases;Environmental Information Processing;Human Diseases;Environmental Information Processing;Human Diseases;Human Diseases;Human Diseases;Human Diseases;Human Diseases;Human Diseases;Human Diseases;Cellular Processes;Human Diseases;Human Diseases;Human Diseases;Environmental Information Processing;Environmental Information Processing;Environmental Information Processing;Human Diseases;…	Cancer: overview;Signal transduction;Infectious disease: viral;Signal transduction;Cancer: overview;Infectious disease: bacterial;Infectious disease: viral;Infectious disease: viral;Cancer: overview;Infectious disease: viral;Cancer: overview;Cell growth and death;Infectious disease: viral;Cancer: specific types;Cancer: overview;Signal transduction;Signal transduction;Signal transduction;Infectiou…	ko05200//Pathways in cancer;ko04151//PI3K-Akt signaling pathway;ko05169//Epstein-Barr virus infection;ko04010//MAPK signaling pathway;ko05202//Transcriptional misregulation in cancer;ko05132//Salmonella infection;ko05163//Human cytomegalovirus infection;ko05166//Human T-cell leukemia virus 1 infection;ko05205//Proteoglycans in cancer;ko05167//Kaposi sarcoma-associated herpesvirus infection;ko0520…	K04377;K04377;K04377;K04377;K04377;K04377;K04377;K04377;K04377;K04377;K04377;K04377;K04377;K04377;K04377;K04377;K04377;K04377;K04377;K04377;K04377;K04377;K04377;K04377;K04377;K04377;K04377;K04377;K04377;K04377;K04377;K04377;K04377;K04377;K04377	GO:0000785//chromatin;GO:0005634//nucleus;GO:0005654//nucleoplasm;GO:0005730//nucleolus;GO:0032991//macromolecular complex;GO:0071943//Myc-Max complex;GO:0090571//RNA polymerase II transcription repressor complex	GO:0000978//RNA polymerase II core promoter proximal region sequence-specific DNA binding;GO:0000981//RNA polymerase II transcription factor activity, sequence-specific DNA binding;GO:0001046//core promoter sequence-specific DNA binding;GO:0001221//transcription cofactor binding;GO:0001227//transcriptional repressor activity, RNA polymerase II transcription regulatory region sequence-specific bin…	GO:0000082//G1/S transition of mitotic cell cycle;GO:0000122//negative regulation of transcription from RNA polymerase II promoter;GO:0000165//MAPK cascade;GO:0006338//chromatin remodeling;GO:0006355//regulation of transcription, DNA-templated;GO:0006357//regulation of transcription from RNA polymerase II promoter;GO:0006879//cellular iron ion homeostasis;GO:0006974//cellular response to DNA dama…
ENSGALG00000014371	2441	2860	2650.5	2778	3716	3247	3825	4447	4136	1262	1526	1394	1679	1392	1535.5	1205	1063	1134	66.48	70.15	77.1	82.79	87.84	79.74	30.96	40.85	39.15	35.85	37.33	38.24	77.35	37.0633	-1.0614	6.92687e-39	2.49739e-37	LGALS8	galectin 8 [Source:NCBI gene;Acc:430948]	-	-	-	-	GO:0005737//cytoplasm;GO:0005829//cytosol	GO:0005178//integrin binding;GO:0030246//carbohydrate binding	GO:0098586//cellular response to virus;GO:0098792//xenophagy;GO:1904977//lymphatic endothelial cell migration
ENSGALG00000051428	293	295	294	218	237	227.5	269	341	305	590	495	542.5	727	644	685.5	541	439	490	2.91	2.66	2.13	1.92	2.17	2.21	5.43	4.88	5.88	6.23	5.93	5.95	2.33333	5.71667	1.2928	7.2376e-39	2.60144e-37	--	zinc finger protein 665-like [Source:NCBI gene;Acc:100859084]	Human Diseases	Infectious disease: viral	ko05168//Herpes simplex virus 1 infection	K09228	-	-	-
ENSGALG00000032768	73	84	78.5	70	84	77	80	110	95	189	178	183.5	258	163	210.5	168	133	150.5	1.54	1.63	1.47	1.44	1.38	1.53	3.73	3.76	4.46	3.37	3.95	3.87	1.49833	3.85667	1.364	8.638e-39	3.09533e-37	SOX5	SRY-box 5 [Source:NCBI gene;Acc:418195]	-	-	-	-	GO:0005634//nucleus	GO:0000976//transcription regulatory region sequence-specific DNA binding;GO:0000978//RNA polymerase II core promoter proximal region sequence-specific DNA binding;GO:0000981//RNA polymerase II transcription factor activity, sequence-specific DNA binding;GO:0003677//DNA binding	GO:0006357//regulation of transcription from RNA polymerase II promoter;GO:0032332//positive regulation of chondrocyte differentiation;GO:0045165//cell fate commitment;GO:0055059//asymmetric neuroblast division;GO:0061036//positive regulation of cartilage development;GO:0071560//cellular response to transforming growth factor beta stimulus;GO:2000741//positive regulation of mesenchymal stem cell …
ENSGALG00000001115	111	155	133	113	88	100.5	161	96	128.5	734	586	660	628	556	592	397	371	384	2.43	3.08	2.44	1.57	2.86	1.37	14.91	12.76	11.21	11.87	9.6	11.1	2.29167	11.9083	2.3775	8.98035e-39	3.20822e-37	MMEL1	membrane metallo-endopeptidase-like 1 [Source:NCBI gene;Acc:770671]	-	-	-	-	GO:0005615//extracellular space;GO:0016020//membrane	GO:0004175//endopeptidase activity;GO:0004222//metalloendopeptidase activity;GO:0008237//metallopeptidase activity	GO:0006508//proteolysis
ENSGALG00000003353	453	511	482	409	354	381.5	460	515	487.5	1130	959	1044.5	1432	999	1215.5	927	736	831.5	7.62	7.77	6.75	4.86	6.26	5.63	17.6	15.92	19.54	16.33	17.16	16.81	6.48167	17.2267	1.4102	9.45261e-39	3.3667e-37	RAI14	retinoic acid induced 14 [Source:NCBI gene;Acc:427431]	-	-	-	-	GO:0001650//fibrillar center;GO:0005654//nucleoplasm;GO:0005829//cytosol	GO:0003779//actin binding;GO:0005515//protein binding	-
ENSGALG00000049181	304	272	288	236	258	247	248	243	245.5	816	688	752	1000	797	898.5	611	485	548	14.88	12.1	11.38	10.28	9.84	7.78	37.08	33.5	39.92	38.06	33.05	32.45	11.0433	35.6767	1.6918	1.0634e-38	3.77603e-37	CHST14	carbohydrate sulfotransferase 14 [Source:HGNC Symbol;Acc:HGNC:24464]	Metabolism	Glycan biosynthesis and metabolism	ko00532//Glycosaminoglycan biosynthesis - chondroitin sulfate / dermatan sulfate	K08105	GO:0000139//Golgi membrane;GO:0005794//Golgi apparatus;GO:0016020//membrane;GO:0016021//integral component of membrane	GO:0001537//N-acetylgalactosamine 4-O-sulfotransferase activity;GO:0008146//sulfotransferase activity;GO:0016740//transferase activity	GO:0005975//carbohydrate metabolic process;GO:0016051//carbohydrate biosynthetic process;GO:0030208//dermatan sulfate biosynthetic process;GO:0050655//dermatan sulfate proteoglycan metabolic process
ENSGALG00000008283	672	740	706	468	414	441	744	419	581.5	3795	2830	3312.5	3587	2636	3111.5	2382	1933	2157.5	23.23	23.25	15.94	11.64	20.85	9.48	121.77	97.31	101.11	88.88	90.99	91.32	17.3983	98.5633	2.5021	1.07861e-38	3.82425e-37	CYP2AB1	cytochrome P450, family 2, subfamily AB, polypeptide 1 [Source:NCBI gene;Acc:424944]	-	-	-	-	-	GO:0004497//monooxygenase activity;GO:0005506//iron ion binding;GO:0016705//oxidoreductase activity, acting on paired donors, with incorporation or reduction of molecular oxygen;GO:0020037//heme binding	-
ENSGALG00000013640	121	119	120	115	68	91.5	91	84	87.5	490	440	465	718	460	589	532	304	418	6.92	6.34	6.83	3.21	4.21	3.34	26.08	25.05	33.83	25.81	33.63	23.84	5.14167	28.04	2.4472	1.09582e-38	3.87944e-37	MBP	myelin basic protein [Source:NCBI gene;Acc:396217]	-	-	-	-	GO:0005886//plasma membrane;GO:0016020//membrane;GO:0032991//macromolecular complex;GO:0033269//internode region of axon;GO:0042995//cell projection;GO:0043025//neuronal cell body;GO:0043209//myelin sheath;GO:0043218//compact myelin;GO:0071944//cell periphery	GO:0002020//protease binding;GO:0005516//calmodulin binding;GO:0019911//structural constituent of myelin sheath	GO:0000165//MAPK cascade;GO:0007605//sensory perception of sound;GO:0009636//response to toxic substance;GO:0032755//positive regulation of interleukin-6 production;GO:0034115//negative regulation of heterotypic cell-cell adhesion;GO:0035633//maintenance of blood-brain barrier;GO:0042552//myelination;GO:0061024//membrane organization;GO:1904685//positive regulation of metalloendopeptidase activit…
ENSGALG00000029367	307	302	304.5	272	269	270.5	258	320	289	688	694	691	877	933	905	651	457	554	16.37	14.64	14.29	11.67	11.15	11.16	34.05	36.81	38.13	48.52	38.36	33.3	13.2133	38.195	1.5314	1.24092e-38	4.37994e-37	CYBA	cytochrome b-245 alpha chain [Source:NCBI gene;Acc:100859840]	Cellular Processes;Human Diseases;Organismal Systems;Human Diseases;Human Diseases;Human Diseases;Organismal Systems;Human Diseases;Human Diseases;Organismal Systems;Organismal Systems	Transport and catabolism;Neurodegenerative disease;Immune system;Cardiovascular disease;Cancer: overview;Cardiovascular disease;Immune system;Infectious disease: parasitic;Cardiovascular disease;Immune system;Development and regeneration	ko04145//Phagosome;ko05020//Prion disease;ko04613//Neutrophil extracellular trap formation;ko05417//Lipid and atherosclerosis;ko05208//Chemical carcinogenesis - reactive oxygen species;ko05415//Diabetic cardiomyopathy;ko04621//NOD-like receptor signaling pathway;ko05140//Leishmaniasis;ko05418//Fluid shear stress and atherosclerosis;ko04670//Leukocyte transendothelial migration;ko04380//Osteoclast…	K08009;K08009;K08009;K08009;K08009;K08009;K08009;K08009;K08009;K08009;K08009	GO:0005737//cytoplasm;GO:0005768//endosome;GO:0043020//NADPH oxidase complex	GO:0009055//electron carrier activity;GO:0016175//superoxide-generating NADPH oxidase activity;GO:0017124//SH3 domain binding;GO:0020037//heme binding;GO:0046982//protein heterodimerization activity	GO:0006801//superoxide metabolic process;GO:0006954//inflammatory response;GO:0017004//cytochrome complex assembly;GO:0032755//positive regulation of interleukin-6 production;GO:0032760//positive regulation of tumor necrosis factor production;GO:0034137//positive regulation of toll-like receptor 2 signaling pathway;GO:0042554//superoxide anion generation;GO:0045087//innate immune response;GO:0045…
ENSGALG00000017327	63	71	67	64	53	58.5	77	83	80	172	158	165	240	204	222	187	124	155.5	1.45	1.49	1.45	0.99	1.44	1.25	3.67	3.62	4.51	4.58	4.75	3.9	1.345	4.17167	1.633	1.32981e-38	4.68664e-37	P2RY6	pyrimidinergic receptor P2Y6 [Source:NCBI gene;Acc:396114]	Environmental Information Processing	Signaling molecules and interaction	ko04080//Neuroactive ligand-receptor interaction	K04272	GO:0005886//plasma membrane;GO:0016020//membrane;GO:0016021//integral component of membrane	GO:0001621//ADP receptor activity;GO:0004930//G-protein coupled receptor activity;GO:0045028//G-protein coupled purinergic nucleotide receptor activity;GO:0045029//UDP-activated nucleotide receptor activity;GO:0045030//UTP-activated nucleotide receptor activity	GO:0007165//signal transduction;GO:0007186//G-protein coupled receptor signaling pathway;GO:0007200//phospholipase C-activating G-protein coupled receptor signaling pathway;GO:0030321//transepithelial chloride transport;GO:0032962//positive regulation of inositol trisphosphate biosynthetic process;GO:0035589//G-protein coupled purinergic nucleotide receptor signaling pathway;GO:0070374//positive …
ENSGALG00000000458	85	75	80	96	94	95	115	98	106.5	273	212	242.5	346	251	298.5	214	172	193	1.28	1.03	1.42	1.15	1.4	0.97	3.82	3.18	4.25	3.68	3.56	3.54	1.20833	3.67167	1.6034	1.44724e-38	5.09287e-37	TMPRSS9	transmembrane protease, serine 9 [Source:NCBI gene;Acc:428320]	-	-	-	-	-	GO:0004252//serine-type endopeptidase activity;GO:0005515//protein binding	GO:0006508//proteolysis
ENSGALG00000008043	2177	2304	2240.5	2262	2877	2569.5	2770	3762	3266	667	964	815.5	884	768	826	965	723	844	48.43	45.85	48.07	50.15	47.17	51.82	13.17	21.64	15.63	16.33	23.35	21.27	48.5817	18.565	-1.3878	1.54303e-38	5.42183e-37	CORO2B	coronin 2B [Source:NCBI gene;Acc:415561]	-	-	-	-	GO:0005925//focal adhesion;GO:0016020//membrane	GO:0005515//protein binding;GO:0017166//vinculin binding;GO:0051015//actin filament binding;GO:1990147//talin binding	GO:0003093//regulation of glomerular filtration;GO:0010812//negative regulation of cell-substrate adhesion;GO:0030036//actin cytoskeleton organization;GO:0032956//regulation of actin cytoskeleton organization;GO:0048041//focal adhesion assembly;GO:0051497//negative regulation of stress fiber assembly;GO:0080135//regulation of cellular response to stress;GO:1904950//negative regulation of establis…
ENSGALG00000036883	1122	1222	1172	1303	1614	1458.5	1555	2271	1913	390	449	419.5	374	431	402.5	449	405	427	8.89	8.8	10.17	10.4	9.99	11.77	2.87	3.54	2.42	3.33	3.93	4.39	10.0033	3.41333	-1.5512	1.56132e-38	5.47792e-37	MET	MET proto-oncogene, receptor tyrosine kinase [Source:NCBI gene;Acc:396134]	Human Diseases;Environmental Information Processing;Environmental Information Processing;Environmental Information Processing;Human Diseases;Environmental Information Processing;Cellular Processes;Human Diseases;Environmental Information Processing;Human Diseases;Human Diseases;Human Diseases;Organismal Systems;Human Diseases;Organismal Systems;Human Diseases;Human Diseases;Cellular Processes;Hum…	Cancer: overview;Signal transduction;Signal transduction;Signal transduction;Cancer: overview;Signal transduction;Cellular community - eukaryotes;Cancer: overview;Signal transduction;Cancer: overview;Cancer: specific types;Cancer: overview;Development and regeneration;Cancer: specific types;Development and regeneration;Drug resistance: antineoplastic;Infectious disease: bacterial;Cellular communi…	ko05200//Pathways in cancer;ko04151//PI3K-Akt signaling pathway;ko04020//Calcium signaling pathway;ko04010//MAPK signaling pathway;ko05202//Transcriptional misregulation in cancer;ko04014//Ras signaling pathway;ko04510//Focal adhesion;ko05205//Proteoglycans in cancer;ko04015//Rap1 signaling pathway;ko05208//Chemical carcinogenesis - reactive oxygen species;ko05225//Hepatocellular carcinoma;ko0520…	K05099;K05099;K05099;K05099;K05099;K05099;K05099;K05099;K05099;K05099;K05099;K05099;K05099;K05099;K05099;K05099;K05099;K05099;K05099;K05099;K05099;K05099;K05099;K05099	GO:0009925//basal plasma membrane;GO:0016021//integral component of membrane	GO:0004672//protein kinase activity;GO:0004713//protein tyrosine kinase activity;GO:0004714//transmembrane receptor protein tyrosine kinase activity;GO:0005515//protein binding;GO:0005524//ATP binding;GO:0017154//semaphorin receptor activity;GO:0019903//protein phosphatase binding;GO:0042802//identical protein binding	GO:0001886//endothelial cell morphogenesis;GO:0006468//protein phosphorylation;GO:0007169//transmembrane receptor protein tyrosine kinase signaling pathway;GO:0031116//positive regulation of microtubule polymerization;GO:0035024//negative regulation of Rho protein signal transduction;GO:0045944//positive regulation of transcription from RNA polymerase II promoter;GO:0048754//branching morphogenes…
MSTRG.30866	4571	4865	4718	4128	4077	4102.5	4740	4885	4812.5	10556	9498	10027	11854	8899	10376.5	7976	6135	7055.5	52.99	51.26	47.14	38.45	44.56	37.05	113.6	109.53	112.06	100.63	102.18	97.21	45.2417	105.868	1.2265	1.58514e-38	5.5532e-37	ev-2	XP_040511191.1 uncharacterized protein LOC121108213 [Gallus gallus]	-	-	-	-	-	-	-
ENSGALG00000029072	45	46	45.5	43	51	47	46	44	45	153	115	134	203	143	173	135	133	134	0.82	0.86	0.77	0.77	0.72	0.56	2.67	2.09	3.1	2.57	2.76	3.37	0.75	2.76	1.8797	1.59087e-38	5.56497e-37	NTN3	netrin 1 [Source:NCBI gene;Acc:396387]	Organismal Systems;Organismal Systems	Development and regeneration;Development and regeneration	ko04360//Axon guidance;ko04361//Axon regeneration	K06843;K06843	GO:0005576//extracellular region;GO:0005794//Golgi apparatus	GO:0005102//receptor binding;GO:0005515//protein binding	-
ENSGALG00000006822	409	459	434	372	414	393	512	552	532	934	701	817.5	1192	821	1006.5	833	668	750.5	4.94	5.04	4.52	4.1	5.02	4.57	10.48	8.43	11.75	9.77	11.13	11.08	4.69833	10.44	1.1519	1.61634e-38	5.64566e-37	PCDH19	protocadherin 19 [Source:NCBI gene;Acc:422263]	-	-	-	-	GO:0005886//plasma membrane;GO:0016020//membrane	GO:0005509//calcium ion binding	GO:0007155//cell adhesion;GO:0007156//homophilic cell adhesion via plasma membrane adhesion molecules;GO:0007420//brain development
ENSGALG00000015593	48	71	59.5	73	68	70.5	68	83	75.5	163	158	160.5	207	149	178	153	116	134.5	0.62	0.83	0.93	0.71	0.71	0.7	1.95	2.03	2.18	1.87	2.18	2.04	0.75	2.04167	1.4448	1.62747e-38	5.67609e-37	EPHA7	EPH receptor A7 [Source:NCBI gene;Acc:395967]	Organismal Systems	Development and regeneration	ko04360//Axon guidance	K05108	GO:0005886//plasma membrane;GO:0005887//integral component of plasma membrane;GO:0016020//membrane;GO:0016021//integral component of membrane;GO:0043005//neuron projection;GO:0043235//receptor complex	GO:0000166//nucleotide binding;GO:0004672//protein kinase activity;GO:0004712//protein serine/threonine/tyrosine kinase activity;GO:0004713//protein tyrosine kinase activity;GO:0004714//transmembrane receptor protein tyrosine kinase activity;GO:0005003//ephrin receptor activity;GO:0005004//GPI-linked ephrin receptor activity;GO:0005005//transmembrane-ephrin receptor activity;GO:0005515//protein b…	GO:0001934//positive regulation of protein phosphorylation;GO:0006468//protein phosphorylation;GO:0006915//apoptotic process;GO:0007169//transmembrane receptor protein tyrosine kinase signaling pathway;GO:0007399//nervous system development;GO:0007411//axon guidance;GO:0007420//brain development;GO:0016310//phosphorylation;GO:0018108//peptidyl-tyrosine phosphorylation;GO:0022407//regulation of ce…
ENSGALG00000007174	114	130	122	123	124	123.5	137	168	152.5	268	247	257.5	319	238	278.5	208	173	190.5	2.89	2.99	3.07	2.56	2.82	2.79	6.3	6.23	6.59	5.88	5.83	5.99	2.85333	6.13667	1.1048	1.65619e-38	5.7677e-37	TNFSF15	tumor necrosis factor superfamily member 15 [Source:NCBI gene;Acc:417247]	Environmental Information Processing	Signaling molecules and interaction	ko04060//Cytokine-cytokine receptor interaction	K05478	GO:0005576//extracellular region;GO:0005886//plasma membrane;GO:0016020//membrane;GO:0016021//integral component of membrane	GO:0005164//tumor necrosis factor receptor binding;GO:0005515//protein binding	GO:0006915//apoptotic process;GO:0006919//activation of cysteine-type endopeptidase activity involved in apoptotic process;GO:0006955//immune response;GO:0007165//signal transduction;GO:0007250//activation of NF-kappaB-inducing kinase activity
ENSGALG00000013293	541	672	606.5	574	649	611.5	760	783	771.5	1178	1060	1119	1760	1166	1463	1053	906	979.5	22.24	25.11	23.25	21.71	25.34	21.06	44.96	43.35	59	46.76	47.84	50.91	23.1183	48.8033	1.0779	1.72767e-38	6.00774e-37	GLDN	gliomedin [Source:NCBI gene;Acc:427523]	-	-	-	-	GO:0005615//extracellular space;GO:0005886//plasma membrane;GO:0009986//cell surface	GO:0086080//protein binding involved in heterotypic cell-cell adhesion	GO:0032528//microvillus organization;GO:0045162//clustering of voltage-gated sodium channels
ENSGALG00000008589	1286	1442	1364	1267	1286	1276.5	1603	1551	1577	3094	2316	2705	3206	2607	2906.5	2355	1886	2120.5	22.2	22.63	21.56	18.09	22.47	17.53	49.66	39.83	45.16	43.92	45	44.57	20.7467	44.69	1.1071	1.77246e-38	6.14531e-37	CMKLR2	G protein-coupled receptor 1 [Source:NCBI gene;Acc:424101]	-	-	-	-	GO:0005654//nucleoplasm;GO:0005886//plasma membrane;GO:0016021//integral component of membrane;GO:0043231//intracellular membrane-bounded organelle	GO:0004930//G-protein coupled receptor activity;GO:0097003//adipokinetic hormone receptor activity;GO:0097004//adipokinetic hormone binding	GO:0007186//G-protein coupled receptor signaling pathway;GO:0042593//glucose homeostasis
ENSGALG00000003747	749	870	809.5	774	760	767	936	961	948.5	1650	1337	1493.5	1896	1498	1697	1276	1073	1174.5	10.61	11.2	10.8	8.76	10.75	8.9	21.69	18.83	21.9	20.69	19.97	20.77	10.17	20.6417	1.0212	1.87443e-38	6.47975e-37	OSMR	oncostatin M receptor [Source:NCBI gene;Acc:427446]	Environmental Information Processing;Environmental Information Processing;Environmental Information Processing	Signal transduction;Signaling molecules and interaction;Signal transduction	ko04151//PI3K-Akt signaling pathway;ko04060//Cytokine-cytokine receptor interaction;ko04630//JAK-STAT signaling pathway	K05057;K05057;K05057	GO:0016020//membrane	GO:0004896//cytokine receptor activity;GO:0005515//protein binding	-
MSTRG.27661	170	187	178.5	168	179	173.5	201	250	225.5	443	310	376.5	451	380	415.5	359	257	308	2.73	2.73	2.66	2.34	2.62	2.62	6.6	4.95	5.9	5.95	6.37	5.64	2.61667	5.90167	1.1734	1.94075e-38	6.69916e-37	--	AAD31320.1 osteoblast regulatory factor 3A, partial [Gallus gallus]	-	-	-	-	-	-	-
ENSGALG00000017167	231	262	246.5	250	294	272	352	330	341	692	597	644.5	921	659	790	594	368	481	8.04	8.29	8.57	8.33	9.93	7.51	22.38	20.71	26.15	22.38	22.85	17.5	8.445	21.995	1.381	2.01297e-38	6.93824e-37	SLC35F2	solute carrier family 35 member F2 [Source:NCBI gene;Acc:418970]	-	-	-	-	GO:0016021//integral component of membrane	GO:0022857//transmembrane transporter activity	GO:0055085//transmembrane transport
[truncated: 5,392 more rows]

## Sheet: Sheet6
id	HSW1	HSW2	HSW3	HSY1	HSY2	HSY3	P value	FC value	FDR	Symbol	Description	KEGG_A_class	KEGG_B_class	Pathway	K_ID	GO Component	GO Function	GO Process
ENSGALG00000015028	136.5	136.5	157	9497.5	12079.5	9636.5	0.00666001	72.5895	0	RLN3	relaxin 3 [Source:NCBI gene;Acc:427223]	Environmental Information Processing;Organismal Systems	Signaling molecules and interaction;Endocrine system	ko04080//Neuroactive ligand-receptor interaction;ko04926//Relaxin signaling pathway	K22000;K22000	GO:0005576//extracellular region	GO:0005179//hormone activity	-
ENSGALG00000054770	35.5	39.5	30.5	2915.5	3982	3171.5	0.00913786	95.4408	1.2542e-226	INHA	inhibin alpha subunit [Source:NCBI gene;Acc:424197]	Environmental Information Processing	Signaling molecules and interaction	ko04060//Cytokine-cytokine receptor interaction	K05500	GO:0034673//inhibin-betaglycan-ActRII complex;GO:0043512//inhibin A complex	GO:0005102//receptor binding;GO:0008083//growth factor activity	GO:0042127//regulation of cell proliferation;GO:0042541//hemoglobin biosynthetic process;GO:0051726//regulation of cell cycle
ENSGALG00000030376	735	848.5	961.5	2036	2268.5	1715.5	0.0299406	2.36542	3.61964e-217	DHRS3	dehydrogenase/reductase 3 [Source:NCBI gene;Acc:419480]	Metabolism;Metabolism	Global and overview maps;Metabolism of cofactors and vitamins	ko01100//Metabolic pathways;ko00830//Retinol metabolism	K11146;K11146	GO:0005811//lipid particle	GO:0004745//retinol dehydrogenase activity;GO:0016491//oxidoreductase activity;GO:0016616//oxidoreductase activity, acting on the CH-OH group of donors, NAD or NADP as acceptor	GO:0001523//retinoid metabolic process;GO:0003151//outflow tract morphogenesis;GO:0030278//regulation of ossification;GO:0042572//retinol metabolic process;GO:0048385//regulation of retinoic acid receptor signaling pathway;GO:0048387//negative regulation of retinoic acid receptor signaling pathway;GO:0060021//palate development;GO:0060349//bone morphogenesis;GO:0060411//cardiac septum morphogenes…
[truncated: 5,900 more rows]

## Sheet: Sheet7
id	HSW1	HSW2	HSW3	HSW_all	HSY1	HSY2	HSY3	HSY_all	P value	FC value	FDR	Symbol	Description	KEGG_A_class	KEGG_B_class	Pathway	K_ID	GO Component	GO Function	GO Process
[truncated: 5,903 more rows]

## Sheet: Sheet2
id	HSW1_count	HSW2_count	HSW3_count	HSY1_count	HSY2_count	HSY3_count	P Value	FC Value	Symbol	Description	KEGG_A_class	KEGG_B_class	Pathway	K_ID	GO Component	GO Function	GO Process
[truncated: 5,903 more rows]

[truncated: 3 more sheets: Sheet3, Sheet4, Sheet5]
