# Supplementary material for: Molecular profiling of signaling pathways involved in chicken ovarian follicle development by transcriptome sequencing
Source: Front Vet Sci. 2026 Jan 9;12:1676247. doi: 10.3389/fvets.2025.1676247 (PMC12827103; doi:10.3389/fvets.2025.1676247)
Supplement: Supplementary file 6 [file Table_6.xlsx]

## Sheet: Sheet1
#node1	node2	node1_string_id	node2_string_id	neighborhood_on_chromosome	gene_fusion	phylogenetic_cooccurrence	homology	coexpression	experimentally_determined_interaction	database_annotated	automated_textmining	combined_score
AHR2	LOC100859347	9031.ENSGALP00000008817	9031.ENSGALP00000006877	0	0	0.131	0.807	0	0	0.54	0	0.583
ALKAL2	ENSGALP00000069760	9031.ENSGALP00000049699	9031.ENSGALP00000069760	0	0	0	0	0	0.475	0	0.154	0.536
ANO4	ZMAT4	9031.ENSGALP00000018946	9031.ENSGALP00000005486	0	0	0	0	0.055	0	0	0.511	0.518
ANO4	MYO18B	9031.ENSGALP00000018946	9031.ENSGALP00000062002	0	0	0	0	0	0	0	0.48	0.48
ANO4	ATP8B1	9031.ENSGALP00000018946	9031.ENSGALP00000065211	0	0	0	0	0.061	0	0	0.48	0.49
ASPN	BCAN	9031.ENSGALP00000007507	9031.ENSGALP00000061057	0	0	0	0	0	0	0	0.714	0.714
ASPN	TNMD	9031.ENSGALP00000007507	9031.ENSGALP00000011015	0	0	0	0	0.125	0	0	0.704	0.73
B3GALT2	HAS3	9031.ENSGALP00000066354	9031.ENSGALP00000071073	0	0	0	0	0.059	0	0	0.581	0.588
BARHL2	LHX5	9031.ENSGALP00000057131	9031.ENSGALP00000013502	0	0	0	0	0.045	0.101	0	0.512	0.544
BCAN	MMP1	9031.ENSGALP00000061057	9031.ENSGALP00000027716	0	0	0	0	0	0.081	0.4	0.089	0.453
CCDC39	HYDIN	9031.ENSGALP00000069296	9031.ENSGALP00000003781	0	0	0	0	0.164	0.101	0	0.559	0.639
CD72AG	TNFRSF6B	9031.ENSGALP00000038547	9031.ENSGALP00000009844	0	0	0	0	0.084	0	0	0.373	0.401
CELF6	GPR83	9031.ENSGALP00000052680	9031.ENSGALP00000027767	0	0	0	0	0	0	0	0.425	0.424
CHRNA6	KCNG1	9031.ENSGALP00000036997	9031.ENSGALP00000012943	0	0	0	0	0.044	0	0	0.482	0.483
CLCA1	FCGBP	9031.ENSGALP00000010208	9031.ENSGALP00000048404	0	0	0	0	0.118	0.079	0	0.676	0.714
CLPP	PLAAT1	9031.ENSGALP00000071794	9031.ENSGALP00000011632	0.044	0	0	0	0.37	0.054	0	0.186	0.474
CNGB1	RP1L1	9031.ENSGALP00000044272	9031.ENSGALP00000068692	0	0	0	0	0	0	0	0.424	0.424
DHH	MPZ	9031.ENSGALP00000054006	9031.ENSGALP00000045144	0	0	0	0	0	0	0	0.533	0.533
DKK1	TBX5	9031.ENSGALP00000006037	9031.ENSGALP00000013419	0	0	0	0	0	0	0	0.436	0.436
DKK1	FGF4	9031.ENSGALP00000006037	9031.ENSGALP00000012214	0	0	0	0	0	0	0	0.628	0.628
DKK1	SOST	9031.ENSGALP00000006037	9031.ENSGALP00000052124	0	0	0	0	0	0	0	0.899	0.899
DMRT2	FHL2	9031.ENSGALP00000043296	9031.ENSGALP00000046546	0	0	0	0	0	0	0	0.414	0.414
EEF1G	PLAAT1	9031.ENSGALP00000071068	9031.ENSGALP00000011632	0	0	0	0	0.202	0.231	0	0.163	0.441
ENSGALP00000067249	FAM117B	9031.ENSGALP00000067249	9031.ENSGALP00000013782	0	0.899	0.284	0	0	0	0	0	0.925
ENSGALP00000069760	HCK	9031.ENSGALP00000069760	9031.ENSGALP00000068822	0	0.416	0	0	0	0.093	0	0	0.447
F1NWX5_CHICK	FGF4	9031.ENSGALP00000010076	9031.ENSGALP00000012214	0	0	0	0	0	0	0	0.472	0.472
FCGBP	SLC26A9	9031.ENSGALP00000048404	9031.ENSGALP00000001068	0	0	0	0	0.045	0	0	0.427	0.429
FGF4	GDF5	9031.ENSGALP00000012214	9031.ENSGALP00000051988	0	0	0	0	0.047	0	0	0.436	0.44
FGF4	PTX3	9031.ENSGALP00000012214	9031.ENSGALP00000042091	0	0	0	0	0	0.124	0	0.468	0.514
FGF4	TBX5	9031.ENSGALP00000012214	9031.ENSGALP00000013419	0	0	0	0	0	0	0	0.526	0.526
FOXE3	PITX3	9031.ENSGALP00000041809	9031.ENSGALP00000008994	0	0	0	0	0.062	0.055	0	0.636	0.649
FXYD6	IQCA1	9031.ENSGALP00000043011	9031.ENSGALP00000006331	0	0	0	0	0	0	0	0.478	0.478
GC	SPIA3	9031.ENSGALP00000018939	9031.ENSGALP00000017841	0	0	0	0	0.392	0.053	0	0.184	0.489
GC	NR1H4	9031.ENSGALP00000018939	9031.ENSGALP00000018906	0	0	0	0	0.392	0	0	0.19	0.486
GC	ITIH3	9031.ENSGALP00000018939	9031.ENSGALP00000045000	0	0	0	0	0.415	0	0	0	0.414
GDF5	TNMD	9031.ENSGALP00000051988	9031.ENSGALP00000011015	0	0	0	0	0	0	0	0.633	0.633
GDF5	SOST	9031.ENSGALP00000051988	9031.ENSGALP00000052124	0	0	0	0	0.09	0	0	0.384	0.415
GPR15	GPR83	9031.ENSGALP00000024372	9031.ENSGALP00000027767	0	0	0	0.622	0.061	0	0.4	0.185	0.5
HAS3	TTC32	9031.ENSGALP00000071073	9031.ENSGALP00000055517	0.057	0	0	0	0.05	0.275	0.22	0.118	0.471
IL4I1	TLR15	9031.ENSGALP00000067451	9031.ENSGALP00000068917	0	0	0	0	0.355	0.092	0	0.481	0.669
ITIH3	SPIA3	9031.ENSGALP00000045000	9031.ENSGALP00000017841	0	0	0	0	0.401	0	0.4	0	0.625
KIRREL3	NPHS2	9031.ENSGALP00000058242	9031.ENSGALP00000006610	0	0	0	0	0	0.077	0	0.441	0.462
KRT40	LOC112529929	9031.ENSGALP00000006089	9031.ENSGALP00000055054	0	0	0	0.639	0.05	0.101	0.5	0	0.535
LOC424917	ST6GALNAC3	9031.ENSGALP00000066328	9031.ENSGALP00000051870	0	0	0	0	0.045	0	0.4	0	0.402
MLNR	NMUR2	9031.ENSGALP00000027414	9031.ENSGALP00000006514	0	0	0	0.786	0.107	0	0.4	0.106	0.479
MLNR	PROK2	9031.ENSGALP00000027414	9031.ENSGALP00000012612	0	0	0	0	0	0	0.5	0.223	0.595
MPZ	NRG1	9031.ENSGALP00000045144	9031.ENSGALP00000024830	0	0	0	0	0	0	0	0.518	0.518
MYL4	MYO18B	9031.ENSGALP00000000815	9031.ENSGALP00000062002	0	0	0	0	0.148	0.281	0.54	0.118	0.718
MYL4	MYLK	9031.ENSGALP00000000815	9031.ENSGALP00000061379	0	0	0	0	0.142	0.133	0.9	0.371	0.946
MYLK	PAK6	9031.ENSGALP00000061379	9031.ENSGALP00000052101	0	0	0	0	0	0.053	0.65	0.055	0.659
NMUR2	PROK2	9031.ENSGALP00000006514	9031.ENSGALP00000012612	0	0	0	0	0	0	0.5	0	0.499
NPPA	TBX5	9031.ENSGALP00000034287	9031.ENSGALP00000013419	0	0	0	0	0.302	0	0	0.534	0.66
NPPA	SYNPO2L	9031.ENSGALP00000034287	9031.ENSGALP00000055611	0	0	0	0	0.184	0	0	0.298	0.402
NR1H4	UGT2A1	9031.ENSGALP00000018906	9031.ENSGALP00000019241	0	0	0	0	0.304	0	0	0.185	0.409
PROK2	TACR3	9031.ENSGALP00000012612	9031.ENSGALP00000017226	0	0	0	0	0.046	0	0.5	0.71	0.849
PROX2	RAD51AP2	9031.ENSGALP00000070472	9031.ENSGALP00000064892	0	0	0.507	0	0	0	0	0	0.507
SFN	SYNC	9031.ENSGALP00000040672	9031.ENSGALP00000065296	0	0	0	0	0.046	0.13	0	0.349	0.412
SYT7	UBXN11	9031.ENSGALP00000056387	9031.ENSGALP00000067015	0	0	0	0	0	0	0	0.6	0.6
TLR15	TNFRSF6B	9031.ENSGALP00000068917	9031.ENSGALP00000009844	0	0	0	0	0.133	0	0	0.382	0.442
ABCA8	PDK4	9031.ENSGALP00000006898	9031.ENSGALP00000015774	0	0	0	0	0.125	0	0.195	0.221	0.403
ABCA8	TNFAIP8L3	9031.ENSGALP00000006898	9031.ENSGALP00000073449	0	0	0	0	0	0	0	0.429	0.429
ABCA8	FRMD3	9031.ENSGALP00000006898	9031.ENSGALP00000044261	0	0	0	0	0	0	0	0.519	0.519
ABCA8	ABCA9	9031.ENSGALP00000006898	9031.ENSGALP00000033886	0	0	0.068	0.944	0.212	0	0.4	0.078	0.539
ABCA8	EVA1C	9031.ENSGALP00000006898	9031.ENSGALP00000065731	0	0	0	0	0.065	0	0	0.587	0.597
ABCA9	THSD4	9031.ENSGALP00000033886	9031.ENSGALP00000006491	0	0	0	0	0	0.053	0	0.444	0.45
ABCA9	ITGB2	9031.ENSGALP00000033886	9031.ENSGALP00000012130	0	0	0	0	0.372	0	0	0.155	0.446
ABCA9	C1QB	9031.ENSGALP00000033886	9031.ENSGALP00000061991	0	0	0	0	0.378	0.043	0	0.075	0.401
ABCA9	TNFAIP8L3	9031.ENSGALP00000033886	9031.ENSGALP00000073449	0	0	0	0	0	0	0	0.426	0.426
ABCA9	FRMD3	9031.ENSGALP00000033886	9031.ENSGALP00000044261	0	0	0	0	0	0	0	0.533	0.533
ABCA9	EVA1C	9031.ENSGALP00000033886	9031.ENSGALP00000065731	0	0	0	0	0	0	0	0.6	0.6
ABCB5	UGT8	9031.ENSGALP00000017711	9031.ENSGALP00000068662	0	0	0	0	0.293	0	0	0.331	0.507
ABCB5	SP4	9031.ENSGALP00000017711	9031.ENSGALP00000053835	0	0	0	0	0	0.057	0	0.534	0.541
ABI3BP	COL28A1	9031.ENSGALP00000071552	9031.ENSGALP00000017302	0	0	0	0	0.191	0	0	0.71	0.755
ABI3BP	LRP1B	9031.ENSGALP00000071552	9031.ENSGALP00000044587	0	0	0	0	0	0	0	0.52	0.52
ABI3BP	ENSGALP00000066764	9031.ENSGALP00000071552	9031.ENSGALP00000066764	0	0.9	0.236	0	0	0	0	0	0.92
ABLIM3	RGS6	9031.ENSGALP00000070656	9031.ENSGALP00000042604	0	0	0	0	0.097	0	0	0.495	0.525
ACP5	LCAT	9031.ENSGALP00000056926	9031.ENSGALP00000043323	0	0	0	0	0	0	0	0.626	0.626
ACP5	CTSK	9031.ENSGALP00000056926	9031.ENSGALP00000046303	0	0	0	0	0.06	0	0	0.425	0.437
ACP5	NFATC1	9031.ENSGALP00000056926	9031.ENSGALP00000070165	0	0	0	0	0	0	0	0.648	0.648
ACP5	NADK	9031.ENSGALP00000056926	9031.ENSGALP00000057065	0.058	0	0	0	0	0	0.825	0	0.828
ACP5	ENPP3	9031.ENSGALP00000056926	9031.ENSGALP00000057730	0.046	0	0	0	0	0.044	0.9	0.061	0.902
ACSL5	LIPA	9031.ENSGALP00000069185	9031.ENSGALP00000010290	0	0	0	0	0.061	0.054	0.163	0.367	0.467
ACSL5	CDKN2B	9031.ENSGALP00000069185	9031.ENSGALP00000042709	0	0	0	0	0.244	0.26	0	0.099	0.452
ACSL5	CEL	9031.ENSGALP00000069185	9031.ENSGALP00000044223	0.046	0	0	0	0.066	0	0.6	0.089	0.631
ACSL5	CD36	9031.ENSGALP00000069185	9031.ENSGALP00000068876	0	0	0	0	0.307	0	0	0.476	0.622
ACSL5	EHHADH	9031.ENSGALP00000069185	9031.ENSGALP00000072226	0.057	0	0	0	0.128	0.045	0.089	0.532	0.605
ACTC1	MYL2	9031.ENSGALP00000062307	9031.ENSGALP00000034439	0	0	0	0	0.383	0.127	0.9	0.717	0.982
ACTC1	MYH15	9031.ENSGALP00000062307	9031.ENSGALP00000036100	0	0	0	0	0.113	0.237	0	0.721	0.795
ACTC1	MYL3	9031.ENSGALP00000062307	9031.ENSGALP00000043277	0	0	0	0	0.302	0.13	0.9	0.62	0.973
ACTC1	CENPA	9031.ENSGALP00000062307	9031.ENSGALP00000044134	0	0	0.375	0	0.063	0.235	0	0.12	0.553
ACTC1	MYH7B	9031.ENSGALP00000062307	9031.ENSGALP00000045959	0	0	0	0	0.086	0.237	0	0.237	0.421
ACTC1	MYH11	9031.ENSGALP00000062307	9031.ENSGALP00000046782	0	0	0	0	0.065	0.92	0	0.513	0.96
ACTC1	HIST2H3A-2	9031.ENSGALP00000062307	9031.ENSGALP00000055093	0	0.003	0.254	0	0.063	0.235	0	0.12	0.466
ACTC1	LCP1	9031.ENSGALP00000062307	9031.ENSGALP00000069699	0	0	0	0	0.055	0.403	0	0.162	0.485
ACTC1	EP400	9031.ENSGALP00000062307	9031.ENSGALP00000067737	0	0	0	0	0	0.507	0	0.052	0.512
ACTC1	IQGAP3	9031.ENSGALP00000062307	9031.ENSGALP00000066173	0	0	0	0	0	0.233	0.4	0.145	0.572
ADAD1	LARP6	9031.ENSGALP00000061884	9031.ENSGALP00000006430	0	0	0	0	0	0	0	0.527	0.527
ADAD1	MAD2L1	9031.ENSGALP00000061884	9031.ENSGALP00000059749	0	0	0	0	0	0	0	0.433	0.433
ADAM12	SH3PXD2A	9031.ENSGALP00000052705	9031.ENSGALP00000071084	0	0	0	0	0	0.102	0.7	0.11	0.739
ADAM33	CDH6	9031.ENSGALP00000044183	9031.ENSGALP00000030382	0	0	0	0	0	0	0	0.672	0.672
ADAM33	SNAI2	9031.ENSGALP00000044183	9031.ENSGALP00000056928	0	0	0	0	0.065	0	0	0.534	0.546
ADAMDEC1	NCF4	9031.ENSGALP00000000480	9031.ENSGALP00000044384	0	0	0	0	0.067	0.074	0	0.372	0.41
ADAMTS19	THSD4	9031.ENSGALP00000048929	9031.ENSGALP00000006491	0	0	0	0.621	0	0	0.5	0.07	0.515
ADAMTS19	SBSPON	9031.ENSGALP00000048929	9031.ENSGALP00000048450	0	0	0	0	0	0	0.5	0	0.499
ADAMTS19	PIEZO2	9031.ENSGALP00000048929	9031.ENSGALP00000055729	0	0	0	0	0.059	0	0	0.421	0.431
ADAMTS19	SEMA5B	9031.ENSGALP00000048929	9031.ENSGALP00000054807	0	0	0	0.548	0.042	0	0.5	0	0.5
ADAMTS19	THSD7A	9031.ENSGALP00000048929	9031.ENSGALP00000051244	0	0	0	0	0.045	0	0.5	0	0.502
ADAMTS19	THBS2	9031.ENSGALP00000048929	9031.ENSGALP00000073192	0	0	0	0.547	0	0.059	0.5	0	0.509
ADAMTS19	ADAMTS20	9031.ENSGALP00000048929	9031.ENSGALP00000049194	0	0	0	0.689	0	0	0.5	0.215	0.59
ADAMTS20	THSD4	9031.ENSGALP00000049194	9031.ENSGALP00000006491	0	0	0	0.658	0.078	0	0.5	0.132	0.564
ADAMTS20	SBSPON	9031.ENSGALP00000049194	9031.ENSGALP00000048450	0	0	0	0	0	0	0.5	0	0.499
ADAMTS20	SEMA5B	9031.ENSGALP00000049194	9031.ENSGALP00000054807	0	0	0	0.549	0	0	0.5	0	0.499
ADAMTS20	THSD7A	9031.ENSGALP00000049194	9031.ENSGALP00000051244	0	0	0	0.551	0	0	0.5	0	0.499
ADAMTS20	THBS2	9031.ENSGALP00000049194	9031.ENSGALP00000073192	0	0	0	0.55	0.054	0.059	0.5	0	0.516
ADAP2	BEST1	9031.ENSGALP00000047443	9031.ENSGALP00000011669	0	0	0	0	0.074	0	0	0.48	0.497
ADAP2	NRROS	9031.ENSGALP00000047443	9031.ENSGALP00000032932	0	0	0	0	0.079	0	0	0.764	0.773
ADAP2	LUZP2	9031.ENSGALP00000047443	9031.ENSGALP00000045477	0	0	0	0	0	0	0	0.705	0.705
ADAP2	IFIT5	9031.ENSGALP00000047443	9031.ENSGALP00000062228	0	0	0	0	0.093	0.053	0	0.378	0.419
ADAP2	ARHGAP15	9031.ENSGALP00000047443	9031.ENSGALP00000054199	0	0	0	0	0.086	0	0	0.626	0.643
ADCY7	CGNL1	9031.ENSGALP00000067706	9031.ENSGALP00000006826	0	0	0	0	0	0	0	0.42	0.42
ADCY7	GNAZ	9031.ENSGALP00000067706	9031.ENSGALP00000010857	0	0	0	0	0.044	0.153	0.5	0.084	0.579
ADCY7	ENTPD8L	9031.ENSGALP00000067706	9031.ENSGALP00000014506	0	0	0	0	0.076	0	0.65	0.055	0.668
ADCY7	PDE4B	9031.ENSGALP00000067706	9031.ENSGALP00000018052	0	0	0	0	0.044	0.134	0.65	0.143	0.718
ADCY7	TGFBR2	9031.ENSGALP00000067706	9031.ENSGALP00000018634	0	0	0	0	0	0.064	0	0.401	0.416
ADCY7	GNAL	9031.ENSGALP00000067706	9031.ENSGALP00000022345	0	0	0	0	0.047	0.518	0.9	0.154	0.955
ADCY7	AK9	9031.ENSGALP00000067706	9031.ENSGALP00000024522	0	0	0	0	0	0	0.698	0.146	0.731
ADCY7	PDE3B	9031.ENSGALP00000067706	9031.ENSGALP00000038821	0	0	0	0	0.044	0.134	0.65	0.13	0.714
ADCY7	GNB5	9031.ENSGALP00000067706	9031.ENSGALP00000048497	0	0	0	0	0	0.048	0.65	0.118	0.68
ADCY7	ZNRF2	9031.ENSGALP00000067706	9031.ENSGALP00000052666	0	0	0	0	0	0	0	0.465	0.465
ADCY7	ADCY8	9031.ENSGALP00000067706	9031.ENSGALP00000054389	0	0	0.071	0.83	0.044	0	0.5	0.118	0.556
ADCY7	ENPP3	9031.ENSGALP00000067706	9031.ENSGALP00000057730	0	0	0	0	0	0	0.9	0.057	0.901
ADCY7	BCL2L14	9031.ENSGALP00000067706	9031.ENSGALP00000065535	0	0	0	0	0	0	0	0.407	0.407
ADCY7	PDE1C	9031.ENSGALP00000067706	9031.ENSGALP00000071186	0	0	0	0	0	0	0.65	0.113	0.676
ADCY7	PDE1A	9031.ENSGALP00000067706	9031.ENSGALP00000071844	0	0	0	0	0	0	0.65	0.113	0.676
ADCY8	VTN	9031.ENSGALP00000054389	9031.ENSGALP00000005668	0	0	0	0	0	0	0	0.556	0.556
ADCY8	GNAZ	9031.ENSGALP00000054389	9031.ENSGALP00000010857	0	0	0	0	0.044	0.153	0.5	0.116	0.594
ADCY8	GRIN2A	9031.ENSGALP00000054389	9031.ENSGALP00000011779	0	0	0	0	0.067	0	0	0.458	0.473
ADCY8	GNAL	9031.ENSGALP00000054389	9031.ENSGALP00000022345	0	0	0	0	0.047	0.283	0.5	0.186	0.684
ADCY8	GTF2A1L	9031.ENSGALP00000054389	9031.ENSGALP00000043297	0	0	0	0	0	0	0	0.601	0.601
ADCY8	GNB5	9031.ENSGALP00000054389	9031.ENSGALP00000048497	0	0	0	0	0	0.048	0.5	0.191	0.581
ADCY8	RGS7	9031.ENSGALP00000054389	9031.ENSGALP00000056064	0	0	0	0	0	0.041	0	0.576	0.576
ADCY8	TRPC6	9031.ENSGALP00000054389	9031.ENSGALP00000066203	0	0	0	0	0	0	0	0.582	0.582
ADCY8	FBN2	9031.ENSGALP00000054389	9031.ENSGALP00000055460	0	0	0	0	0.056	0.046	0	0.581	0.589
ADD3	ANKRD29	9031.ENSGALP00000070145	9031.ENSGALP00000045540	0	0	0	0	0	0.5	0	0.043	0.501
ADD3	STEAP3	9031.ENSGALP00000070145	9031.ENSGALP00000053080	0.075	0	0	0	0.042	0	0.4	0	0.421
ADD3	DMTN	9031.ENSGALP00000070145	9031.ENSGALP00000065979	0	0	0	0	0.052	0.069	0.5	0.627	0.813
ADGRA1	ADGRL4	9031.ENSGALP00000011399	9031.ENSGALP00000067306	0	0	0	0.558	0.241	0.14	0	0.244	0.463
ADGRA1	ADGRL2	9031.ENSGALP00000011399	9031.ENSGALP00000056097	0	0	0	0.556	0	0.682	0	0.237	0.747
ADGRB1	CHRNA7	9031.ENSGALP00000067654	9031.ENSGALP00000006509	0	0	0	0	0	0	0	0.519	0.519
ADGRB1	MMR1L3	9031.ENSGALP00000067654	9031.ENSGALP00000014043	0	0	0	0	0	0	0	0.581	0.581
ADGRB1	ENSGALP00000072814	9031.ENSGALP00000067654	9031.ENSGALP00000072814	0	0	0	0	0	0.427	0	0.073	0.446
ADGRD1	BCL2L14	9031.ENSGALP00000004032	9031.ENSGALP00000065535	0	0	0	0	0.054	0	0	0.41	0.417
ADGRD1	PRDM6	9031.ENSGALP00000004032	9031.ENSGALP00000008574	0	0	0	0	0.042	0	0	0.429	0.429
ADGRD1	PRUNE2	9031.ENSGALP00000004032	9031.ENSGALP00000064865	0	0	0	0	0	0	0	0.445	0.445
ADGRD1	ENSGALP00000072814	9031.ENSGALP00000004032	9031.ENSGALP00000072814	0	0	0	0	0	0.427	0	0.073	0.446
ADGRD1	SLC6A15	9031.ENSGALP00000004032	9031.ENSGALP00000017881	0	0	0	0	0	0	0	0.481	0.481
ADGRD1	GNAL	9031.ENSGALP00000004032	9031.ENSGALP00000022345	0	0	0	0	0	0.613	0	0.118	0.644
ADGRG2	GNAL	9031.ENSGALP00000050330	9031.ENSGALP00000022345	0	0	0	0	0	0.481	0	0.053	0.487
ADGRG2	OLFML1	9031.ENSGALP00000050330	9031.ENSGALP00000041660	0	0	0	0	0	0	0	0.673	0.673
ADGRG2	MSMB	9031.ENSGALP00000050330	9031.ENSGALP00000061903	0	0	0	0	0	0	0	0.588	0.588
ADGRL2	LRRTM4	9031.ENSGALP00000056097	9031.ENSGALP00000000645	0	0	0	0	0	0.682	0	0.269	0.757
ADGRL2	LINGO2	9031.ENSGALP00000056097	9031.ENSGALP00000002898	0	0	0	0	0	0.682	0	0	0.682
ADGRL2	LRRC52	9031.ENSGALP00000056097	9031.ENSGALP00000005441	0	0	0	0	0	0.682	0	0	0.682
ADGRL2	MGST3	9031.ENSGALP00000056097	9031.ENSGALP00000005448	0	0	0	0	0	0.682	0	0	0.682
ADGRL2	GNAZ	9031.ENSGALP00000056097	9031.ENSGALP00000010857	0	0	0	0	0	0.739	0	0.147	0.768
ADGRL2	TLR4	9031.ENSGALP00000056097	9031.ENSGALP00000011319	0	0	0	0	0.061	0.63	0	0	0.637
ADGRL2	LRRK1	9031.ENSGALP00000056097	9031.ENSGALP00000011551	0	0	0	0	0	0.682	0	0	0.682
ADGRL2	SLITRK4	9031.ENSGALP00000056097	9031.ENSGALP00000011703	0	0	0	0	0.044	0.682	0	0	0.682
ADGRL2	FLRT3	9031.ENSGALP00000056097	9031.ENSGALP00000014168	0	0	0	0	0	0.682	0	0.565	0.855
ADGRL2	TLR5	9031.ENSGALP00000056097	9031.ENSGALP00000015286	0	0	0	0	0.061	0.63	0	0	0.637
ADGRL2	LRRN3	9031.ENSGALP00000056097	9031.ENSGALP00000015433	0	0	0	0	0	0.682	0	0.077	0.693
ADGRL2	NPY1R	9031.ENSGALP00000056097	9031.ENSGALP00000015445	0	0	0	0	0	0	0	0.422	0.422
ADGRL2	LRFN2	9031.ENSGALP00000056097	9031.ENSGALP00000016312	0	0	0	0	0	0.682	0	0	0.682
ADGRL2	NRROS	9031.ENSGALP00000056097	9031.ENSGALP00000032932	0	0	0	0	0	0.682	0	0	0.682
ADGRL2	LRRTM3	9031.ENSGALP00000056097	9031.ENSGALP00000033454	0	0	0	0	0	0.682	0	0.302	0.768
ADGRL2	CD180	9031.ENSGALP00000056097	9031.ENSGALP00000037878	0	0	0	0	0.061	0.63	0	0	0.637
ADGRL2	TLR2B	9031.ENSGALP00000056097	9031.ENSGALP00000038134	0	0	0	0	0.061	0.63	0	0	0.637
ADGRL2	LRG1	9031.ENSGALP00000056097	9031.ENSGALP00000041118	0	0	0	0	0	0.682	0	0	0.682
ADGRL2	ISLR2	9031.ENSGALP00000056097	9031.ENSGALP00000042409	0	0	0	0	0	0.682	0	0	0.682
ADGRL2	LRRC8A	9031.ENSGALP00000056097	9031.ENSGALP00000044227	0	0	0	0	0	0.682	0	0	0.682
ADGRL2	SLIT2	9031.ENSGALP00000056097	9031.ENSGALP00000045198	0	0	0	0	0.078	0.63	0	0.127	0.676
ADGRL2	GNB5	9031.ENSGALP00000056097	9031.ENSGALP00000048497	0	0	0	0	0.05	0.987	0	0	0.987
ADGRL2	GPR153	9031.ENSGALP00000056097	9031.ENSGALP00000049224	0	0	0	0	0	0	0	0.628	0.628
ADGRL2	NRXN1	9031.ENSGALP00000056097	9031.ENSGALP00000052216	0	0	0	0	0.044	0	0	0.508	0.51
ADGRL2	UNC5D	9031.ENSGALP00000056097	9031.ENSGALP00000054488	0	0	0	0	0.046	0.987	0	0.288	0.99
ADGRL2	GPRC5B	9031.ENSGALP00000056097	9031.ENSGALP00000074017	0	0	0	0	0	0.042	0	0.447	0.448
ADGRL2	TENM3	9031.ENSGALP00000056097	9031.ENSGALP00000067892	0	0	0	0	0	0.3	0	0.361	0.534
ADGRL2	TLR1B	9031.ENSGALP00000056097	9031.ENSGALP00000067827	0	0	0	0	0.061	0.63	0	0	0.637
ADGRL2	TLR7	9031.ENSGALP00000056097	9031.ENSGALP00000070844	0	0	0	0	0.061	0.63	0	0	0.637
ADGRL2	LRRC3B	9031.ENSGALP00000056097	9031.ENSGALP00000067875	0	0	0	0	0	0.63	0	0.127	0.663
ADGRL2	LRRC4C	9031.ENSGALP00000056097	9031.ENSGALP00000070173	0	0	0	0	0	0.682	0	0	0.682
ADGRL2	OPTC	9031.ENSGALP00000056097	9031.ENSGALP00000056729	0	0	0	0	0	0.682	0	0	0.682
ADGRL2	SLITRK6	9031.ENSGALP00000056097	9031.ENSGALP00000060355	0	0	0	0	0	0.682	0	0	0.682
ADGRL4	VCAM1	9031.ENSGALP00000067306	9031.ENSGALP00000008427	0	0	0	0	0.37	0.101	0	0	0.409
ADGRL4	DLL4	9031.ENSGALP00000067306	9031.ENSGALP00000013851	0	0	0	0	0.299	0	0	0.283	0.476
ADGRL4	RGS5	9031.ENSGALP00000067306	9031.ENSGALP00000042833	0	0	0	0	0.397	0	0	0.052	0.404
ADGRL4	SPTBN2	9031.ENSGALP00000067306	9031.ENSGALP00000069859	0	0	0	0	0	0	0	0.533	0.533
ADH1C	MGST3	9031.ENSGALP00000054258	9031.ENSGALP00000005448	0	0	0	0	0	0	0.65	0.144	0.687
ADH1C	BCO1	9031.ENSGALP00000054258	9031.ENSGALP00000008671	0	0	0	0	0.053	0	0.9	0.344	0.932
ADH1C	HPGDS	9031.ENSGALP00000054258	9031.ENSGALP00000016919	0	0	0	0	0.044	0.071	0.65	0.17	0.707
ADH1C	AKR1B10	9031.ENSGALP00000054258	9031.ENSGALP00000021315	0	0	0	0	0.066	0.066	0	0.479	0.506
ADH1C	ALDH1A1	9031.ENSGALP00000054258	9031.ENSGALP00000024396	0.059	0.001	0	0	0.065	0.058	0.919	0.74	0.979
ADH1C	MAOA	9031.ENSGALP00000054258	9031.ENSGALP00000026110	0	0	0	0	0.055	0	0.912	0.052	0.914
ADH1C	GSTA3	9031.ENSGALP00000054258	9031.ENSGALP00000026286	0	0	0	0	0.044	0.054	0.65	0	0.655
ADH1C	CYP26A1	9031.ENSGALP00000054258	9031.ENSGALP00000045482	0.046	0	0	0	0	0	0.9	0.525	0.95
ADH1C	RDH10	9031.ENSGALP00000054258	9031.ENSGALP00000071776	0	0	0	0	0.055	0	0.195	0.622	0.687
ADH1C	ALDH1A3	9031.ENSGALP00000054258	9031.ENSGALP00000055216	0.059	0.002	0	0	0.065	0.058	0.919	0.714	0.977
ADORA1	PTTG2	9031.ENSGALP00000000223	9031.ENSGALP00000002289	0	0	0	0	0	0	0	0.434	0.434
ADORA1	GABRA3	9031.ENSGALP00000000223	9031.ENSGALP00000011765	0	0	0	0	0.064	0	0	0.487	0.499
ADORA1	SLC6A4	9031.ENSGALP00000000223	9031.ENSGALP00000006742	0	0	0	0	0.044	0	0	0.499	0.5
ADRA1B	GNAL	9031.ENSGALP00000002155	9031.ENSGALP00000022345	0	0	0	0	0	0.363	0	0.133	0.424
ADRA1B	EDNRB2	9031.ENSGALP00000002155	9031.ENSGALP00000071874	0	0	0	0.567	0.297	0	0	0.22	0.428
ADRA1B	CHRNB4	9031.ENSGALP00000002155	9031.ENSGALP00000039014	0	0	0	0	0.044	0	0	0.468	0.469
ADRA1B	GCHFR	9031.ENSGALP00000002155	9031.ENSGALP00000058501	0	0	0	0	0	0	0	0.5	0.5
ADRA1B	RGS19	9031.ENSGALP00000002155	9031.ENSGALP00000072612	0	0	0	0	0	0	0.5	0.045	0.502
ADRA1B	RGS18	9031.ENSGALP00000002155	9031.ENSGALP00000003996	0	0	0	0	0.071	0	0.5	0	0.515
ADRA1B	PLCB2	9031.ENSGALP00000002155	9031.ENSGALP00000050925	0	0	0	0	0.055	0	0.5	0.264	0.622
ADRA1B	GNB5	9031.ENSGALP00000002155	9031.ENSGALP00000048497	0	0	0	0	0	0.295	0.5	0.082	0.648
ADRB2	CXCR4	9031.ENSGALP00000048596	9031.ENSGALP00000020157	0	0	0	0.584	0.058	0.094	0	0.529	0.563
ADRB2	GNAL	9031.ENSGALP00000048596	9031.ENSGALP00000022345	0	0	0	0	0	0.562	0.65	0.188	0.864
ADRB2	AKAP12	9031.ENSGALP00000048596	9031.ENSGALP00000043594	0	0	0.205	0	0	0.144	0	0.306	0.486
ADRB2	GNB5	9031.ENSGALP00000048596	9031.ENSGALP00000048497	0	0	0	0	0	0.283	0.5	0	0.626
AGBL1	SLC4A11	9031.ENSGALP00000066240	9031.ENSGALP00000058029	0	0	0	0	0.054	0	0	0.859	0.862
AGT	RGS18	9031.ENSGALP00000018089	9031.ENSGALP00000003996	0	0	0	0	0.082	0	0.5	0.069	0.535
AGT	GPER1	9031.ENSGALP00000018089	9031.ENSGALP00000006455	0	0	0	0	0.091	0	0.5	0.226	0.617
AGT	NPY1R	9031.ENSGALP00000018089	9031.ENSGALP00000015445	0	0	0	0	0	0.053	0.5	0	0.506
AGT	EDNRA	9031.ENSGALP00000018089	9031.ENSGALP00000016244	0	0	0	0	0	0.053	0.5	0.52	0.752
AGT	SSTR1	9031.ENSGALP00000018089	9031.ENSGALP00000016468	0	0	0	0	0.158	0.053	0.5	0.057	0.573
AGT	MME	9031.ENSGALP00000018089	9031.ENSGALP00000016796	0	0	0	0	0	0.081	0.75	0.421	0.855
AGT	CCL26	9031.ENSGALP00000018089	9031.ENSGALP00000023471	0	0	0	0	0	0	0.4	0.06	0.411
AGT	ANXA1	9031.ENSGALP00000018089	9031.ENSGALP00000032184	0	0	0	0	0	0	0.4	0.123	0.451
AGT	CX3CL1	9031.ENSGALP00000018089	9031.ENSGALP00000041151	0	0	0	0	0	0.052	0.4	0.114	0.452
AGT	CCL4-2	9031.ENSGALP00000018089	9031.ENSGALP00000067768	0	0	0	0	0	0	0.4	0.129	0.455
AGT	PLCB2	9031.ENSGALP00000018089	9031.ENSGALP00000050925	0	0	0	0	0	0	0.5	0	0.499
AGT	F2RL2	9031.ENSGALP00000018089	9031.ENSGALP00000037768	0	0	0	0	0	0.052	0.5	0	0.505
AGT	CYSLTR2	9031.ENSGALP00000018089	9031.ENSGALP00000070750	0	0	0	0	0	0.053	0.5	0	0.506
AGT	F2RL1	9031.ENSGALP00000018089	9031.ENSGALP00000024125	0	0	0	0	0	0.052	0.5	0.056	0.513
AGT	RGS19	9031.ENSGALP00000018089	9031.ENSGALP00000072612	0	0	0	0	0	0	0.5	0.072	0.516
AGT	TTR	9031.ENSGALP00000018089	9031.ENSGALP00000024388	0	0	0	0	0.345	0	0	0.291	0.516
AGT	C3AR1	9031.ENSGALP00000018089	9031.ENSGALP00000021561	0	0	0	0	0.071	0.053	0.5	0.044	0.523
AGT	PENK	9031.ENSGALP00000018089	9031.ENSGALP00000024825	0	0	0	0	0.048	0	0.5	0.086	0.526
AGT	SERPINB5	9031.ENSGALP00000018089	9031.ENSGALP00000020970	0	0	0.533	0	0.092	0	0	0	0.557
AGT	GRP	9031.ENSGALP00000018089	9031.ENSGALP00000070188	0	0	0	0	0	0	0.4	0.321	0.575
AGT	GAL	9031.ENSGALP00000018089	9031.ENSGALP00000042337	0	0	0	0	0	0	0.5	0.191	0.578
AGT	GRPR	9031.ENSGALP00000018089	9031.ENSGALP00000040632	0	0	0	0	0.112	0.053	0.5	0.282	0.657
AGT	BDKRB1	9031.ENSGALP00000018089	9031.ENSGALP00000031881	0	0	0	0	0	0.053	0.5	0.339	0.659
AGT	TMEM27	9031.ENSGALP00000018089	9031.ENSGALP00000042770	0	0	0	0	0.042	0.372	0	0.534	0.695
AGT	CTSG	9031.ENSGALP00000018089	9031.ENSGALP00000062526	0	0	0	0	0	0.069	0.75	0.442	0.859
AGT	AGTR1	9031.ENSGALP00000018089	9031.ENSGALP00000057556	0	0	0	0	0	0.96	0.9	0.844	0.999
AGTR1	RGS18	9031.ENSGALP00000057556	9031.ENSGALP00000003996	0	0	0	0	0	0	0.5	0	0.499
AGTR1	GPER1	9031.ENSGALP00000057556	9031.ENSGALP00000006455	0	0	0	0.671	0	0	0.5	0	0.499
AGTR1	NPY1R	9031.ENSGALP00000057556	9031.ENSGALP00000015445	0	0	0	0.636	0	0	0.5	0.139	0.551
AGTR1	EDNRA	9031.ENSGALP00000057556	9031.ENSGALP00000016244	0	0	0.112	0.59	0.065	0	0.4	0.077	0.478
AGTR1	SSTR1	9031.ENSGALP00000057556	9031.ENSGALP00000016468	0	0	0	0.756	0	0	0.5	0	0.499
AGTR1	C3AR1	9031.ENSGALP00000057556	9031.ENSGALP00000021561	0	0	0	0.64	0	0	0.5	0	0.499
AGTR1	PENK	9031.ENSGALP00000057556	9031.ENSGALP00000024825	0	0	0	0	0	0.096	0.5	0.053	0.534
AGTR1	BDKRB1	9031.ENSGALP00000057556	9031.ENSGALP00000031881	0	0	0	0.772	0	0	0.4	0.143	0.463
AGTR1	GAL	9031.ENSGALP00000057556	9031.ENSGALP00000042337	0	0	0	0	0	0.096	0.5	0	0.528
AGTR1	PLCB2	9031.ENSGALP00000057556	9031.ENSGALP00000050925	0	0	0	0	0	0	0.5	0	0.499
AGTR1	GRP	9031.ENSGALP00000057556	9031.ENSGALP00000070188	0	0	0	0	0	0	0.5	0	0.499
AGTR1	RGS19	9031.ENSGALP00000057556	9031.ENSGALP00000072612	0	0	0	0	0	0	0.5	0.069	0.514
AHNAK2	ANXA1	9031.ENSGALP00000066531	9031.ENSGALP00000032184	0	0	0	0	0.139	0.441	0	0.221	0.592
AHNAK2	ANXA2P2	9031.ENSGALP00000066531	9031.ENSGALP00000048954	0	0	0	0	0.125	0.639	0.9	0.439	0.979
AHNAK2	LCP1	9031.ENSGALP00000066531	9031.ENSGALP00000069699	0	0	0	0	0	0.053	0	0.534	0.54
AK7	FANCE	9031.ENSGALP00000018050	9031.ENSGALP00000004037	0.066	0	0	0	0.365	0	0	0.156	0.455
AK7	DGUOK	9031.ENSGALP00000018050	9031.ENSGALP00000009571	0	0	0	0	0.043	0	0.905	0.128	0.913
AK7	ENTPD8L	9031.ENSGALP00000018050	9031.ENSGALP00000014506	0	0	0	0	0	0	0.667	0	0.667
AK7	LOC107055485	9031.ENSGALP00000018050	9031.ENSGALP00000061914	0.064	0	0	0	0.383	0	0	0.086	0.426
AK7	ENSGALP00000044025	9031.ENSGALP00000018050	9031.ENSGALP00000044025	0.067	0	0	0	0.399	0	0	0.136	0.473
AK7	CD74	9031.ENSGALP00000018050	9031.ENSGALP00000063230	0.067	0	0	0	0.399	0.041	0	0.153	0.483
AK7	PDE1A	9031.ENSGALP00000018050	9031.ENSGALP00000071844	0	0	0	0	0	0	0.65	0.069	0.66
AK7	PDE3B	9031.ENSGALP00000018050	9031.ENSGALP00000038821	0	0	0	0	0	0	0.65	0.077	0.663
AK7	PDE4B	9031.ENSGALP00000018050	9031.ENSGALP00000018052	0	0	0	0	0	0	0.65	0.077	0.663
AK7	PDE1C	9031.ENSGALP00000018050	9031.ENSGALP00000071186	0	0	0	0	0	0	0.65	0.146	0.688
AK7	LOC770392	9031.ENSGALP00000018050	9031.ENSGALP00000070032	0	0	0	0	0	0.053	0.694	0.05	0.701
AK7	ENPP3	9031.ENSGALP00000018050	9031.ENSGALP00000057730	0	0	0	0	0.049	0	0.9	0	0.9
AK7	AK9	9031.ENSGALP00000018050	9031.ENSGALP00000024522	0	0	0	0	0.162	0.082	0.9	0.877	0.989
AK9	ATP2A3	9031.ENSGALP00000024522	9031.ENSGALP00000002373	0	0	0	0	0.055	0	0.194	0.316	0.433
AK9	FANCE	9031.ENSGALP00000024522	9031.ENSGALP00000004037	0.066	0	0	0	0.365	0	0	0.156	0.455
AK9	DGUOK	9031.ENSGALP00000024522	9031.ENSGALP00000009571	0	0	0	0	0.043	0	0.912	0.185	0.925
AK9	ENTPD8L	9031.ENSGALP00000024522	9031.ENSGALP00000014506	0	0	0	0	0	0	0.667	0.136	0.7
AK9	PDE4B	9031.ENSGALP00000024522	9031.ENSGALP00000018052	0	0	0	0	0	0	0.65	0.098	0.67
AK9	LOC107055485	9031.ENSGALP00000024522	9031.ENSGALP00000061914	0.064	0	0	0	0.383	0	0	0.086	0.426
AK9	ENSGALP00000044025	9031.ENSGALP00000024522	9031.ENSGALP00000044025	0.067	0	0	0	0.399	0	0	0.136	0.473
AK9	CD74	9031.ENSGALP00000024522	9031.ENSGALP00000063230	0.067	0	0	0	0.399	0.041	0	0.153	0.483
AK9	CCDC60	9031.ENSGALP00000024522	9031.ENSGALP00000062479	0	0	0	0	0	0	0	0.491	0.491
AK9	RAB30	9031.ENSGALP00000024522	9031.ENSGALP00000065462	0	0	0	0	0	0	0	0.528	0.528
AK9	PDE3B	9031.ENSGALP00000024522	9031.ENSGALP00000038821	0	0	0	0	0	0	0.65	0.098	0.67
AK9	PDE1C	9031.ENSGALP00000024522	9031.ENSGALP00000071186	0	0	0	0	0	0	0.65	0.161	0.693
AK9	PDE1A	9031.ENSGALP00000024522	9031.ENSGALP00000071844	0	0	0	0	0	0	0.65	0.161	0.693
AK9	LOC770392	9031.ENSGALP00000024522	9031.ENSGALP00000070032	0	0	0	0	0	0.053	0.694	0.076	0.709
AK9	NPR2	9031.ENSGALP00000024522	9031.ENSGALP00000068077	0	0	0	0	0	0	0.698	0.116	0.722
AK9	ENPP3	9031.ENSGALP00000024522	9031.ENSGALP00000057730	0	0	0	0	0.049	0	0.9	0.049	0.901
AKAP12	NEURL1	9031.ENSGALP00000043594	9031.ENSGALP00000013459	0	0	0	0	0	0	0	0.602	0.602
AKAP12	SLC35F3	9031.ENSGALP00000043594	9031.ENSGALP00000017896	0	0	0	0	0	0	0	0.5	0.499
AKAP12	CX3CL1	9031.ENSGALP00000043594	9031.ENSGALP00000041151	0	0	0.364	0	0	0	0	0.141	0.43
AKAP12	CRCBL	9031.ENSGALP00000043594	9031.ENSGALP00000065856	0	0	0.42	0	0	0	0	0	0.42
AKAP6	MYO1F	9031.ENSGALP00000016220	9031.ENSGALP00000002385	0	0	0	0	0	0	0	0.428	0.428
AKAP6	LINGO2	9031.ENSGALP00000016220	9031.ENSGALP00000002898	0	0	0	0	0	0	0	0.42	0.42
AKAP6	VWA2	9031.ENSGALP00000016220	9031.ENSGALP00000014593	0	0	0	0	0	0	0	0.601	0.601
AKAP6	F1NA95_CHICK	9031.ENSGALP00000016220	9031.ENSGALP00000023765	0	0	0	0	0	0	0	0.429	0.429
AKAP6	PLA2R1	9031.ENSGALP00000016220	9031.ENSGALP00000032471	0	0	0	0	0	0.046	0	0.638	0.64
AKR1B10	HPGDS	9031.ENSGALP00000021315	9031.ENSGALP00000016919	0	0	0	0	0.062	0.054	0	0.532	0.549
AKR1B10	ALDH1A1	9031.ENSGALP00000021315	9031.ENSGALP00000024396	0	0.002	0	0	0.064	0.043	0.161	0.325	0.425
AKR1B10	LOC423119	9031.ENSGALP00000021315	9031.ENSGALP00000038141	0.046	0	0	0	0	0	0	0.449	0.452
AKR1B10	ALDH1A3	9031.ENSGALP00000021315	9031.ENSGALP00000055216	0	0.002	0	0	0.064	0.043	0.161	0.395	0.484
AKR1B10	GK2	9031.ENSGALP00000021315	9031.ENSGALP00000044219	0.044	0	0	0	0.05	0	0.9	0.163	0.913
ALCAM	CDH4	9031.ENSGALP00000072355	9031.ENSGALP00000055034	0	0	0	0	0	0.054	0	0.583	0.588
ALCAM	TNC	9031.ENSGALP00000072355	9031.ENSGALP00000058289	0	0	0	0	0	0.053	0	0.534	0.54
ALDH1A1	CYP3A4	9031.ENSGALP00000024396	9031.ENSGALP00000007048	0	0	0	0	0.114	0	0.912	0.23	0.935
ALDH1A1	BCO1	9031.ENSGALP00000024396	9031.ENSGALP00000008671	0	0	0	0	0.174	0	0.9	0.513	0.956
ALDH1A1	TTR	9031.ENSGALP00000024396	9031.ENSGALP00000024388	0	0	0	0	0.102	0.077	0	0.4	0.459
ALDH1A1	CD44	9031.ENSGALP00000024396	9031.ENSGALP00000056897	0	0	0	0	0	0	0	0.412	0.412
ALDH1A1	HPGD	9031.ENSGALP00000024396	9031.ENSGALP00000031565	0.046	0	0	0	0.219	0.071	0.18	0.133	0.418
ALDH1A1	NADK	9031.ENSGALP00000024396	9031.ENSGALP00000057065	0	0	0	0	0.144	0.046	0.321	0.138	0.458
ALDH1A1	RARB	9031.ENSGALP00000024396	9031.ENSGALP00000036953	0	0	0	0	0	0.067	0	0.704	0.712
ALDH1A1	ALDH1A3	9031.ENSGALP00000024396	9031.ENSGALP00000055216	0	0	0.053	0.974	0	0	0.9	0.062	0.903
ALDH1A1	CYP1A1	9031.ENSGALP00000024396	9031.ENSGALP00000039219	0	0	0	0	0.077	0	0.912	0.205	0.93
ALDH1A1	CYP26A1	9031.ENSGALP00000024396	9031.ENSGALP00000045482	0	0	0	0	0.045	0	0.912	0.867	0.987
ALDH1A1	RDH10	9031.ENSGALP00000024396	9031.ENSGALP00000071776	0.046	0	0	0	0.105	0.071	0.914	0.845	0.987
ALDH1A3	CYP3A4	9031.ENSGALP00000055216	9031.ENSGALP00000007048	0	0	0	0	0.045	0	0.912	0.231	0.93
ALDH1A3	BCO1	9031.ENSGALP00000055216	9031.ENSGALP00000008671	0	0	0	0	0.051	0	0.9	0.397	0.937
ALDH1A3	XDH	9031.ENSGALP00000055216	9031.ENSGALP00000014144	0	0	0	0	0.067	0	0	0.412	0.428
ALDH1A3	MAOA	9031.ENSGALP00000055216	9031.ENSGALP00000026110	0.046	0.022	0	0	0.061	0	0.231	0.525	0.629
ALDH1A3	RARB	9031.ENSGALP00000055216	9031.ENSGALP00000036953	0	0	0	0	0	0.067	0	0.68	0.688
ALDH1A3	CYP1A1	9031.ENSGALP00000055216	9031.ENSGALP00000039219	0	0	0	0	0.045	0	0.912	0.317	0.938
ALDH1A3	CYP26A1	9031.ENSGALP00000055216	9031.ENSGALP00000045482	0	0	0	0	0.045	0	0.912	0.752	0.977
ALDH1A3	NADK	9031.ENSGALP00000055216	9031.ENSGALP00000057065	0	0	0	0	0.151	0.046	0.321	0.138	0.462
ALDH1A3	CD44	9031.ENSGALP00000055216	9031.ENSGALP00000056897	0	0	0	0	0	0	0	0.644	0.644
ALDH1A3	RDH10	9031.ENSGALP00000055216	9031.ENSGALP00000071776	0.046	0	0	0	0.101	0.071	0.914	0.721	0.977
ALG13	TRPC5	9031.ENSGALP00000012946	9031.ENSGALP00000012929	0	0	0	0	0	0	0	0.443	0.443
ALG13	IL15	9031.ENSGALP00000012946	9031.ENSGALP00000069101	0	0	0	0	0.05	0.502	0	0.263	0.62
ALPK1	NHEJ1	9031.ENSGALP00000019699	9031.ENSGALP00000018475	0	0	0	0	0	0	0	0.544	0.544
ALPK1	TIFA	9031.ENSGALP00000019699	9031.ENSGALP00000019702	0	0	0	0	0.304	0	0.7	0.86	0.968
ALPL	SPP1	9031.ENSGALP00000038334	9031.ENSGALP00000017754	0	0	0	0	0	0	0	0.505	0.505
ALPL	COL2A1	9031.ENSGALP00000038334	9031.ENSGALP00000052906	0	0	0	0	0.043	0	0	0.5	0.501
ALPL	NADK	9031.ENSGALP00000038334	9031.ENSGALP00000057065	0	0	0	0	0.061	0	0.825	0	0.828
ANK2	EPC1	9031.ENSGALP00000070632	9031.ENSGALP00000011596	0	0	0	0	0	0	0	0.46	0.459
ANK2	SPTBN2	9031.ENSGALP00000070632	9031.ENSGALP00000069859	0	0	0	0	0.063	0.3	0	0.31	0.508
ANKRD29	GREB1L	9031.ENSGALP00000045540	9031.ENSGALP00000024043	0	0	0	0	0	0	0	0.744	0.744
ANKRD29	LAMA3	9031.ENSGALP00000045540	9031.ENSGALP00000043775	0	0	0	0	0.071	0.076	0	0.691	0.712
ANKRD29	ZNF521	9031.ENSGALP00000045540	9031.ENSGALP00000048766	0	0	0	0	0	0.092	0	0.714	0.729
ANO2	GNAL	9031.ENSGALP00000036469	9031.ENSGALP00000022345	0	0	0	0	0	0	0	0.773	0.773
ANOS1	FLRT3	9031.ENSGALP00000053855	9031.ENSGALP00000014168	0	0	0	0	0	0	0	0.609	0.609
ANOS1	FGF1	9031.ENSGALP00000053855	9031.ENSGALP00000070539	0	0	0	0	0	0.089	0.5	0.211	0.609
ANPEP	TMEM27	9031.ENSGALP00000044885	9031.ENSGALP00000042770	0	0	0	0	0.067	0	0	0.487	0.501
ANPEP	RGS5	9031.ENSGALP00000044885	9031.ENSGALP00000042833	0	0	0	0	0.123	0	0	0.519	0.56
ANPEP	PLTP	9031.ENSGALP00000044885	9031.ENSGALP00000071616	0	0	0	0	0	0	0	0.456	0.456
ANPEP	CD36	9031.ENSGALP00000044885	9031.ENSGALP00000068876	0	0	0	0	0.113	0	0	0.415	0.459
ANPEP	LGALS3	9031.ENSGALP00000044885	9031.ENSGALP00000055146	0	0	0	0	0	0	0	0.499	0.499
ANPEP	SLC1A2	9031.ENSGALP00000044885	9031.ENSGALP00000056131	0	0	0	0	0.049	0	0	0.523	0.527
ANPEP	CD7	9031.ENSGALP00000044885	9031.ENSGALP00000070657	0	0	0	0	0	0	0	0.692	0.692
ANPEP	CD44	9031.ENSGALP00000044885	9031.ENSGALP00000056897	0	0	0	0	0.045	0	0	0.747	0.748
ANXA1	RGS18	9031.ENSGALP00000032184	9031.ENSGALP00000003996	0	0	0	0	0.163	0	0.5	0	0.564
ANXA1	TLR4	9031.ENSGALP00000032184	9031.ENSGALP00000011319	0	0	0	0	0.158	0	0	0.369	0.446
ANXA1	CG-1B	9031.ENSGALP00000032184	9031.ENSGALP00000020275	0	0	0	0	0.408	0.053	0	0.324	0.588
ANXA1	CCL26	9031.ENSGALP00000032184	9031.ENSGALP00000023471	0	0	0	0	0.121	0	0.4	0	0.45
ANXA1	CCL4-2	9031.ENSGALP00000032184	9031.ENSGALP00000067768	0	0	0	0	0.057	0	0.4	0.076	0.431
ANXA1	CX3CL1	9031.ENSGALP00000032184	9031.ENSGALP00000041151	0	0	0	0	0.082	0	0.4	0.057	0.435
ANXA1	PLCB2	9031.ENSGALP00000032184	9031.ENSGALP00000050925	0	0	0	0	0	0	0.5	0	0.499
ANXA1	CYSLTR2	9031.ENSGALP00000032184	9031.ENSGALP00000070750	0	0	0	0	0	0	0.5	0.054	0.506
ANXA1	RGS19	9031.ENSGALP00000032184	9031.ENSGALP00000072612	0	0	0	0	0.061	0	0.5	0	0.51
ANXA1	S100A4	9031.ENSGALP00000032184	9031.ENSGALP00000041430	0	0	0	0	0.352	0.231	0	0.299	0.62
ANXA1	LGALS3	9031.ENSGALP00000032184	9031.ENSGALP00000055146	0	0	0	0	0.239	0	0	0.549	0.642
ANXA1	ANXA2P2	9031.ENSGALP00000032184	9031.ENSGALP00000048954	0	0	0.071	0.939	0.884	0.095	0	0.258	0.918
ANXA2P2	BRD3	9031.ENSGALP00000048954	9031.ENSGALP00000004217	0	0	0	0	0	0.067	0	0.63	0.64
ANXA2P2	PLAT	9031.ENSGALP00000048954	9031.ENSGALP00000005876	0	0	0	0	0.067	0.091	0.4	0.932	0.96
ANXA2P2	PLAU	9031.ENSGALP00000048954	9031.ENSGALP00000008143	0	0	0	0	0.172	0.067	0	0.559	0.629
ANXA2P2	CPB1	9031.ENSGALP00000048954	9031.ENSGALP00000011045	0	0	0	0	0	0	0	0.409	0.408
ANXA2P2	TLR4	9031.ENSGALP00000048954	9031.ENSGALP00000011319	0	0	0	0	0.075	0	0	0.64	0.653
ANXA2P2	CG-1B	9031.ENSGALP00000048954	9031.ENSGALP00000020275	0	0	0	0	0.421	0.06	0	0.254	0.559
ANXA2P2	S100A4	9031.ENSGALP00000048954	9031.ENSGALP00000041430	0	0	0	0	0.162	0.507	0	0.751	0.888
ANXA2P2	CD44	9031.ENSGALP00000048954	9031.ENSGALP00000056897	0	0	0	0	0.206	0	0	0.379	0.487
ANXA2P2	LGALS3	9031.ENSGALP00000048954	9031.ENSGALP00000055146	0	0	0	0	0.486	0	0	0.62	0.797
ANXA8L1	UPK1B	9031.ENSGALP00000009563	9031.ENSGALP00000024280	0	0	0	0	0.107	0	0	0.412	0.452
AP1S3	GNS	9031.ENSGALP00000066033	9031.ENSGALP00000016008	0	0	0	0	0	0	0.5	0.187	0.576
AP1S3	NAALADL2	9031.ENSGALP00000066033	9031.ENSGALP00000048822	0	0	0	0	0	0	0	0.741	0.741
AP1S3	CD74	9031.ENSGALP00000066033	9031.ENSGALP00000063230	0	0	0	0	0.042	0	0.5	0.05	0.505
AP1S3	SMOC2	9031.ENSGALP00000066033	9031.ENSGALP00000072344	0	0	0	0	0	0	0	0.54	0.54
APBB1IP	ELF3	9031.ENSGALP00000069079	9031.ENSGALP00000000871	0	0	0	0	0	0	0	0.59	0.59
APBB1IP	DOCK2	9031.ENSGALP00000069079	9031.ENSGALP00000003234	0	0	0	0	0.259	0	0	0.448	0.573
APBB1IP	LCP2	9031.ENSGALP00000069079	9031.ENSGALP00000003296	0	0	0	0	0.307	0.132	0	0.375	0.592
APBB1IP	IL1RAPL1	9031.ENSGALP00000069079	9031.ENSGALP00000026211	0	0	0	0	0.057	0	0	0.499	0.507
APBB1IP	RAC2	9031.ENSGALP00000069079	9031.ENSGALP00000037001	0	0	0	0	0.232	0.101	0	0.34	0.504
APBB1IP	MYO3A	9031.ENSGALP00000069079	9031.ENSGALP00000055369	0	0	0	0	0	0	0	0.508	0.508
APBB1IP	PTPRC	9031.ENSGALP00000069079	9031.ENSGALP00000055398	0	0	0	0	0.38	0.215	0	0.123	0.536
APBB1IP	SLC6A6	9031.ENSGALP00000069079	9031.ENSGALP00000065762	0	0	0	0	0.064	0	0	0.482	0.494
APOA1	MASP2	9031.ENSGALP00000011510	9031.ENSGALP00000004756	0	0	0	0	0.044	0.066	0.5	0.189	0.589
APOA1	VTN	9031.ENSGALP00000011510	9031.ENSGALP00000005668	0	0	0.217	0	0.199	0.143	0	0.256	0.547
APOA1	TF	9031.ENSGALP00000011510	9031.ENSGALP00000010405	0	0	0	0	0.153	0.077	0.4	0.421	0.692
APOA1	LBP	9031.ENSGALP00000011510	9031.ENSGALP00000010903	0	0	0	0	0.074	0.077	0	0.378	0.423
APOA1	CG-1B	9031.ENSGALP00000011510	9031.ENSGALP00000020275	0	0	0	0	0.055	0	0.4	0	0.408
APOA1	EXFABP	9031.ENSGALP00000011510	9031.ENSGALP00000044621	0	0	0	0	0.126	0.063	0	0.335	0.408
APOA1	FGG	9031.ENSGALP00000011510	9031.ENSGALP00000015063	0	0	0	0	0.236	0.067	0	0.31	0.466
APOA1	FABP4	9031.ENSGALP00000011510	9031.ENSGALP00000045411	0	0	0	0	0.05	0	0	0.478	0.482
APOA1	MELTF	9031.ENSGALP00000011510	9031.ENSGALP00000032783	0	0	0	0	0.127	0.077	0	0.465	0.531
APOA1	HBA1	9031.ENSGALP00000011510	9031.ENSGALP00000050043	0	0	0	0	0.064	0.045	0.5	0.234	0.612
APOA1	HBBA	9031.ENSGALP00000011510	9031.ENSGALP00000035593	0	0	0	0	0.138	0.045	0.5	0.302	0.674
APOA1	VTG1	9031.ENSGALP00000011510	9031.ENSGALP00000044130	0	0	0	0	0.367	0.165	0	0.607	0.774
APOA1	TTR	9031.ENSGALP00000011510	9031.ENSGALP00000024388	0	0	0	0	0.181	0.071	0	0.766	0.806
APOA1	CD36	9031.ENSGALP00000011510	9031.ENSGALP00000068876	0	0	0	0	0.074	0.066	0.7	0.48	0.847
APOA1	PLTP	9031.ENSGALP00000011510	9031.ENSGALP00000071616	0	0	0	0	0.055	0.091	0.75	0.797	0.95
APOA1	LCAT	9031.ENSGALP00000011510	9031.ENSGALP00000043323	0	0	0	0	0.19	0.613	0.7	0.906	0.99
AQP1	PODXL	9031.ENSGALP00000008350	9031.ENSGALP00000071662	0	0	0	0	0.087	0.102	0	0.423	0.485
AQP1	GK2	9031.ENSGALP00000008350	9031.ENSGALP00000044219	0.054	0	0	0	0.319	0	0.21	0.11	0.486
AQP1	AQP5	9031.ENSGALP00000008350	9031.ENSGALP00000049507	0	0	0.081	0.918	0	0	0.5	0.125	0.563
AQP1	AQP9	9031.ENSGALP00000008350	9031.ENSGALP00000051211	0	0	0.197	0.651	0.071	0	0.5	0.3	0.704
AQP5	GK2	9031.ENSGALP00000049507	9031.ENSGALP00000044219	0.054	0	0	0	0.319	0	0.21	0.11	0.486
AQP5	KRT7	9031.ENSGALP00000049507	9031.ENSGALP00000055200	0	0	0	0	0.062	0.053	0	0.435	0.454
AQP5	AQP9	9031.ENSGALP00000049507	9031.ENSGALP00000051211	0	0	0.198	0.659	0	0	0.5	0.36	0.721
AQP9	ARSI	9031.ENSGALP00000051211	9031.ENSGALP00000008997	0	0	0	0	0	0	0	0.524	0.524
AQP9	GK2	9031.ENSGALP00000051211	9031.ENSGALP00000044219	0.054	0.065	0	0	0.333	0	0.21	0.173	0.544
ARHGAP15	LCP2	9031.ENSGALP00000054199	9031.ENSGALP00000003296	0	0	0	0	0.44	0.058	0	0.044	0.452
ARHGAP15	NRROS	9031.ENSGALP00000054199	9031.ENSGALP00000032932	0	0	0	0	0.101	0	0	0.702	0.72
ARHGAP15	MYH15	9031.ENSGALP00000054199	9031.ENSGALP00000036100	0	0	0	0	0.067	0.1	0	0.349	0.406
ARHGAP15	RAC2	9031.ENSGALP00000054199	9031.ENSGALP00000037001	0	0	0	0	0.302	0.145	0	0.125	0.432
ARHGAP15	LUZP2	9031.ENSGALP00000054199	9031.ENSGALP00000045477	0	0	0	0	0.046	0	0	0.587	0.589
ARHGAP15	PTPRC	9031.ENSGALP00000054199	9031.ENSGALP00000055398	0	0	0	0	0.439	0	0	0.093	0.469
ARHGAP15	PSTPIP1	9031.ENSGALP00000054199	9031.ENSGALP00000069596	0	0	0	0	0.227	0.238	0	0.238	0.512
ARHGAP15	CTNNA3	9031.ENSGALP00000054199	9031.ENSGALP00000073087	0	0	0	0	0	0	0	0.725	0.725
ARHGAP25	STK32A	9031.ENSGALP00000053226	9031.ENSGALP00000051152	0	0	0	0	0	0	0	0.801	0.801
ARHGAP25	PTPRC	9031.ENSGALP00000053226	9031.ENSGALP00000055398	0	0	0	0	0.399	0	0	0.052	0.406
ARHGAP25	GPR182	9031.ENSGALP00000053226	9031.ENSGALP00000056481	0	0	0	0	0	0	0	0.5	0.499
ARHGAP25	DPYSL3	9031.ENSGALP00000053226	9031.ENSGALP00000058259	0	0	0	0	0	0	0	0.602	0.602
ARHGAP30	PTK2B	9031.ENSGALP00000071148	9031.ENSGALP00000026682	0	0	0	0	0	0.049	0.4	0	0.405
ARHGAP45	MYO1F	9031.ENSGALP00000051313	9031.ENSGALP00000002385	0	0	0	0	0.225	0	0	0.5	0.596
ARHGAP45	SERPINB5	9031.ENSGALP00000051313	9031.ENSGALP00000020970	0	0	0	0	0	0	0	0.477	0.477
ARHGAP45	GPR183	9031.ENSGALP00000051313	9031.ENSGALP00000027220	0	0	0	0	0.07	0.102	0	0.484	0.531
ARHGAP45	MYOF	9031.ENSGALP00000051313	9031.ENSGALP00000038965	0	0	0	0	0.044	0	0	0.444	0.445
ARHGAP45	CA13	9031.ENSGALP00000051313	9031.ENSGALP00000044924	0	0	0	0	0	0	0	0.625	0.625
ARHGAP45	CNTN4	9031.ENSGALP00000051313	9031.ENSGALP00000072909	0	0	0	0	0.061	0	0	0.389	0.402
ARHGAP45	TAGAP	9031.ENSGALP00000051313	9031.ENSGALP00000071777	0	0	0	0.555	0.061	0	0	0.445	0.457
ARHGAP45	GAMT	9031.ENSGALP00000051313	9031.ENSGALP00000072854	0	0	0	0	0	0	0	0.485	0.485
ARHGAP6	RHOQ	9031.ENSGALP00000072108	9031.ENSGALP00000016241	0	0	0	0	0	0.161	0	0.567	0.621
ARHGAP6	CPEB2	9031.ENSGALP00000072108	9031.ENSGALP00000023384	0	0	0	0	0	0	0	0.437	0.437
ARPP21	F2RL1	9031.ENSGALP00000054938	9031.ENSGALP00000024125	0	0	0	0	0	0	0	0.422	0.422
ARPP21	DNTT	9031.ENSGALP00000054938	9031.ENSGALP00000032645	0	0	0	0	0.066	0	0	0.528	0.54
ARPP21	LOC100857714	9031.ENSGALP00000054938	9031.ENSGALP00000048265	0	0	0	0	0	0	0	0.706	0.706
ARRDC3	SYNDIG1	9031.ENSGALP00000043032	9031.ENSGALP00000043803	0	0	0	0	0	0	0	0.434	0.434
ARSI	SULF1	9031.ENSGALP00000008997	9031.ENSGALP00000054958	0	0	0.225	0.558	0	0.051	0	0.301	0.441
ASAP1	EXOC6	9031.ENSGALP00000049537	9031.ENSGALP00000048812	0	0	0	0	0	0	0.5	0.052	0.505
ASAP1	HCLS1	9031.ENSGALP00000049537	9031.ENSGALP00000054505	0	0	0	0	0.044	0.231	0	0.364	0.491
ASS1	GLDC	9031.ENSGALP00000038774	9031.ENSGALP00000037556	0	0	0	0	0	0	0	0.571	0.571
ASS1	NAT8L	9031.ENSGALP00000038774	9031.ENSGALP00000070403	0	0	0	0	0.062	0	0.9	0	0.902
ATP10D	DPP6	9031.ENSGALP00000022913	9031.ENSGALP00000058186	0	0	0	0	0	0	0	0.464	0.463
ATP2A3	SOX5	9031.ENSGALP00000002373	9031.ENSGALP00000043607	0	0	0	0	0	0	0	0.421	0.42
ATP2A3	TRPC6	9031.ENSGALP00000002373	9031.ENSGALP00000066203	0	0	0	0	0	0.066	0	0.536	0.548
ATP2A3	ITPR2	9031.ENSGALP00000002373	9031.ENSGALP00000022744	0	0	0	0	0.077	0.163	0	0.495	0.576
ATP2A3	RYR3	9031.ENSGALP00000002373	9031.ENSGALP00000050499	0	0	0	0	0.11	0.101	0	0.649	0.694
ATP6AP1L	SLC7A7	9031.ENSGALP00000025131	9031.ENSGALP00000048412	0	0	0	0	0	0	0	0.597	0.597
ATPIF1	ENSGALP00000067102	9031.ENSGALP00000050059	9031.ENSGALP00000067102	0	0	0	0	0.062	0.491	0	0.07	0.517
ATPIF1	LOC107057183	9031.ENSGALP00000050059	9031.ENSGALP00000068832	0	0	0	0	0.062	0.491	0	0.07	0.517
ATRAID	CPED1	9031.ENSGALP00000072475	9031.ENSGALP00000014633	0	0	0	0	0	0	0	0.582	0.582
ATRAID	PTK2B	9031.ENSGALP00000072475	9031.ENSGALP00000026682	0	0	0	0	0	0	0	0.497	0.497
ATRNL1	ERC2	9031.ENSGALP00000073186	9031.ENSGALP00000008691	0	0	0	0	0	0	0	0.5	0.499
ATRNL1	SORCS3	9031.ENSGALP00000073186	9031.ENSGALP00000013726	0	0	0	0	0	0	0	0.588	0.588
AVD	BTC	9031.ENSGALP00000072001	9031.ENSGALP00000041051	0	0	0	0	0	0	0	0.479	0.479
AVPR1A	RGS18	9031.ENSGALP00000045171	9031.ENSGALP00000003996	0	0	0	0	0	0	0.5	0	0.499
AVPR1A	VIPR2	9031.ENSGALP00000045171	9031.ENSGALP00000010609	0	0	0	0	0	0	0	0.469	0.469
AVPR1A	TBPL2	9031.ENSGALP00000045171	9031.ENSGALP00000019812	0	0	0	0	0	0	0	0.428	0.428
AVPR1A	GNAL	9031.ENSGALP00000045171	9031.ENSGALP00000022345	0	0	0	0	0	0.473	0	0.086	0.497
AVPR1A	RGS19	9031.ENSGALP00000045171	9031.ENSGALP00000072612	0	0	0	0	0	0	0.5	0	0.499
AVPR1A	PLCB2	9031.ENSGALP00000045171	9031.ENSGALP00000050925	0	0	0	0	0	0	0.5	0	0.499
AVPR1A	CRHR2	9031.ENSGALP00000045171	9031.ENSGALP00000068874	0	0	0	0	0	0	0	0.639	0.639
BAAT	MGAM	9031.ENSGALP00000049999	9031.ENSGALP00000048484	0	0	0	0	0	0	0	0.421	0.42
BAAT	VRTN	9031.ENSGALP00000049999	9031.ENSGALP00000050936	0	0	0	0	0	0	0	0.501	0.501
BACH1	MAF	9031.ENSGALP00000025472	9031.ENSGALP00000041121	0	0	0	0	0.044	0.286	0	0.228	0.427
BAIAP2L2	CDH13	9031.ENSGALP00000020051	9031.ENSGALP00000008794	0	0	0	0	0.055	0	0	0.468	0.475
BAIAP2L2	SENP1	9031.ENSGALP00000020051	9031.ENSGALP00000067753	0	0	0	0	0.053	0	0.4	0	0.407
BAIAP2L2	STEAP3	9031.ENSGALP00000020051	9031.ENSGALP00000053080	0	0	0	0	0.061	0	0.4	0	0.412
BAIAP2L2	LMO7	9031.ENSGALP00000020051	9031.ENSGALP00000027304	0	0	0	0	0.064	0	0	0.539	0.55
BANK1	BLK	9031.ENSGALP00000020058	9031.ENSGALP00000026839	0	0	0	0	0.244	0.094	0	0.408	0.559
BANK1	PTPN22	9031.ENSGALP00000020058	9031.ENSGALP00000039315	0	0	0	0	0.099	0.047	0	0.544	0.575
BARL	ENSGALP00000044025	9031.ENSGALP00000003395	9031.ENSGALP00000044025	0	0	0	0	0	0.402	0	0.155	0.473
BARL	RUNX1T1	9031.ENSGALP00000003395	9031.ENSGALP00000050027	0	0	0	0	0	0.08	0	0.464	0.486
BARL	HS3ST1	9031.ENSGALP00000003395	9031.ENSGALP00000036486	0	0	0	0	0	0	0	0.601	0.601
BARL	PPARGC1A	9031.ENSGALP00000003395	9031.ENSGALP00000054176	0	0	0	0	0.044	0.632	0	0.218	0.7
BARL	PALMD	9031.ENSGALP00000003395	9031.ENSGALP00000008724	0	0	0	0	0.091	0	0	0.704	0.719
BATF3	CSF1R	9031.ENSGALP00000070269	9031.ENSGALP00000009176	0	0	0	0	0.095	0	0	0.531	0.557
BATF3	CD80	9031.ENSGALP00000070269	9031.ENSGALP00000024911	0	0	0	0	0.094	0	0	0.522	0.549
BATF3	JUN	9031.ENSGALP00000070269	9031.ENSGALP00000037247	0	0	0	0	0.055	0.54	0	0.499	0.763
BATF3	CCR5	9031.ENSGALP00000070269	9031.ENSGALP00000053031	0	0	0	0	0.071	0	0	0.383	0.402
BATF3	MAFB	9031.ENSGALP00000070269	9031.ENSGALP00000055757	0	0	0	0	0	0.238	0	0.267	0.417
BATF3	CREB5	9031.ENSGALP00000070269	9031.ENSGALP00000058159	0	0	0	0	0.06	0.481	0	0.186	0.568
BATF3	CD74	9031.ENSGALP00000070269	9031.ENSGALP00000063230	0	0	0	0	0.104	0.053	0	0.38	0.428
BATF3	SNX22	9031.ENSGALP00000070269	9031.ENSGALP00000065609	0	0	0	0	0.048	0	0	0.478	0.481
BATF3	LY75	9031.ENSGALP00000070269	9031.ENSGALP00000069017	0	0	0	0	0.077	0	0	0.501	0.52
BATF3	IRF1	9031.ENSGALP00000070269	9031.ENSGALP00000071265	0	0	0	0	0.176	0.101	0	0.359	0.484
BBOX1	RBP5	9031.ENSGALP00000061404	9031.ENSGALP00000023586	0	0	0	0	0	0	0	0.523	0.523
BBOX1	SLC9A9	9031.ENSGALP00000061404	9031.ENSGALP00000039730	0	0	0	0	0	0	0	0.51	0.51
BBOX1	CAMK1D	9031.ENSGALP00000061404	9031.ENSGALP00000048859	0	0	0	0	0.044	0	0	0.409	0.41
BBOX1	CAMK1G	9031.ENSGALP00000061404	9031.ENSGALP00000073579	0	0	0	0	0.044	0	0	0.501	0.502
BCAS1	PLP1	9031.ENSGALP00000054334	9031.ENSGALP00000000160	0	0	0	0	0.392	0	0	0.414	0.629
BCAS1	CLDN11	9031.ENSGALP00000054334	9031.ENSGALP00000015219	0	0	0	0	0.318	0	0	0.298	0.5
BCAS1	FAIM2	9031.ENSGALP00000054334	9031.ENSGALP00000051936	0	0	0	0	0.061	0	0	0.455	0.467
BCAS1	TREM2	9031.ENSGALP00000054334	9031.ENSGALP00000053767	0	0	0	0	0.304	0	0	0.188	0.41
BCAS1	ENPP6	9031.ENSGALP00000054334	9031.ENSGALP00000066003	0	0	0	0	0.239	0	0	0.595	0.679
BCHE	MAOA	9031.ENSGALP00000069058	9031.ENSGALP00000026110	0	0	0	0	0.064	0	0	0.561	0.572
BCHE	BDNF	9031.ENSGALP00000069058	9031.ENSGALP00000071950	0	0	0	0	0	0	0	0.423	0.423
BCL11B	EOMES	9031.ENSGALP00000057229	9031.ENSGALP00000041400	0	0	0	0	0.042	0.052	0	0.444	0.451
BCL11B	SATB2	9031.ENSGALP00000057229	9031.ENSGALP00000043071	0	0	0	0	0.062	0.055	0	0.731	0.741
BCL11B	SOX5	9031.ENSGALP00000057229	9031.ENSGALP00000043607	0	0	0	0	0	0.058	0	0.419	0.429
BCL11B	TBR1	9031.ENSGALP00000057229	9031.ENSGALP00000048357	0	0	0	0	0	0.052	0	0.726	0.729
BCL11B	RUNX1	9031.ENSGALP00000057229	9031.ENSGALP00000065663	0	0	0	0	0.076	0.059	0	0.384	0.418
BCL11B	GATA3	9031.ENSGALP00000057229	9031.ENSGALP00000068882	0	0	0	0	0.042	0.096	0	0.555	0.581
BCL2A1	LCP2	9031.ENSGALP00000010509	9031.ENSGALP00000003296	0	0	0	0	0.424	0.075	0	0	0.445
BCL2A1	NCF2	9031.ENSGALP00000010509	9031.ENSGALP00000007475	0	0	0	0	0.32	0	0	0.207	0.437
BCL2A1	SAMD9L	9031.ENSGALP00000010509	9031.ENSGALP00000015415	0	0	0	0	0.295	0.161	0	0.091	0.415
BCL2A1	SPI1	9031.ENSGALP00000010509	9031.ENSGALP00000047958	0	0	0	0	0.416	0	0	0	0.416
BCL2A1	BCL2L14	9031.ENSGALP00000010509	9031.ENSGALP00000065535	0	0	0	0	0.086	0	0	0.397	0.426
BCL2A1	SAMSN1	9031.ENSGALP00000010509	9031.ENSGALP00000048865	0	0	0	0	0.235	0	0	0.357	0.488
BCL2A1	CSTA	9031.ENSGALP00000010509	9031.ENSGALP00000023241	0	0	0	0	0.061	0.296	0	0.312	0.505
BCL2A1	GPR65	9031.ENSGALP00000010509	9031.ENSGALP00000074281	0	0	0	0	0.368	0	0	0.26	0.513
BCL2A1	BCL2L11	9031.ENSGALP00000010509	9031.ENSGALP00000070659	0	0	0	0	0	0.896	0	0.774	0.975
BCL2L11	JUN	9031.ENSGALP00000070659	9031.ENSGALP00000037247	0	0	0	0	0	0	0	0.457	0.457
BCL2L11	LOC100858984	9031.ENSGALP00000070659	9031.ENSGALP00000047004	0	0	0	0	0	0.29	0	0.239	0.436
BCL2L11	BCL2L14	9031.ENSGALP00000070659	9031.ENSGALP00000065535	0	0	0	0	0	0.519	0	0.271	0.634
BCL2L14	MX1	9031.ENSGALP00000065535	9031.ENSGALP00000025952	0	0	0	0	0.104	0.157	0	0.286	0.413
BCL6	TLR4	9031.ENSGALP00000011884	9031.ENSGALP00000011319	0	0	0	0	0.118	0.082	0	0.322	0.404
BCL6	CCR5	9031.ENSGALP00000011884	9031.ENSGALP00000053031	0	0	0	0	0	0	0	0.406	0.406
BCL6	TLR7	9031.ENSGALP00000011884	9031.ENSGALP00000070844	0	0	0	0	0.106	0.082	0	0.356	0.426
BCL6	JUN	9031.ENSGALP00000011884	9031.ENSGALP00000037247	0	0	0	0	0.134	0.101	0	0.355	0.455
BCL6	GPR183	9031.ENSGALP00000011884	9031.ENSGALP00000027220	0	0	0	0	0.061	0	0	0.455	0.466
BCL6	CD83	9031.ENSGALP00000011884	9031.ENSGALP00000063947	0	0	0	0	0.074	0	0	0.48	0.498
BCL6	CXCR4	9031.ENSGALP00000011884	9031.ENSGALP00000020157	0	0	0	0	0.072	0	0	0.525	0.54
BCL6	EOMES	9031.ENSGALP00000011884	9031.ENSGALP00000041400	0	0	0	0	0	0.052	0	0.548	0.553
BCL6	CD80	9031.ENSGALP00000011884	9031.ENSGALP00000024911	0	0	0	0	0.106	0	0	0.551	0.582
BCL6	TBX21	9031.ENSGALP00000011884	9031.ENSGALP00000070091	0	0	0	0	0	0.081	0	0.6	0.616
BCL6	GATA3	9031.ENSGALP00000011884	9031.ENSGALP00000068882	0	0	0	0	0.044	0.096	0	0.618	0.641
BCL6	CD44	9031.ENSGALP00000011884	9031.ENSGALP00000056897	0	0	0	0	0.064	0	0	0.679	0.687
BCL6	IL4	9031.ENSGALP00000011884	9031.ENSGALP00000039130	0	0	0	0	0	0.079	0	0.743	0.753
BCO1	CEL	9031.ENSGALP00000008671	9031.ENSGALP00000044223	0	0	0	0	0	0	0	0.414	0.414
BCO1	GCHFR	9031.ENSGALP00000008671	9031.ENSGALP00000058501	0	0	0	0	0	0	0	0.421	0.421
BCO1	PLCG2	9031.ENSGALP00000008671	9031.ENSGALP00000052324	0	0	0	0	0.051	0	0	0.417	0.423
BCO1	XDH	9031.ENSGALP00000008671	9031.ENSGALP00000014144	0	0	0	0	0.293	0	0	0.234	0.435
BCO1	CSF1R	9031.ENSGALP00000008671	9031.ENSGALP00000009176	0	0	0	0	0.176	0	0	0.344	0.436
BCO1	CD36	9031.ENSGALP00000008671	9031.ENSGALP00000068876	0	0	0	0	0.236	0	0	0.294	0.438
BCO1	RBP5	9031.ENSGALP00000008671	9031.ENSGALP00000023586	0	0	0	0	0	0	0	0.441	0.441
BCO1	TTR	9031.ENSGALP00000008671	9031.ENSGALP00000024388	0	0	0	0	0.118	0	0	0.487	0.528
BCO1	CYP26A1	9031.ENSGALP00000008671	9031.ENSGALP00000045482	0	0	0	0	0	0	0	0.54	0.54
BCO1	RDH10	9031.ENSGALP00000008671	9031.ENSGALP00000071776	0	0	0	0	0.043	0	0.9	0.552	0.953
BDKRB1	RGS18	9031.ENSGALP00000031881	9031.ENSGALP00000003996	0	0	0	0	0	0	0.5	0	0.499
BDKRB1	GPER1	9031.ENSGALP00000031881	9031.ENSGALP00000006455	0	0	0	0.672	0	0	0.5	0	0.499
BDKRB1	ERC2	9031.ENSGALP00000031881	9031.ENSGALP00000008691	0	0	0	0	0	0	0	0.405	0.405
BDKRB1	BNC1	9031.ENSGALP00000031881	9031.ENSGALP00000009716	0	0	0	0	0	0	0	0.583	0.583
BDKRB1	NPY1R	9031.ENSGALP00000031881	9031.ENSGALP00000015445	0	0	0	0.58	0	0	0.5	0	0.499
BDKRB1	EDNRA	9031.ENSGALP00000031881	9031.ENSGALP00000016244	0	0	0	0.593	0	0	0.4	0.052	0.406
BDKRB1	SSTR1	9031.ENSGALP00000031881	9031.ENSGALP00000016468	0	0	0	0.715	0	0	0.5	0.062	0.51
BDKRB1	C3AR1	9031.ENSGALP00000031881	9031.ENSGALP00000021561	0	0	0	0.615	0.084	0	0.5	0.068	0.535
BDKRB1	PENK	9031.ENSGALP00000031881	9031.ENSGALP00000024825	0	0	0	0	0	0.096	0.5	0.133	0.573
BDKRB1	GRPR	9031.ENSGALP00000031881	9031.ENSGALP00000040632	0	0	0	0.638	0	0	0.4	0.151	0.469
BDKRB1	PLCB2	9031.ENSGALP00000031881	9031.ENSGALP00000050925	0	0	0	0	0	0	0.5	0	0.499
BDKRB1	GRP	9031.ENSGALP00000031881	9031.ENSGALP00000070188	0	0	0	0	0	0	0.5	0	0.499
BDKRB1	RGS19	9031.ENSGALP00000031881	9031.ENSGALP00000072612	0	0	0	0	0	0	0.5	0	0.499
BDKRB1	GAL	9031.ENSGALP00000031881	9031.ENSGALP00000042337	0	0	0	0	0	0.096	0.5	0	0.528
BDNF	GABRA1	9031.ENSGALP00000071950	9031.ENSGALP00000002606	0	0	0	0	0.051	0	0	0.418	0.424
BDNF	PLAT	9031.ENSGALP00000071950	9031.ENSGALP00000005876	0	0	0	0	0	0	0	0.563	0.563
BDNF	SLC6A4	9031.ENSGALP00000071950	9031.ENSGALP00000006742	0	0	0	0	0	0	0	0.521	0.521
BDNF	CSF1R	9031.ENSGALP00000071950	9031.ENSGALP00000009176	0	0	0	0	0	0	0.65	0.292	0.741
BDNF	TLR4	9031.ENSGALP00000071950	9031.ENSGALP00000011319	0	0	0	0	0	0	0	0.413	0.413
BDNF	GRIN2A	9031.ENSGALP00000071950	9031.ENSGALP00000011779	0	0	0	0	0	0	0	0.52	0.52
BDNF	EGR1	9031.ENSGALP00000071950	9031.ENSGALP00000012417	0	0	0	0	0	0	0	0.468	0.468
BDNF	DCX	9031.ENSGALP00000071950	9031.ENSGALP00000012962	0	0	0	0	0	0	0	0.781	0.781
BDNF	NEUROD1	9031.ENSGALP00000071950	9031.ENSGALP00000014468	0	0	0	0	0	0	0	0.702	0.702
BDNF	GFRA1	9031.ENSGALP00000071950	9031.ENSGALP00000014927	0	0	0	0	0.055	0	0	0.574	0.58
BDNF	FGG	9031.ENSGALP00000071950	9031.ENSGALP00000015063	0	0	0	0	0	0	0	0.529	0.529
BDNF	MAOA	9031.ENSGALP00000071950	9031.ENSGALP00000026110	0	0	0	0	0	0	0	0.566	0.566
BDNF	HTR2A	9031.ENSGALP00000071950	9031.ENSGALP00000027400	0	0	0	0	0	0	0	0.563	0.563
BDNF	HMOX1	9031.ENSGALP00000071950	9031.ENSGALP00000036970	0	0	0	0	0	0	0	0.491	0.491
BDNF	JUN	9031.ENSGALP00000071950	9031.ENSGALP00000037247	0	0	0	0	0	0	0	0.475	0.475
BDNF	CX3CL1	9031.ENSGALP00000071950	9031.ENSGALP00000041151	0	0	0	0	0	0	0	0.494	0.494
BDNF	FGF7	9031.ENSGALP00000071950	9031.ENSGALP00000042868	0	0	0	0	0	0	0	0.713	0.713
BDNF	SLIT2	9031.ENSGALP00000071950	9031.ENSGALP00000045198	0	0	0	0	0	0	0	0.628	0.628
BDNF	TBR1	9031.ENSGALP00000071950	9031.ENSGALP00000048357	0	0	0	0	0	0	0	0.506	0.506
BDNF	DISC1	9031.ENSGALP00000071950	9031.ENSGALP00000048724	0	0	0	0	0	0	0	0.551	0.551
BDNF	NTRK3	9031.ENSGALP00000071950	9031.ENSGALP00000049680	0	0	0	0	0.049	0.233	0	0.987	0.989
BDNF	ERBB3	9031.ENSGALP00000071950	9031.ENSGALP00000051173	0	0	0	0	0	0	0.65	0.237	0.721
BDNF	GRIA1	9031.ENSGALP00000071950	9031.ENSGALP00000052753	0	0	0	0	0	0	0	0.76	0.76
BDNF	IGF2BP1	9031.ENSGALP00000071950	9031.ENSGALP00000053168	0	0	0	0	0	0	0	0.501	0.501
BDNF	PTGS2	9031.ENSGALP00000071950	9031.ENSGALP00000054566	0	0	0	0	0.087	0	0	0.488	0.512
BDNF	FGF18	9031.ENSGALP00000071950	9031.ENSGALP00000054695	0	0	0	0	0	0	0	0.635	0.635
BDNF	FGF10	9031.ENSGALP00000071950	9031.ENSGALP00000065453	0	0	0	0	0	0	0	0.65	0.65
BDNF	SORCS2	9031.ENSGALP00000071950	9031.ENSGALP00000065887	0	0	0	0	0	0.228	0	0.538	0.628
BDNF	FGF1	9031.ENSGALP00000071950	9031.ENSGALP00000070539	0	0	0	0	0.044	0	0	0.577	0.578
BDNF	ESR1	9031.ENSGALP00000071950	9031.ENSGALP00000073938	0	0	0	0	0	0	0	0.428	0.428
BDNF	FGF11	9031.ENSGALP00000071950	9031.ENSGALP00000073219	0	0	0	0	0.044	0	0	0.643	0.644
BDNF	MAP2	9031.ENSGALP00000071950	9031.ENSGALP00000072455	0	0	0	0	0	0	0	0.773	0.773
BEST1	NEFM	9031.ENSGALP00000011669	9031.ENSGALP00000000422	0	0	0	0	0	0	0	0.444	0.444
BEST1	LUZP2	9031.ENSGALP00000011669	9031.ENSGALP00000045477	0	0	0	0	0	0	0	0.422	0.422
BEST1	NRROS	9031.ENSGALP00000011669	9031.ENSGALP00000032932	0	0	0	0	0.091	0	0	0.52	0.545
BEST1	PMEL	9031.ENSGALP00000011669	9031.ENSGALP00000051268	0	0	0	0	0	0	0	0.6	0.6
BEST1	LRRC8A	9031.ENSGALP00000011669	9031.ENSGALP00000044227	0	0	0	0	0	0	0	0.603	0.603
BF2	LCP2	9031.ENSGALP00000043493	9031.ENSGALP00000003296	0	0	0	0	0.064	0	0.5	0	0.511
BF2	CD3E	9031.ENSGALP00000043493	9031.ENSGALP00000011982	0	0	0	0	0.054	0.174	0.5	0.218	0.653
BF2	CD247	9031.ENSGALP00000043493	9031.ENSGALP00000024859	0	0	0	0	0.042	0.163	0.5	0	0.564
BF2	CD300L-S1	9031.ENSGALP00000043493	9031.ENSGALP00000030742	0	0	0	0	0	0.047	0.4	0	0.403
BF2	LOC768350	9031.ENSGALP00000043493	9031.ENSGALP00000070695	0	0	0.069	0.942	0	0	0.4	0	0.417
BF2	MICA-2	9031.ENSGALP00000043493	9031.ENSGALP00000068633	0	0	0.07	0.941	0	0	0.4	0	0.418
BF2	IRF1	9031.ENSGALP00000043493	9031.ENSGALP00000071265	0	0	0	0	0.172	0	0	0.345	0.434
BF2	LOC769232	9031.ENSGALP00000043493	9031.ENSGALP00000057156	0	0	0	0	0.054	0.462	0	0	0.469
BF2	TRAIL-LIKE	9031.ENSGALP00000043493	9031.ENSGALP00000065241	0	0	0	0	0.055	0	0	0.478	0.485
BF2	VAV3	9031.ENSGALP00000043493	9031.ENSGALP00000054725	0	0	0	0	0	0	0.5	0	0.499
BF2	PLCG2	9031.ENSGALP00000043493	9031.ENSGALP00000052324	0	0	0	0	0.042	0	0.5	0	0.5
BF2	ENSGALP00000068974	9031.ENSGALP00000043493	9031.ENSGALP00000068974	0	0	0	0	0	0.188	0.5	0	0.576
BF2	CD74	9031.ENSGALP00000043493	9031.ENSGALP00000063230	0	0	0	0	0.144	0	0.54	0.042	0.589
BF2	LOC770074	9031.ENSGALP00000043493	9031.ENSGALP00000071436	0	0	0	0	0	0.188	0.9	0	0.915
BFSP1	DNASE2B	9031.ENSGALP00000038611	9031.ENSGALP00000014314	0	0	0	0	0	0	0	0.6	0.6
BFSP1	PPL	9031.ENSGALP00000038611	9031.ENSGALP00000056223	0	0	0	0	0	0.053	0	0.445	0.452
BICD1	RAB36	9031.ENSGALP00000065799	9031.ENSGALP00000010839	0	0	0	0	0	0.401	0	0.185	0.49
BICD1	EML6	9031.ENSGALP00000065799	9031.ENSGALP00000013191	0	0	0	0	0	0.047	0	0.626	0.628
BICD1	LRMP	9031.ENSGALP00000065799	9031.ENSGALP00000068252	0	0	0	0	0	0	0	0.585	0.585
BIN2	MYO1F	9031.ENSGALP00000051641	9031.ENSGALP00000002385	0	0	0	0	0.192	0.162	0	0.186	0.401
BIN2	LCP2	9031.ENSGALP00000051641	9031.ENSGALP00000003296	0	0	0	0	0.31	0.05	0	0.268	0.478
BIN2	COTL1	9031.ENSGALP00000051641	9031.ENSGALP00000028283	0	0	0	0	0.105	0.295	0	0.133	0.405
BIRC5	PTTG2	9031.ENSGALP00000038330	9031.ENSGALP00000002289	0	0	0	0	0.789	0	0	0.15	0.813
BIRC5	MCM2	9031.ENSGALP00000038330	9031.ENSGALP00000009709	0	0	0	0	0.398	0	0	0.18	0.485
BIRC5	PRC1	9031.ENSGALP00000038330	9031.ENSGALP00000020907	0	0	0	0	0.606	0.077	0	0.13	0.656
BIRC5	MCM3	9031.ENSGALP00000038330	9031.ENSGALP00000026858	0	0	0	0	0.403	0	0	0.165	0.48
BIRC5	CCNA1	9031.ENSGALP00000038330	9031.ENSGALP00000027497	0	0	0	0	0.547	0.046	0	0.132	0.592
BIRC5	CDC6	9031.ENSGALP00000038330	9031.ENSGALP00000067395	0	0	0	0	0.344	0.054	0	0.278	0.513
BIRC5	CKS2	9031.ENSGALP00000038330	9031.ENSGALP00000051853	0	0	0	0	0.407	0.054	0	0.318	0.584
BIRC5	ENSGALP00000053633	9031.ENSGALP00000038330	9031.ENSGALP00000053633	0	0	0	0	0.546	0.077	0	0.13	0.603
BIRC5	CKS1B	9031.ENSGALP00000038330	9031.ENSGALP00000064805	0	0	0	0	0.6	0.054	0	0.053	0.61
BIRC5	CTSK	9031.ENSGALP00000038330	9031.ENSGALP00000046303	0	0	0	0	0	0	0.65	0.072	0.661
BIRC5	CTSS	9031.ENSGALP00000038330	9031.ENSGALP00000065590	0	0	0	0	0	0	0.65	0.072	0.661
BIRC5	TK1	9031.ENSGALP00000038330	9031.ENSGALP00000053115	0	0	0	0	0.672	0	0	0.122	0.7
BIRC5	KIAA0101	9031.ENSGALP00000038330	9031.ENSGALP00000048051	0	0	0	0	0.633	0	0	0.299	0.731
BIRC5	ENSGALP00000067102	9031.ENSGALP00000038330	9031.ENSGALP00000067102	0	0	0	0	0.503	0.488	0	0.231	0.787
BIRC5	LOC107057183	9031.ENSGALP00000038330	9031.ENSGALP00000068832	0	0	0	0	0.503	0.488	0	0.231	0.787
BIRC5	TOP2A	9031.ENSGALP00000038330	9031.ENSGALP00000049348	0	0	0	0	0.65	0	0	0.545	0.834
BIRC5	INCENPL	9031.ENSGALP00000038330	9031.ENSGALP00000050943	0	0	0	0	0.336	0.613	0	0.644	0.9
BIRC5	MAD2L1	9031.ENSGALP00000038330	9031.ENSGALP00000059749	0	0	0	0	0.813	0	0.5	0.295	0.928
BIRC5	UBE2C	9031.ENSGALP00000038330	9031.ENSGALP00000042469	0	0	0	0	0.869	0.142	0	0.584	0.949
BLK	MYO1F	9031.ENSGALP00000026839	9031.ENSGALP00000002385	0	0	0	0	0.381	0.072	0	0	0.401
BLK	LCP2	9031.ENSGALP00000026839	9031.ENSGALP00000003296	0	0	0	0	0.393	0.101	0	0.089	0.459
BLK	KLHL6	9031.ENSGALP00000026839	9031.ENSGALP00000003540	0	0	0	0	0.371	0.047	0	0.124	0.429
BLK	RGS18	9031.ENSGALP00000026839	9031.ENSGALP00000003996	0	0	0	0	0.377	0.141	0	0	0.442
BLK	ITGB2	9031.ENSGALP00000026839	9031.ENSGALP00000012130	0	0	0	0	0.377	0.076	0	0.05	0.405
BLK	DNASE2B	9031.ENSGALP00000026839	9031.ENSGALP00000014314	0	0	0	0	0.084	0	0	0.383	0.411
BLK	GNS	9031.ENSGALP00000026839	9031.ENSGALP00000016008	0	0	0	0	0	0	0	0.42	0.42
BLK	CD247	9031.ENSGALP00000026839	9031.ENSGALP00000024859	0	0	0	0	0.257	0.226	0	0.161	0.475
BLK	PTK2B	9031.ENSGALP00000026839	9031.ENSGALP00000026682	0	0	0	0.74	0.293	0.163	0	0.118	0.432
BLK	PTPN6	9031.ENSGALP00000026839	9031.ENSGALP00000073072	0	0	0	0.558	0.319	0.161	0	0.062	0.417
BLK	RGS1	9031.ENSGALP00000026839	9031.ENSGALP00000033391	0	0	0	0	0.294	0.141	0	0.123	0.421
BLK	STAT4	9031.ENSGALP00000026839	9031.ENSGALP00000054547	0	0	0	0	0	0.163	0	0.339	0.423
BLK	TLR7	9031.ENSGALP00000026839	9031.ENSGALP00000070844	0	0	0	0	0.378	0.101	0	0.053	0.424
BLK	LOC100857714	9031.ENSGALP00000026839	9031.ENSGALP00000048265	0	0	0	0	0.383	0.097	0	0.052	0.425
BLK	SPI1	9031.ENSGALP00000026839	9031.ENSGALP00000047958	0	0	0	0	0.425	0.053	0	0.044	0.434
BLK	RAC2	9031.ENSGALP00000026839	9031.ENSGALP00000037001	0	0	0	0	0.392	0.101	0	0.058	0.44
BLK	PTPRC	9031.ENSGALP00000026839	9031.ENSGALP00000055398	0	0	0	0	0.321	0.211	0	0.099	0.475
BLK	IKZF1	9031.ENSGALP00000026839	9031.ENSGALP00000069359	0	0	0	0	0.378	0.071	0	0.186	0.488
BLK	IL2RG	9031.ENSGALP00000026839	9031.ENSGALP00000053409	0	0	0	0	0.357	0.093	0	0.234	0.514
BLK	PTPN22	9031.ENSGALP00000026839	9031.ENSGALP00000039315	0	0	0	0	0.373	0.152	0	0.332	0.614
BLVRA	HMOX1	9031.ENSGALP00000044823	9031.ENSGALP00000036970	0	0	0	0	0	0	0.913	0.789	0.98
BLVRA	EVI2A	9031.ENSGALP00000044823	9031.ENSGALP00000045695	0	0	0	0	0	0	0	0.538	0.538
BNC1	UPK1B	9031.ENSGALP00000009716	9031.ENSGALP00000024280	0	0	0	0	0.153	0	0	0.502	0.56
BNC2	STK32A	9031.ENSGALP00000049490	9031.ENSGALP00000051152	0	0	0	0	0	0	0	0.613	0.613
BOC	MAPK12	9031.ENSGALP00000024403	9031.ENSGALP00000014011	0	0	0	0	0	0	0.5	0.059	0.509
BOC	GLI2	9031.ENSGALP00000024403	9031.ENSGALP00000018975	0	0	0	0	0.061	0.051	0	0.496	0.511
BOC	GLI1	9031.ENSGALP00000024403	9031.ENSGALP00000049322	0	0	0	0	0	0.051	0	0.514	0.519
BOC	MEF2D	9031.ENSGALP00000024403	9031.ENSGALP00000045472	0	0	0	0	0	0	0.5	0.085	0.522
BOC	CDH4	9031.ENSGALP00000024403	9031.ENSGALP00000055034	0	0	0	0	0.044	0.074	0.5	0.061	0.528
BOC	HHIP	9031.ENSGALP00000024403	9031.ENSGALP00000050894	0	0	0	0	0	0.161	0	0.688	0.727
BOC	PTCH2	9031.ENSGALP00000024403	9031.ENSGALP00000046301	0	0	0	0	0	0.162	0.9	0.548	0.958
BOLL	GDF9	9031.ENSGALP00000056862	9031.ENSGALP00000039098	0	0	0	0	0	0	0	0.48	0.48
BOLL	NOBOX	9031.ENSGALP00000056862	9031.ENSGALP00000070760	0	0	0	0	0	0.084	0	0.585	0.603
BRD3	EP400	9031.ENSGALP00000004217	9031.ENSGALP00000067737	0	0	0	0	0.06	0.491	0	0.126	0.545
BRD3	ENSGALP00000044025	9031.ENSGALP00000004217	9031.ENSGALP00000044025	0	0	0	0	0.047	0.232	0	0.531	0.626
BRD3	E2F1	9031.ENSGALP00000004217	9031.ENSGALP00000004806	0	0	0	0	0.056	0.524	0	0.304	0.66
BRINP3	LYPD1	9031.ENSGALP00000070671	9031.ENSGALP00000065945	0	0	0	0	0	0	0	0.407	0.407
BTC	CSPG5	9031.ENSGALP00000041051	9031.ENSGALP00000049190	0	0	0	0	0	0	0	0.433	0.433
BTC	ERBB3	9031.ENSGALP00000041051	9031.ENSGALP00000051173	0	0	0	0	0	0.169	0.4	0.769	0.875
C10orf71	CMYA5	9031.ENSGALP00000042909	9031.ENSGALP00000042049	0	0	0.223	0	0.294	0	0	0	0.427
C15orf48	GLDC	9031.ENSGALP00000067357	9031.ENSGALP00000037556	0	0	0	0	0	0	0	0.446	0.446
C1QA	MYO1F	9031.ENSGALP00000007596	9031.ENSGALP00000002385	0	0	0	0	0.399	0	0	0.206	0.503
C1QA	CSF3R	9031.ENSGALP00000007596	9031.ENSGALP00000003295	0	0	0	0	0.387	0.086	0	0.345	0.601
C1QA	LCP2	9031.ENSGALP00000007596	9031.ENSGALP00000003296	0	0	0	0	0.404	0.1	0	0.223	0.546
C1QA	MASP2	9031.ENSGALP00000007596	9031.ENSGALP00000004756	0	0	0	0	0	0.065	0.4	0.179	0.499
C1QA	CARD11	9031.ENSGALP00000007596	9031.ENSGALP00000007002	0	0	0	0	0.378	0.069	0	0.09	0.427
C1QA	LRG1	9031.ENSGALP00000007596	9031.ENSGALP00000041118	0	0	0	0	0.377	0.079	0	0	0.401
C1QA	IGSF6	9031.ENSGALP00000007596	9031.ENSGALP00000041272	0	0	0	0	0.408	0	0	0	0.408
C1QA	IL15	9031.ENSGALP00000007596	9031.ENSGALP00000069101	0	0	0	0	0.392	0	0	0.068	0.41
C1QA	SIGLEC1	9031.ENSGALP00000007596	9031.ENSGALP00000068258	0	0	0	0	0.288	0	0	0.206	0.41
C1QA	CCL26	9031.ENSGALP00000007596	9031.ENSGALP00000023471	0	0	0	0	0.392	0.066	0	0.046	0.411
C1QA	TF	9031.ENSGALP00000007596	9031.ENSGALP00000010405	0	0	0	0	0.348	0.054	0	0.124	0.412
C1QA	ENSGALP00000067353	9031.ENSGALP00000007596	9031.ENSGALP00000067353	0	0	0.412	0	0	0	0	0	0.412
C1QA	PSTPIP1	9031.ENSGALP00000007596	9031.ENSGALP00000069596	0	0	0	0	0.294	0	0	0.205	0.414
C1QA	CYBB	9031.ENSGALP00000007596	9031.ENSGALP00000026172	0	0	0	0	0.315	0	0	0.183	0.417
C1QA	CTSK	9031.ENSGALP00000007596	9031.ENSGALP00000046303	0	0	0	0	0.36	0	0	0.129	0.418
C1QA	MC3R	9031.ENSGALP00000007596	9031.ENSGALP00000042914	0	0	0	0	0	0.042	0	0.419	0.419
C1QA	PTPN6	9031.ENSGALP00000007596	9031.ENSGALP00000073072	0	0	0	0	0.422	0	0	0	0.422
C1QA	ENSGALP00000067392	9031.ENSGALP00000007596	9031.ENSGALP00000067392	0	0	0.424	0	0	0	0	0	0.424
C1QA	GPR65	9031.ENSGALP00000007596	9031.ENSGALP00000074281	0	0	0	0	0.375	0.042	0	0.123	0.429
C1QA	MMR1L3	9031.ENSGALP00000007596	9031.ENSGALP00000014043	0	0	0	0	0.422	0.045	0	0.057	0.434
C1QA	LOC100857714	9031.ENSGALP00000007596	9031.ENSGALP00000048265	0	0	0	0	0.389	0.053	0	0.102	0.435
C1QA	TLR7	9031.ENSGALP00000007596	9031.ENSGALP00000070844	0	0	0	0	0.391	0.079	0	0.077	0.437
C1QA	TREM-B2	9031.ENSGALP00000007596	9031.ENSGALP00000034727	0	0	0	0	0.379	0	0	0.134	0.44
C1QA	CD80	9031.ENSGALP00000007596	9031.ENSGALP00000024911	0	0	0	0	0.39	0	0	0.126	0.445
C1QA	HAVCR1	9031.ENSGALP00000007596	9031.ENSGALP00000054868	0	0	0	0	0.307	0.078	0	0.205	0.447
C1QA	CD36	9031.ENSGALP00000007596	9031.ENSGALP00000068876	0	0	0	0	0.322	0	0	0.228	0.454
C1QA	P2RY6	9031.ENSGALP00000007596	9031.ENSGALP00000070498	0	0	0	0	0.38	0	0	0.17	0.464
C1QA	SLC2A6	9031.ENSGALP00000007596	9031.ENSGALP00000069736	0	0	0	0	0.362	0.116	0	0.153	0.48
C1QA	CCL4-2	9031.ENSGALP00000007596	9031.ENSGALP00000067768	0	0	0	0	0.112	0.066	0	0.427	0.483
C1QA	P2RY13	9031.ENSGALP00000007596	9031.ENSGALP00000047130	0	0	0	0	0.166	0	0	0.409	0.486
C1QA	IL2RG	9031.ENSGALP00000007596	9031.ENSGALP00000053409	0	0	0	0	0.407	0	0	0.176	0.49
C1QA	SLCO2B1	9031.ENSGALP00000007596	9031.ENSGALP00000070058	0	0	0	0	0.341	0	0	0.26	0.491
C1QA	LYVE1	9031.ENSGALP00000007596	9031.ENSGALP00000009036	0	0	0	0	0.261	0.054	0	0.354	0.509
C1QA	FOLR1	9031.ENSGALP00000007596	9031.ENSGALP00000027972	0	0	0	0	0.499	0.041	0	0.073	0.516
C1QA	TLR4	9031.ENSGALP00000007596	9031.ENSGALP00000011319	0	0	0	0	0.386	0.079	0	0.217	0.518
C1QA	ITGB2	9031.ENSGALP00000007596	9031.ENSGALP00000012130	0	0	0	0	0.392	0.055	0	0.24	0.525
C1QA	RAC2	9031.ENSGALP00000007596	9031.ENSGALP00000037001	0	0	0	0	0.393	0.101	0	0.205	0.528
C1QA	SPI1	9031.ENSGALP00000007596	9031.ENSGALP00000047958	0	0	0	0	0.429	0	0	0.234	0.543
C1QA	RNASE6	9031.ENSGALP00000007596	9031.ENSGALP00000040224	0	0	0	0	0.553	0	0	0	0.553
C1QA	PTPRC	9031.ENSGALP00000007596	9031.ENSGALP00000055398	0	0	0	0	0.391	0	0	0.299	0.555
C1QA	MMR1L4	9031.ENSGALP00000007596	9031.ENSGALP00000042876	0	0	0	0	0.485	0.045	0	0.167	0.555
C1QA	MARCO	9031.ENSGALP00000007596	9031.ENSGALP00000037101	0	0	0.166	0.629	0.448	0	0	0.123	0.561
C1QA	JCHAIN	9031.ENSGALP00000007596	9031.ENSGALP00000018817	0	0	0	0	0.306	0	0.4	0.061	0.574
C1QA	LAPTM5	9031.ENSGALP00000007596	9031.ENSGALP00000055692	0	0	0	0	0.229	0	0	0.513	0.609
C1QA	CCR2	9031.ENSGALP00000007596	9031.ENSGALP00000072065	0	0	0	0	0.4	0.042	0	0.399	0.624
C1QA	MRC1	9031.ENSGALP00000007596	9031.ENSGALP00000014047	0	0	0	0	0.283	0.045	0	0.508	0.633
C1QA	TIMD4	9031.ENSGALP00000007596	9031.ENSGALP00000058925	0	0	0	0	0.376	0.078	0	0.429	0.643
C1QA	PROS1	9031.ENSGALP00000007596	9031.ENSGALP00000024809	0	0	0	0	0.069	0	0	0.698	0.707
C1QA	CD74	9031.ENSGALP00000007596	9031.ENSGALP00000063230	0	0	0	0	0.438	0.124	0	0.5	0.732
C1QA	CTSS	9031.ENSGALP00000007596	9031.ENSGALP00000065590	0	0	0	0	0.439	0	0	0.545	0.734
C1QA	C1R	9031.ENSGALP00000007596	9031.ENSGALP00000023583	0	0	0	0	0.076	0.081	0.4	0.547	0.738
C1QA	LY86	9031.ENSGALP00000007596	9031.ENSGALP00000070911	0	0	0	0	0.528	0	0	0.48	0.744
C1QA	CSF1R	9031.ENSGALP00000007596	9031.ENSGALP00000009176	0	0	0	0	0.611	0	0	0.647	0.857
C1QA	C3AR1	9031.ENSGALP00000007596	9031.ENSGALP00000021561	0	0	0	0	0.4	0.042	0	0.791	0.869
C1QA	C1S	9031.ENSGALP00000007596	9031.ENSGALP00000023499	0	0	0	0	0.368	0.091	0.4	0.684	0.876
C1QA	TREM2	9031.ENSGALP00000007596	9031.ENSGALP00000053767	0	0	0	0	0.432	0	0	0.806	0.885
C1QA	VSIG4	9031.ENSGALP00000007596	9031.ENSGALP00000064189	0	0	0	0	0.849	0	0	0.409	0.907
C1QA	C1QB	9031.ENSGALP00000007596	9031.ENSGALP00000061991	0	0	0.101	0.852	0.965	0.101	0.9	0.672	0.998
C1QA	C1QC	9031.ENSGALP00000007596	9031.ENSGALP00000051833	0	0	0.095	0.867	0.975	0.895	0.8	0.776	0.999
C1QB	MYO1F	9031.ENSGALP00000061991	9031.ENSGALP00000002385	0	0	0	0	0.429	0	0	0	0.429
C1QB	CSF3R	9031.ENSGALP00000061991	9031.ENSGALP00000003295	0	0	0	0	0.376	0.086	0	0.073	0.425
C1QB	LCP2	9031.ENSGALP00000061991	9031.ENSGALP00000003296	0	0	0	0	0.415	0.1	0	0.153	0.515
C1QB	MASP2	9031.ENSGALP00000061991	9031.ENSGALP00000004756	0	0	0	0	0	0.061	0.4	0.163	0.487
C1QB	CARD11	9031.ENSGALP00000061991	9031.ENSGALP00000007002	0	0	0	0	0.378	0.069	0	0.056	0.405
C1QB	LYVE1	9031.ENSGALP00000061991	9031.ENSGALP00000009036	0	0	0	0	0.294	0.054	0	0.212	0.428
C1QB	CSF1R	9031.ENSGALP00000061991	9031.ENSGALP00000009176	0	0	0	0	0.56	0	0	0.5	0.771
C1QB	TLR4	9031.ENSGALP00000061991	9031.ENSGALP00000011319	0	0	0	0	0.387	0.079	0	0.16	0.484
C1QB	ITGB2	9031.ENSGALP00000061991	9031.ENSGALP00000012130	0	0	0	0	0.423	0.055	0	0.125	0.481
C1QB	MMR1L3	9031.ENSGALP00000061991	9031.ENSGALP00000014043	0	0	0	0	0.428	0.045	0	0.099	0.464
C1QB	MRC1	9031.ENSGALP00000061991	9031.ENSGALP00000014047	0	0	0	0	0.315	0.045	0	0.18	0.417
C1QB	JCHAIN	9031.ENSGALP00000061991	9031.ENSGALP00000018817	0	0	0	0	0.298	0	0.4	0.057	0.568
C1QB	C3AR1	9031.ENSGALP00000061991	9031.ENSGALP00000021561	0	0	0	0	0.415	0.042	0	0.682	0.806
C1QB	C1S	9031.ENSGALP00000061991	9031.ENSGALP00000023499	0	0	0	0	0.363	0.061	0.4	0.691	0.874
C1QB	C1R	9031.ENSGALP00000061991	9031.ENSGALP00000023583	0	0	0	0	0.078	0.061	0.4	0.579	0.752
C1QB	RAC2	9031.ENSGALP00000061991	9031.ENSGALP00000037001	0	0	0	0	0.392	0.101	0	0	0.43
C1QB	MARCO	9031.ENSGALP00000061991	9031.ENSGALP00000037101	0	0	0.195	0.614	0.415	0	0	0.158	0.568
C1QB	CD180	9031.ENSGALP00000061991	9031.ENSGALP00000037878	0	0	0	0	0.368	0.079	0	0.057	0.403
C1QB	RNASE6	9031.ENSGALP00000061991	9031.ENSGALP00000040224	0	0	0	0	0.512	0	0	0	0.512
C1QB	LRG1	9031.ENSGALP00000061991	9031.ENSGALP00000041118	0	0	0	0	0.376	0.079	0	0	0.401
C1QB	IGSF6	9031.ENSGALP00000061991	9031.ENSGALP00000041272	0	0	0	0	0.411	0	0	0.077	0.433
C1QB	MMR1L4	9031.ENSGALP00000061991	9031.ENSGALP00000042876	0	0	0	0	0.488	0.045	0	0.099	0.521
C1QB	LOC428421	9031.ENSGALP00000061991	9031.ENSGALP00000043318	0	0	0	0	0.377	0.045	0	0.099	0.418
C1QB	CTSK	9031.ENSGALP00000061991	9031.ENSGALP00000046303	0	0	0	0	0.33	0	0	0.142	0.401
C1QB	SPI1	9031.ENSGALP00000061991	9031.ENSGALP00000047958	0	0	0	0	0.458	0	0	0.124	0.505
C1QB	LOC100857714	9031.ENSGALP00000061991	9031.ENSGALP00000048265	0	0	0	0	0.378	0.053	0	0.077	0.408
C1QB	C1QC	9031.ENSGALP00000061991	9031.ENSGALP00000051833	0	0	0.089	0.893	0.964	0.218	0.8	0.767	0.998
C1QB	IL2RG	9031.ENSGALP00000061991	9031.ENSGALP00000053409	0	0	0	0	0.415	0	0	0.182	0.501
C1QB	TREM2	9031.ENSGALP00000061991	9031.ENSGALP00000053767	0	0	0	0	0.382	0	0	0.42	0.626
C1QB	HAVCR1	9031.ENSGALP00000061991	9031.ENSGALP00000054868	0	0	0	0	0.306	0.078	0	0.243	0.473
C1QB	PTPRC	9031.ENSGALP00000061991	9031.ENSGALP00000055398	0	0	0	0	0.392	0	0	0.187	0.485
C1QB	LAPTM5	9031.ENSGALP00000061991	9031.ENSGALP00000055692	0	0	0	0	0.223	0	0	0.33	0.458
C1QB	TIMD4	9031.ENSGALP00000061991	9031.ENSGALP00000058925	0	0	0	0	0.375	0.078	0	0.179	0.485
C1QB	IL15	9031.ENSGALP00000061991	9031.ENSGALP00000069101	0	0	0	0	0.394	0	0	0.063	0.408
C1QB	PTAFR	9031.ENSGALP00000061991	9031.ENSGALP00000071120	0	0	0	0	0.314	0.042	0	0.205	0.432
C1QB	CCR2	9031.ENSGALP00000061991	9031.ENSGALP00000072065	0	0	0	0	0.384	0.042	0	0.16	0.461
C1QB	ENSGALP00000067353	9031.ENSGALP00000061991	9031.ENSGALP00000067353	0	0	0.468	0	0	0	0	0	0.468
C1QB	ENSGALP00000067392	9031.ENSGALP00000061991	9031.ENSGALP00000067392	0	0	0.475	0	0	0	0	0	0.475
C1QB	PTPN6	9031.ENSGALP00000061991	9031.ENSGALP00000073072	0	0	0	0	0.427	0	0	0.126	0.477
C1QB	TLR7	9031.ENSGALP00000061991	9031.ENSGALP00000070844	0	0	0	0	0.393	0.079	0	0.14	0.478
C1QB	CD74	9031.ENSGALP00000061991	9031.ENSGALP00000063230	0	0	0	0	0.41	0.124	0	0.289	0.601
C1QB	CTSS	9031.ENSGALP00000061991	9031.ENSGALP00000065590	0	0	0	0	0.476	0	0	0.288	0.611
C1QB	SLC2A6	9031.ENSGALP00000061991	9031.ENSGALP00000069736	0	0	0	0	0.304	0.116	0	0.447	0.63
C1QB	LY86	9031.ENSGALP00000061991	9031.ENSGALP00000070911	0	0	0	0	0.503	0	0	0.484	0.732
C1QC	MASP2	9031.ENSGALP00000051833	9031.ENSGALP00000004756	0	0	0	0	0.05	0	0.4	0.484	0.68
C1QC	COL13A1	9031.ENSGALP00000051833	9031.ENSGALP00000006805	0	0	0.312	0	0.044	0.218	0	0	0.44
C1QC	CSF1R	9031.ENSGALP00000051833	9031.ENSGALP00000009176	0	0	0	0	0.492	0	0	0.354	0.658
C1QC	C3AR1	9031.ENSGALP00000051833	9031.ENSGALP00000021561	0	0	0	0	0.189	0	0	0.423	0.512
C1QC	C1S	9031.ENSGALP00000051833	9031.ENSGALP00000023499	0	0	0	0	0.154	0	0.4	0.771	0.874
C1QC	C1R	9031.ENSGALP00000051833	9031.ENSGALP00000023583	0	0	0	0	0.111	0	0.4	0.64	0.791
C1QC	MARCO	9031.ENSGALP00000051833	9031.ENSGALP00000037101	0	0	0.158	0.617	0.193	0.218	0.54	0.108	0.742
C1QC	LAPTM5	9031.ENSGALP00000051833	9031.ENSGALP00000055692	0	0	0	0	0.292	0	0	0.196	0.407
C1QC	LY86	9031.ENSGALP00000051833	9031.ENSGALP00000070911	0	0	0	0	0.396	0	0	0.133	0.454
C1QC	CD74	9031.ENSGALP00000051833	9031.ENSGALP00000063230	0	0	0	0	0.288	0	0	0.273	0.461
C1QC	COL4A3	9031.ENSGALP00000051833	9031.ENSGALP00000053427	0	0	0.32	0	0.044	0.218	0	0.133	0.5
C1QC	ENSGALP00000067392	9031.ENSGALP00000051833	9031.ENSGALP00000067392	0	0	0.391	0	0.044	0.218	0	0	0.504
C1QC	ENSGALP00000067353	9031.ENSGALP00000051833	9031.ENSGALP00000067353	0	0	0.4	0	0.044	0.218	0	0	0.512
C1QC	VSIG4	9031.ENSGALP00000051833	9031.ENSGALP00000064189	0	0	0	0	0.835	0	0	0.089	0.843
C1R	MASP2	9031.ENSGALP00000023583	9031.ENSGALP00000004756	0	0	0.084	0.896	0.111	0	0.4	0.151	0.53
C1R	JCHAIN	9031.ENSGALP00000023583	9031.ENSGALP00000018817	0	0	0	0	0	0	0.4	0.282	0.551
C1R	C3AR1	9031.ENSGALP00000023583	9031.ENSGALP00000021561	0	0	0	0	0.054	0.053	0	0.454	0.468
C1R	C1S	9031.ENSGALP00000023583	9031.ENSGALP00000023499	0	0	0.1	0.859	0.846	0.81	0.9	0.908	0.999
C1R	LGALS3	9031.ENSGALP00000023583	9031.ENSGALP00000055146	0	0	0	0	0.045	0.062	0	0.666	0.674
C1S	DOCK2	9031.ENSGALP00000023499	9031.ENSGALP00000003234	0	0	0	0	0.126	0	0	0.345	0.403
C1S	LCP2	9031.ENSGALP00000023499	9031.ENSGALP00000003296	0	0	0	0	0.293	0.101	0	0.146	0.41
C1S	MASP2	9031.ENSGALP00000023499	9031.ENSGALP00000004756	0	0	0.085	0.875	0.185	0	0.4	0.185	0.587
C1S	VCAM1	9031.ENSGALP00000023499	9031.ENSGALP00000008427	0	0	0	0	0.36	0.125	0	0	0.416
C1S	CSF1R	9031.ENSGALP00000023499	9031.ENSGALP00000009176	0	0	0	0	0.299	0	0	0.183	0.403
C1S	ITGB2	9031.ENSGALP00000023499	9031.ENSGALP00000012130	0	0	0	0	0.294	0	0	0.206	0.415
C1S	JCHAIN	9031.ENSGALP00000023499	9031.ENSGALP00000018817	0	0	0	0	0.199	0	0	0.296	0.412
C1S	SULT1B	9031.ENSGALP00000023499	9031.ENSGALP00000019254	0	0	0	0	0.169	0	0	0.344	0.431
C1S	C3AR1	9031.ENSGALP00000023499	9031.ENSGALP00000021561	0	0	0	0	0.263	0.053	0	0.466	0.595
C1S	IFIT5	9031.ENSGALP00000023499	9031.ENSGALP00000062228	0	0	0	0	0.111	0.061	0	0.346	0.406
C1S	SPI1	9031.ENSGALP00000023499	9031.ENSGALP00000047958	0	0	0	0	0.354	0	0	0.14	0.42
C1S	C7	9031.ENSGALP00000023499	9031.ENSGALP00000023901	0	0	0	0	0.237	0.042	0	0.272	0.422
C1S	F5	9031.ENSGALP00000023499	9031.ENSGALP00000047983	0	0	0	0	0.051	0.101	0	0.406	0.449
C1S	IRF1	9031.ENSGALP00000023499	9031.ENSGALP00000071265	0	0	0	0	0.207	0	0	0.336	0.451
C1S	MX1	9031.ENSGALP00000023499	9031.ENSGALP00000025952	0	0	0	0	0.3	0	0	0.261	0.461
C1S	CTSS	9031.ENSGALP00000023499	9031.ENSGALP00000065590	0	0	0	0	0.39	0	0	0.202	0.493
C1S	RAC2	9031.ENSGALP00000023499	9031.ENSGALP00000037001	0	0	0	0	0.243	0.066	0	0.343	0.495
C1S	LGALS3	9031.ENSGALP00000023499	9031.ENSGALP00000055146	0	0	0	0	0.082	0.062	0	0.668	0.689
C21orf58	LMOD3	9031.ENSGALP00000070579	9031.ENSGALP00000029247	0	0	0	0	0	0	0	0.743	0.743
C2H8ORF22	PALM2AKAP2	9031.ENSGALP00000049073	9031.ENSGALP00000025195	0	0	0	0	0	0	0	0.749	0.749
C2H8ORF22	NAT8L	9031.ENSGALP00000049073	9031.ENSGALP00000070403	0	0	0	0	0	0	0	0.841	0.841
C3AR1	MYO1F	9031.ENSGALP00000021561	9031.ENSGALP00000002385	0	0	0	0	0.437	0	0	0	0.437
C3AR1	CSF3R	9031.ENSGALP00000021561	9031.ENSGALP00000003295	0	0	0	0	0.371	0	0	0.187	0.467
C3AR1	GPER1	9031.ENSGALP00000021561	9031.ENSGALP00000006455	0	0	0	0.601	0	0	0.5	0.078	0.519
C3AR1	NCF2	9031.ENSGALP00000021561	9031.ENSGALP00000007475	0	0	0	0	0.313	0	0	0.32	0.513
C3AR1	VCAM1	9031.ENSGALP00000021561	9031.ENSGALP00000008427	0	0	0	0	0.393	0.1	0	0.11	0.471
C3AR1	CSF1R	9031.ENSGALP00000021561	9031.ENSGALP00000009176	0	0	0	0	0.428	0	0	0.292	0.578
C3AR1	TLR4	9031.ENSGALP00000021561	9031.ENSGALP00000011319	0	0	0	0	0.438	0	0	0.216	0.541
C3AR1	ITGB2	9031.ENSGALP00000021561	9031.ENSGALP00000012130	0	0	0	0	0.416	0	0	0.365	0.614
C3AR1	NPY1R	9031.ENSGALP00000021561	9031.ENSGALP00000015445	0	0	0	0.575	0	0	0.5	0	0.499
C3AR1	SSTR1	9031.ENSGALP00000021561	9031.ENSGALP00000016468	0	0	0	0.651	0	0	0.5	0	0.499
C3AR1	MMR1L4	9031.ENSGALP00000021561	9031.ENSGALP00000042876	0	0	0	0	0.389	0	0	0.062	0.403
C3AR1	CCL26	9031.ENSGALP00000021561	9031.ENSGALP00000023471	0	0	0	0	0.378	0.062	0	0.067	0.408
C3AR1	RNASE6	9031.ENSGALP00000021561	9031.ENSGALP00000040224	0	0	0	0	0.415	0	0	0	0.414
C3AR1	FCER2	9031.ENSGALP00000021561	9031.ENSGALP00000061136	0	0	0	0	0.059	0	0.4	0.062	0.424
C3AR1	CYBB	9031.ENSGALP00000021561	9031.ENSGALP00000026172	0	0	0	0	0.306	0	0	0.206	0.425
C3AR1	IGSF6	9031.ENSGALP00000021561	9031.ENSGALP00000041272	0	0	0	0	0.43	0	0	0	0.43
C3AR1	CD80	9031.ENSGALP00000021561	9031.ENSGALP00000024911	0	0	0	0	0.374	0.1	0	0.075	0.433
C3AR1	TLR7	9031.ENSGALP00000021561	9031.ENSGALP00000070844	0	0	0	0	0.421	0	0	0.083	0.446
C3AR1	SLC2A6	9031.ENSGALP00000021561	9031.ENSGALP00000069736	0	0	0	0	0.375	0	0	0.167	0.457
C3AR1	PTPRC	9031.ENSGALP00000021561	9031.ENSGALP00000055398	0	0	0	0	0.367	0	0	0.205	0.475
C3AR1	IL2RG	9031.ENSGALP00000021561	9031.ENSGALP00000053409	0	0	0	0	0.377	0	0	0.211	0.487
C3AR1	CTSS	9031.ENSGALP00000021561	9031.ENSGALP00000065590	0	0	0	0	0.426	0	0	0.177	0.507
C3AR1	SPI1	9031.ENSGALP00000021561	9031.ENSGALP00000047958	0	0	0	0	0.429	0	0	0.183	0.514
C3AR1	PENK	9031.ENSGALP00000021561	9031.ENSGALP00000024825	0	0	0	0	0	0.096	0.5	0.053	0.534
C3AR1	CCR2	9031.ENSGALP00000021561	9031.ENSGALP00000072065	0	0	0	0.591	0.398	0	0	0.27	0.542
C3AR1	GAL	9031.ENSGALP00000021561	9031.ENSGALP00000042337	0	0	0	0	0	0.096	0.5	0.161	0.587
C3AR1	TREM2	9031.ENSGALP00000021561	9031.ENSGALP00000053767	0	0	0	0	0.371	0	0	0.423	0.621
C6H10orf54	CD3E	9031.ENSGALP00000047999	9031.ENSGALP00000011982	0	0	0.397	0	0	0	0	0.135	0.456
C7	TAT	9031.ENSGALP00000023901	9031.ENSGALP00000001312	0	0	0	0	0.124	0	0	0.346	0.402
C7	VTN	9031.ENSGALP00000023901	9031.ENSGALP00000005668	0	0	0	0	0.168	0	0.5	0.226	0.65
C7	LOC100858647	9031.ENSGALP00000023901	9031.ENSGALP00000066378	0	0	0	0	0.078	0	0	0.54	0.557
CA10	SPP1	9031.ENSGALP00000004733	9031.ENSGALP00000017754	0	0	0	0	0	0	0	0.485	0.485
CA13	UGT8	9031.ENSGALP00000044924	9031.ENSGALP00000068662	0	0	0	0	0	0	0	0.448	0.448
CA13	GAMT	9031.ENSGALP00000044924	9031.ENSGALP00000072854	0	0	0	0	0.303	0	0	0.43	0.585
CA4	SULT1B	9031.ENSGALP00000008591	9031.ENSGALP00000019254	0	0	0	0	0	0	0	0.433	0.433
CA4	SLC4A4	9031.ENSGALP00000008591	9031.ENSGALP00000044896	0	0	0	0	0.073	0.095	0	0.578	0.615
CAB39L	HTR2A	9031.ENSGALP00000066562	9031.ENSGALP00000027400	0	0	0	0	0	0	0	0.5	0.499
CAB39L	PLPP4	9031.ENSGALP00000066562	9031.ENSGALP00000042193	0	0	0	0	0	0	0	0.512	0.512
CAB39L	MAP3K8	9031.ENSGALP00000066562	9031.ENSGALP00000068369	0	0	0	0	0	0.388	0	0.185	0.479
CACNA2D2	RASGRF1	9031.ENSGALP00000050898	9031.ENSGALP00000013428	0	0	0	0	0.045	0	0.65	0.043	0.652
CACNA2D2	SCN1A	9031.ENSGALP00000050898	9031.ENSGALP00000017793	0	0	0	0	0.055	0.274	0	0.511	0.635
CACNA2D2	RASGRF2	9031.ENSGALP00000050898	9031.ENSGALP00000025104	0	0	0	0	0.045	0	0.65	0.043	0.652
CACNA2D2	PTPN21	9031.ENSGALP00000050898	9031.ENSGALP00000048379	0	0	0	0	0	0	0	0.462	0.461
CACNA2D2	PPP2R2C	9031.ENSGALP00000050898	9031.ENSGALP00000049998	0	0	0	0	0	0	0.65	0	0.65
CACNA2D2	SCN8A	9031.ENSGALP00000050898	9031.ENSGALP00000050098	0	0	0	0	0.055	0.274	0	0.411	0.561
CACNA2D2	TCEA3	9031.ENSGALP00000050898	9031.ENSGALP00000067052	0	0	0	0	0	0	0	0.423	0.422
CACNA2D2	CACNA2D4	9031.ENSGALP00000050898	9031.ENSGALP00000054074	0	0	0	0.866	0	0.052	0.54	0.116	0.58
CACNA2D2	PPP2R2B	9031.ENSGALP00000050898	9031.ENSGALP00000057392	0	0	0	0	0	0	0.65	0	0.65
CACNA2D2	CACNA2D3	9031.ENSGALP00000050898	9031.ENSGALP00000067164	0	0	0	0.728	0	0.052	0.54	0.406	0.718
CACNA2D3	RASGRF1	9031.ENSGALP00000067164	9031.ENSGALP00000013428	0	0	0	0	0.13	0	0.65	0.047	0.684
CACNA2D3	SCN1A	9031.ENSGALP00000067164	9031.ENSGALP00000017793	0	0	0	0	0.055	0.274	0	0.267	0.453
CACNA2D3	RASGRF2	9031.ENSGALP00000067164	9031.ENSGALP00000025104	0	0	0	0	0.051	0	0.65	0.047	0.655
CACNA2D3	PPP2R2C	9031.ENSGALP00000067164	9031.ENSGALP00000049998	0	0	0	0	0.109	0	0.65	0	0.674
CACNA2D3	SCN8A	9031.ENSGALP00000067164	9031.ENSGALP00000050098	0	0	0	0	0.061	0.274	0	0.307	0.487
CACNA2D3	CACNA2D4	9031.ENSGALP00000067164	9031.ENSGALP00000054074	0	0	0.051	0.97	0	0	0.54	0	0.544
CACNA2D3	PPP2R2B	9031.ENSGALP00000067164	9031.ENSGALP00000057392	0	0	0	0	0	0	0.65	0	0.65
CACNA2D3	ENSGALP00000072814	9031.ENSGALP00000067164	9031.ENSGALP00000072814	0	0	0	0	0	0	0	0.449	0.449
CACNA2D4	RASGRF1	9031.ENSGALP00000054074	9031.ENSGALP00000013428	0	0	0	0	0.051	0	0.65	0.047	0.655
CACNA2D4	RASGRF2	9031.ENSGALP00000054074	9031.ENSGALP00000025104	0	0	0	0	0.051	0	0.65	0.047	0.655
CACNA2D4	RIMS1	9031.ENSGALP00000054074	9031.ENSGALP00000025647	0	0	0	0	0.046	0	0	0.5	0.502
CACNA2D4	CDHR1	9031.ENSGALP00000054074	9031.ENSGALP00000040376	0	0	0	0	0.125	0	0	0.533	0.573
CACNA2D4	PPP2R2C	9031.ENSGALP00000054074	9031.ENSGALP00000049998	0	0	0	0	0	0	0.65	0	0.65
CACNA2D4	PPP2R2B	9031.ENSGALP00000054074	9031.ENSGALP00000057392	0	0	0	0	0	0	0.65	0	0.65
CADM3	NEFM	9031.ENSGALP00000069640	9031.ENSGALP00000000422	0	0	0	0	0	0.101	0	0.428	0.463
CADM3	CSTA	9031.ENSGALP00000069640	9031.ENSGALP00000023241	0	0	0	0	0	0	0	0.59	0.59
CADNL	ENSGALP00000067795	9031.ENSGALP00000070447	9031.ENSGALP00000067795	0	0.899	0.501	0	0	0	0	0	0.947
CALHM6	GBP	9031.ENSGALP00000024083	9031.ENSGALP00000042552	0	0	0	0	0.16	0	0	0.533	0.591
CAMK1D	DCX	9031.ENSGALP00000048859	9031.ENSGALP00000012962	0	0.877	0	0	0	0.162	0	0.057	0.894
CAMK1D	OSTN	9031.ENSGALP00000048859	9031.ENSGALP00000074043	0	0	0	0	0.044	0	0	0.432	0.433
CAMK1D	CCDC3	9031.ENSGALP00000048859	9031.ENSGALP00000055787	0	0	0	0	0	0	0	0.789	0.789
CAMK1G	VTN	9031.ENSGALP00000073579	9031.ENSGALP00000005668	0	0	0	0	0	0	0	0.661	0.661
CAMK1G	GNAZ	9031.ENSGALP00000073579	9031.ENSGALP00000010857	0	0	0	0	0	0.057	0	0.496	0.505
CAMK1G	DCX	9031.ENSGALP00000073579	9031.ENSGALP00000012962	0	0.827	0	0	0	0.162	0	0.057	0.851
CAMK1G	SH2D4A	9031.ENSGALP00000073579	9031.ENSGALP00000016445	0	0	0	0	0	0	0	0.605	0.605
CAMK1G	MLLT6	9031.ENSGALP00000073579	9031.ENSGALP00000044191	0	0	0	0	0	0	0	0.625	0.625
CAMK1G	UNC13C	9031.ENSGALP00000073579	9031.ENSGALP00000045380	0	0	0	0	0.061	0	0	0.432	0.443
CAMK1G	UNC13C-2	9031.ENSGALP00000073579	9031.ENSGALP00000065626	0	0	0	0	0.061	0	0	0.434	0.445
CAMK1G	RIMBP2	9031.ENSGALP00000073579	9031.ENSGALP00000074065	0	0	0	0	0	0	0	0.533	0.533
CARD11	ZAP70	9031.ENSGALP00000007002	9031.ENSGALP00000002252	0	0	0	0	0.26	0.102	0	0.52	0.653
CARD11	CARD9	9031.ENSGALP00000007002	9031.ENSGALP00000002921	0	0	0.064	0.859	0.201	0	0	0.302	0.433
CARD11	LCP2	9031.ENSGALP00000007002	9031.ENSGALP00000003296	0	0	0	0	0.378	0.101	0	0.533	0.716
CARD11	KLHL6	9031.ENSGALP00000007002	9031.ENSGALP00000003540	0	0	0	0	0.37	0.062	0	0.356	0.586
CARD11	CSF1R	9031.ENSGALP00000007002	9031.ENSGALP00000009176	0	0	0	0	0.376	0.056	0	0.086	0.414
CARD11	SPI1	9031.ENSGALP00000007002	9031.ENSGALP00000047958	0	0	0	0	0.378	0	0	0.1	0.416
CARD11	PRKCH	9031.ENSGALP00000007002	9031.ENSGALP00000019373	0	0	0	0	0.104	0.238	0	0.214	0.417
CARD11	IKZF1	9031.ENSGALP00000007002	9031.ENSGALP00000069359	0	0	0	0	0.378	0.101	0	0.069	0.433
CARD11	PTPN22	9031.ENSGALP00000007002	9031.ENSGALP00000039315	0	0	0	0	0.37	0.051	0	0.146	0.444
CARD11	PTPRC	9031.ENSGALP00000007002	9031.ENSGALP00000055398	0	0	0	0	0.378	0.047	0	0.144	0.448
CARD11	TLR7	9031.ENSGALP00000007002	9031.ENSGALP00000070844	0	0	0	0	0.4	0.101	0	0.061	0.449
CARD11	PTPN6	9031.ENSGALP00000007002	9031.ENSGALP00000073072	0	0	0	0	0.389	0	0	0.167	0.469
CARD11	RAC2	9031.ENSGALP00000007002	9031.ENSGALP00000037001	0	0	0	0	0.382	0.082	0	0.157	0.48
CARD11	TLR4	9031.ENSGALP00000007002	9031.ENSGALP00000011319	0	0	0	0	0.309	0.101	0	0.231	0.48
CARD11	CIITA	9031.ENSGALP00000007002	9031.ENSGALP00000011599	0	0	0	0	0.357	0	0	0.235	0.487
CARD11	PLCG2	9031.ENSGALP00000007002	9031.ENSGALP00000052324	0	0	0	0	0.051	0	0	0.483	0.488
CARD11	SH2D6	9031.ENSGALP00000007002	9031.ENSGALP00000070495	0	0	0	0	0.191	0	0	0.577	0.643
CARD9	IFIH1	9031.ENSGALP00000002921	9031.ENSGALP00000047949	0	0	0	0	0.09	0	0	0.399	0.43
CARD9	TLR7	9031.ENSGALP00000002921	9031.ENSGALP00000070844	0	0	0	0	0.192	0.069	0	0.346	0.465
CARD9	TLR5	9031.ENSGALP00000002921	9031.ENSGALP00000015286	0	0	0	0	0.069	0.069	0	0.445	0.476
CARD9	LGALS3	9031.ENSGALP00000002921	9031.ENSGALP00000055146	0	0	0	0	0.064	0	0	0.507	0.519
CARD9	TLR2B	9031.ENSGALP00000002921	9031.ENSGALP00000038134	0	0	0	0	0.05	0.069	0	0.508	0.527
CARD9	TLR4	9031.ENSGALP00000002921	9031.ENSGALP00000011319	0	0	0	0	0.192	0.069	0	0.519	0.607
CARD9	MAPK12	9031.ENSGALP00000002921	9031.ENSGALP00000014011	0	0	0	0	0.055	0	0.9	0.147	0.912
CARD9	RIPK3	9031.ENSGALP00000002921	9031.ENSGALP00000071292	0	0	0	0	0.066	0	0.9	0.185	0.917
CARD9	CASP18	9031.ENSGALP00000002921	9031.ENSGALP00000065273	0	0	0	0	0.09	0.074	0.9	0.345	0.937
CASP18	TLR4	9031.ENSGALP00000065273	9031.ENSGALP00000011319	0	0	0	0	0.233	0.065	0	0.562	0.659
CASP18	CCNA1	9031.ENSGALP00000065273	9031.ENSGALP00000027497	0	0	0	0	0	0	0	0.475	0.475
CASP18	DNTT	9031.ENSGALP00000065273	9031.ENSGALP00000032645	0	0	0	0	0	0	0	0.556	0.556
CASP18	HMOX1	9031.ENSGALP00000065273	9031.ENSGALP00000036970	0	0	0	0	0.079	0	0	0.406	0.429
CASP18	PTGS2	9031.ENSGALP00000065273	9031.ENSGALP00000054566	0	0	0	0	0.055	0	0	0.452	0.46
CASP18	IRF1	9031.ENSGALP00000065273	9031.ENSGALP00000071265	0	0	0	0	0.114	0	0	0.356	0.405
CASP18	CTSS	9031.ENSGALP00000065273	9031.ENSGALP00000065590	0	0	0	0	0.258	0	0	0.269	0.435
CASP18	ESR1	9031.ENSGALP00000065273	9031.ENSGALP00000073938	0	0	0	0	0	0	0	0.488	0.488
CASP18	IL15	9031.ENSGALP00000065273	9031.ENSGALP00000069101	0	0	0.238	0	0.262	0	0	0.174	0.495
CASP18	TLR7	9031.ENSGALP00000065273	9031.ENSGALP00000070844	0	0	0	0	0.246	0.066	0	0.36	0.51
CASP18	RIPK3	9031.ENSGALP00000065273	9031.ENSGALP00000071292	0	0	0	0	0.056	0.163	0	0.901	0.915
CBLN2	GRID2	9031.ENSGALP00000042961	9031.ENSGALP00000016913	0	0	0	0	0	0	0	0.532	0.532
CBLN2	KCTD12-2	9031.ENSGALP00000042961	9031.ENSGALP00000072982	0	0	0	0	0	0	0	0.43	0.43
CBLN2	NINJ2	9031.ENSGALP00000042961	9031.ENSGALP00000057314	0	0	0	0	0	0	0	0.482	0.482
CBLN2	LOC100857892	9031.ENSGALP00000042961	9031.ENSGALP00000056826	0	0	0	0	0	0	0	0.51	0.51
CBLN2	LMO3	9031.ENSGALP00000042961	9031.ENSGALP00000074141	0	0	0	0	0.045	0	0	0.522	0.524
CBLN2	TECTA	9031.ENSGALP00000042961	9031.ENSGALP00000072221	0	0	0	0	0	0	0	0.656	0.656
CBLN2	NRXN1	9031.ENSGALP00000042961	9031.ENSGALP00000052216	0	0	0	0	0	0.044	0	0.672	0.673
CCDC102B	DCTD	9031.ENSGALP00000058112	9031.ENSGALP00000017346	0	0	0	0	0	0	0	0.409	0.408
CCDC102B	CDH19	9031.ENSGALP00000058112	9031.ENSGALP00000036136	0	0	0	0	0	0	0	0.611	0.611
CCDC102B	CFH	9031.ENSGALP00000058112	9031.ENSGALP00000064921	0	0	0	0	0	0	0	0.455	0.455
CCDC3	SLC13A5	9031.ENSGALP00000055787	9031.ENSGALP00000065698	0	0	0	0	0	0	0	0.589	0.589
CCDC60	EPS8L2	9031.ENSGALP00000062479	9031.ENSGALP00000058434	0	0	0	0	0	0	0	0.723	0.723
CCDC78	PRC1	9031.ENSGALP00000060570	9031.ENSGALP00000020907	0	0	0	0	0.148	0.241	0	0.186	0.427
CCDC78	CCNO	9031.ENSGALP00000060570	9031.ENSGALP00000041991	0	0	0	0	0.05	0.049	0	0.615	0.622
CCDC78	ENSGALP00000053633	9031.ENSGALP00000060570	9031.ENSGALP00000053633	0	0	0	0	0.148	0.241	0	0.186	0.427
CCDC80	POSTN	9031.ENSGALP00000024466	9031.ENSGALP00000066072	0	0	0	0	0.297	0	0	0.249	0.449
CCDC80	CCL19	9031.ENSGALP00000024466	9031.ENSGALP00000068348	0	0	0	0	0	0	0	0.468	0.468
CCL19	VCAM1	9031.ENSGALP00000068348	9031.ENSGALP00000008427	0	0	0	0	0.126	0.099	0	0.476	0.551
CCL19	LYVE1	9031.ENSGALP00000068348	9031.ENSGALP00000009036	0	0	0	0	0.047	0	0	0.804	0.805
CCL19	CXCL14	9031.ENSGALP00000068348	9031.ENSGALP00000010242	0	0	0	0	0.051	0.92	0	0.535	0.961
CCL19	CXCR4	9031.ENSGALP00000068348	9031.ENSGALP00000020157	0	0	0	0	0.064	0.062	0.5	0.901	0.95
CCL19	CCL26	9031.ENSGALP00000068348	9031.ENSGALP00000023471	0	0	0	0	0.047	0.697	0.4	0.325	0.867
CCL19	CD80	9031.ENSGALP00000068348	9031.ENSGALP00000024911	0	0	0	0	0.082	0.099	0	0.511	0.56
CCL19	MX1	9031.ENSGALP00000068348	9031.ENSGALP00000025952	0	0	0	0	0.195	0	0	0.377	0.477
CCL19	IL4	9031.ENSGALP00000068348	9031.ENSGALP00000039130	0	0	0	0	0	0	0	0.447	0.447
CCL19	CX3CL1	9031.ENSGALP00000068348	9031.ENSGALP00000041151	0	0	0	0.76	0.068	0.066	0.4	0.521	0.716
CCL19	IFIH1	9031.ENSGALP00000068348	9031.ENSGALP00000047949	0	0	0	0	0.133	0	0	0.345	0.407
CCL19	CCR5	9031.ENSGALP00000068348	9031.ENSGALP00000053031	0	0	0	0	0	0.062	0.5	0.87	0.933
CCL19	CD44	9031.ENSGALP00000068348	9031.ENSGALP00000056897	0	0	0	0	0.055	0	0	0.395	0.404
CCL19	IFIT5	9031.ENSGALP00000068348	9031.ENSGALP00000062228	0	0	0	0	0.133	0	0	0.534	0.578
CCL19	CD83	9031.ENSGALP00000068348	9031.ENSGALP00000063947	0	0	0	0	0.146	0	0	0.329	0.403
CCL19	MADCAM1	9031.ENSGALP00000068348	9031.ENSGALP00000065584	0	0	0	0	0	0	0	0.594	0.594
CCL19	CCL4-2	9031.ENSGALP00000068348	9031.ENSGALP00000067768	0	0	0	0	0.147	0	0.4	0.675	0.819
CCL19	IL15	9031.ENSGALP00000068348	9031.ENSGALP00000069101	0	0	0	0	0.093	0	0	0.421	0.452
CCL19	TLR7	9031.ENSGALP00000068348	9031.ENSGALP00000070844	0	0	0	0	0.08	0	0	0.436	0.459
CCL19	IRF1	9031.ENSGALP00000068348	9031.ENSGALP00000071265	0	0	0	0	0.154	0	0	0.426	0.494
CCL19	IFI27L2	9031.ENSGALP00000068348	9031.ENSGALP00000069164	0	0	0	0	0.136	0.066	0	0.482	0.545
CCL19	CCR2	9031.ENSGALP00000068348	9031.ENSGALP00000072065	0	0	0	0	0.073	0.062	0.5	0.742	0.872
CCL26	RGS18	9031.ENSGALP00000023471	9031.ENSGALP00000003996	0	0	0	0	0.304	0	0.5	0	0.637
CCL26	VCAM1	9031.ENSGALP00000023471	9031.ENSGALP00000008427	0	0	0	0	0.375	0.099	0	0	0.412
CCL26	CXCL14	9031.ENSGALP00000023471	9031.ENSGALP00000010242	0	0	0	0	0	0.697	0	0.114	0.72
CCL26	TLR4	9031.ENSGALP00000023471	9031.ENSGALP00000011319	0	0	0	0	0.379	0	0	0.207	0.487
CCL26	CXCR4	9031.ENSGALP00000023471	9031.ENSGALP00000020157	0	0	0	0	0.048	0.062	0.5	0.206	0.598
CCL26	CD180	9031.ENSGALP00000023471	9031.ENSGALP00000037878	0	0	0	0	0.294	0	0	0.192	0.405
CCL26	IL15	9031.ENSGALP00000023471	9031.ENSGALP00000069101	0	0	0	0	0.38	0	0	0.148	0.449
CCL26	TLR7	9031.ENSGALP00000023471	9031.ENSGALP00000070844	0	0	0	0	0.377	0	0	0.154	0.45
CCL26	CD80	9031.ENSGALP00000023471	9031.ENSGALP00000024911	0	0	0	0	0.379	0.099	0	0.1	0.452
CCL26	PTPRC	9031.ENSGALP00000023471	9031.ENSGALP00000055398	0	0	0	0	0.363	0	0	0.219	0.481
CCL26	PLCB2	9031.ENSGALP00000023471	9031.ENSGALP00000050925	0	0	0	0	0	0	0.5	0	0.499
CCL26	CYSLTR2	9031.ENSGALP00000023471	9031.ENSGALP00000070750	0	0	0	0	0	0.062	0.5	0	0.51
CCL26	CX3CL1	9031.ENSGALP00000023471	9031.ENSGALP00000041151	0	0	0	0	0.095	0.066	0.4	0.216	0.549
CCL26	RGS19	9031.ENSGALP00000023471	9031.ENSGALP00000072612	0	0	0	0	0.171	0	0.5	0	0.568
CCL26	CCL4-2	9031.ENSGALP00000023471	9031.ENSGALP00000067768	0	0	0.083	0.896	0.148	0	0.4	0.217	0.584
CCL26	CCR5	9031.ENSGALP00000023471	9031.ENSGALP00000053031	0	0	0	0	0.048	0.073	0.5	0.279	0.639
CCL26	CCR2	9031.ENSGALP00000023471	9031.ENSGALP00000072065	0	0	0	0	0.374	0.099	0.5	0.213	0.748
CCL4-2	CSF3R	9031.ENSGALP00000067768	9031.ENSGALP00000003295	0	0	0	0	0.053	0	0	0.47	0.476
CCL4-2	RGS18	9031.ENSGALP00000067768	9031.ENSGALP00000003996	0	0	0	0	0.065	0	0.5	0	0.512
CCL4-2	VCAM1	9031.ENSGALP00000067768	9031.ENSGALP00000008427	0	0	0	0	0.093	0.099	0	0.431	0.494
CCL4-2	CSF1R	9031.ENSGALP00000067768	9031.ENSGALP00000009176	0	0	0	0	0.084	0	0	0.396	0.424
CCL4-2	CXCL14	9031.ENSGALP00000067768	9031.ENSGALP00000010242	0	0	0	0	0.049	0.233	0	0.52	0.619
CCL4-2	IL16	9031.ENSGALP00000067768	9031.ENSGALP00000010303	0	0	0	0	0.042	0	0	0.431	0.431
CCL4-2	TLR4	9031.ENSGALP00000067768	9031.ENSGALP00000011319	0	0	0	0	0.127	0	0	0.685	0.713
CCL4-2	CXCR4	9031.ENSGALP00000067768	9031.ENSGALP00000020157	0	0	0	0	0.062	0.062	0.5	0.745	0.872
CCL4-2	CD80	9031.ENSGALP00000067768	9031.ENSGALP00000024911	0	0	0	0	0.087	0.099	0	0.532	0.582
CCL4-2	MX1	9031.ENSGALP00000067768	9031.ENSGALP00000025952	0	0	0	0	0.144	0	0	0.344	0.414
CCL4-2	TLR2B	9031.ENSGALP00000067768	9031.ENSGALP00000038134	0	0	0	0	0.075	0	0	0.587	0.602
CCL4-2	IL4	9031.ENSGALP00000067768	9031.ENSGALP00000039130	0	0	0	0	0	0	0	0.764	0.764
CCL4-2	CX3CL1	9031.ENSGALP00000067768	9031.ENSGALP00000041151	0	0	0	0	0.079	0.066	0.4	0.643	0.791
CCL4-2	PLCB2	9031.ENSGALP00000067768	9031.ENSGALP00000050925	0	0	0	0	0	0	0.5	0	0.499
CCL4-2	CCR5	9031.ENSGALP00000067768	9031.ENSGALP00000053031	0	0	0	0	0.078	0.081	0.9	0.928	0.993
CCL4-2	PTGS2	9031.ENSGALP00000067768	9031.ENSGALP00000054566	0	0	0	0	0.098	0	0	0.364	0.402
CCL4-2	LGALS3	9031.ENSGALP00000067768	9031.ENSGALP00000055146	0	0	0	0	0.068	0	0	0.39	0.407
CCL4-2	CD44	9031.ENSGALP00000067768	9031.ENSGALP00000056897	0	0	0	0	0.082	0	0	0.396	0.422
CCL4-2	CD83	9031.ENSGALP00000067768	9031.ENSGALP00000063947	0	0	0	0	0.159	0	0	0.414	0.486
CCL4-2	RGS19	9031.ENSGALP00000067768	9031.ENSGALP00000072612	0	0	0	0	0.063	0	0.5	0	0.511
CCL4-2	CYSLTR2	9031.ENSGALP00000067768	9031.ENSGALP00000070750	0	0	0	0	0.077	0.062	0.5	0	0.529
CCL4-2	IRF1	9031.ENSGALP00000067768	9031.ENSGALP00000071265	0	0	0	0	0.179	0	0	0.517	0.586
CCL4-2	TLR7	9031.ENSGALP00000067768	9031.ENSGALP00000070844	0	0	0	0	0.06	0	0	0.589	0.598
CCL4-2	IL15	9031.ENSGALP00000067768	9031.ENSGALP00000069101	0	0	0	0	0.063	0	0	0.782	0.787
CCL4-2	CCR2	9031.ENSGALP00000067768	9031.ENSGALP00000072065	0	0	0	0	0.064	0.144	0.9	0.768	0.978
CCNA1	PTTG2	9031.ENSGALP00000027497	9031.ENSGALP00000002289	0	0	0	0	0.551	0	0	0.551	0.789
CCNA1	E2F1	9031.ENSGALP00000027497	9031.ENSGALP00000004806	0	0	0	0	0.138	0.378	0.9	0.882	0.992
CCNA1	MCM2	9031.ENSGALP00000027497	9031.ENSGALP00000009709	0	0.007	0	0	0.489	0	0.4	0.152	0.717
CCNA1	ORC2	9031.ENSGALP00000027497	9031.ENSGALP00000013386	0	0	0	0	0.055	0.232	0.4	0.161	0.585
CCNA1	DTL	9031.ENSGALP00000027497	9031.ENSGALP00000015973	0	0	0	0	0.479	0.077	0	0.375	0.673
CCNA1	PRC1	9031.ENSGALP00000027497	9031.ENSGALP00000020907	0	0	0	0	0.539	0.072	0	0.069	0.566
CCNA1	MCM3	9031.ENSGALP00000027497	9031.ENSGALP00000026858	0	0.01	0	0	0.345	0.063	0.4	0.42	0.758
CCNA1	ESR1	9031.ENSGALP00000027497	9031.ENSGALP00000073938	0	0	0	0	0	0	0	0.419	0.419
CCNA1	LOC107057183	9031.ENSGALP00000027497	9031.ENSGALP00000068832	0	0	0	0	0.486	0	0	0.073	0.503
CCNA1	ENSGALP00000067102	9031.ENSGALP00000027497	9031.ENSGALP00000067102	0	0	0	0	0.486	0	0	0.073	0.503
CCNA1	TOP2A	9031.ENSGALP00000027497	9031.ENSGALP00000049348	0	0	0	0	0.379	0	0	0.258	0.52
CCNA1	LOC101751545	9031.ENSGALP00000027497	9031.ENSGALP00000070934	0	0	0	0	0	0.411	0	0.271	0.552
CCNA1	ENSGALP00000053633	9031.ENSGALP00000027497	9031.ENSGALP00000053633	0	0	0	0	0.539	0.072	0	0.069	0.566
CCNA1	KIAA0101	9031.ENSGALP00000027497	9031.ENSGALP00000048051	0	0	0	0	0.551	0	0	0.197	0.624
CCNA1	CCNO	9031.ENSGALP00000027497	9031.ENSGALP00000041991	0	0	0	0.684	0.245	0.163	0.54	0.137	0.715
CCNA1	CKS2	9031.ENSGALP00000027497	9031.ENSGALP00000051853	0	0	0	0	0.283	0.525	0	0.32	0.748
CCNA1	CKS1B	9031.ENSGALP00000027497	9031.ENSGALP00000064805	0	0	0	0	0.283	0.525	0.5	0.259	0.856
CCNA1	MAD2L1	9031.ENSGALP00000027497	9031.ENSGALP00000059749	0	0	0	0	0.656	0	0.5	0.413	0.89
CCNA1	UBE2C	9031.ENSGALP00000027497	9031.ENSGALP00000042469	0	0	0	0	0.67	0.109	0.5	0.349	0.891
CCNA1	WEE1	9031.ENSGALP00000027497	9031.ENSGALP00000042443	0	0	0	0	0.201	0.276	0.4	0.765	0.907
CCNA1	CDC6	9031.ENSGALP00000027497	9031.ENSGALP00000067395	0	0	0	0	0.551	0.613	0.9	0.754	0.995
CCNO	DNAH8	9031.ENSGALP00000041991	9031.ENSGALP00000037406	0	0	0	0	0	0.093	0	0.539	0.564
CCNO	MAD2L1	9031.ENSGALP00000041991	9031.ENSGALP00000059749	0	0	0	0	0.219	0.102	0	0.225	0.408
CCNO	WEE1	9031.ENSGALP00000041991	9031.ENSGALP00000042443	0	0	0	0	0.14	0.395	0	0.189	0.541
CCNO	CKS1B	9031.ENSGALP00000041991	9031.ENSGALP00000064805	0	0	0	0	0.158	0.43	0	0.186	0.575
CCNO	CKS2	9031.ENSGALP00000041991	9031.ENSGALP00000051853	0	0	0	0	0.158	0.43	0	0.186	0.575
CCNO	CDC6	9031.ENSGALP00000041991	9031.ENSGALP00000067395	0	0	0	0	0.162	0.394	0	0.24	0.58
CCR2	CSF3R	9031.ENSGALP00000072065	9031.ENSGALP00000003295	0	0	0	0	0.294	0	0	0.242	0.442
CCR2	LCP2	9031.ENSGALP00000072065	9031.ENSGALP00000003296	0	0	0	0	0.396	0	0	0.126	0.449
CCR2	VCAM1	9031.ENSGALP00000072065	9031.ENSGALP00000008427	0	0	0	0	0.369	0.1	0	0.519	0.703
CCR2	LYVE1	9031.ENSGALP00000072065	9031.ENSGALP00000009036	0	0	0	0	0.121	0	0	0.49	0.532
CCR2	CSF1R	9031.ENSGALP00000072065	9031.ENSGALP00000009176	0	0	0	0	0.386	0	0	0.65	0.776
CCR2	IL16	9031.ENSGALP00000072065	9031.ENSGALP00000010303	0	0	0	0	0.29	0.073	0	0.284	0.487
CCR2	TLR4	9031.ENSGALP00000072065	9031.ENSGALP00000011319	0	0	0	0	0.38	0	0	0.623	0.756
CCR2	CIITA	9031.ENSGALP00000072065	9031.ENSGALP00000011599	0	0	0	0	0.372	0	0	0.144	0.44
CCR2	CD3E	9031.ENSGALP00000072065	9031.ENSGALP00000011982	0	0	0	0	0.098	0	0	0.373	0.41
CCR2	ITGB2	9031.ENSGALP00000072065	9031.ENSGALP00000012130	0	0	0	0	0.378	0.053	0	0.18	0.475
CCR2	MRC1	9031.ENSGALP00000072065	9031.ENSGALP00000014047	0	0	0	0	0.109	0	0	0.556	0.587
CCR2	CXCR4	9031.ENSGALP00000072065	9031.ENSGALP00000020157	0	0	0	0.838	0.047	0.233	0.5	0.531	0.805
CCR2	CYTH4	9031.ENSGALP00000072065	9031.ENSGALP00000020330	0	0	0	0	0.407	0	0	0	0.407
CCR2	CD80	9031.ENSGALP00000072065	9031.ENSGALP00000024911	0	0	0	0	0.371	0.1	0	0.545	0.72
CCR2	CYBB	9031.ENSGALP00000072065	9031.ENSGALP00000026172	0	0	0	0	0.307	0	0	0.285	0.484
CCR2	TLR2B	9031.ENSGALP00000072065	9031.ENSGALP00000038134	0	0	0	0	0	0	0	0.447	0.447
CCR2	IL4	9031.ENSGALP00000072065	9031.ENSGALP00000039130	0	0	0	0	0	0	0	0.6	0.6
CCR2	CX3CL1	9031.ENSGALP00000072065	9031.ENSGALP00000041151	0	0	0	0	0.065	0.237	0.5	0.837	0.934
CCR2	IGSF6	9031.ENSGALP00000072065	9031.ENSGALP00000041272	0	0	0	0	0.413	0	0	0	0.413
CCR2	MMR1L4	9031.ENSGALP00000072065	9031.ENSGALP00000042876	0	0	0	0	0.378	0	0	0.23	0.5
CCR2	SPI1	9031.ENSGALP00000072065	9031.ENSGALP00000047958	0	0	0	0	0.385	0	0	0.209	0.492
CCR2	INPP5D	9031.ENSGALP00000072065	9031.ENSGALP00000050964	0	0	0	0	0.076	0	0	0.525	0.542
CCR2	CCR5	9031.ENSGALP00000072065	9031.ENSGALP00000053031	0	0	0.051	0.978	0.046	0	0.9	0.677	0.966
CCR2	TREM2	9031.ENSGALP00000072065	9031.ENSGALP00000053767	0	0	0	0	0.236	0	0	0.565	0.653
CCR2	LGALS3	9031.ENSGALP00000072065	9031.ENSGALP00000055146	0	0	0	0	0.049	0	0	0.44	0.445
CCR2	PTPRC	9031.ENSGALP00000072065	9031.ENSGALP00000055398	0	0	0	0	0.384	0	0	0.299	0.549
CCR2	CD44	9031.ENSGALP00000072065	9031.ENSGALP00000056897	0	0	0	0	0.061	0	0	0.487	0.498
CCR2	TIMD4	9031.ENSGALP00000072065	9031.ENSGALP00000058925	0	0	0	0	0.304	0.091	0	0.531	0.677
CCR2	CD74	9031.ENSGALP00000072065	9031.ENSGALP00000063230	0	0	0	0	0.189	0.047	0	0.344	0.449
CCR2	VSIG4	9031.ENSGALP00000072065	9031.ENSGALP00000064189	0	0	0	0	0.128	0	0	0.344	0.404
CCR2	CTSS	9031.ENSGALP00000072065	9031.ENSGALP00000065590	0	0	0	0	0.299	0	0	0.234	0.44
CCR2	TLR1B	9031.ENSGALP00000072065	9031.ENSGALP00000067827	0	0	0.234	0	0.245	0	0	0.157	0.47
CCR2	CD36	9031.ENSGALP00000072065	9031.ENSGALP00000068876	0	0	0	0	0.223	0	0	0.36	0.481
CCR2	IL15	9031.ENSGALP00000072065	9031.ENSGALP00000069101	0	0	0	0	0.306	0	0	0.506	0.642
CCR2	PSTPIP1	9031.ENSGALP00000072065	9031.ENSGALP00000069596	0	0	0	0	0.387	0	0	0.063	0.401
CCR2	TLR7	9031.ENSGALP00000072065	9031.ENSGALP00000070844	0	0	0	0	0.429	0	0	0.39	0.637
CCR2	LY86	9031.ENSGALP00000072065	9031.ENSGALP00000070911	0	0	0	0	0.328	0	0	0.17	0.418
CCR2	GPR65	9031.ENSGALP00000072065	9031.ENSGALP00000074281	0	0	0.106	0.681	0.397	0	0	0	0.438
CCR5	VCAM1	9031.ENSGALP00000053031	9031.ENSGALP00000008427	0	0	0	0	0	0.1	0	0.571	0.597
CCR5	CSF1R	9031.ENSGALP00000053031	9031.ENSGALP00000009176	0	0	0	0	0.051	0	0	0.562	0.566
CCR5	TLR4	9031.ENSGALP00000053031	9031.ENSGALP00000011319	0	0	0	0	0.065	0	0	0.739	0.746
CCR5	CXCR4	9031.ENSGALP00000053031	9031.ENSGALP00000020157	0	0	0	0.832	0.068	0	0.5	0.538	0.766
CCR5	CD200	9031.ENSGALP00000053031	9031.ENSGALP00000024791	0	0	0	0	0	0	0	0.421	0.421
CCR5	CD80	9031.ENSGALP00000053031	9031.ENSGALP00000024911	0	0	0	0	0.073	0.1	0	0.615	0.65
CCR5	TLR2B	9031.ENSGALP00000053031	9031.ENSGALP00000038134	0	0	0	0	0.055	0	0	0.535	0.542
CCR5	IL4	9031.ENSGALP00000053031	9031.ENSGALP00000039130	0	0	0	0	0	0	0	0.704	0.704
CCR5	CX3CL1	9031.ENSGALP00000053031	9031.ENSGALP00000041151	0	0	0	0	0	0.042	0.5	0.861	0.927
CCR5	GATA3	9031.ENSGALP00000053031	9031.ENSGALP00000068882	0	0	0	0	0	0	0	0.407	0.407
CCR5	TLR1B	9031.ENSGALP00000053031	9031.ENSGALP00000067827	0	0	0.225	0	0.055	0	0	0.257	0.408
CCR5	CD83	9031.ENSGALP00000053031	9031.ENSGALP00000063947	0	0	0	0	0.061	0	0	0.427	0.438
CCR5	TREM2	9031.ENSGALP00000053031	9031.ENSGALP00000053767	0	0	0	0	0.062	0	0	0.487	0.498
CCR5	TLR7	9031.ENSGALP00000053031	9031.ENSGALP00000070844	0	0	0	0	0.046	0	0	0.504	0.506
CCR5	LGALS3	9031.ENSGALP00000053031	9031.ENSGALP00000055146	0	0	0	0	0.061	0	0	0.588	0.596
CCR5	CD44	9031.ENSGALP00000053031	9031.ENSGALP00000056897	0	0	0	0	0.061	0	0	0.601	0.609
CCR5	IL15	9031.ENSGALP00000053031	9031.ENSGALP00000069101	0	0	0	0	0.103	0	0	0.586	0.612
CD109	CD36	9031.ENSGALP00000025597	9031.ENSGALP00000068876	0	0	0	0	0	0	0.4	0.21	0.506
CD180	TLR4	9031.ENSGALP00000037878	9031.ENSGALP00000011319	0	0	0.106	0.706	0.301	0	0.4	0.339	0.719
CD180	ZDHHC2	9031.ENSGALP00000037878	9031.ENSGALP00000022165	0	0	0	0	0	0	0	0.408	0.408
CD180	CD80	9031.ENSGALP00000037878	9031.ENSGALP00000024911	0	0	0	0	0.283	0.096	0	0.204	0.439
CD180	CD200R1	9031.ENSGALP00000037878	9031.ENSGALP00000029812	0	0	0	0	0.086	0.096	0	0.48	0.532
CD180	SPI1	9031.ENSGALP00000037878	9031.ENSGALP00000047958	0	0	0	0	0.384	0	0	0.072	0.404
CD180	CD36	9031.ENSGALP00000037878	9031.ENSGALP00000068876	0	0	0	0	0.169	0.041	0	0.319	0.41
CD180	TLR7	9031.ENSGALP00000037878	9031.ENSGALP00000070844	0	0	0	0.561	0.438	0	0	0.14	0.497
CD180	LY96	9031.ENSGALP00000037878	9031.ENSGALP00000066705	0	0	0	0	0.095	0.429	0.4	0.472	0.814
CD180	LY86	9031.ENSGALP00000037878	9031.ENSGALP00000070911	0	0	0	0	0.395	0.908	0.9	0.702	0.998
CD1B	CD3E	9031.ENSGALP00000044711	9031.ENSGALP00000011982	0	0	0	0	0.075	0	0.5	0.162	0.578
CD1B	CD247	9031.ENSGALP00000044711	9031.ENSGALP00000024859	0	0	0	0	0.044	0	0.5	0.069	0.516
CD1B	CD80	9031.ENSGALP00000044711	9031.ENSGALP00000024911	0	0	0	0	0.044	0.073	0	0.786	0.794
CD1B	IL4	9031.ENSGALP00000044711	9031.ENSGALP00000039130	0	0	0	0	0.05	0	0	0.708	0.71
CD1B	LGALS3	9031.ENSGALP00000044711	9031.ENSGALP00000055146	0	0	0	0	0.045	0	0	0.42	0.422
CD1B	CD7	9031.ENSGALP00000044711	9031.ENSGALP00000070657	0	0	0	0	0.045	0	0	0.458	0.46
CD1B	ENSGALP00000068974	9031.ENSGALP00000044711	9031.ENSGALP00000068974	0	0	0	0	0	0.145	0.5	0	0.554
CD1B	LOC770074	9031.ENSGALP00000044711	9031.ENSGALP00000071436	0	0	0	0	0	0.155	0.5	0	0.559
CD1B	LY75	9031.ENSGALP00000044711	9031.ENSGALP00000069017	0	0	0	0	0	0	0	0.6	0.6
CD1B	CD83	9031.ENSGALP00000044711	9031.ENSGALP00000063947	0	0	0	0	0.046	0	0	0.846	0.847
CD2	ZAP70	9031.ENSGALP00000068151	9031.ENSGALP00000002252	0	0	0	0	0.349	0.054	0	0.359	0.571
CD2	CD3E	9031.ENSGALP00000068151	9031.ENSGALP00000011982	0	0	0	0	0.819	0	0	0.395	0.885
CD2	SH2D1A	9031.ENSGALP00000068151	9031.ENSGALP00000013748	0	0	0	0	0.301	0.054	0	0.538	0.668
CD2	CSF2RB	9031.ENSGALP00000068151	9031.ENSGALP00000020421	0	0	0.4	0	0.065	0	0	0	0.415
CD2	CD247	9031.ENSGALP00000068151	9031.ENSGALP00000024859	0	0	0	0	0.608	0	0	0.49	0.791
CD2	CD80	9031.ENSGALP00000068151	9031.ENSGALP00000024911	0	0	0	0	0.063	0.118	0	0.548	0.593
CD2	TMC7	9031.ENSGALP00000068151	9031.ENSGALP00000048779	0	0	0	0	0	0.078	0	0.58	0.596
CD2	CD48	9031.ENSGALP00000068151	9031.ENSGALP00000051743	0	0	0	0	0.145	0.101	0	0.786	0.821
CD2	IL2RG	9031.ENSGALP00000068151	9031.ENSGALP00000053409	0	0	0	0	0.148	0	0	0.457	0.518
CD2	PTPRC	9031.ENSGALP00000068151	9031.ENSGALP00000055398	0	0	0	0	0.207	0.091	0	0.287	0.441
CD2	LOC769232	9031.ENSGALP00000068151	9031.ENSGALP00000057156	0	0	0.238	0	0.509	0.118	0	0	0.641
CD2	CD83	9031.ENSGALP00000068151	9031.ENSGALP00000063947	0	0	0.345	0	0.073	0	0	0.214	0.481
CD2	CRCBL	9031.ENSGALP00000068151	9031.ENSGALP00000065856	0	0	0.487	0	0.065	0	0	0	0.499
CD2	PSTPIP1	9031.ENSGALP00000068151	9031.ENSGALP00000069596	0	0	0	0	0.11	0.155	0	0.508	0.597
CD2	CD7	9031.ENSGALP00000068151	9031.ENSGALP00000070657	0	0	0	0	0.236	0	0	0.755	0.805
CD200	VCAM1	9031.ENSGALP00000024791	9031.ENSGALP00000008427	0	0	0	0	0.293	0.125	0	0.147	0.426
CD200	CD247	9031.ENSGALP00000024791	9031.ENSGALP00000024859	0	0	0	0	0.126	0	0	0.37	0.425
CD200	CD80	9031.ENSGALP00000024791	9031.ENSGALP00000024911	0	0	0	0	0.163	0.125	0	0.288	0.433
CD200	TREM2	9031.ENSGALP00000024791	9031.ENSGALP00000053767	0	0	0	0	0	0	0	0.578	0.578
CD200	PTPRC	9031.ENSGALP00000024791	9031.ENSGALP00000055398	0	0	0	0	0.199	0	0	0.53	0.607
CD200	CX3CL1	9031.ENSGALP00000024791	9031.ENSGALP00000041151	0	0	0	0	0.084	0	0	0.731	0.743
CD200	CD200R1	9031.ENSGALP00000024791	9031.ENSGALP00000029812	0	0	0	0	0.051	0.125	0.7	0.414	0.834
CD200R1	CD3E	9031.ENSGALP00000029812	9031.ENSGALP00000011982	0	0	0	0	0.095	0	0	0.586	0.609
CD200R1	CD7	9031.ENSGALP00000029812	9031.ENSGALP00000070657	0	0	0	0	0.061	0	0	0.433	0.444
CD200R1	CX3CL1	9031.ENSGALP00000029812	9031.ENSGALP00000041151	0	0	0	0	0	0	0	0.626	0.626
CD247	ZAP70	9031.ENSGALP00000024859	9031.ENSGALP00000002252	0	0	0	0	0.67	0.973	0.5	0.818	0.999
CD247	LCP2	9031.ENSGALP00000024859	9031.ENSGALP00000003296	0	0	0	0	0.393	0	0.4	0.442	0.779
CD247	IL16	9031.ENSGALP00000024859	9031.ENSGALP00000010303	0	0	0	0	0.309	0	0	0.181	0.41
CD247	CIITA	9031.ENSGALP00000024859	9031.ENSGALP00000011599	0	0	0	0	0.341	0	0	0.137	0.408
CD247	CD3E	9031.ENSGALP00000024859	9031.ENSGALP00000011982	0	0	0	0	0.721	0.878	0.54	0.778	0.996
CD247	SH2D1A	9031.ENSGALP00000024859	9031.ENSGALP00000013748	0	0	0	0	0.406	0.091	0	0.272	0.573
CD247	TNNI3K	9031.ENSGALP00000024859	9031.ENSGALP00000018501	0	0	0	0	0.058	0.406	0	0.069	0.433
CD247	IL15	9031.ENSGALP00000024859	9031.ENSGALP00000069101	0	0	0	0	0.209	0	0	0.274	0.401
CD247	TP63	9031.ENSGALP00000024859	9031.ENSGALP00000062182	0	0	0	0	0.066	0	0	0.395	0.411
CD247	SH2D6	9031.ENSGALP00000024859	9031.ENSGALP00000070495	0	0	0	0	0.097	0.06	0	0.366	0.415
CD247	CREG1	9031.ENSGALP00000024859	9031.ENSGALP00000063324	0	0	0	0	0	0	0	0.421	0.421
CD247	RIPK3	9031.ENSGALP00000024859	9031.ENSGALP00000071292	0	0	0	0	0.058	0.406	0	0.069	0.433
CD247	LOC100857714	9031.ENSGALP00000024859	9031.ENSGALP00000048265	0	0	0	0	0.392	0	0	0.11	0.435
CD247	ENSGALP00000068974	9031.ENSGALP00000024859	9031.ENSGALP00000068974	0	0	0	0	0.043	0	0.5	0.052	0.506
CD247	LOC770074	9031.ENSGALP00000024859	9031.ENSGALP00000071436	0	0	0	0	0.043	0	0.5	0.059	0.51
CD247	IL2RG	9031.ENSGALP00000024859	9031.ENSGALP00000053409	0	0	0	0	0.304	0	0	0.334	0.517
CD247	CD7	9031.ENSGALP00000024859	9031.ENSGALP00000070657	0	0	0	0	0.419	0	0	0.253	0.548
CD247	PLCG2	9031.ENSGALP00000024859	9031.ENSGALP00000052324	0	0	0	0	0	0	0.5	0.154	0.558
CD247	MICA-2	9031.ENSGALP00000024859	9031.ENSGALP00000068633	0	0	0	0	0	0.163	0.5	0	0.563
CD247	LOC768350	9031.ENSGALP00000024859	9031.ENSGALP00000070695	0	0	0	0	0	0.163	0.5	0	0.563
CD247	VAV3	9031.ENSGALP00000024859	9031.ENSGALP00000054725	0	0	0	0	0.096	0.067	0.5	0.127	0.582
CD247	PTPN6	9031.ENSGALP00000024859	9031.ENSGALP00000073072	0	0	0	0	0.295	0.091	0.5	0.124	0.682
CD247	ENSGALP00000064105	9031.ENSGALP00000024859	9031.ENSGALP00000064105	0	0	0	0	0.374	0	0.54	0	0.699
CD247	PDCD1LG2	9031.ENSGALP00000024859	9031.ENSGALP00000070477	0	0	0	0	0.056	0	0.5	0.417	0.7
CD247	PTPRC	9031.ENSGALP00000024859	9031.ENSGALP00000055398	0	0	0	0	0.336	0.091	0.4	0.312	0.717
CD247	PTPN22	9031.ENSGALP00000024859	9031.ENSGALP00000039315	0	0	0	0	0.414	0.077	0.5	0.162	0.743
CD300L-S1	LCP2	9031.ENSGALP00000030742	9031.ENSGALP00000003296	0	0	0	0	0.097	0.067	0.5	0	0.542
CD300L-S1	TREM-B1	9031.ENSGALP00000030742	9031.ENSGALP00000005304	0	0	0	0	0.082	0	0.4	0	0.425
CD300L-S1	JCHAIN	9031.ENSGALP00000030742	9031.ENSGALP00000018817	0	0	0	0	0	0.468	0.5	0.285	0.793
CD300L-S1	LOC768350	9031.ENSGALP00000030742	9031.ENSGALP00000070695	0	0	0	0	0	0.047	0.4	0	0.403
CD300L-S1	MICA-2	9031.ENSGALP00000030742	9031.ENSGALP00000068633	0	0	0	0	0	0.047	0.4	0	0.403
CD300L-S1	TREM-B2	9031.ENSGALP00000030742	9031.ENSGALP00000034727	0	0	0	0	0.132	0	0.4	0	0.456
CD300L-S1	TREM2	9031.ENSGALP00000030742	9031.ENSGALP00000053767	0	0	0	0	0.102	0	0.4	0.101	0.473
CD300L-S1	PLCG2	9031.ENSGALP00000030742	9031.ENSGALP00000052324	0	0	0	0	0.046	0	0.5	0.052	0.508
CD300L-S1	VAV3	9031.ENSGALP00000030742	9031.ENSGALP00000054725	0	0	0	0	0.061	0	0.5	0	0.51
CD36	VCAM1	9031.ENSGALP00000068876	9031.ENSGALP00000008427	0	0	0	0	0.304	0	0	0.586	0.7
CD36	CSF1R	9031.ENSGALP00000068876	9031.ENSGALP00000009176	0	0	0	0	0.321	0.048	0	0.155	0.406
CD36	TLR4	9031.ENSGALP00000068876	9031.ENSGALP00000011319	0	0	0	0	0.264	0.091	0.5	0.9	0.962
CD36	ITGB2	9031.ENSGALP00000068876	9031.ENSGALP00000012130	0	0	0	0	0.231	0.071	0	0.305	0.46
CD36	MRC1	9031.ENSGALP00000068876	9031.ENSGALP00000014047	0	0	0	0	0.243	0.047	0	0.277	0.432
CD36	PDK4	9031.ENSGALP00000068876	9031.ENSGALP00000015774	0	0	0	0	0.14	0	0	0.374	0.439
CD36	CD80	9031.ENSGALP00000068876	9031.ENSGALP00000024911	0	0	0	0	0.309	0	0	0.335	0.521
CD36	MARCO	9031.ENSGALP00000068876	9031.ENSGALP00000037101	0	0	0	0	0.306	0	0	0.214	0.431
CD36	TLR2B	9031.ENSGALP00000068876	9031.ENSGALP00000038134	0	0	0	0	0.048	0.065	0	0.721	0.729
CD36	IL4	9031.ENSGALP00000068876	9031.ENSGALP00000039130	0	0	0	0	0	0	0	0.423	0.422
CD36	FABP4	9031.ENSGALP00000068876	9031.ENSGALP00000045411	0	0	0	0	0.132	0	0	0.769	0.791
CD36	PPARGC1A	9031.ENSGALP00000068876	9031.ENSGALP00000054176	0	0	0	0	0.051	0	0	0.514	0.519
CD36	FABP5	9031.ENSGALP00000068876	9031.ENSGALP00000054856	0	0	0	0	0.189	0	0	0.58	0.645
CD36	LGALS3	9031.ENSGALP00000068876	9031.ENSGALP00000055146	0	0	0	0	0.049	0.042	0	0.452	0.457
CD36	PTPRC	9031.ENSGALP00000068876	9031.ENSGALP00000055398	0	0	0	0	0.214	0.044	0	0.306	0.433
CD36	PLIN3L	9031.ENSGALP00000068876	9031.ENSGALP00000056034	0	0	0	0	0.066	0	0	0.49	0.503
CD36	CD44	9031.ENSGALP00000068876	9031.ENSGALP00000056897	0	0	0	0	0.042	0	0	0.519	0.52
CD36	TIMD4	9031.ENSGALP00000068876	9031.ENSGALP00000058925	0	0	0	0	0.24	0	0	0.292	0.439
CD36	FCER2	9031.ENSGALP00000068876	9031.ENSGALP00000061136	0	0	0	0	0	0.047	0.4	0.119	0.452
CD36	CTSS	9031.ENSGALP00000068876	9031.ENSGALP00000065590	0	0	0	0	0.308	0	0	0.233	0.446
CD36	TLR1B	9031.ENSGALP00000068876	9031.ENSGALP00000067827	0	0	0	0	0.182	0.065	0	0.28	0.401
CD36	PTAFR	9031.ENSGALP00000068876	9031.ENSGALP00000071120	0	0	0	0	0.243	0	0	0.255	0.412
CD36	TLR7	9031.ENSGALP00000068876	9031.ENSGALP00000070844	0	0	0	0	0.299	0.041	0	0.225	0.434
CD36	LY86	9031.ENSGALP00000068876	9031.ENSGALP00000070911	0	0	0	0	0.359	0	0	0.233	0.487
CD36	IL15	9031.ENSGALP00000068876	9031.ENSGALP00000069101	0	0	0	0	0.39	0	0	0.216	0.501
CD36	THBS2	9031.ENSGALP00000068876	9031.ENSGALP00000073192	0	0	0	0	0.063	0.096	0.9	0.866	0.987
CD3E	ZAP70	9031.ENSGALP00000011982	9031.ENSGALP00000002252	0	0	0	0	0.614	0.613	0.5	0.562	0.962
CD3E	LCP2	9031.ENSGALP00000011982	9031.ENSGALP00000003296	0	0	0	0	0.34	0	0.4	0.161	0.639
CD3E	LYVE1	9031.ENSGALP00000011982	9031.ENSGALP00000009036	0	0	0	0	0.054	0	0	0.544	0.55
CD3E	CD7	9031.ENSGALP00000011982	9031.ENSGALP00000070657	0	0	0	0	0.339	0	0	0.26	0.49
CD3E	GATA3	9031.ENSGALP00000011982	9031.ENSGALP00000068882	0	0	0	0	0.258	0	0	0.38	0.52
CD3E	IL2RG	9031.ENSGALP00000011982	9031.ENSGALP00000053409	0	0	0	0	0.362	0	0	0.284	0.524
CD3E	LOC769232	9031.ENSGALP00000011982	9031.ENSGALP00000057156	0	0	0	0	0.517	0	0	0.061	0.527
CD3E	IL4	9031.ENSGALP00000011982	9031.ENSGALP00000039130	0	0	0	0	0	0	0	0.532	0.532
CD3E	CD80	9031.ENSGALP00000011982	9031.ENSGALP00000024911	0	0	0	0	0.102	0	0	0.5	0.532
CD3E	LOC770074	9031.ENSGALP00000011982	9031.ENSGALP00000071436	0	0	0	0	0.088	0	0.5	0.061	0.534
CD3E	ENSGALP00000068974	9031.ENSGALP00000011982	9031.ENSGALP00000068974	0	0	0	0	0.088	0	0.5	0.061	0.534
CD3E	RDH10	9031.ENSGALP00000011982	9031.ENSGALP00000071776	0	0	0	0	0.412	0.248	0	0.063	0.549
CD3E	CD48	9031.ENSGALP00000011982	9031.ENSGALP00000051743	0	0	0	0	0.102	0.05	0	0.527	0.561
CD3E	LOC768350	9031.ENSGALP00000011982	9031.ENSGALP00000070695	0	0	0	0	0	0.174	0.5	0.048	0.572
CD3E	MICA-2	9031.ENSGALP00000011982	9031.ENSGALP00000068633	0	0	0	0	0	0.174	0.5	0.048	0.572
CD3E	SH2D1A	9031.ENSGALP00000011982	9031.ENSGALP00000013748	0	0	0	0	0.25	0	0	0.484	0.596
CD3E	ENSGALP00000064105	9031.ENSGALP00000011982	9031.ENSGALP00000064105	0	0	0	0	0.174	0	0.54	0.069	0.615
CD3E	PTPN6	9031.ENSGALP00000011982	9031.ENSGALP00000073072	0	0	0	0	0.133	0.091	0.5	0.151	0.62
CD3E	PDCD1LG2	9031.ENSGALP00000011982	9031.ENSGALP00000070477	0	0	0	0	0.078	0	0.5	0.256	0.627
CD3E	PTPN22	9031.ENSGALP00000011982	9031.ENSGALP00000039315	0	0	0	0	0.197	0.077	0.5	0.246	0.683
CD3E	CD44	9031.ENSGALP00000011982	9031.ENSGALP00000056897	0	0	0	0	0.102	0	0	0.662	0.684
CD3E	PTPRC	9031.ENSGALP00000011982	9031.ENSGALP00000055398	0	0	0	0	0.223	0.053	0.4	0.594	0.797
CD44	ZAP70	9031.ENSGALP00000056897	9031.ENSGALP00000002252	0	0	0	0	0.062	0.075	0	0.427	0.46
CD44	TNFRSF18	9031.ENSGALP00000056897	9031.ENSGALP00000002913	0	0	0	0	0.056	0	0	0.542	0.55
CD44	VTN	9031.ENSGALP00000056897	9031.ENSGALP00000005668	0	0	0	0	0.044	0.05	0	0.529	0.535
CD44	PLAU	9031.ENSGALP00000056897	9031.ENSGALP00000008143	0	0	0	0	0.044	0.051	0	0.419	0.426
CD44	VCAM1	9031.ENSGALP00000056897	9031.ENSGALP00000008427	0	0	0	0	0.051	0	0	0.675	0.678
CD44	SOX8	9031.ENSGALP00000056897	9031.ENSGALP00000008435	0	0	0	0	0	0	0	0.492	0.491
CD44	LYVE1	9031.ENSGALP00000056897	9031.ENSGALP00000009036	0	0	0	0.604	0.049	0	0.5	0.517	0.75
CD44	CSF1R	9031.ENSGALP00000056897	9031.ENSGALP00000009176	0	0	0	0	0.065	0.068	0	0.417	0.448
CD44	TLR4	9031.ENSGALP00000056897	9031.ENSGALP00000011319	0	0	0	0	0.076	0	0	0.818	0.825
CD44	ITGB2	9031.ENSGALP00000056897	9031.ENSGALP00000012130	0	0	0	0	0.079	0.054	0	0.544	0.568
CD44	EGR1	9031.ENSGALP00000056897	9031.ENSGALP00000012417	0	0	0	0	0.046	0	0	0.54	0.542
CD44	JAG1	9031.ENSGALP00000056897	9031.ENSGALP00000014662	0	0	0	0	0.059	0.052	0	0.454	0.471
CD44	SPP1	9031.ENSGALP00000056897	9031.ENSGALP00000017754	0	0	0	0	0.142	0.101	0.9	0.99	0.999
CD44	TGFBR2	9031.ENSGALP00000056897	9031.ENSGALP00000018634	0	0	0	0	0.078	0.075	0	0.366	0.412
CD44	CXCR4	9031.ENSGALP00000056897	9031.ENSGALP00000020157	0	0	0	0	0.074	0	0	0.899	0.902
CD44	CD80	9031.ENSGALP00000056897	9031.ENSGALP00000024911	0	0	0	0	0.051	0	0	0.869	0.871
CD44	MMP13	9031.ENSGALP00000056897	9031.ENSGALP00000027710	0	0	0	0	0.079	0.05	0.5	0.449	0.727
CD44	SOX9	9031.ENSGALP00000056897	9031.ENSGALP00000037718	0	0	0	0	0	0	0	0.602	0.602
CD44	TLR2B	9031.ENSGALP00000056897	9031.ENSGALP00000038134	0	0	0	0	0.062	0	0	0.625	0.634
CD44	IL4	9031.ENSGALP00000056897	9031.ENSGALP00000039130	0	0	0	0	0	0	0	0.75	0.75
CD44	EOMES	9031.ENSGALP00000056897	9031.ENSGALP00000041400	0	0	0	0	0.065	0	0	0.645	0.654
CD44	S100A4	9031.ENSGALP00000056897	9031.ENSGALP00000041430	0	0	0	0	0.145	0	0	0.371	0.439
CD44	FGF7	9031.ENSGALP00000056897	9031.ENSGALP00000042868	0	0	0	0	0	0.062	0	0.657	0.664
CD44	LAMA3	9031.ENSGALP00000056897	9031.ENSGALP00000043775	0	0	0	0	0.046	0.06	0.9	0.071	0.905
CD44	ERBB3	9031.ENSGALP00000056897	9031.ENSGALP00000051173	0	0	0	0	0	0.234	0	0.277	0.423
CD44	COL2A1	9031.ENSGALP00000056897	9031.ENSGALP00000052906	0	0	0	0	0	0.045	0.9	0.297	0.927
CD44	IGF2BP1	9031.ENSGALP00000056897	9031.ENSGALP00000053168	0	0	0	0	0	0	0	0.552	0.552
CD44	COL4A3	9031.ENSGALP00000056897	9031.ENSGALP00000053427	0	0	0	0	0	0.045	0.9	0	0.9
CD44	PTGS2	9031.ENSGALP00000056897	9031.ENSGALP00000054566	0	0	0	0	0.102	0	0	0.422	0.459
CD44	FGF18	9031.ENSGALP00000056897	9031.ENSGALP00000054695	0	0	0	0	0	0.053	0	0.612	0.616
CD44	LGALS3	9031.ENSGALP00000056897	9031.ENSGALP00000055146	0	0	0	0	0.144	0.061	0	0.719	0.755
CD44	PTPRC	9031.ENSGALP00000056897	9031.ENSGALP00000055398	0	0	0	0	0.166	0.102	0	0.604	0.678
CD44	RUNX1	9031.ENSGALP00000056897	9031.ENSGALP00000065663	0	0	0	0	0.205	0	0	0.287	0.409
CD44	PPP2R2B	9031.ENSGALP00000056897	9031.ENSGALP00000057392	0	0	0	0	0	0	0	0.414	0.414
CD44	TBX21	9031.ENSGALP00000056897	9031.ENSGALP00000070091	0	0	0	0	0.065	0	0	0.428	0.443
CD44	FGF11	9031.ENSGALP00000056897	9031.ENSGALP00000073219	0	0	0	0	0	0.071	0	0.431	0.449
CD44	FGF10	9031.ENSGALP00000056897	9031.ENSGALP00000065453	0	0	0	0	0	0.062	0	0.536	0.546
CD44	GATA3	9031.ENSGALP00000056897	9031.ENSGALP00000068882	0	0	0	0	0.063	0	0	0.584	0.594
CD44	IL15	9031.ENSGALP00000056897	9031.ENSGALP00000069101	0	0	0	0	0.086	0	0	0.644	0.661
CD44	LY96	9031.ENSGALP00000056897	9031.ENSGALP00000066705	0	0	0	0	0.143	0	0	0.625	0.664
CD44	ESR1	9031.ENSGALP00000056897	9031.ENSGALP00000073938	0	0	0	0	0.046	0	0	0.724	0.726
CD44	CD74	9031.ENSGALP00000056897	9031.ENSGALP00000063230	0	0	0	0	0.11	0.177	0	0.844	0.876
CD44	LAMA2	9031.ENSGALP00000056897	9031.ENSGALP00000066070	0	0	0	0	0	0.053	0.9	0.119	0.909
CD48	SH2D1A	9031.ENSGALP00000051743	9031.ENSGALP00000013748	0	0	0	0	0.113	0.264	0	0.433	0.597
CD48	LOC100857714	9031.ENSGALP00000051743	9031.ENSGALP00000048265	0	0	0	0	0.062	0	0.8	0.24	0.844
CD48	SAMSN1	9031.ENSGALP00000051743	9031.ENSGALP00000048865	0	0	0	0	0.111	0	0	0.381	0.426
CD48	PTPRC	9031.ENSGALP00000051743	9031.ENSGALP00000055398	0	0	0	0	0.267	0.061	0	0.24	0.431
CD7	DNTT	9031.ENSGALP00000070657	9031.ENSGALP00000032645	0	0	0	0	0.048	0	0	0.398	0.402
CD7	PTPRC	9031.ENSGALP00000070657	9031.ENSGALP00000055398	0	0	0	0	0.087	0	0	0.409	0.437
CD74	MYO1F	9031.ENSGALP00000063230	9031.ENSGALP00000002385	0	0	0	0	0.39	0.067	0	0.158	0.479
CD74	CSF3R	9031.ENSGALP00000063230	9031.ENSGALP00000003295	0	0	0.299	0	0.251	0.047	0	0.261	0.581
CD74	LCP2	9031.ENSGALP00000063230	9031.ENSGALP00000003296	0	0	0	0	0.385	0.099	0	0.138	0.481
CD74	FANCE	9031.ENSGALP00000063230	9031.ENSGALP00000004037	0.09	0	0	0	0.625	0.632	0	0.247	0.892
CD74	VCAM1	9031.ENSGALP00000063230	9031.ENSGALP00000008427	0	0	0	0	0.358	0	0	0.209	0.47
CD74	LYVE1	9031.ENSGALP00000063230	9031.ENSGALP00000009036	0	0	0	0	0.107	0.156	0	0.419	0.524
CD74	CSF1R	9031.ENSGALP00000063230	9031.ENSGALP00000009176	0	0	0	0	0.423	0	0	0.547	0.727
CD74	TLR4	9031.ENSGALP00000063230	9031.ENSGALP00000011319	0	0	0	0	0.257	0	0	0.289	0.45
CD74	CIITA	9031.ENSGALP00000063230	9031.ENSGALP00000011599	0	0	0	0	0.411	0	0	0.648	0.784
CD74	ITGB2	9031.ENSGALP00000063230	9031.ENSGALP00000012130	0	0	0	0	0.392	0	0	0.1	0.429
CD74	MRC1	9031.ENSGALP00000063230	9031.ENSGALP00000014047	0	0	0	0	0.083	0	0	0.429	0.454
CD74	KCND2	9031.ENSGALP00000063230	9031.ENSGALP00000014738	0.055	0	0	0	0.303	0.266	0	0.074	0.492
CD74	JCHAIN	9031.ENSGALP00000063230	9031.ENSGALP00000018817	0	0	0	0	0.294	0	0	0.279	0.469
CD74	CXCR4	9031.ENSGALP00000063230	9031.ENSGALP00000020157	0	0	0	0	0.104	0.091	0	0.837	0.856
CD74	NFXL1	9031.ENSGALP00000063230	9031.ENSGALP00000022832	0	0	0	0	0	0.405	0	0	0.405
CD74	SLC34A2	9031.ENSGALP00000063230	9031.ENSGALP00000023177	0	0	0	0	0.061	0	0	0.465	0.476
CD74	CD80	9031.ENSGALP00000063230	9031.ENSGALP00000024911	0	0	0	0	0.232	0	0	0.464	0.571
CD74	KCNF1	9031.ENSGALP00000063230	9031.ENSGALP00000026488	0.055	0	0	0	0.303	0.266	0	0.074	0.492
CD74	KCNB1	9031.ENSGALP00000063230	9031.ENSGALP00000033591	0.055	0	0	0	0.303	0.266	0	0.074	0.492
CD74	RAC2	9031.ENSGALP00000063230	9031.ENSGALP00000037001	0	0	0	0	0.388	0.124	0	0.14	0.499
CD74	ND3	9031.ENSGALP00000063230	9031.ENSGALP00000043487	0	0	0	0	0.205	0	0	0.377	0.483
CD74	ENSGALP00000044025	9031.ENSGALP00000063230	9031.ENSGALP00000044025	0.096	0	0	0	0.569	0.612	0	0.239	0.869
CD74	CTSK	9031.ENSGALP00000063230	9031.ENSGALP00000046303	0	0	0	0	0.227	0.238	0	0.114	0.432
CD74	IFI30	9031.ENSGALP00000063230	9031.ENSGALP00000046442	0	0	0	0	0.186	0	0	0.361	0.458
CD74	STAB1	9031.ENSGALP00000063230	9031.ENSGALP00000047027	0	0	0	0	0.05	0	0	0.405	0.41
CD74	SPI1	9031.ENSGALP00000063230	9031.ENSGALP00000047958	0	0	0	0	0.387	0	0	0.261	0.527
CD74	KCNQ5	9031.ENSGALP00000063230	9031.ENSGALP00000048777	0.055	0	0	0	0.303	0.266	0	0.074	0.492
CD74	IL2RG	9031.ENSGALP00000063230	9031.ENSGALP00000053409	0	0	0	0	0.389	0	0	0.122	0.441
CD74	TREM2	9031.ENSGALP00000063230	9031.ENSGALP00000053767	0	0	0	0	0.131	0	0	0.571	0.611
CD74	PTPRC	9031.ENSGALP00000063230	9031.ENSGALP00000055398	0	0	0	0	0.37	0	0	0.247	0.506
CD74	LAPTM5	9031.ENSGALP00000063230	9031.ENSGALP00000055692	0	0	0	0	0.325	0	0	0.267	0.484
CD74	KCNG2	9031.ENSGALP00000063230	9031.ENSGALP00000057198	0.055	0	0	0	0.303	0.266	0	0.074	0.492
CD74	LOC107055485	9031.ENSGALP00000063230	9031.ENSGALP00000061914	0.089	0	0	0	0.57	0.612	0	0.217	0.865
CD74	PDCD1LG2	9031.ENSGALP00000063230	9031.ENSGALP00000070477	0	0	0	0	0.109	0	0	0.367	0.412
CD74	TLR7	9031.ENSGALP00000063230	9031.ENSGALP00000070844	0	0	0	0	0.299	0	0	0.208	0.421
CD74	PTPN6	9031.ENSGALP00000063230	9031.ENSGALP00000073072	0	0	0	0	0.397	0	0	0.129	0.452
CD74	ENSGALP00000067102	9031.ENSGALP00000063230	9031.ENSGALP00000067102	0	0	0	0	0.385	0.064	0	0.158	0.472
CD74	LOC107057183	9031.ENSGALP00000063230	9031.ENSGALP00000068832	0	0	0	0	0.385	0.064	0	0.158	0.472
CD74	IRF1	9031.ENSGALP00000063230	9031.ENSGALP00000071265	0	0	0	0	0.232	0.078	0	0.33	0.484
CD74	LY86	9031.ENSGALP00000063230	9031.ENSGALP00000070911	0	0	0	0	0.397	0	0	0.201	0.498
CD74	LCP1	9031.ENSGALP00000063230	9031.ENSGALP00000069699	0	0	0	0	0.273	0	0	0.365	0.519
CD74	CTSS	9031.ENSGALP00000063230	9031.ENSGALP00000065590	0	0	0	0	0.444	0.238	0	0.551	0.793
CD80	ZAP70	9031.ENSGALP00000024911	9031.ENSGALP00000002252	0	0	0	0	0.187	0.101	0	0.477	0.584
CD80	TNFRSF18	9031.ENSGALP00000024911	9031.ENSGALP00000002913	0	0	0	0	0.093	0.091	0	0.616	0.656
CD80	LCP2	9031.ENSGALP00000024911	9031.ENSGALP00000003296	0	0	0	0	0.39	0	0	0.18	0.479
CD80	VCAM1	9031.ENSGALP00000024911	9031.ENSGALP00000008427	0	0	0	0	0.367	0	0	0.344	0.566
CD80	CSF1R	9031.ENSGALP00000024911	9031.ENSGALP00000009176	0	0	0	0	0.368	0.073	0	0.334	0.576
CD80	TLR4	9031.ENSGALP00000024911	9031.ENSGALP00000011319	0	0	0	0	0.377	0.096	0	0.794	0.874
CD80	CIITA	9031.ENSGALP00000024911	9031.ENSGALP00000011599	0	0	0	0	0.309	0	0	0.363	0.541
CD80	ITGB2	9031.ENSGALP00000024911	9031.ENSGALP00000012130	0	0	0	0	0.371	0	0	0.403	0.608
CD80	TLR5	9031.ENSGALP00000024911	9031.ENSGALP00000015286	0	0	0	0	0.065	0.096	0	0.519	0.558
CD80	SPP1	9031.ENSGALP00000024911	9031.ENSGALP00000017754	0	0	0.303	0	0.061	0	0	0.158	0.401
CD80	CXCR4	9031.ENSGALP00000024911	9031.ENSGALP00000020157	0	0	0	0	0.091	0.1	0	0.642	0.682
CD80	GPR65	9031.ENSGALP00000024911	9031.ENSGALP00000074281	0	0	0	0	0.367	0.1	0	0	0.405
CD80	SPI1	9031.ENSGALP00000024911	9031.ENSGALP00000047958	0	0	0	0	0.378	0	0	0.089	0.409
CD80	PTAFR	9031.ENSGALP00000024911	9031.ENSGALP00000071120	0	0	0	0	0.379	0.1	0	0	0.417
CD80	LOC100857714	9031.ENSGALP00000024911	9031.ENSGALP00000048265	0	0	0	0	0.373	0	0	0.121	0.425
CD80	IL2RG	9031.ENSGALP00000024911	9031.ENSGALP00000053409	0	0	0	0	0.365	0	0	0.15	0.437
CD80	PTPN22	9031.ENSGALP00000024911	9031.ENSGALP00000039315	0	0	0	0	0.31	0.054	0	0.21	0.439
CD80	RGS1	9031.ENSGALP00000024911	9031.ENSGALP00000033391	0	0	0	0	0.366	0	0	0.157	0.443
CD80	CYBB	9031.ENSGALP00000024911	9031.ENSGALP00000026172	0	0	0	0	0.307	0.071	0	0.206	0.444
CD80	TIMD4	9031.ENSGALP00000024911	9031.ENSGALP00000058925	0	0	0	0	0.302	0.116	0	0.176	0.447
CD80	MYH15	9031.ENSGALP00000024911	9031.ENSGALP00000036100	0	0	0	0	0.049	0.049	0	0.438	0.447
CD80	TBX21	9031.ENSGALP00000024911	9031.ENSGALP00000070091	0	0	0	0	0	0	0	0.453	0.453
CD80	IKZF1	9031.ENSGALP00000024911	9031.ENSGALP00000069359	0	0	0	0	0.387	0	0	0.15	0.456
CD80	CTSS	9031.ENSGALP00000024911	9031.ENSGALP00000065590	0	0	0	0	0.382	0	0	0.261	0.524
CD80	MMR1L4	9031.ENSGALP00000024911	9031.ENSGALP00000042876	0	0	0	0	0.364	0	0	0.321	0.549
CD80	TNFSF8	9031.ENSGALP00000024911	9031.ENSGALP00000064861	0	0	0.271	0	0.098	0	0	0.371	0.55
CD80	TLR1B	9031.ENSGALP00000024911	9031.ENSGALP00000067827	0	0	0	0	0.302	0.096	0	0.345	0.55
CD80	LGALS3	9031.ENSGALP00000024911	9031.ENSGALP00000055146	0	0	0	0	0.076	0.089	0	0.539	0.578
CD80	PTPRC	9031.ENSGALP00000024911	9031.ENSGALP00000055398	0	0	0	0	0.383	0.054	0	0.451	0.652
CD80	PDCD1LG2	9031.ENSGALP00000024911	9031.ENSGALP00000070477	0	0	0	0	0.071	0.126	0	0.686	0.723
CD80	TLR2B	9031.ENSGALP00000024911	9031.ENSGALP00000038134	0	0	0	0	0.052	0.096	0	0.706	0.726
CD80	LY75	9031.ENSGALP00000024911	9031.ENSGALP00000069017	0	0	0	0	0.125	0	0	0.704	0.729
CD80	IL15	9031.ENSGALP00000024911	9031.ENSGALP00000069101	0	0	0.204	0	0.307	0	0	0.614	0.768
CD80	TLR7	9031.ENSGALP00000024911	9031.ENSGALP00000070844	0	0	0	0	0.401	0.096	0	0.714	0.831
CD80	IL4	9031.ENSGALP00000024911	9031.ENSGALP00000039130	0	0	0	0	0.047	0	0	0.849	0.849
CD80	CD83	9031.ENSGALP00000024911	9031.ENSGALP00000063947	0	0	0	0	0.133	0	0	0.889	0.9
CD83	CSF3R	9031.ENSGALP00000063947	9031.ENSGALP00000003295	0	0	0.206	0	0.093	0	0	0.25	0.413
CD83	CSF1R	9031.ENSGALP00000063947	9031.ENSGALP00000009176	0	0	0	0	0.152	0	0	0.375	0.447
CD83	TLR4	9031.ENSGALP00000063947	9031.ENSGALP00000011319	0	0	0	0	0.134	0	0	0.52	0.567
CD83	CXCR4	9031.ENSGALP00000063947	9031.ENSGALP00000020157	0	0	0	0	0.09	0	0	0.472	0.499
CD83	TLR2B	9031.ENSGALP00000063947	9031.ENSGALP00000038134	0	0	0	0	0.059	0	0	0.473	0.483
CD83	IL4	9031.ENSGALP00000063947	9031.ENSGALP00000039130	0	0	0	0	0	0	0	0.766	0.766
CD83	IL15	9031.ENSGALP00000063947	9031.ENSGALP00000069101	0	0	0	0	0.098	0	0	0.393	0.429
CD83	TLR7	9031.ENSGALP00000063947	9031.ENSGALP00000070844	0	0	0	0	0.085	0	0	0.407	0.434
CD83	CRCBL	9031.ENSGALP00000063947	9031.ENSGALP00000065856	0	0	0.421	0	0.078	0	0	0	0.443
CD83	LY75	9031.ENSGALP00000063947	9031.ENSGALP00000069017	0	0	0	0	0.048	0	0	0.741	0.742
CD99	ETV4	9031.ENSGALP00000040606	9031.ENSGALP00000056885	0	0	0	0	0.044	0	0	0.487	0.488
CD99	MID1	9031.ENSGALP00000040606	9031.ENSGALP00000064979	0	0	0	0	0.064	0	0	0.5	0.511
CDC6	PTTG2	9031.ENSGALP00000067395	9031.ENSGALP00000002289	0	0	0	0	0.266	0	0	0.275	0.445
CDC6	E2F1	9031.ENSGALP00000067395	9031.ENSGALP00000004806	0	0	0	0	0.147	0.151	0	0.679	0.748
CDC6	MCM2	9031.ENSGALP00000067395	9031.ENSGALP00000009709	0	0	0	0	0.816	0.985	0.5	0.745	0.999
CDC6	ORC2	9031.ENSGALP00000067395	9031.ENSGALP00000013386	0	0	0	0	0.143	0.985	0.9	0.628	0.999
CDC6	DTL	9031.ENSGALP00000067395	9031.ENSGALP00000015973	0	0	0	0	0.928	0	0	0.628	0.972
CDC6	MAK	9031.ENSGALP00000067395	9031.ENSGALP00000020807	0	0	0	0	0	0.624	0	0.047	0.626
CDC6	MCM3	9031.ENSGALP00000067395	9031.ENSGALP00000026858	0	0	0	0	0.661	0.985	0.5	0.885	0.999
CDC6	WEE1	9031.ENSGALP00000067395	9031.ENSGALP00000042443	0	0	0	0	0.192	0.05	0	0.636	0.696
CDC6	UBE2C	9031.ENSGALP00000067395	9031.ENSGALP00000042469	0	0	0	0	0.33	0.062	0.4	0.358	0.725
CDC6	CDKN2B	9031.ENSGALP00000067395	9031.ENSGALP00000042709	0	0	0	0	0	0.279	0	0.248	0.434
CDC6	CENPA	9031.ENSGALP00000067395	9031.ENSGALP00000044134	0	0	0	0	0.1	0.161	0	0.282	0.411
CDC6	TOP2A	9031.ENSGALP00000067395	9031.ENSGALP00000049348	0	0	0	0	0.224	0.047	0	0.467	0.571
CDC6	CKS2	9031.ENSGALP00000067395	9031.ENSGALP00000051853	0	0	0	0	0.143	0.162	0	0.415	0.543
CDC6	LOC101748706	9031.ENSGALP00000067395	9031.ENSGALP00000052371	0	0	0	0	0.32	0	0	0.345	0.535
CDC6	TK1	9031.ENSGALP00000067395	9031.ENSGALP00000053115	0	0	0	0	0.345	0	0	0.27	0.501
CDC6	PIEZO2	9031.ENSGALP00000067395	9031.ENSGALP00000055729	0	0	0	0	0.416	0.237	0	0.264	0.643
CDC6	MAD2L1	9031.ENSGALP00000067395	9031.ENSGALP00000059749	0	0	0	0	0.391	0	0	0.292	0.55
CDC6	CKS1B	9031.ENSGALP00000067395	9031.ENSGALP00000064805	0	0	0	0	0.143	0.162	0	0.238	0.404
CDC6	ENSGALP00000065015	9031.ENSGALP00000067395	9031.ENSGALP00000065015	0	0	0	0	0.348	0.051	0	0.345	0.559
CDC6	ENSGALP00000067102	9031.ENSGALP00000067395	9031.ENSGALP00000067102	0	0	0	0	0.355	0	0	0.129	0.414
CDC6	LOC107057183	9031.ENSGALP00000067395	9031.ENSGALP00000068832	0	0	0	0	0.355	0	0	0.129	0.414
CDH13	CDH7	9031.ENSGALP00000008794	9031.ENSGALP00000022341	0	0	0	0.719	0	0	0.54	0.106	0.571
CDH13	CDH4	9031.ENSGALP00000008794	9031.ENSGALP00000055034	0	0	0	0.889	0	0	0.54	0.132	0.583
CDH13	CDH20	9031.ENSGALP00000008794	9031.ENSGALP00000071272	0	0	0	0.712	0.079	0	0.54	0.136	0.601
CDH13	CDH19	9031.ENSGALP00000008794	9031.ENSGALP00000036136	0	0	0	0.67	0.112	0	0.54	0.107	0.603
CDH13	CDH6	9031.ENSGALP00000008794	9031.ENSGALP00000030382	0	0	0	0.676	0	0	0.54	0.226	0.629
CDH13	ENSGALP00000067795	9031.ENSGALP00000008794	9031.ENSGALP00000067795	0	0.762	0	0	0	0	0	0	0.762
CDH19	PLP1	9031.ENSGALP00000036136	9031.ENSGALP00000000160	0	0	0	0	0.423	0	0	0.501	0.699
CDH19	CDH7	9031.ENSGALP00000036136	9031.ENSGALP00000022341	0	0	0.053	0.952	0.047	0	0.54	0.093	0.573
CDH19	CDH6	9031.ENSGALP00000036136	9031.ENSGALP00000030382	0	0	0.061	0.939	0	0	0.54	0.163	0.607
CDH19	ERBB3	9031.ENSGALP00000036136	9031.ENSGALP00000051173	0	0	0	0	0	0.1	0	0.373	0.411
CDH19	ENSGALP00000067795	9031.ENSGALP00000036136	9031.ENSGALP00000067795	0	0.515	0	0	0	0	0	0.047	0.518
CDH19	CDH4	9031.ENSGALP00000036136	9031.ENSGALP00000055034	0	0	0.098	0.77	0.065	0	0.54	0.179	0.639
CDH19	CDH20	9031.ENSGALP00000036136	9031.ENSGALP00000071272	0	0	0.054	0.942	0.242	0	0.54	0.079	0.655
CDH20	CDH7	9031.ENSGALP00000071272	9031.ENSGALP00000022341	0	0	0.046	0.966	0.099	0	0.54	0.091	0.593
CDH20	CDH6	9031.ENSGALP00000071272	9031.ENSGALP00000030382	0	0	0.054	0.959	0	0	0.54	0.17	0.607
CDH20	DBX2	9031.ENSGALP00000071272	9031.ENSGALP00000037987	0	0	0	0	0	0	0	0.461	0.461
CDH20	CDH4	9031.ENSGALP00000071272	9031.ENSGALP00000055034	0	0	0	0.796	0.05	0	0.54	0.235	0.637
CDH20	ENSGALP00000067795	9031.ENSGALP00000071272	9031.ENSGALP00000067795	0	0.709	0	0	0.058	0	0	0	0.714
CDH20	CNTN4	9031.ENSGALP00000071272	9031.ENSGALP00000072909	0	0	0	0	0.084	0	0	0.48	0.503
CDH4	MAPK12	9031.ENSGALP00000055034	9031.ENSGALP00000014011	0	0	0	0	0	0.07	0.5	0.044	0.516
CDH4	CDH7	9031.ENSGALP00000055034	9031.ENSGALP00000022341	0	0	0	0.84	0	0.064	0.54	0.229	0.639
CDH4	CDH6	9031.ENSGALP00000055034	9031.ENSGALP00000030382	0	0	0	0.825	0	0	0.54	0.207	0.62
CDH4	MEF2D	9031.ENSGALP00000055034	9031.ENSGALP00000045472	0	0	0	0	0	0	0.5	0.069	0.514
CDH4	CNTN4	9031.ENSGALP00000055034	9031.ENSGALP00000072909	0	0	0	0	0.079	0	0	0.594	0.61
CDH6	CDH7	9031.ENSGALP00000030382	9031.ENSGALP00000022341	0	0	0.047	0.963	0	0	0.54	0.175	0.607
CDH6	SOX9	9031.ENSGALP00000030382	9031.ENSGALP00000037718	0	0	0	0	0	0	0	0.427	0.426
CDH6	TENM3	9031.ENSGALP00000030382	9031.ENSGALP00000067892	0	0	0	0	0	0	0	0.507	0.507
CDH6	SNAI2	9031.ENSGALP00000030382	9031.ENSGALP00000056928	0	0	0	0	0	0	0	0.749	0.749
CDH7	SNAI2	9031.ENSGALP00000022341	9031.ENSGALP00000056928	0	0	0	0	0.05	0	0	0.487	0.492
CDH7	ENSGALP00000067795	9031.ENSGALP00000022341	9031.ENSGALP00000067795	0	0.763	0	0	0.063	0	0	0	0.769
CDHR1	USH2A	9031.ENSGALP00000040376	9031.ENSGALP00000015700	0	0	0	0	0.041	0	0	0.441	0.441
CDHR1	PTPRT	9031.ENSGALP00000040376	9031.ENSGALP00000051418	0	0	0	0	0	0.066	0	0.426	0.441
CDKN2B	E2F1	9031.ENSGALP00000042709	9031.ENSGALP00000004806	0	0	0	0	0	0.232	0	0.448	0.558
CEL	RBPJL	9031.ENSGALP00000044223	9031.ENSGALP00000006289	0	0	0	0	0.151	0	0	0.374	0.446
CEL	LIPA	9031.ENSGALP00000044223	9031.ENSGALP00000010290	0.043	0	0	0	0.049	0	0.9	0.167	0.914
CEL	CPB1	9031.ENSGALP00000044223	9031.ENSGALP00000011045	0	0	0	0	0.433	0	0	0.526	0.72
CEL	PLPP3	9031.ENSGALP00000044223	9031.ENSGALP00000017568	0	0	0	0	0	0	0.65	0.052	0.654
CEL	MEP1A	9031.ENSGALP00000044223	9031.ENSGALP00000048361	0	0	0	0	0	0	0	0.448	0.448
CENPA	MCM2	9031.ENSGALP00000044134	9031.ENSGALP00000009709	0	0	0	0	0.078	0.32	0	0.127	0.404
CENPA	CENPO	9031.ENSGALP00000044134	9031.ENSGALP00000026757	0	0	0	0	0.045	0.162	0	0.769	0.799
CENPA	UBE2C	9031.ENSGALP00000044134	9031.ENSGALP00000042469	0	0	0	0	0.201	0.101	0	0.236	0.403
CENPA	LOC107057183	9031.ENSGALP00000044134	9031.ENSGALP00000068832	0	0	0	0	0.14	0.241	0	0.209	0.439
CENPA	KAT2B	9031.ENSGALP00000044134	9031.ENSGALP00000053796	0	0	0	0	0	0.359	0	0.185	0.455
CENPA	SUV39H1	9031.ENSGALP00000044134	9031.ENSGALP00000051461	0	0	0	0	0.048	0.429	0	0.172	0.51
CENPA	TOP2A	9031.ENSGALP00000044134	9031.ENSGALP00000049348	0	0	0	0	0.092	0.096	0	0.567	0.614
CENPA	CYP21A1	9031.ENSGALP00000044134	9031.ENSGALP00000044393	0	0	0	0	0.05	0.077	0	0.7	0.714
CENPA	INCENPL	9031.ENSGALP00000044134	9031.ENSGALP00000050943	0	0	0	0	0.063	0.147	0	0.729	0.764
CENPO	EML6	9031.ENSGALP00000026757	9031.ENSGALP00000013191	0	0	0	0	0.044	0.101	0	0.408	0.446
CENPO	MAD2L1	9031.ENSGALP00000026757	9031.ENSGALP00000059749	0	0	0	0	0.112	0	0.5	0.052	0.542
CES1L2	PNAT10	9031.ENSGALP00000044901	9031.ENSGALP00000008780	0	0	0	0	0	0.048	0.9	0.043	0.9
CES1L2	LOC415852	9031.ENSGALP00000044901	9031.ENSGALP00000038056	0	0	0	0	0	0	0	0.707	0.707
CES1L2	LOC769704	9031.ENSGALP00000044901	9031.ENSGALP00000054016	0	0	0.048	0.985	0	0	0.9	0	0.9
CES1L2	PNAT3	9031.ENSGALP00000044901	9031.ENSGALP00000066462	0	0	0	0	0	0.048	0.9	0.043	0.9
CES1L2	LPO	9031.ENSGALP00000044901	9031.ENSGALP00000074258	0	0	0	0	0	0.053	0.9	0.076	0.904
CFAP221	JCHAIN	9031.ENSGALP00000019737	9031.ENSGALP00000018817	0	0	0	0	0	0	0	0.53	0.53
CFAP221	CFAP74	9031.ENSGALP00000019737	9031.ENSGALP00000039597	0	0	0	0	0.148	0.389	0	0.086	0.482
CFAP221	ENSGALP00000068622	9031.ENSGALP00000019737	9031.ENSGALP00000068622	0	0	0	0	0.148	0.389	0	0.086	0.482
CFAP58	MYH7B	9031.ENSGALP00000013696	9031.ENSGALP00000045959	0	0	0	0	0	0	0	0.501	0.501
CFAP58	MYRF	9031.ENSGALP00000013696	9031.ENSGALP00000056340	0	0	0	0	0	0	0	0.552	0.552
CFAP74	ENSGALP00000068622	9031.ENSGALP00000039597	9031.ENSGALP00000068622	0	0.9	0.525	0	0	0	0	0	0.95
CFC1	CITED2	9031.ENSGALP00000020578	9031.ENSGALP00000022385	0	0	0	0	0	0	0	0.5	0.499
CFC1	ZIC3	9031.ENSGALP00000020578	9031.ENSGALP00000055541	0	0	0	0	0	0.097	0	0.727	0.742
CFH	NTN4L	9031.ENSGALP00000064921	9031.ENSGALP00000010212	0	0	0	0	0.074	0	0	0.423	0.442
CFH	CHGA	9031.ENSGALP00000064921	9031.ENSGALP00000017570	0	0	0	0	0	0	0	0.583	0.583
CG-1B	TF	9031.ENSGALP00000020275	9031.ENSGALP00000010405	0	0	0	0	0.063	0	0.4	0	0.413
CG-1B	FGG	9031.ENSGALP00000020275	9031.ENSGALP00000015063	0	0	0	0	0.055	0	0.4	0.072	0.427
CG-1B	SPP1	9031.ENSGALP00000020275	9031.ENSGALP00000017754	0	0	0	0	0.081	0	0.4	0.22	0.532
CG-1B	PLAC8	9031.ENSGALP00000020275	9031.ENSGALP00000018223	0	0	0	0	0.046	0	0	0.49	0.493
CG-1B	TNC	9031.ENSGALP00000020275	9031.ENSGALP00000058289	0	0	0	0	0.045	0	0.4	0	0.402
CG-1B	F5	9031.ENSGALP00000020275	9031.ENSGALP00000047983	0	0	0	0	0	0	0.4	0.053	0.407
CG-1B	GDA	9031.ENSGALP00000020275	9031.ENSGALP00000070904	0	0	0	0	0	0	0	0.435	0.435
CG-1B	PTPRC	9031.ENSGALP00000020275	9031.ENSGALP00000055398	0	0	0	0	0.082	0.155	0	0.352	0.454
CG-1B	MELTF	9031.ENSGALP00000020275	9031.ENSGALP00000032783	0	0	0	0	0.063	0	0.4	0.124	0.464
CG-1B	TNN	9031.ENSGALP00000020275	9031.ENSGALP00000069927	0	0	0	0	0.078	0	0	0.445	0.466
CGNL1	SLC34A2	9031.ENSGALP00000006826	9031.ENSGALP00000023177	0	0	0	0	0	0.182	0	0.314	0.414
CGNL1	SLC16A9	9031.ENSGALP00000006826	9031.ENSGALP00000071981	0	0	0	0	0	0	0	0.484	0.483
CHGA	SLC46A2	9031.ENSGALP00000017570	9031.ENSGALP00000040780	0	0	0.402	0	0	0	0	0	0.402
CHGB	SCG5	9031.ENSGALP00000064629	9031.ENSGALP00000015812	0	0	0	0	0.163	0	0	0.624	0.672
CHGB	RFX6	9031.ENSGALP00000064629	9031.ENSGALP00000024015	0	0	0	0	0	0	0	0.601	0.601
CHGB	PENK	9031.ENSGALP00000064629	9031.ENSGALP00000024825	0	0	0	0	0.049	0	0	0.53	0.534
CHGB	GAL	9031.ENSGALP00000064629	9031.ENSGALP00000042337	0	0	0	0	0.051	0	0	0.511	0.516
CHIR-AB1	TREM-B1	9031.ENSGALP00000066611	9031.ENSGALP00000005304	0	0	0	0	0	0	0	0.583	0.583
CHIR-AB1	MMR1L4	9031.ENSGALP00000066611	9031.ENSGALP00000042876	0	0	0	0	0	0	0	0.475	0.475
CHIR-AB1	RASSF2	9031.ENSGALP00000066611	9031.ENSGALP00000044768	0	0	0	0	0	0	0	0.5	0.499
CHIR-AB1	GNLY	9031.ENSGALP00000066611	9031.ENSGALP00000048071	0	0	0	0	0	0	0	0.701	0.701
CHIR-IG1-5	LRRK1	9031.ENSGALP00000060659	9031.ENSGALP00000011551	0	0	0	0	0	0	0	0.53	0.53
CHL1	LY6CLEL	9031.ENSGALP00000073784	9031.ENSGALP00000050101	0	0	0	0	0	0	0	0.748	0.748
CHL1	CNTN1	9031.ENSGALP00000073784	9031.ENSGALP00000060237	0	0	0	0.695	0.052	0.402	0	0.142	0.471
CHL1	CNTN4	9031.ENSGALP00000073784	9031.ENSGALP00000072909	0	0	0	0.715	0	0.402	0	0.142	0.464
CHL1	PTPN6	9031.ENSGALP00000073784	9031.ENSGALP00000073072	0	0	0	0	0	0.162	0	0.346	0.428
CHRNA7	THSD4	9031.ENSGALP00000006509	9031.ENSGALP00000006491	0	0	0	0	0	0	0	0.481	0.481
CHRNA7	SLC29A4	9031.ENSGALP00000006509	9031.ENSGALP00000017075	0	0	0	0	0	0	0	0.533	0.533
CHRNA7	CHRNB4	9031.ENSGALP00000006509	9031.ENSGALP00000039014	0	0	0.061	0.873	0.067	0.231	0.54	0.057	0.655
CHRNB4	FCER2	9031.ENSGALP00000039014	9031.ENSGALP00000061136	0	0	0	0	0	0.054	0.4	0	0.408
CHST4	LMBR1L	9031.ENSGALP00000001321	9031.ENSGALP00000072441	0	0	0	0	0	0	0	0.454	0.454
CIITA	ZAP70	9031.ENSGALP00000011599	9031.ENSGALP00000002252	0	0	0	0	0.361	0.099	0	0.212	0.507
CIITA	LCP2	9031.ENSGALP00000011599	9031.ENSGALP00000003296	0	0	0	0	0.386	0	0	0.11	0.43
CIITA	VCAM1	9031.ENSGALP00000011599	9031.ENSGALP00000008427	0	0	0	0	0.375	0	0	0.123	0.428
CIITA	CSF1R	9031.ENSGALP00000011599	9031.ENSGALP00000009176	0	0	0	0	0.264	0	0	0.247	0.422
CIITA	PTPRC	9031.ENSGALP00000011599	9031.ENSGALP00000055398	0	0	0	0	0.395	0	0	0.112	0.44
CIITA	CTSS	9031.ENSGALP00000011599	9031.ENSGALP00000065590	0	0	0	0	0.303	0	0	0.246	0.452
CIITA	MMR1L4	9031.ENSGALP00000011599	9031.ENSGALP00000042876	0	0	0	0	0.301	0	0	0.25	0.453
CIITA	SPI1	9031.ENSGALP00000011599	9031.ENSGALP00000047958	0	0	0	0	0.365	0	0	0.185	0.461
CIITA	IRF1	9031.ENSGALP00000011599	9031.ENSGALP00000071265	0	0	0	0	0.111	0	0	0.423	0.465
CIITA	TLR7	9031.ENSGALP00000011599	9031.ENSGALP00000070844	0	0	0	0	0.389	0	0	0.183	0.48
CIITA	LOC100857714	9031.ENSGALP00000011599	9031.ENSGALP00000048265	0	0	0	0	0.376	0	0	0.205	0.483
CIITA	PTPN22	9031.ENSGALP00000011599	9031.ENSGALP00000039315	0	0	0	0	0.388	0	0	0.218	0.501
CILP	CRISPLD1	9031.ENSGALP00000056258	9031.ENSGALP00000049718	0	0	0	0	0	0	0	0.443	0.443
CILP	SMOC2	9031.ENSGALP00000056258	9031.ENSGALP00000072344	0	0	0	0	0.109	0	0	0.409	0.45
CITED2	FAM160A1	9031.ENSGALP00000022385	9031.ENSGALP00000016394	0	0	0	0	0	0	0	0.42	0.42
CITED2	ZIC3	9031.ENSGALP00000022385	9031.ENSGALP00000055541	0	0	0	0	0.063	0	0	0.423	0.436
CITED2	SLIT2	9031.ENSGALP00000022385	9031.ENSGALP00000045198	0	0	0	0	0	0	0	0.458	0.457
CITED2	TFAP2B	9031.ENSGALP00000022385	9031.ENSGALP00000026865	0	0	0	0	0	0.109	0.5	0.124	0.575
CKS1B	PTTG2	9031.ENSGALP00000064805	9031.ENSGALP00000002289	0	0	0	0	0.529	0	0	0.085	0.551
CKS1B	PRC1	9031.ENSGALP00000064805	9031.ENSGALP00000020907	0	0	0	0	0.331	0	0	0.142	0.401
CKS1B	WEE1	9031.ENSGALP00000064805	9031.ENSGALP00000042443	0	0	0	0	0.093	0.48	0	0.303	0.642
CKS1B	UBE2C	9031.ENSGALP00000064805	9031.ENSGALP00000042469	0	0	0	0	0.551	0.101	0	0.101	0.605
CKS1B	TOP2A	9031.ENSGALP00000064805	9031.ENSGALP00000049348	0	0	0	0	0.4	0	0	0.045	0.403
CKS1B	MAD2L1	9031.ENSGALP00000064805	9031.ENSGALP00000059749	0	0	0	0	0.62	0	0	0.531	0.814
CKS2	PTTG2	9031.ENSGALP00000051853	9031.ENSGALP00000002289	0	0	0	0	0.368	0	0	0.244	0.502
CKS2	WEE1	9031.ENSGALP00000051853	9031.ENSGALP00000042443	0	0	0	0	0.073	0.48	0	0.303	0.635
CKS2	UBE2C	9031.ENSGALP00000051853	9031.ENSGALP00000042469	0	0	0	0	0.308	0.101	0	0.53	0.682
CKS2	KIAA0101	9031.ENSGALP00000051853	9031.ENSGALP00000048051	0	0	0	0	0.168	0	0	0.409	0.487
CKS2	TOP2A	9031.ENSGALP00000051853	9031.ENSGALP00000049348	0	0	0	0	0.188	0	0	0.301	0.409
CKS2	MAD2L1	9031.ENSGALP00000051853	9031.ENSGALP00000059749	0	0	0	0	0.431	0	0	0.138	0.488
CLDN11	PLP1	9031.ENSGALP00000015219	9031.ENSGALP00000000160	0	0	0	0	0.322	0	0	0.36	0.548
CLDN11	CLDN2	9031.ENSGALP00000015219	9031.ENSGALP00000011818	0	0	0	0.682	0	0	0.65	0.106	0.673
CLDN11	SOX9	9031.ENSGALP00000015219	9031.ENSGALP00000037718	0	0	0	0	0.066	0	0	0.407	0.422
CLDN11	INHBB	9031.ENSGALP00000015219	9031.ENSGALP00000042014	0	0	0	0	0	0	0	0.519	0.519
CLDN2	IL1RAP	9031.ENSGALP00000011818	9031.ENSGALP00000073766	0	0	0	0	0.053	0	0	0.447	0.454
CLIC2	SLC26A1	9031.ENSGALP00000056854	9031.ENSGALP00000042524	0	0	0	0	0	0	0	0.5	0.5
CLIC3	SAMSN1	9031.ENSGALP00000050734	9031.ENSGALP00000048865	0	0	0	0	0	0	0	0.581	0.581
CLSTN3	MDGA1	9031.ENSGALP00000023600	9031.ENSGALP00000066872	0	0	0	0	0.05	0	0	0.712	0.714
CMIP	LINGO2	9031.ENSGALP00000051900	9031.ENSGALP00000002898	0	0	0	0	0	0	0	0.587	0.587
CMIP	NPL	9031.ENSGALP00000051900	9031.ENSGALP00000007334	0	0	0	0	0	0	0	0.48	0.48
CMIP	SYNDIG1	9031.ENSGALP00000051900	9031.ENSGALP00000043803	0	0	0	0	0	0	0	0.673	0.673
CMIP	NADK	9031.ENSGALP00000051900	9031.ENSGALP00000057065	0	0	0	0	0.063	0	0	0.419	0.432
CMIP	SORCS2	9031.ENSGALP00000051900	9031.ENSGALP00000065887	0	0	0	0	0	0	0	0.498	0.497
CMIP	TMEM132B	9031.ENSGALP00000051900	9031.ENSGALP00000056465	0	0	0	0	0	0	0	0.585	0.585
CNN1	EFHC2	9031.ENSGALP00000046676	9031.ENSGALP00000026102	0	0	0	0	0	0.436	0	0.122	0.483
CNN1	MYH11	9031.ENSGALP00000046676	9031.ENSGALP00000046782	0	0	0	0	0.133	0	0	0.846	0.861
CNP	PLP1	9031.ENSGALP00000053616	9031.ENSGALP00000000160	0	0	0	0	0.177	0	0	0.671	0.718
CNP	ND3	9031.ENSGALP00000053616	9031.ENSGALP00000043487	0	0	0	0	0	0.456	0	0	0.456
CNP	MAP2	9031.ENSGALP00000053616	9031.ENSGALP00000072455	0	0	0	0	0	0.101	0	0.413	0.449
CNRIP1	PAK5	9031.ENSGALP00000014230	9031.ENSGALP00000014534	0	0	0	0	0	0	0	0.41	0.41
CNTN1	PLP1	9031.ENSGALP00000060237	9031.ENSGALP00000000160	0	0	0	0	0.244	0.098	0	0.215	0.419
CNTN1	NRXN1	9031.ENSGALP00000060237	9031.ENSGALP00000052216	0	0	0	0	0.124	0	0	0.346	0.403
CNTN1	PTPRC	9031.ENSGALP00000060237	9031.ENSGALP00000055398	0	0	0	0	0.074	0.162	0	0.291	0.401
CNTN1	LRRC4C	9031.ENSGALP00000060237	9031.ENSGALP00000070173	0	0	0	0	0.143	0.095	0	0.298	0.408
CNTN1	NFASC	9031.ENSGALP00000060237	9031.ENSGALP00000068078	0	0	0	0.703	0.131	0.738	0	0.68	0.921
CNTN4	NFASC	9031.ENSGALP00000072909	9031.ENSGALP00000068078	0	0	0	0.7	0.051	0.402	0	0.185	0.498
CNTNAP5	GABRA4	9031.ENSGALP00000018862	9031.ENSGALP00000022926	0	0	0	0	0	0	0	0.517	0.517
CNTNAP5	PTAFR	9031.ENSGALP00000018862	9031.ENSGALP00000071120	0	0	0	0	0	0	0	0.519	0.519
COL13A1	LAMA2	9031.ENSGALP00000006805	9031.ENSGALP00000066070	0	0	0	0	0.046	0.061	0	0.385	0.401
COL13A1	COL24A1	9031.ENSGALP00000006805	9031.ENSGALP00000011096	0	0	0.109	0.756	0	0	0.4	0.125	0.491
COL15A1	VWA2	9031.ENSGALP00000049394	9031.ENSGALP00000014593	0	0	0	0	0	0.054	0	0.481	0.488
COL24A1	LAMA3	9031.ENSGALP00000011096	9031.ENSGALP00000043775	0	0	0	0	0.046	0.061	0	0.385	0.401
COL24A1	KCNIP1	9031.ENSGALP00000011096	9031.ENSGALP00000048545	0	0	0	0	0	0.077	0	0.43	0.451
COL24A1	NAALADL2	9031.ENSGALP00000011096	9031.ENSGALP00000048822	0	0	0	0	0	0	0	0.475	0.475
COL24A1	TAFA2	9031.ENSGALP00000011096	9031.ENSGALP00000071788	0	0	0	0	0	0	0	0.479	0.479
COL24A1	TMEM117	9031.ENSGALP00000011096	9031.ENSGALP00000071121	0	0	0	0	0	0	0	0.601	0.601
COL27A1	EPC1	9031.ENSGALP00000041602	9031.ENSGALP00000011596	0	0	0	0	0	0	0	0.501	0.501
COL27A1	PAPLN	9031.ENSGALP00000041602	9031.ENSGALP00000049102	0	0	0	0	0	0.078	0	0.377	0.401
COL27A1	CRISPLD1	9031.ENSGALP00000041602	9031.ENSGALP00000049718	0	0	0	0	0	0	0	0.434	0.434
COL28A1	LRP1B	9031.ENSGALP00000017302	9031.ENSGALP00000044587	0	0	0	0	0	0.05	0	0.625	0.628
COL2A1	SOX8	9031.ENSGALP00000052906	9031.ENSGALP00000008435	0	0	0	0	0	0	0	0.441	0.441
COL2A1	WNT9A	9031.ENSGALP00000052906	9031.ENSGALP00000008661	0	0	0	0	0	0	0	0.427	0.426
COL2A1	SOX6	9031.ENSGALP00000052906	9031.ENSGALP00000009790	0	0	0	0	0	0	0	0.704	0.704
COL2A1	SPP1	9031.ENSGALP00000052906	9031.ENSGALP00000017754	0	0	0	0	0	0	0	0.534	0.534
COL2A1	GLI2	9031.ENSGALP00000052906	9031.ENSGALP00000018975	0	0	0	0	0.063	0.054	0	0.475	0.493
COL2A1	MMP13	9031.ENSGALP00000052906	9031.ENSGALP00000027710	0	0	0	0	0.061	0.061	0	0.763	0.772
COL2A1	SOX9	9031.ENSGALP00000052906	9031.ENSGALP00000037718	0	0	0	0	0.055	0	0	0.916	0.917
COL2A1	SOX5	9031.ENSGALP00000052906	9031.ENSGALP00000043607	0	0	0	0	0	0	0	0.746	0.746
COL2A1	GLI1	9031.ENSGALP00000052906	9031.ENSGALP00000049322	0	0	0	0	0.044	0.054	0	0.461	0.469
COL2A1	ENSGALP00000067392	9031.ENSGALP00000052906	9031.ENSGALP00000067392	0	0.089	0.133	0.747	0	0	0.54	0	0.605
COL2A1	ENSGALP00000067353	9031.ENSGALP00000052906	9031.ENSGALP00000067353	0	0.194	0.122	0.778	0	0.074	0.54	0	0.658
COL4A3	ENSGALP00000067392	9031.ENSGALP00000053427	9031.ENSGALP00000067392	0	0.362	0.185	0.704	0	0	0	0	0.458
COL4A3	ENSGALP00000067353	9031.ENSGALP00000053427	9031.ENSGALP00000067353	0	0.862	0.162	0.751	0	0	0	0	0.879
CORIN	GNS	9031.ENSGALP00000022844	9031.ENSGALP00000016008	0	0	0	0	0	0	0	0.5	0.499
CORIN	NFXL1	9031.ENSGALP00000022844	9031.ENSGALP00000022832	0	0	0	0	0	0	0	0.533	0.533
CORIN	LMX1B	9031.ENSGALP00000022844	9031.ENSGALP00000054070	0	0	0	0	0	0.052	0	0.472	0.478
CORIN	PDCD1LG2	9031.ENSGALP00000022844	9031.ENSGALP00000070477	0	0	0	0	0	0	0	0.524	0.524
CORIN	STK31	9031.ENSGALP00000022844	9031.ENSGALP00000065735	0	0	0	0	0	0	0	0.537	0.537
COTL1	LCP1	9031.ENSGALP00000028283	9031.ENSGALP00000069699	0	0	0	0	0.117	0.238	0	0.184	0.403
COTL1	LAPTM5	9031.ENSGALP00000028283	9031.ENSGALP00000055692	0	0	0	0	0.165	0	0	0.406	0.483
COTL1	LTC4SL	9031.ENSGALP00000028283	9031.ENSGALP00000062584	0	0	0	0	0	0	0	0.489	0.489
COX18	LOC107055485	9031.ENSGALP00000018970	9031.ENSGALP00000061914	0	0	0	0	0.285	0.262	0	0.062	0.461
COX18	TOP2A	9031.ENSGALP00000018970	9031.ENSGALP00000049348	0.142	0	0	0	0.092	0	0	0.491	0.568
CPB1	PLAT	9031.ENSGALP00000011045	9031.ENSGALP00000005876	0	0	0	0	0	0.146	0	0.415	0.479
CPB1	PDIA2	9031.ENSGALP00000011045	9031.ENSGALP00000053387	0	0	0	0	0.104	0	0	0.423	0.46
CPB1	MEP1A	9031.ENSGALP00000011045	9031.ENSGALP00000048361	0	0	0	0	0	0	0	0.538	0.538
CPEB2	POSTN	9031.ENSGALP00000023384	9031.ENSGALP00000066072	0	0	0	0	0	0	0	0.528	0.528
CRACD	LINGO2	9031.ENSGALP00000071275	9031.ENSGALP00000002898	0	0	0	0	0.052	0.092	0	0.444	0.479
CRACD	MYO1H	9031.ENSGALP00000071275	9031.ENSGALP00000008213	0	0	0	0	0.041	0.127	0	0.532	0.573
CRACD	MYO3B	9031.ENSGALP00000071275	9031.ENSGALP00000015632	0	0	0	0	0.041	0.176	0	0.531	0.597
CRACD	TRHDE	9031.ENSGALP00000071275	9031.ENSGALP00000016562	0	0	0	0	0	0.072	0	0.485	0.502
CRACD	NELL2	9031.ENSGALP00000071275	9031.ENSGALP00000037995	0	0	0	0	0.054	0.101	0	0.406	0.45
CRACD	LOC422308	9031.ENSGALP00000071275	9031.ENSGALP00000038759	0	0	0	0	0.049	0	0	0.848	0.849
CRACD	RNF157	9031.ENSGALP00000071275	9031.ENSGALP00000044217	0	0	0	0	0	0.06	0	0.752	0.757
CRACD	MYO3A	9031.ENSGALP00000071275	9031.ENSGALP00000055369	0	0	0	0	0.041	0.176	0	0.371	0.459
CRACD	TAFA2	9031.ENSGALP00000071275	9031.ENSGALP00000071788	0	0	0	0	0	0	0	0.538	0.538
CRCBL	CSF3R	9031.ENSGALP00000065856	9031.ENSGALP00000003295	0	0	0.365	0	0.1	0	0	0.146	0.469
CRCBL	CSF2RB	9031.ENSGALP00000065856	9031.ENSGALP00000020421	0	0	0.053	0.974	0	0	0.9	0	0.901
CRCBL	CSF2RA	9031.ENSGALP00000065856	9031.ENSGALP00000026891	0	0	0.286	0	0.05	0.475	0.8	0.278	0.939
CRCBL	LOC418667	9031.ENSGALP00000065856	9031.ENSGALP00000029626	0	0	0.256	0	0.05	0.475	0.4	0.278	0.809
CRCBL	INPP5D	9031.ENSGALP00000065856	9031.ENSGALP00000050964	0	0	0	0	0.053	0	0.5	0	0.506
CRCBL	IL2RG	9031.ENSGALP00000065856	9031.ENSGALP00000053409	0	0	0	0	0.1	0	0.4	0.151	0.501
CRCBL	NFAM1	9031.ENSGALP00000065856	9031.ENSGALP00000071506	0	0	0.396	0	0.089	0	0	0	0.426
CRCBL	PTPN6	9031.ENSGALP00000065856	9031.ENSGALP00000073072	0	0	0	0	0.076	0.232	0.5	0	0.614
CREB5	MAPK12	9031.ENSGALP00000058159	9031.ENSGALP00000014011	0	0	0	0	0	0.385	0	0.158	0.46
CREB5	JUN	9031.ENSGALP00000058159	9031.ENSGALP00000037247	0	0	0	0	0.069	0.638	0	0.331	0.755
CREB5	NINJ2	9031.ENSGALP00000058159	9031.ENSGALP00000057314	0	0	0	0	0	0	0	0.463	0.463
CREG1	PDE3B	9031.ENSGALP00000063324	9031.ENSGALP00000038821	0	0	0	0	0.077	0	0	0.48	0.499
CREG1	PIK3R6	9031.ENSGALP00000063324	9031.ENSGALP00000048229	0	0	0	0	0.046	0	0	0.673	0.674
CREG1	IL1RAP	9031.ENSGALP00000063324	9031.ENSGALP00000073766	0	0	0	0	0.054	0	0	0.501	0.507
CRHBP	CRHR2	9031.ENSGALP00000024136	9031.ENSGALP00000068874	0	0	0	0	0.066	0	0	0.558	0.569
CRHR2	NPY1R	9031.ENSGALP00000068874	9031.ENSGALP00000015445	0	0	0	0	0.062	0	0	0.409	0.422
CRHR2	GNAL	9031.ENSGALP00000068874	9031.ENSGALP00000022345	0	0	0	0	0	0.512	0	0.124	0.554
CRHR2	HTR1B	9031.ENSGALP00000068874	9031.ENSGALP00000025570	0	0	0	0	0.045	0	0	0.413	0.415
CRHR2	PLPP4	9031.ENSGALP00000068874	9031.ENSGALP00000042193	0	0	0	0	0	0	0	0.497	0.497
CRHR2	GNB5	9031.ENSGALP00000068874	9031.ENSGALP00000048497	0	0	0	0	0	0.538	0.5	0	0.759
CRHR2	GPR65	9031.ENSGALP00000068874	9031.ENSGALP00000074281	0	0	0	0	0	0	0	0.42	0.42
CRHR2	CYSLTR2	9031.ENSGALP00000068874	9031.ENSGALP00000070750	0	0	0	0	0	0	0	0.475	0.475
CRIP1	IFI30	9031.ENSGALP00000004366	9031.ENSGALP00000046442	0	0	0	0	0	0	0	0.517	0.517
CRISPLD1	PAPSS2	9031.ENSGALP00000049718	9031.ENSGALP00000046464	0.043	0	0	0	0	0	0	0.479	0.48
CRISPLD1	ENPP3	9031.ENSGALP00000049718	9031.ENSGALP00000057730	0	0	0	0	0	0	0	0.533	0.533
CSF1R	MYO1F	9031.ENSGALP00000009176	9031.ENSGALP00000002385	0	0	0	0	0.496	0	0	0.176	0.567
CSF1R	DOCK2	9031.ENSGALP00000009176	9031.ENSGALP00000003234	0	0	0	0	0.314	0.076	0	0.142	0.408
CSF1R	CSF3R	9031.ENSGALP00000009176	9031.ENSGALP00000003295	0	0	0	0	0.311	0	0	0.739	0.813
CSF1R	LCP2	9031.ENSGALP00000009176	9031.ENSGALP00000003296	0	0	0	0	0.429	0	0	0.161	0.501
CSF1R	RGS18	9031.ENSGALP00000009176	9031.ENSGALP00000003996	0	0	0	0	0.438	0	0	0.061	0.45
CSF1R	VCAM1	9031.ENSGALP00000009176	9031.ENSGALP00000008427	0	0	0	0	0.378	0.073	0	0.218	0.509
CSF1R	LYVE1	9031.ENSGALP00000009176	9031.ENSGALP00000009036	0	0	0	0	0.234	0.045	0	0.496	0.599
CSF1R	IKZF1	9031.ENSGALP00000009176	9031.ENSGALP00000069359	0	0	0	0	0.355	0.045	0	0.113	0.406
CSF1R	IL16	9031.ENSGALP00000009176	9031.ENSGALP00000010303	0	0	0	0	0.299	0.063	0	0.17	0.407
CSF1R	MARCO	9031.ENSGALP00000009176	9031.ENSGALP00000037101	0	0	0	0	0.389	0	0	0.073	0.409
CSF1R	RAC2	9031.ENSGALP00000009176	9031.ENSGALP00000037001	0	0	0	0	0.388	0.056	0	0.063	0.411
CSF1R	STAB1	9031.ENSGALP00000009176	9031.ENSGALP00000047027	0	0	0	0	0.14	0	0	0.344	0.411
CSF1R	RNASE6	9031.ENSGALP00000009176	9031.ENSGALP00000040224	0	0	0	0	0.415	0	0	0	0.414
CSF1R	LOC418667	9031.ENSGALP00000009176	9031.ENSGALP00000029626	0	0	0	0	0.311	0.099	0	0.133	0.415
CSF1R	LOC100857714	9031.ENSGALP00000009176	9031.ENSGALP00000048265	0	0	0	0	0.364	0	0	0.118	0.415
CSF1R	CSF2RB	9031.ENSGALP00000009176	9031.ENSGALP00000020421	0	0	0	0	0.078	0.067	0	0.391	0.43
CSF1R	IL15	9031.ENSGALP00000009176	9031.ENSGALP00000069101	0	0	0	0	0.325	0	0	0.194	0.433
CSF1R	HAVCR1	9031.ENSGALP00000009176	9031.ENSGALP00000054868	0	0	0	0	0.277	0.068	0	0.244	0.446
CSF1R	CYTH4	9031.ENSGALP00000009176	9031.ENSGALP00000020330	0	0	0	0	0.448	0	0	0	0.448
CSF1R	LGALS3	9031.ENSGALP00000009176	9031.ENSGALP00000055146	0	0	0	0	0.062	0.068	0	0.421	0.45
CSF1R	CXCR4	9031.ENSGALP00000009176	9031.ENSGALP00000020157	0	0	0	0	0.094	0	0	0.418	0.451
CSF1R	P2RY6	9031.ENSGALP00000009176	9031.ENSGALP00000070498	0	0	0	0	0.344	0	0	0.206	0.457
CSF1R	IL4	9031.ENSGALP00000009176	9031.ENSGALP00000039130	0	0	0	0	0	0	0	0.463	0.463
CSF1R	TREM-B2	9031.ENSGALP00000009176	9031.ENSGALP00000034727	0	0	0	0	0.361	0	0	0.209	0.472
CSF1R	CSF2RA	9031.ENSGALP00000009176	9031.ENSGALP00000026891	0	0	0	0	0.06	0.099	0	0.432	0.477
CSF1R	SLCO2B1	9031.ENSGALP00000009176	9031.ENSGALP00000070058	0	0	0	0	0.303	0	0	0.291	0.484
CSF1R	CTSK	9031.ENSGALP00000009176	9031.ENSGALP00000046303	0	0	0	0	0.344	0.047	0	0.241	0.485
CSF1R	SIGLEC1	9031.ENSGALP00000009176	9031.ENSGALP00000068258	0	0	0	0	0.111	0.073	0	0.426	0.486
CSF1R	TGFBR2	9031.ENSGALP00000009176	9031.ENSGALP00000018634	0	0	0.2	0	0.185	0.083	0	0.245	0.489
CSF1R	IGSF6	9031.ENSGALP00000009176	9031.ENSGALP00000041272	0	0	0	0	0.419	0	0	0.219	0.527
CSF1R	TLR7	9031.ENSGALP00000009176	9031.ENSGALP00000070844	0	0	0	0	0.433	0.055	0	0.195	0.531
CSF1R	CX3CL1	9031.ENSGALP00000009176	9031.ENSGALP00000041151	0	0	0	0	0.124	0	0	0.489	0.533
CSF1R	PTPN6	9031.ENSGALP00000009176	9031.ENSGALP00000073072	0	0	0	0	0.425	0.157	0	0.144	0.549
CSF1R	IL2RG	9031.ENSGALP00000009176	9031.ENSGALP00000053409	0	0	0	0	0.379	0	0	0.308	0.552
CSF1R	ITGB2	9031.ENSGALP00000009176	9031.ENSGALP00000012130	0	0	0	0	0.431	0.079	0	0.227	0.559
CSF1R	P2RY13	9031.ENSGALP00000009176	9031.ENSGALP00000047130	0	0	0	0	0.152	0	0	0.519	0.575
CSF1R	LY75	9031.ENSGALP00000009176	9031.ENSGALP00000069017	0	0	0	0	0.244	0	0	0.471	0.582
CSF1R	LAPTM5	9031.ENSGALP00000009176	9031.ENSGALP00000055692	0	0	0	0	0.364	0	0	0.372	0.584
CSF1R	RUNX1	9031.ENSGALP00000009176	9031.ENSGALP00000065663	0	0	0	0	0.138	0.101	0	0.518	0.594
CSF1R	CTSS	9031.ENSGALP00000009176	9031.ENSGALP00000065590	0	0	0	0	0.443	0.047	0	0.36	0.631
CSF1R	MMR1L4	9031.ENSGALP00000009176	9031.ENSGALP00000042876	0	0	0	0	0.422	0	0	0.396	0.636
CSF1R	MAFB	9031.ENSGALP00000009176	9031.ENSGALP00000055757	0	0	0	0	0.15	0	0	0.59	0.637
CSF1R	NGF	9031.ENSGALP00000009176	9031.ENSGALP00000073676	0	0	0	0	0	0	0.65	0	0.65
CSF1R	VSIG4	9031.ENSGALP00000009176	9031.ENSGALP00000064189	0	0	0	0	0.312	0	0	0.516	0.653
CSF1R	MRC1	9031.ENSGALP00000009176	9031.ENSGALP00000014047	0	0	0	0	0.155	0	0	0.632	0.676
CSF1R	TLR4	9031.ENSGALP00000009176	9031.ENSGALP00000011319	0	0	0	0	0.396	0.055	0	0.487	0.681
CSF1R	LY86	9031.ENSGALP00000009176	9031.ENSGALP00000070911	0	0	0	0	0.544	0	0	0.359	0.695
CSF1R	FGF10	9031.ENSGALP00000009176	9031.ENSGALP00000065453	0	0	0	0	0	0.171	0.65	0.063	0.704
CSF1R	FGF18	9031.ENSGALP00000009176	9031.ENSGALP00000054695	0	0	0	0	0	0.171	0.65	0.09	0.712
CSF1R	TIMD4	9031.ENSGALP00000009176	9031.ENSGALP00000058925	0	0	0	0	0.297	0.068	0	0.601	0.715
CSF1R	FGF1	9031.ENSGALP00000009176	9031.ENSGALP00000070539	0	0	0	0	0.048	0.171	0.65	0.142	0.731
CSF1R	FGF7	9031.ENSGALP00000009176	9031.ENSGALP00000042868	0	0	0	0	0.061	0.171	0.65	0.138	0.733
CSF1R	PTPRC	9031.ENSGALP00000009176	9031.ENSGALP00000055398	0	0	0	0	0.434	0.081	0	0.558	0.75
CSF1R	SPI1	9031.ENSGALP00000009176	9031.ENSGALP00000047958	0	0	0	0	0.516	0	0	0.57	0.783
CSF1R	TREM2	9031.ENSGALP00000009176	9031.ENSGALP00000053767	0	0	0	0	0.401	0	0	0.794	0.871
CSF2RA	CSF3R	9031.ENSGALP00000026891	9031.ENSGALP00000003295	0	0	0	0	0.055	0	0	0.587	0.593
CSF2RA	MRC1	9031.ENSGALP00000026891	9031.ENSGALP00000014047	0	0	0	0	0	0	0	0.48	0.48
CSF2RA	CSF2RB	9031.ENSGALP00000026891	9031.ENSGALP00000020421	0	0	0	0	0.05	0.475	0.8	0.648	0.96
CSF2RA	TFEC	9031.ENSGALP00000026891	9031.ENSGALP00000047560	0	0	0	0	0	0	0	0.408	0.408
CSF2RA	LOC418667	9031.ENSGALP00000026891	9031.ENSGALP00000029626	0	0	0.074	0.896	0	0	0.4	0	0.421
CSF2RA	MMR1L4	9031.ENSGALP00000026891	9031.ENSGALP00000042876	0	0	0	0	0	0	0	0.432	0.432
CSF2RA	IL2RG	9031.ENSGALP00000026891	9031.ENSGALP00000053409	0	0	0	0.596	0	0	0.4	0.121	0.45
CSF2RA	INPP5D	9031.ENSGALP00000026891	9031.ENSGALP00000050964	0	0	0	0	0	0	0.5	0	0.499
CSF2RA	PTPN6	9031.ENSGALP00000026891	9031.ENSGALP00000073072	0	0	0	0	0.055	0	0.5	0	0.507
CSF2RB	CSF3R	9031.ENSGALP00000020421	9031.ENSGALP00000003295	0	0	0.32	0	0.1	0	0	0.416	0.611
CSF2RB	NFAM1	9031.ENSGALP00000020421	9031.ENSGALP00000071506	0	0	0.423	0	0.089	0	0	0	0.451
CSF2RB	IL2RG	9031.ENSGALP00000020421	9031.ENSGALP00000053409	0	0	0	0	0.1	0	0.4	0.151	0.501
CSF2RB	INPP5D	9031.ENSGALP00000020421	9031.ENSGALP00000050964	0	0	0	0	0.053	0	0.5	0	0.506
CSF2RB	PTPN6	9031.ENSGALP00000020421	9031.ENSGALP00000073072	0	0	0	0	0.076	0.232	0.5	0	0.614
CSF2RB	NCF4	9031.ENSGALP00000020421	9031.ENSGALP00000044384	0	0.134	0	0	0.252	0	0	0.509	0.654
CSF2RB	LOC418667	9031.ENSGALP00000020421	9031.ENSGALP00000029626	0	0	0.256	0	0.05	0.475	0.4	0.278	0.809
CSF3R	MYO1F	9031.ENSGALP00000003295	9031.ENSGALP00000002385	0	0	0	0	0.412	0	0	0	0.412
CSF3R	PTPN6	9031.ENSGALP00000003295	9031.ENSGALP00000073072	0	0	0	0	0.307	0.078	0	0.142	0.404
CSF3R	IKZF1	9031.ENSGALP00000003295	9031.ENSGALP00000069359	0	0	0	0	0.312	0.101	0	0.116	0.405
CSF3R	SLC2A6	9031.ENSGALP00000003295	9031.ENSGALP00000069736	0	0	0	0	0.306	0	0	0.209	0.428
CSF3R	TLR1B	9031.ENSGALP00000003295	9031.ENSGALP00000067827	0	0	0	0	0.299	0.047	0	0.217	0.431
CSF3R	LCP2	9031.ENSGALP00000003295	9031.ENSGALP00000003296	0	0	0	0	0.393	0.102	0	0.044	0.433
CSF3R	NFAM1	9031.ENSGALP00000003295	9031.ENSGALP00000071506	0	0	0.37	0	0.158	0	0	0	0.447
CSF3R	CTSS	9031.ENSGALP00000003295	9031.ENSGALP00000065590	0	0	0	0	0.396	0	0	0.125	0.449
CSF3R	IL1R1	9031.ENSGALP00000003295	9031.ENSGALP00000045214	0	0	0	0	0.055	0	0	0.447	0.455
CSF3R	MMR1L4	9031.ENSGALP00000003295	9031.ENSGALP00000042876	0	0	0	0	0.297	0.049	0	0.25	0.455
CSF3R	TLR7	9031.ENSGALP00000003295	9031.ENSGALP00000070844	0	0	0	0	0.322	0.047	0	0.227	0.457
CSF3R	TLR4	9031.ENSGALP00000003295	9031.ENSGALP00000011319	0	0	0	0	0.335	0.047	0	0.215	0.459
CSF3R	RAC2	9031.ENSGALP00000003295	9031.ENSGALP00000037001	0	0	0	0	0.389	0.052	0	0.15	0.464
CSF3R	RSFR	9031.ENSGALP00000003295	9031.ENSGALP00000033366	0	0	0	0	0.378	0	0	0.205	0.484
CSF3R	IL2RG	9031.ENSGALP00000003295	9031.ENSGALP00000053409	0	0	0	0	0.359	0	0	0.31	0.538
CSF3R	PTPRC	9031.ENSGALP00000003295	9031.ENSGALP00000055398	0	0	0	0	0.411	0	0	0.435	0.653
CSF3R	SPI1	9031.ENSGALP00000003295	9031.ENSGALP00000047958	0	0	0	0	0.434	0.081	0	0.479	0.706
CSGALNACT1	HPSE2	9031.ENSGALP00000073249	9031.ENSGALP00000064917	0	0	0	0	0	0	0	0.481	0.481
CSGALNACT1	SPTBN2	9031.ENSGALP00000073249	9031.ENSGALP00000069859	0	0	0	0	0	0	0	0.432	0.432
CSPG5	GPC3	9031.ENSGALP00000049190	9031.ENSGALP00000043631	0	0	0	0	0.042	0	0.5	0.09	0.526
CSPG5	NFASC	9031.ENSGALP00000049190	9031.ENSGALP00000068078	0	0	0	0	0.132	0	0	0.37	0.429
CSPG5	SDC3	9031.ENSGALP00000049190	9031.ENSGALP00000051243	0	0	0	0	0	0	0.5	0.095	0.528
CSTA	PPL	9031.ENSGALP00000023241	9031.ENSGALP00000056223	0	0	0	0	0	0.053	0	0.396	0.403
CSTA	NFAM1	9031.ENSGALP00000023241	9031.ENSGALP00000071506	0	0	0	0	0	0	0	0.422	0.422
CSTA	CTSS	9031.ENSGALP00000023241	9031.ENSGALP00000065590	0	0	0	0	0.126	0.136	0	0.445	0.544
CTNNA3	LRRN3	9031.ENSGALP00000073087	9031.ENSGALP00000015433	0	0	0	0	0	0.046	0	0.601	0.603
CTNNA3	LRRTM3	9031.ENSGALP00000073087	9031.ENSGALP00000033454	0	0	0	0	0.1	0.046	0	0.646	0.67
CTNNA3	FRMPD4	9031.ENSGALP00000073087	9031.ENSGALP00000055023	0	0	0	0	0	0	0	0.404	0.404
CTNNA3	SLA	9031.ENSGALP00000073087	9031.ENSGALP00000066644	0	0	0	0	0	0.052	0	0.482	0.487
CTNNA3	RBM20	9031.ENSGALP00000073087	9031.ENSGALP00000072534	0	0	0	0	0.298	0	0	0.247	0.448
CTSG	LOC101748744	9031.ENSGALP00000062526	9031.ENSGALP00000009215	0	0	0	0	0	0	0	0.501	0.501
CTSG	F2RL1	9031.ENSGALP00000062526	9031.ENSGALP00000024125	0	0	0	0	0	0.061	0.65	0.052	0.661
CTSG	MMP10	9031.ENSGALP00000062526	9031.ENSGALP00000027713	0	0	0	0	0.045	0.053	0.4	0.057	0.419
CTSG	F2RL2	9031.ENSGALP00000062526	9031.ENSGALP00000037768	0	0	0	0	0.047	0.061	0.65	0	0.659
CTSG	SERPINB1	9031.ENSGALP00000062526	9031.ENSGALP00000065560	0	0	0	0	0	0.077	0	0.481	0.5
CTSG	CTSS	9031.ENSGALP00000062526	9031.ENSGALP00000065590	0	0	0	0	0.079	0	0	0.71	0.722
CTSG	LPO	9031.ENSGALP00000062526	9031.ENSGALP00000074258	0	0	0	0	0.086	0.046	0	0.875	0.882
CTSK	SPP1	9031.ENSGALP00000046303	9031.ENSGALP00000017754	0	0	0	0	0.078	0	0	0.554	0.572
CTSK	MMP13	9031.ENSGALP00000046303	9031.ENSGALP00000027710	0	0	0	0	0.06	0	0.4	0.5	0.693
CTSK	SH3BP2	9031.ENSGALP00000046303	9031.ENSGALP00000068120	0	0	0	0	0	0	0	0.424	0.424
CTSK	POSTN	9031.ENSGALP00000046303	9031.ENSGALP00000066072	0	0	0	0	0.302	0	0	0.233	0.442
CTSK	NFATC1	9031.ENSGALP00000046303	9031.ENSGALP00000070165	0	0	0	0	0.089	0	0	0.86	0.867
CTSS	MYO1F	9031.ENSGALP00000065590	9031.ENSGALP00000002385	0	0	0	0	0.427	0	0	0.175	0.507
CTSS	LCP2	9031.ENSGALP00000065590	9031.ENSGALP00000003296	0	0	0	0	0.413	0.071	0	0.052	0.438
CTSS	RGS18	9031.ENSGALP00000065590	9031.ENSGALP00000003996	0	0	0	0	0.42	0	0	0	0.42
CTSS	PLAT	9031.ENSGALP00000065590	9031.ENSGALP00000005876	0	0	0	0	0.079	0	0	0.397	0.421
CTSS	PLAU	9031.ENSGALP00000065590	9031.ENSGALP00000008143	0	0.001	0	0	0.091	0	0	0.44	0.469
CTSS	VCAM1	9031.ENSGALP00000065590	9031.ENSGALP00000008427	0	0	0	0	0.408	0	0	0.18	0.494
CTSS	TLR4	9031.ENSGALP00000065590	9031.ENSGALP00000011319	0	0	0	0	0.368	0	0	0.412	0.613
CTSS	ITGB2	9031.ENSGALP00000065590	9031.ENSGALP00000012130	0	0	0	0	0.446	0	0	0.221	0.55
CTSS	MRC1	9031.ENSGALP00000065590	9031.ENSGALP00000014047	0	0	0	0	0.116	0	0	0.363	0.413
CTSS	GLIPR1L	9031.ENSGALP00000065590	9031.ENSGALP00000016601	0	0	0	0	0.41	0	0	0.06	0.422
CTSS	CYBB	9031.ENSGALP00000065590	9031.ENSGALP00000026172	0	0	0	0	0.236	0	0	0.31	0.45
CTSS	MMP13	9031.ENSGALP00000065590	9031.ENSGALP00000027710	0	0	0	0	0.06	0	0.4	0.315	0.58
CTSS	MMP10	9031.ENSGALP00000065590	9031.ENSGALP00000027713	0	0	0	0	0.06	0	0.4	0.225	0.524
CTSS	HBBA	9031.ENSGALP00000065590	9031.ENSGALP00000035593	0	0	0	0	0.297	0.043	0.4	0.145	0.608
CTSS	RAC2	9031.ENSGALP00000065590	9031.ENSGALP00000037001	0	0	0	0	0.42	0	0	0.165	0.496
CTSS	LOC770612	9031.ENSGALP00000065590	9031.ENSGALP00000042451	0	0	0	0	0.193	0.102	0	0.276	0.43
CTSS	IFI30	9031.ENSGALP00000065590	9031.ENSGALP00000046442	0	0	0	0	0.198	0	0	0.331	0.44
CTSS	SPI1	9031.ENSGALP00000065590	9031.ENSGALP00000047958	0	0	0	0	0.437	0	0	0.292	0.584
CTSS	IL2RG	9031.ENSGALP00000065590	9031.ENSGALP00000053409	0	0	0	0	0.426	0	0	0.078	0.448
CTSS	TREM2	9031.ENSGALP00000065590	9031.ENSGALP00000053767	0	0	0	0	0.208	0	0	0.493	0.581
CTSS	LGALS3	9031.ENSGALP00000065590	9031.ENSGALP00000055146	0	0	0	0	0.101	0.052	0	0.421	0.463
CTSS	PTPRC	9031.ENSGALP00000065590	9031.ENSGALP00000055398	0	0	0	0	0.447	0	0	0.231	0.557
CTSS	TIMD4	9031.ENSGALP00000065590	9031.ENSGALP00000058925	0	0	0	0	0.303	0.053	0	0.234	0.45
CTSS	PTPN6	9031.ENSGALP00000065590	9031.ENSGALP00000073072	0	0	0	0	0.443	0	0	0.047	0.447
CTSS	IL15	9031.ENSGALP00000065590	9031.ENSGALP00000069101	0	0	0	0	0.389	0	0	0.157	0.463
CTSS	IRF1	9031.ENSGALP00000065590	9031.ENSGALP00000071265	0	0	0	0	0.36	0.054	0	0.209	0.479
CTSS	TLR7	9031.ENSGALP00000065590	9031.ENSGALP00000070844	0	0	0	0	0.421	0	0	0.269	0.559
CTSS	LY86	9031.ENSGALP00000065590	9031.ENSGALP00000070911	0	0	0	0	0.438	0	0	0.352	0.62
CX3CL1	RGS18	9031.ENSGALP00000041151	9031.ENSGALP00000003996	0	0	0	0	0.091	0	0.5	0	0.526
CX3CL1	VCAM1	9031.ENSGALP00000041151	9031.ENSGALP00000008427	0	0	0	0	0.239	0	0	0.449	0.563
CX3CL1	CXCL14	9031.ENSGALP00000041151	9031.ENSGALP00000010242	0	0	0	0	0	0.101	0	0.399	0.436
CX3CL1	TLR4	9031.ENSGALP00000041151	9031.ENSGALP00000011319	0	0	0	0	0.079	0.079	0	0.393	0.44
CX3CL1	CXCR4	9031.ENSGALP00000041151	9031.ENSGALP00000020157	0	0	0	0	0	0.042	0.5	0.824	0.908
CX3CL1	TNFSF15	9031.ENSGALP00000041151	9031.ENSGALP00000039261	0	0	0	0	0.065	0	0	0.406	0.42
CX3CL1	IL15	9031.ENSGALP00000041151	9031.ENSGALP00000069101	0	0	0	0	0.107	0	0	0.372	0.415
CX3CL1	PLCB2	9031.ENSGALP00000041151	9031.ENSGALP00000050925	0	0	0	0	0.042	0	0.5	0	0.5
CX3CL1	CYSLTR2	9031.ENSGALP00000041151	9031.ENSGALP00000070750	0	0	0	0	0.057	0.042	0.5	0	0.508
CX3CL1	RGS19	9031.ENSGALP00000041151	9031.ENSGALP00000072612	0	0	0	0	0	0	0.5	0.069	0.514
CX3CL1	TREM2	9031.ENSGALP00000041151	9031.ENSGALP00000053767	0	0	0	0	0.073	0	0	0.498	0.515
CXCL14	SLIT2	9031.ENSGALP00000010242	9031.ENSGALP00000045198	0	0	0	0	0	0	0	0.456	0.456
CXCL14	CXCR4	9031.ENSGALP00000010242	9031.ENSGALP00000020157	0	0	0	0	0.042	0.091	0	0.66	0.678
CXCR4	PLAU	9031.ENSGALP00000020157	9031.ENSGALP00000008143	0	0	0	0	0.093	0.053	0	0.389	0.429
CXCR4	VCAM1	9031.ENSGALP00000020157	9031.ENSGALP00000008427	0	0	0	0	0	0.1	0	0.672	0.692
CXCR4	LYVE1	9031.ENSGALP00000020157	9031.ENSGALP00000009036	0	0	0	0	0	0	0	0.448	0.448
CXCR4	TLR4	9031.ENSGALP00000020157	9031.ENSGALP00000011319	0	0	0	0	0.108	0	0	0.556	0.587
CXCR4	DLL4	9031.ENSGALP00000020157	9031.ENSGALP00000013851	0	0	0	0	0.05	0.045	0	0.438	0.446
CXCR4	SPP1	9031.ENSGALP00000020157	9031.ENSGALP00000017754	0	0	0	0	0	0	0	0.495	0.495
CXCR4	FGF11	9031.ENSGALP00000020157	9031.ENSGALP00000073219	0	0	0	0	0	0	0	0.416	0.416
CXCR4	FGF18	9031.ENSGALP00000020157	9031.ENSGALP00000054695	0	0	0	0	0	0	0	0.438	0.438
CXCR4	SOX9	9031.ENSGALP00000020157	9031.ENSGALP00000037718	0	0	0	0	0	0	0	0.443	0.443
CXCR4	FGF10	9031.ENSGALP00000020157	9031.ENSGALP00000065453	0	0	0	0	0	0	0	0.456	0.456
CXCR4	FGF7	9031.ENSGALP00000020157	9031.ENSGALP00000042868	0	0	0	0	0	0	0	0.457	0.457
CXCR4	LGALS3	9031.ENSGALP00000020157	9031.ENSGALP00000055146	0	0	0	0	0.072	0	0	0.448	0.465
CXCR4	SLIT2	9031.ENSGALP00000020157	9031.ENSGALP00000045198	0	0	0	0	0	0	0	0.469	0.469
CXCR4	PTGS2	9031.ENSGALP00000020157	9031.ENSGALP00000054566	0	0	0	0	0.065	0	0	0.461	0.475
CXCR4	PAX3	9031.ENSGALP00000020157	9031.ENSGALP00000057906	0	0	0	0	0	0	0	0.501	0.501
CXCR4	ESR1	9031.ENSGALP00000020157	9031.ENSGALP00000073938	0	0	0	0	0	0	0	0.506	0.506
CXCR4	IL4	9031.ENSGALP00000020157	9031.ENSGALP00000039130	0	0	0	0	0	0	0	0.514	0.514
CXCR4	PTPRC	9031.ENSGALP00000020157	9031.ENSGALP00000055398	0	0	0	0	0.109	0.091	0	0.521	0.578
CYBB	NCF2	9031.ENSGALP00000026172	9031.ENSGALP00000007475	0	0	0	0	0.2	0.096	0.4	0.746	0.875
CYBB	VCAM1	9031.ENSGALP00000026172	9031.ENSGALP00000008427	0	0	0	0	0.251	0.071	0	0.48	0.606
CYBB	NOXO1	9031.ENSGALP00000026172	9031.ENSGALP00000008924	0	0	0	0	0.047	0.046	0	0.692	0.695
CYBB	TLR4	9031.ENSGALP00000026172	9031.ENSGALP00000011319	0	0	0	0	0.309	0.099	0	0.559	0.702
CYBB	ITGB2	9031.ENSGALP00000026172	9031.ENSGALP00000012130	0	0	0	0	0.359	0	0	0.151	0.433
CYBB	XDH	9031.ENSGALP00000026172	9031.ENSGALP00000014144	0	0	0	0	0.091	0	0	0.54	0.564
CYBB	PLD1	9031.ENSGALP00000026172	9031.ENSGALP00000015041	0	0	0	0	0.055	0	0.4	0.055	0.417
CYBB	FCER2	9031.ENSGALP00000026172	9031.ENSGALP00000061136	0	0	0	0	0.055	0	0.4	0	0.408
CYBB	NRROS	9031.ENSGALP00000026172	9031.ENSGALP00000032932	0	0	0	0	0.203	0.053	0	0.32	0.442
CYBB	LPO	9031.ENSGALP00000026172	9031.ENSGALP00000074258	0	0.004	0	0	0.044	0	0	0.442	0.443
CYBB	TLR7	9031.ENSGALP00000026172	9031.ENSGALP00000070844	0	0	0	0	0.318	0.06	0	0.213	0.452
CYBB	SPI1	9031.ENSGALP00000026172	9031.ENSGALP00000047958	0	0	0	0	0.394	0	0	0.151	0.464
CYBB	VAV3	9031.ENSGALP00000026172	9031.ENSGALP00000054725	0	0	0	0	0.07	0	0.5	0	0.515
CYBB	DUOX2	9031.ENSGALP00000026172	9031.ENSGALP00000053133	0	0	0	0.749	0	0	0.54	0.303	0.666
CYBB	HMOX1	9031.ENSGALP00000026172	9031.ENSGALP00000036970	0	0	0	0	0.064	0	0	0.659	0.667
CYBB	RAC2	9031.ENSGALP00000026172	9031.ENSGALP00000037001	0	0	0	0	0.297	0.069	0.5	0.444	0.794
CYBB	NCF4	9031.ENSGALP00000026172	9031.ENSGALP00000044384	0	0	0	0	0.092	0.046	0.54	0.549	0.796
CYBB	NCF1C	9031.ENSGALP00000026172	9031.ENSGALP00000034504	0	0	0	0	0.213	0.046	0.54	0.65	0.863
CYP1A1	TAT	9031.ENSGALP00000039219	9031.ENSGALP00000001312	0	0	0	0	0.144	0	0	0.443	0.503
CYP1A1	MGST3	9031.ENSGALP00000039219	9031.ENSGALP00000005448	0	0	0	0	0	0	0.65	0.179	0.7
CYP1A1	CYP3A4	9031.ENSGALP00000039219	9031.ENSGALP00000007048	0	0	0.241	0.591	0.102	0.079	0.911	0.399	0.96
CYP1A1	HSD17B2	9031.ENSGALP00000039219	9031.ENSGALP00000008766	0	0	0	0	0.061	0	0.9	0.236	0.922
CYP1A1	TIPARP	9031.ENSGALP00000039219	9031.ENSGALP00000016663	0	0	0	0	0	0	0	0.471	0.471
CYP1A1	EPHX1L	9031.ENSGALP00000039219	9031.ENSGALP00000016743	0.045	0	0	0	0.075	0.053	0.9	0.625	0.962
CYP1A1	HPGDS	9031.ENSGALP00000039219	9031.ENSGALP00000016919	0	0	0	0	0.148	0	0.65	0.674	0.894
CYP1A1	GSTA3	9031.ENSGALP00000039219	9031.ENSGALP00000026286	0	0	0	0	0.09	0	0.65	0.666	0.884
CYP1A1	HMOX1	9031.ENSGALP00000039219	9031.ENSGALP00000036970	0	0	0	0	0.067	0	0	0.467	0.482
CYP1A1	TOP2A	9031.ENSGALP00000039219	9031.ENSGALP00000049348	0	0	0	0	0.044	0	0	0.442	0.443
CYP1A1	LOC101749846	9031.ENSGALP00000039219	9031.ENSGALP00000055943	0	0	0.188	0.702	0	0	0.424	0	0.512
CYP1A1	ESR1	9031.ENSGALP00000039219	9031.ENSGALP00000073938	0	0	0	0	0	0.08	0	0.561	0.578
CYP1A1	CYP26A1	9031.ENSGALP00000039219	9031.ENSGALP00000045482	0	0	0.239	0.569	0.046	0.043	0.9	0.19	0.933
CYP21A1	SRD5A2	9031.ENSGALP00000044393	9031.ENSGALP00000017269	0	0	0	0	0	0	0.9	0.339	0.931
CYP21A1	TNC	9031.ENSGALP00000044393	9031.ENSGALP00000058289	0	0	0	0	0.043	0	0	0.629	0.629
CYP26A1	CYP3A4	9031.ENSGALP00000045482	9031.ENSGALP00000007048	0	0	0.224	0.614	0	0.054	0.905	0.208	0.937
CYP26A1	RARB	9031.ENSGALP00000045482	9031.ENSGALP00000036953	0	0	0	0	0	0.08	0	0.854	0.86
CYP26A1	FGF7	9031.ENSGALP00000045482	9031.ENSGALP00000042868	0	0	0	0	0.049	0	0	0.501	0.505
CYP26A1	FABP5	9031.ENSGALP00000045482	9031.ENSGALP00000054856	0	0	0	0	0.044	0	0	0.409	0.41
CYP26A1	FGF18	9031.ENSGALP00000045482	9031.ENSGALP00000054695	0	0	0	0	0.049	0	0	0.51	0.514
CYP26A1	FGF11	9031.ENSGALP00000045482	9031.ENSGALP00000073219	0	0	0	0	0.049	0	0	0.519	0.523
CYP26A1	FGF10	9031.ENSGALP00000045482	9031.ENSGALP00000065453	0	0	0	0	0.049	0	0	0.59	0.593
CYP26A1	RDH10	9031.ENSGALP00000045482	9031.ENSGALP00000071776	0	0	0	0	0.094	0	0.913	0.856	0.987
CYP3A4	TAT	9031.ENSGALP00000007048	9031.ENSGALP00000001312	0	0	0	0	0.12	0	0	0.356	0.41
CYP3A4	GSTA3	9031.ENSGALP00000007048	9031.ENSGALP00000026286	0	0	0	0	0.253	0	0	0.309	0.462
CYP3A4	LOC112530469	9031.ENSGALP00000007048	9031.ENSGALP00000066217	0	0	0	0	0.055	0.079	0.41	0.085	0.467
CYP3A4	EPHX1L	9031.ENSGALP00000007048	9031.ENSGALP00000016743	0.045	0	0	0	0.13	0.053	0	0.443	0.504
CYP3A4	LOC101749846	9031.ENSGALP00000007048	9031.ENSGALP00000055943	0	0	0.248	0.58	0.055	0.079	0.41	0.085	0.583
CYP3A4	HPGDS	9031.ENSGALP00000007048	9031.ENSGALP00000016919	0	0	0	0	0.259	0	0	0.532	0.638
CYP3A4	PLA2G4EL5	9031.ENSGALP00000007048	9031.ENSGALP00000041291	0	0	0	0	0.055	0	0.65	0	0.655
CYP3A4	PLA2G4EL7	9031.ENSGALP00000007048	9031.ENSGALP00000032002	0	0	0	0	0.055	0	0.65	0	0.655
CYP3A4	PROCA1	9031.ENSGALP00000007048	9031.ENSGALP00000049213	0	0	0	0	0.046	0.102	0.65	0	0.673
CYP3A4	HSD17B2	9031.ENSGALP00000007048	9031.ENSGALP00000008766	0	0	0	0	0.055	0	0.9	0.195	0.917
CYSLTR2	RGS18	9031.ENSGALP00000070750	9031.ENSGALP00000003996	0	0	0	0	0.069	0	0.5	0	0.515
CYSLTR2	HTR2B	9031.ENSGALP00000070750	9031.ENSGALP00000012437	0	0	0	0.586	0.051	0	0.4	0.099	0.442
CYSLTR2	EDNRA	9031.ENSGALP00000070750	9031.ENSGALP00000016244	0	0	0	0.612	0.046	0	0.4	0.121	0.452
CYSLTR2	HTR2A	9031.ENSGALP00000070750	9031.ENSGALP00000027400	0	0	0	0	0.047	0	0.4	0.061	0.416
CYSLTR2	GRPR	9031.ENSGALP00000070750	9031.ENSGALP00000040632	0	0	0	0.669	0.057	0	0.4	0	0.41
CYSLTR2	EVI2A	9031.ENSGALP00000070750	9031.ENSGALP00000045695	0	0	0.447	0	0.042	0	0	0	0.447
CYSLTR2	GNB5	9031.ENSGALP00000070750	9031.ENSGALP00000048497	0	0	0	0	0	0.235	0.5	0.14	0.642
CYSLTR2	PLCB2	9031.ENSGALP00000070750	9031.ENSGALP00000050925	0	0	0	0	0.064	0	0.5	0.371	0.679
CYSLTR2	QRFPR	9031.ENSGALP00000070750	9031.ENSGALP00000058288	0	0	0.129	0.635	0	0	0.4	0	0.455
CYSLTR2	GRP	9031.ENSGALP00000070750	9031.ENSGALP00000070188	0	0	0	0	0	0	0.5	0	0.499
CYSLTR2	P2RY6	9031.ENSGALP00000070750	9031.ENSGALP00000070498	0	0	0	0.786	0	0	0.4	0.051	0.406
CYSLTR2	PTAFR	9031.ENSGALP00000070750	9031.ENSGALP00000071120	0	0	0	0.726	0.158	0	0.4	0.052	0.479
CYSLTR2	GPR65	9031.ENSGALP00000070750	9031.ENSGALP00000074281	0	0	0	0.686	0.061	0	0.4	0.156	0.482
CYSLTR2	RGS19	9031.ENSGALP00000070750	9031.ENSGALP00000072612	0	0	0	0	0.092	0	0.5	0	0.526
CYTH4	MYO1F	9031.ENSGALP00000020330	9031.ENSGALP00000002385	0	0	0	0	0.473	0	0	0	0.473
CYTH4	DOCK2	9031.ENSGALP00000020330	9031.ENSGALP00000003234	0	0	0	0	0.395	0.053	0	0.076	0.424
CYTH4	LCP2	9031.ENSGALP00000020330	9031.ENSGALP00000003296	0	0	0	0	0.437	0	0	0	0.437
CYTH4	RGS18	9031.ENSGALP00000020330	9031.ENSGALP00000003996	0	0	0	0	0.423	0	0	0	0.423
CYTH4	IL16	9031.ENSGALP00000020330	9031.ENSGALP00000010303	0	0	0	0	0.38	0.101	0	0	0.419
CYTH4	ITGB2	9031.ENSGALP00000020330	9031.ENSGALP00000012130	0	0	0	0	0.423	0.101	0	0.127	0.508
CYTH4	IL2RG	9031.ENSGALP00000020330	9031.ENSGALP00000053409	0	0	0	0	0.401	0	0	0	0.401
CYTH4	PTPN6	9031.ENSGALP00000020330	9031.ENSGALP00000073072	0	0	0	0	0.407	0	0	0	0.407
CYTH4	IGSF6	9031.ENSGALP00000020330	9031.ENSGALP00000041272	0	0	0	0	0.408	0	0	0	0.408
CYTH4	GPR65	9031.ENSGALP00000020330	9031.ENSGALP00000074281	0	0	0	0	0.418	0	0	0	0.418
CYTH4	PTPRC	9031.ENSGALP00000020330	9031.ENSGALP00000055398	0	0	0	0	0.425	0	0	0	0.425
CYTH4	PSTPIP1	9031.ENSGALP00000020330	9031.ENSGALP00000069596	0	0	0	0	0.425	0	0	0	0.425
CYTH4	SLC2A6	9031.ENSGALP00000020330	9031.ENSGALP00000069736	0	0	0	0	0.354	0	0	0.15	0.427
CYTH4	RAC2	9031.ENSGALP00000020330	9031.ENSGALP00000037001	0	0	0	0	0.387	0.101	0	0.075	0.446
CYTH4	SPI1	9031.ENSGALP00000020330	9031.ENSGALP00000047958	0	0	0	0	0.513	0	0	0	0.513
DAB1	RELN	9031.ENSGALP00000032354	9031.ENSGALP00000013329	0	0	0	0	0.042	0.091	0.8	0.68	0.936
DACH2	IL1RAPL2	9031.ENSGALP00000068970	9031.ENSGALP00000014431	0	0	0.239	0	0.048	0	0	0.247	0.406
DACH2	GPR149	9031.ENSGALP00000068970	9031.ENSGALP00000016812	0	0	0	0	0.046	0.042	0	0.404	0.407
DACH2	EYA4	9031.ENSGALP00000068970	9031.ENSGALP00000045083	0	0	0	0	0	0.292	0	0.319	0.497
DACH2	STK32A	9031.ENSGALP00000068970	9031.ENSGALP00000051152	0	0	0	0	0	0	0	0.556	0.556
DACH2	EYA1	9031.ENSGALP00000068970	9031.ENSGALP00000051963	0	0	0	0	0	0.292	0	0.241	0.439
DBX2	GREB1	9031.ENSGALP00000037987	9031.ENSGALP00000026495	0	0	0	0	0	0	0	0.43	0.43
DBX2	HAND2	9031.ENSGALP00000037987	9031.ENSGALP00000045960	0	0	0	0	0	0	0	0.456	0.456
DBX2	TMEM117	9031.ENSGALP00000037987	9031.ENSGALP00000071121	0	0	0	0	0	0	0	0.537	0.537
DBX2	IRX3	9031.ENSGALP00000037987	9031.ENSGALP00000047311	0	0	0	0	0	0.079	0	0.768	0.777
DCLK3	DCX	9031.ENSGALP00000056311	9031.ENSGALP00000012962	0	0.576	0	0.595	0	0.162	0	0.186	0.685
DCTD	SLC43A2	9031.ENSGALP00000017346	9031.ENSGALP00000004439	0	0	0	0	0	0	0	0.53	0.53
DCTD	DGUOK	9031.ENSGALP00000017346	9031.ENSGALP00000009571	0	0	0	0	0.304	0.045	0.927	0.161	0.954
DCTD	UNC13C	9031.ENSGALP00000017346	9031.ENSGALP00000045380	0	0	0	0	0	0	0	0.502	0.502
DCTD	UNC13C-2	9031.ENSGALP00000017346	9031.ENSGALP00000065626	0	0	0	0	0	0	0	0.515	0.515
DCTD	LOC770392	9031.ENSGALP00000017346	9031.ENSGALP00000070032	0	0	0	0	0.044	0	0.9	0.116	0.908
DCTD	TK1	9031.ENSGALP00000017346	9031.ENSGALP00000053115	0.1	0	0	0	0.306	0	0.956	0.502	0.984
DCX	TUBA4A	9031.ENSGALP00000012962	9031.ENSGALP00000058969	0	0	0	0	0	0.474	0	0	0.474
DCX	TUBA1B	9031.ENSGALP00000012962	9031.ENSGALP00000046430	0	0	0	0	0	0.474	0	0	0.474
DCX	NFASC	9031.ENSGALP00000012962	9031.ENSGALP00000068078	0	0	0	0	0.042	0.091	0	0.457	0.486
DCX	SATB2	9031.ENSGALP00000012962	9031.ENSGALP00000043071	0	0	0	0	0	0	0	0.5	0.499
DCX	TPPP	9031.ENSGALP00000012962	9031.ENSGALP00000047744	0	0	0	0	0.051	0	0	0.524	0.528
DCX	NEUROD1	9031.ENSGALP00000012962	9031.ENSGALP00000014468	0	0	0	0	0.046	0	0	0.64	0.642
DCX	TBR1	9031.ENSGALP00000012962	9031.ENSGALP00000048357	0	0	0	0	0	0	0	0.707	0.707
DCX	MAP2	9031.ENSGALP00000012962	9031.ENSGALP00000072455	0	0	0	0	0.059	0.053	0	0.741	0.75
DDX43	TDRD15	9031.ENSGALP00000025626	9031.ENSGALP00000026552	0	0	0	0	0.091	0.092	0	0.375	0.439
DDX43	RIMS1	9031.ENSGALP00000025626	9031.ENSGALP00000025647	0	0	0	0	0	0	0	0.576	0.576
DENND1B	HAVCR1	9031.ENSGALP00000064987	9031.ENSGALP00000054868	0	0	0	0	0.054	0	0	0.531	0.537
DGUOK	MCM2	9031.ENSGALP00000009571	9031.ENSGALP00000009709	0	0	0	0	0.474	0	0	0	0.474
DGUOK	MAD2L1	9031.ENSGALP00000009571	9031.ENSGALP00000059749	0	0	0	0	0.446	0	0	0.346	0.622
DGUOK	ND6	9031.ENSGALP00000009571	9031.ENSGALP00000047587	0	0	0	0	0	0.541	0.241	0.062	0.644
DGUOK	ND3	9031.ENSGALP00000009571	9031.ENSGALP00000043487	0	0	0	0	0	0.541	0.241	0.069	0.647
DGUOK	NDUFC2	9031.ENSGALP00000009571	9031.ENSGALP00000044156	0	0	0	0	0.148	0.541	0.241	0.11	0.7
DGUOK	TK1	9031.ENSGALP00000009571	9031.ENSGALP00000053115	0.046	0	0	0	0.496	0	0.205	0.683	0.862
DGUOK	PDE3B	9031.ENSGALP00000009571	9031.ENSGALP00000038821	0	0	0	0	0	0	0.9	0	0.9
DGUOK	PDE4B	9031.ENSGALP00000009571	9031.ENSGALP00000018052	0	0	0	0	0	0	0.9	0.041	0.9
DGUOK	ENTPD8L	9031.ENSGALP00000009571	9031.ENSGALP00000014506	0	0	0	0	0	0	0.9	0	0.9
DGUOK	ENPP3	9031.ENSGALP00000009571	9031.ENSGALP00000057730	0.058	0	0	0	0	0	0.9	0.049	0.902
DGUOK	PDE1C	9031.ENSGALP00000009571	9031.ENSGALP00000071186	0	0	0	0	0	0	0.9	0.09	0.905
DGUOK	PDE1A	9031.ENSGALP00000009571	9031.ENSGALP00000071844	0	0	0	0	0	0	0.9	0.09	0.905
DGUOK	LOC770392	9031.ENSGALP00000009571	9031.ENSGALP00000070032	0	0	0	0	0	0	0.9	0.168	0.913
DIRAS1	RASGRF1	9031.ENSGALP00000043130	9031.ENSGALP00000013428	0	0	0	0	0.176	0.231	0	0.157	0.419
DISC1	OLFM1	9031.ENSGALP00000048724	9031.ENSGALP00000003955	0	0	0	0	0	0.081	0	0.44	0.463
DISC1	PDE4B	9031.ENSGALP00000048724	9031.ENSGALP00000018052	0	0	0	0	0	0.093	0	0.655	0.674
DISP1	GLI2	9031.ENSGALP00000068459	9031.ENSGALP00000018975	0	0	0	0	0	0	0	0.418	0.418
DISP1	HAND2	9031.ENSGALP00000068459	9031.ENSGALP00000045960	0	0	0	0	0	0	0	0.438	0.438
DISP1	PTCH2	9031.ENSGALP00000068459	9031.ENSGALP00000046301	0	0	0	0.547	0	0	0	0.441	0.441
DISP1	GLI1	9031.ENSGALP00000068459	9031.ENSGALP00000049322	0	0	0	0	0	0	0	0.414	0.414
DLL4	RBPJL	9031.ENSGALP00000013851	9031.ENSGALP00000006289	0	0	0	0	0.057	0.236	0	0.258	0.418
DLL4	VCAM1	9031.ENSGALP00000013851	9031.ENSGALP00000008427	0	0	0	0	0.293	0.101	0	0.209	0.453
DLL4	LYVE1	9031.ENSGALP00000013851	9031.ENSGALP00000009036	0	0	0	0	0.091	0.097	0	0.519	0.57
DLL4	MFNG	9031.ENSGALP00000013851	9031.ENSGALP00000020315	0	0	0	0	0.098	0.112	0	0.441	0.513
DLL4	RUNX1	9031.ENSGALP00000013851	9031.ENSGALP00000065663	0	0	0	0	0.046	0	0	0.569	0.571
DLL4	JAG1	9031.ENSGALP00000013851	9031.ENSGALP00000014662	0	0	0	0.846	0	0	0.5	0.48	0.729
DMBT1	PDIA2	9031.ENSGALP00000069517	9031.ENSGALP00000053387	0	0	0	0	0	0.045	0	0.5	0.502
DMBT1	GDA	9031.ENSGALP00000069517	9031.ENSGALP00000070904	0	0	0	0	0.042	0	0	0.48	0.48
DNAH1	FREM1	9031.ENSGALP00000006832	9031.ENSGALP00000008702	0	0	0	0	0.05	0	0	0.425	0.43
DNAH1	DNAH7	9031.ENSGALP00000006832	9031.ENSGALP00000071585	0	0	0.068	0.93	0.082	0	0.54	0.097	0.597
DNAH1	DNAH5L	9031.ENSGALP00000006832	9031.ENSGALP00000021807	0	0	0.078	0.797	0.133	0	0.54	0.069	0.612
DNAH1	DNAH8	9031.ENSGALP00000006832	9031.ENSGALP00000037406	0	0	0	0.796	0.099	0	0.54	0.166	0.624
DNAH5L	ENSGALP00000069325	9031.ENSGALP00000021807	9031.ENSGALP00000069325	0	0	0.097	0.79	0.05	0	0.36	0.052	0.41
DNAH5L	DNAH8	9031.ENSGALP00000021807	9031.ENSGALP00000037406	0	0	0.06	0.961	0.061	0	0.54	0	0.558
DNAH5L	DNAH7	9031.ENSGALP00000021807	9031.ENSGALP00000071585	0	0	0.073	0.858	0.069	0	0.54	0.069	0.581
DNAH7	DNAH8	9031.ENSGALP00000071585	9031.ENSGALP00000037406	0	0	0.069	0.857	0.082	0	0.54	0.161	0.626
DNAH7	ENSGALP00000069325	9031.ENSGALP00000071585	9031.ENSGALP00000069325	0	0.9	0.313	0	0.062	0	0.36	0	0.953
DNAH7	TEKT1	9031.ENSGALP00000071585	9031.ENSGALP00000072322	0	0	0	0	0.062	0	0	0.558	0.568
DNAH8	ENSGALP00000069325	9031.ENSGALP00000037406	9031.ENSGALP00000069325	0	0	0.084	0.812	0.05	0	0.36	0.052	0.401
DNAH8	TEKT1	9031.ENSGALP00000037406	9031.ENSGALP00000072322	0	0	0	0	0.064	0	0	0.629	0.638
DNASE2B	GNS	9031.ENSGALP00000014314	9031.ENSGALP00000016008	0	0	0	0	0.055	0.053	0	0.543	0.555
DOCK2	MYO1F	9031.ENSGALP00000003234	9031.ENSGALP00000002385	0	0	0	0	0.43	0	0	0.048	0.434
DOCK2	TLR7	9031.ENSGALP00000003234	9031.ENSGALP00000070844	0	0	0	0	0.378	0	0	0.089	0.41
DOCK2	TIMD4	9031.ENSGALP00000003234	9031.ENSGALP00000058925	0	0	0	0	0.293	0	0	0.205	0.413
DOCK2	ITGB2	9031.ENSGALP00000003234	9031.ENSGALP00000012130	0	0	0	0	0.398	0	0	0.069	0.416
DOCK2	TLR4	9031.ENSGALP00000003234	9031.ENSGALP00000011319	0	0	0	0	0.298	0	0	0.205	0.418
DOCK2	EVA1C	9031.ENSGALP00000003234	9031.ENSGALP00000065731	0	0	0	0	0	0	0	0.423	0.422
DOCK2	IKZF1	9031.ENSGALP00000003234	9031.ENSGALP00000069359	0	0	0	0	0.453	0	0	0	0.453
DOCK2	PTPRC	9031.ENSGALP00000003234	9031.ENSGALP00000055398	0	0	0	0	0.517	0	0	0.191	0.592
DOCK2	PLD1	9031.ENSGALP00000003234	9031.ENSGALP00000015041	0	0	0	0	0.066	0	0.4	0.384	0.624
DOCK2	LCP2	9031.ENSGALP00000003234	9031.ENSGALP00000003296	0	0	0	0	0.427	0.06	0	0.655	0.798
DOCK2	RAC2	9031.ENSGALP00000003234	9031.ENSGALP00000037001	0	0	0	0	0.376	0.403	0.4	0.623	0.904
DPP6	KCND2	9031.ENSGALP00000058186	9031.ENSGALP00000014738	0	0	0	0	0.093	0.483	0	0.361	0.674
DPP6	PDZRN4	9031.ENSGALP00000058186	9031.ENSGALP00000030056	0	0	0	0	0	0	0	0.48	0.48
DPYSL3	STK32A	9031.ENSGALP00000058259	9031.ENSGALP00000051152	0	0	0	0	0.049	0	0	0.601	0.605
DPYSL3	OSTN	9031.ENSGALP00000058259	9031.ENSGALP00000074043	0	0	0	0	0	0.051	0	0.479	0.484
DRAM1	RGS19	9031.ENSGALP00000020794	9031.ENSGALP00000072612	0	0	0	0	0	0	0	0.516	0.516
DRD1	GNAL	9031.ENSGALP00000054543	9031.ENSGALP00000022345	0	0	0	0	0.044	0.496	0.65	0.193	0.845
DRD1	GNB5	9031.ENSGALP00000054543	9031.ENSGALP00000048497	0	0	0	0	0	0.399	0.5	0.059	0.692
DRD1	LOC768350	9031.ENSGALP00000054543	9031.ENSGALP00000070695	0	0	0	0	0	0.054	0	0.422	0.429
DTL	MCM2	9031.ENSGALP00000015973	9031.ENSGALP00000009709	0	0	0	0	0.595	0	0	0.285	0.698
DTL	KIAA0101	9031.ENSGALP00000015973	9031.ENSGALP00000048051	0	0	0	0	0.491	0	0	0.057	0.499
DTL	LOC101751545	9031.ENSGALP00000015973	9031.ENSGALP00000070934	0	0	0	0	0	0.473	0	0.153	0.534
DTL	MCM3	9031.ENSGALP00000015973	9031.ENSGALP00000026858	0	0	0	0	0.567	0	0	0.062	0.577
DUOX2	NCF2	9031.ENSGALP00000053133	9031.ENSGALP00000007475	0	0	0	0	0.047	0.088	0.36	0.183	0.484
DUOX2	NOXO1	9031.ENSGALP00000053133	9031.ENSGALP00000008924	0	0	0	0	0.047	0.046	0	0.741	0.744
DUOX2	NCF1C	9031.ENSGALP00000053133	9031.ENSGALP00000034504	0	0	0	0	0.066	0.046	0.54	0.442	0.74
DUOX2	NCF4	9031.ENSGALP00000053133	9031.ENSGALP00000044384	0	0	0	0	0.054	0.046	0.54	0.425	0.729
DUSP7	MAPK12	9031.ENSGALP00000043675	9031.ENSGALP00000014011	0	0	0	0	0	0.295	0.9	0.218	0.94
DUSP7	INSYN2B	9031.ENSGALP00000043675	9031.ENSGALP00000042727	0	0	0	0	0	0.101	0	0.484	0.516
E1BQD2_CHICK	HELZ2	9031.ENSGALP00000019689	9031.ENSGALP00000071232	0	0	0	0.643	0.045	0.232	0	0.34	0.473
E1BWU7_CHICK	RAC2	9031.ENSGALP00000002926	9031.ENSGALP00000037001	0	0	0	0	0.294	0.162	0	0.129	0.439
E1C0I1_CHICK	ENSGALP00000064105	9031.ENSGALP00000023738	9031.ENSGALP00000064105	0	0	0	0.961	0.378	0.116	0	0	0.426
E2F1	TDRD15	9031.ENSGALP00000004806	9031.ENSGALP00000026552	0	0	0	0	0	0.402	0	0	0.402
E2F1	JUN	9031.ENSGALP00000004806	9031.ENSGALP00000037247	0	0	0	0	0	0	0	0.405	0.405
E2F1	MCM2	9031.ENSGALP00000004806	9031.ENSGALP00000009709	0	0	0	0	0.243	0.053	0	0.242	0.409
E2F1	KAT2B	9031.ENSGALP00000004806	9031.ENSGALP00000053796	0	0	0	0	0	0.334	0	0.162	0.418
E2F1	ESR1	9031.ENSGALP00000004806	9031.ENSGALP00000073938	0	0	0	0	0	0.091	0	0.501	0.527
E2F1	WEE1	9031.ENSGALP00000004806	9031.ENSGALP00000042443	0	0	0	0	0.125	0	0	0.511	0.554
E2F1	MCM3	9031.ENSGALP00000004806	9031.ENSGALP00000026858	0	0	0	0	0.48	0	0	0.354	0.65
EBF2	LHX9	9031.ENSGALP00000000320	9031.ENSGALP00000071664	0	0	0	0	0.193	0	0	0.439	0.528
EDNRA	RGS18	9031.ENSGALP00000016244	9031.ENSGALP00000003996	0	0	0	0	0	0	0.5	0	0.499
EDNRA	GRPR	9031.ENSGALP00000016244	9031.ENSGALP00000040632	0	0	0	0.771	0	0	0.4	0.048	0.404
EDNRA	F2RL2	9031.ENSGALP00000016244	9031.ENSGALP00000037768	0	0	0	0	0.078	0.042	0.4	0	0.423
EDNRA	GRP	9031.ENSGALP00000016244	9031.ENSGALP00000070188	0	0	0	0	0	0	0.5	0	0.499
EDNRA	RGS19	9031.ENSGALP00000016244	9031.ENSGALP00000072612	0	0	0	0	0	0	0.5	0	0.499
EDNRA	PLCB2	9031.ENSGALP00000016244	9031.ENSGALP00000050925	0	0	0	0	0	0	0.5	0.076	0.518
EDNRA	GLI1	9031.ENSGALP00000016244	9031.ENSGALP00000049322	0	0	0	0	0	0	0	0.579	0.579
EDNRA	HAND2	9031.ENSGALP00000016244	9031.ENSGALP00000045960	0	0	0	0	0.055	0	0	0.619	0.624
EDNRA	EDNRB2	9031.ENSGALP00000016244	9031.ENSGALP00000071874	0	0	0.054	0.957	0.062	0	0.9	0.427	0.942
EDNRB2	HHATL	9031.ENSGALP00000071874	9031.ENSGALP00000008480	0	0	0	0	0	0	0	0.498	0.497
EDNRB2	GFRA1	9031.ENSGALP00000071874	9031.ENSGALP00000014927	0	0	0	0	0.065	0	0	0.425	0.439
EDNRB2	MLANA	9031.ENSGALP00000071874	9031.ENSGALP00000030744	0	0	0	0	0.127	0	0	0.474	0.521
EDNRB2	PMEL	9031.ENSGALP00000071874	9031.ENSGALP00000051268	0	0	0	0	0.076	0	0	0.588	0.603
EDNRB2	MITF	9031.ENSGALP00000071874	9031.ENSGALP00000070157	0	0	0	0	0.049	0	0	0.639	0.642
EFHC2	TEKT1	9031.ENSGALP00000026102	9031.ENSGALP00000072322	0	0	0	0	0.071	0.658	0	0.144	0.704
EGR1	IRF1	9031.ENSGALP00000012417	9031.ENSGALP00000071265	0	0	0	0	0.146	0.101	0	0.305	0.421
EGR1	ZFP36L1	9031.ENSGALP00000012417	9031.ENSGALP00000058009	0	0	0	0	0.147	0.068	0	0.345	0.433
EGR1	PTGS2	9031.ENSGALP00000012417	9031.ENSGALP00000054566	0	0	0	0	0.212	0	0	0.37	0.483
EGR1	ESR1	9031.ENSGALP00000012417	9031.ENSGALP00000073938	0	0	0	0	0	0.078	0	0.508	0.527
EGR1	NR4A2	9031.ENSGALP00000012417	9031.ENSGALP00000045525	0	0	0	0	0.159	0	0	0.49	0.553
EGR1	JUN	9031.ENSGALP00000012417	9031.ENSGALP00000037247	0	0	0	0	0.377	0.101	0	0.665	0.796
EGR2	EPHA4	9031.ENSGALP00000044928	9031.ENSGALP00000008426	0	0	0	0	0	0.071	0	0.52	0.535
EGR2	GJB1	9031.ENSGALP00000044928	9031.ENSGALP00000008876	0	0	0	0	0	0	0	0.495	0.495
EGR2	JUN	9031.ENSGALP00000044928	9031.ENSGALP00000037247	0	0	0	0	0.259	0.101	0	0.422	0.582
EGR2	SOX9	9031.ENSGALP00000044928	9031.ENSGALP00000037718	0	0	0	0	0	0.101	0	0.381	0.419
EGR2	HOXA3	9031.ENSGALP00000044928	9031.ENSGALP00000041461	0	0	0	0	0	0.05	0	0.581	0.584
EGR2	FGF7	9031.ENSGALP00000044928	9031.ENSGALP00000042868	0	0	0	0	0	0.051	0	0.426	0.431
EGR2	MYRF	9031.ENSGALP00000044928	9031.ENSGALP00000056340	0	0	0	0	0	0	0	0.428	0.428
EGR2	FGF18	9031.ENSGALP00000044928	9031.ENSGALP00000054695	0	0	0	0	0	0.051	0	0.431	0.436
EGR2	FGF10	9031.ENSGALP00000044928	9031.ENSGALP00000065453	0	0	0	0	0.055	0.051	0	0.424	0.438
[truncated: 3,951 more rows]
