# Supplementary material for: Molecular profiling of signaling pathways involved in chicken ovarian follicle development by transcriptome sequencing
Source: Front Vet Sci. 2026 Jan 9;12:1676247. doi: 10.3389/fvets.2025.1676247 (PMC12827103; doi:10.3389/fvets.2025.1676247)
Supplement: Supplementary file 7 [file Table_7.xlsx]

## Sheet: Sheet1
#node1	node2	node1_string_id	node2_string_id	neighborhood_on_chromosome	gene_fusion	phylogenetic_cooccurrence	homology	coexpression	experimentally_determined_interaction	database_annotated	automated_textmining	combined_score
ABCC2	GALNT17	9031.ENSGALP00000011951	9031.ENSGALP00000001704	0	0	0	0	0	0	0	0.434	0.434
ABCC2	HNF4A	9031.ENSGALP00000011951	9031.ENSGALP00000006799	0	0	0	0	0.364	0	0	0.36	0.575
ABCC2	CYP1A1	9031.ENSGALP00000011951	9031.ENSGALP00000039219	0	0	0	0	0.285	0	0	0.197	0.402
ABCC2	ALDH8A1	9031.ENSGALP00000011951	9031.ENSGALP00000022601	0	0	0	0	0.394	0	0	0.073	0.414
ABCC2	FGA	9031.ENSGALP00000011951	9031.ENSGALP00000015061	0	0	0	0	0.415	0	0	0	0.415
ABCC2	HGFAC	9031.ENSGALP00000011951	9031.ENSGALP00000025139	0	0	0	0	0.383	0.071	0	0.068	0.419
ABCC2	ANKRD9	9031.ENSGALP00000011951	9031.ENSGALP00000041885	0	0	0	0	0.045	0.053	0	0.53	0.537
ABCC9	KCNJ5	9031.ENSGALP00000069190	9031.ENSGALP00000001788	0	0.002	0	0	0.045	0.265	0	0.32	0.481
ABCC9	KCNJ2	9031.ENSGALP00000069190	9031.ENSGALP00000006967	0	0.002	0	0	0.064	0.265	0	0.263	0.448
ABCC9	CASQ2	9031.ENSGALP00000069190	9031.ENSGALP00000036165	0	0	0	0	0.131	0.071	0	0.407	0.48
ABCC9	RYR2	9031.ENSGALP00000069190	9031.ENSGALP00000049908	0	0	0	0	0	0.053	0	0.426	0.433
ACAN	GFAP	9031.ENSGALP00000010867	9031.ENSGALP00000001335	0	0	0	0	0.293	0	0	0.314	0.494
ACAN	COMP	9031.ENSGALP00000010867	9031.ENSGALP00000005183	0	0	0	0	0.067	0.101	0.5	0.861	0.934
ACAN	MATN4	9031.ENSGALP00000010867	9031.ENSGALP00000006403	0	0	0	0	0.045	0.101	0.4	0.483	0.698
ACAN	SHH	9031.ENSGALP00000010867	9031.ENSGALP00000010292	0	0	0	0	0	0	0	0.422	0.422
ACAN	CHST1	9031.ENSGALP00000010867	9031.ENSGALP00000013735	0	0	0	0	0.092	0	0.4	0	0.431
ACAN	PXDNL	9031.ENSGALP00000010867	9031.ENSGALP00000049777	0	0	0	0	0.043	0	0	0.449	0.45
ACAN	FGF19	9031.ENSGALP00000010867	9031.ENSGALP00000043371	0	0	0	0	0.044	0.044	0	0.489	0.492
ACAN	CHST11	9031.ENSGALP00000010867	9031.ENSGALP00000054531	0	0	0	0	0	0	0	0.497	0.497
ACAN	SMAD2Z	9031.ENSGALP00000010867	9031.ENSGALP00000055416	0	0	0	0	0	0	0	0.529	0.529
ACAN	TNFAIP6	9031.ENSGALP00000010867	9031.ENSGALP00000020364	0	0	0	0.626	0.188	0.091	0	0.427	0.54
ACAN	IL6	9031.ENSGALP00000010867	9031.ENSGALP00000068117	0	0	0	0	0	0	0	0.549	0.549
ACAN	POSTN	9031.ENSGALP00000010867	9031.ENSGALP00000066072	0	0	0	0	0	0	0	0.551	0.551
ACAN	MKX	9031.ENSGALP00000010867	9031.ENSGALP00000062280	0	0	0	0	0.184	0	0	0.477	0.555
ACAN	FGF18	9031.ENSGALP00000010867	9031.ENSGALP00000054695	0	0	0	0	0	0.044	0	0.562	0.564
ACAN	NKX3-2	9031.ENSGALP00000010867	9031.ENSGALP00000064633	0	0	0	0	0	0	0	0.585	0.585
ACAN	EPYC	9031.ENSGALP00000010867	9031.ENSGALP00000018368	0	0	0	0	0.082	0	0	0.62	0.636
ACAN	MATN3	9031.ENSGALP00000010867	9031.ENSGALP00000036079	0	0	0	0	0.083	0.101	0.4	0.396	0.661
ACAN	MMP9	9031.ENSGALP00000010867	9031.ENSGALP00000068659	0	0	0	0	0.058	0.061	0	0.651	0.664
ACAN	TNMD	9031.ENSGALP00000010867	9031.ENSGALP00000011015	0	0	0	0	0.176	0	0	0.652	0.701
ACAN	FBLN1	9031.ENSGALP00000010867	9031.ENSGALP00000022972	0	0	0	0	0.042	0.101	0	0.692	0.711
ACAN	PRG4	9031.ENSGALP00000010867	9031.ENSGALP00000070362	0	0	0	0	0	0.061	0	0.727	0.733
ACAN	HYAL6	9031.ENSGALP00000010867	9031.ENSGALP00000067729	0	0	0	0	0	0.073	0	0.737	0.745
ACAN	MMP13	9031.ENSGALP00000010867	9031.ENSGALP00000027710	0	0	0	0	0.051	0.061	0	0.896	0.899
ACAN	FMOD	9031.ENSGALP00000010867	9031.ENSGALP00000043794	0	0	0	0	0.047	0	0.5	0.867	0.931
ACAN	HAPLN1	9031.ENSGALP00000010867	9031.ENSGALP00000072418	0	0	0	0.835	0.11	0.101	0.9	0.787	0.98
ACKR4	MMRN2-2	9031.ENSGALP00000070964	9031.ENSGALP00000003128	0	0	0	0	0	0	0	0.432	0.432
ACKR4	ISM1	9031.ENSGALP00000070964	9031.ENSGALP00000014704	0	0	0	0	0	0	0	0.517	0.517
ACKR4	CHST2	9031.ENSGALP00000070964	9031.ENSGALP00000044459	0	0	0	0	0.043	0	0	0.435	0.436
ACKR4	CXCL12	9031.ENSGALP00000070964	9031.ENSGALP00000047558	0	0	0	0	0	0.096	0	0.479	0.508
ACKR4	CCLI8	9031.ENSGALP00000070964	9031.ENSGALP00000052468	0	0	0	0	0.048	0.062	0.5	0.055	0.521
ACP5	ENPP3	9031.ENSGALP00000056926	9031.ENSGALP00000057730	0.046	0	0	0	0	0.044	0.9	0.061	0.902
ACR	UMOD	9031.ENSGALP00000045610	9031.ENSGALP00000049638	0	0	0	0	0	0	0	0.741	0.741
ACSM5	ALDH8A1	9031.ENSGALP00000052945	9031.ENSGALP00000022601	0.045	0	0	0	0.263	0.047	0.211	0.132	0.457
ACSM5	AOAH	9031.ENSGALP00000052945	9031.ENSGALP00000054483	0	0	0	0	0	0	0	0.533	0.533
ACTC1	EEF1A2	9031.ENSGALP00000062307	9031.ENSGALP00000009371	0	0	0	0	0.279	0.234	0	0.189	0.513
ACTC1	GJD2	9031.ENSGALP00000062307	9031.ENSGALP00000015989	0	0	0	0	0.082	0	0	0.378	0.404
ACTC1	STOM	9031.ENSGALP00000062307	9031.ENSGALP00000034251	0	0	0	0	0.056	0.064	0.4	0.069	0.44
ACTC1	NPPA	9031.ENSGALP00000062307	9031.ENSGALP00000034287	0	0	0	0	0.188	0	0	0.344	0.444
ACTC1	CASQ2	9031.ENSGALP00000062307	9031.ENSGALP00000036165	0	0	0	0	0.36	0.101	0	0.488	0.679
ACTC1	PCDH7	9031.ENSGALP00000062307	9031.ENSGALP00000044562	0	0	0	0	0	0.059	0.4	0	0.411
ACTC1	MYH1E	9031.ENSGALP00000062307	9031.ENSGALP00000045379	0	0	0	0	0.064	0.92	0	0.099	0.927
ACTC1	MYH1C	9031.ENSGALP00000062307	9031.ENSGALP00000047790	0	0	0	0	0.064	0.237	0	0.349	0.495
ACTC1	RYR2	9031.ENSGALP00000062307	9031.ENSGALP00000049908	0	0	0	0	0.082	0	0	0.516	0.536
ACTC1	MYH1A	9031.ENSGALP00000062307	9031.ENSGALP00000056672	0	0	0	0	0.064	0.237	0	0.229	0.401
ACTC1	MYH1B	9031.ENSGALP00000062307	9031.ENSGALP00000061299	0	0	0	0	0.099	0.237	0	0.412	0.561
ADAM22	CNTN2	9031.ENSGALP00000065012	9031.ENSGALP00000000926	0	0	0	0	0.066	0	0	0.475	0.489
ADAM22	KCNAB1	9031.ENSGALP00000065012	9031.ENSGALP00000059084	0	0	0	0	0.055	0	0	0.426	0.434
ADAM22	NFASC	9031.ENSGALP00000065012	9031.ENSGALP00000068078	0	0	0	0	0	0	0	0.613	0.613
ADAMTS19	SPON1	9031.ENSGALP00000048929	9031.ENSGALP00000073901	0	0	0	0.555	0	0	0.5	0	0.499
ADAMTS19	SPON2	9031.ENSGALP00000048929	9031.ENSGALP00000064911	0	0	0	0	0.046	0	0.5	0	0.502
ADAMTS19	ADAMTSL3	9031.ENSGALP00000048929	9031.ENSGALP00000054308	0	0.004	0	0	0.061	0	0	0.6	0.608
ADAMTSL3	SLC37A1	9031.ENSGALP00000054308	9031.ENSGALP00000071912	0	0	0	0	0	0	0	0.476	0.476
ADAMTSL3	ENSGALP00000066292	9031.ENSGALP00000054308	9031.ENSGALP00000066292	0	0.9	0.35	0	0	0	0	0	0.932
ADCY3	PDE6H	9031.ENSGALP00000026753	9031.ENSGALP00000043463	0	0	0	0	0	0	0.65	0	0.65
ADCY3	PDE1B	9031.ENSGALP00000026753	9031.ENSGALP00000071618	0	0	0	0	0	0	0.65	0.113	0.676
ADCY3	GNG4	9031.ENSGALP00000026753	9031.ENSGALP00000058741	0	0	0	0	0	0.054	0.65	0.162	0.698
ADCY3	PDE6B	9031.ENSGALP00000026753	9031.ENSGALP00000032161	0	0	0	0	0.044	0.134	0.65	0.333	0.78
ADCY3	ENPP3	9031.ENSGALP00000026753	9031.ENSGALP00000057730	0	0	0	0	0	0	0.9	0.065	0.902
ADCYAP1R1	AQP1	9031.ENSGALP00000071057	9031.ENSGALP00000008350	0	0	0	0	0.091	0	0	0.522	0.546
ADCYAP1R1	VIPR2	9031.ENSGALP00000071057	9031.ENSGALP00000010609	0	0	0	0.931	0.055	0	0	0.416	0.425
ADCYAP1R1	GPR22	9031.ENSGALP00000071057	9031.ENSGALP00000013014	0	0	0	0	0.071	0	0	0.563	0.576
ADCYAP1R1	GNG4	9031.ENSGALP00000071057	9031.ENSGALP00000058741	0	0	0	0	0	0.327	0.5	0	0.649
ADD2	SCIN	9031.ENSGALP00000050830	9031.ENSGALP00000017495	0	0	0	0	0	0	0	0.5	0.5
ADD2	DLGAP1	9031.ENSGALP00000050830	9031.ENSGALP00000049956	0	0	0	0	0	0	0	0.433	0.433
ADD2	PNP	9031.ENSGALP00000050830	9031.ENSGALP00000058946	0.098	0	0	0	0.09	0	0.349	0.246	0.543
ADGRB2	WFIKKN1	9031.ENSGALP00000065897	9031.ENSGALP00000000058	0	0	0	0	0	0	0	0.709	0.709
ADGRB2	ENSGALP00000060410	9031.ENSGALP00000065897	9031.ENSGALP00000060410	0	0	0	0	0.139	0.695	0	0.156	0.759
ADGRB2	ENSGALP00000072532	9031.ENSGALP00000065897	9031.ENSGALP00000072532	0	0	0	0	0.139	0.695	0	0.156	0.759
ADGRD1	ZPBP	9031.ENSGALP00000004032	9031.ENSGALP00000036290	0	0	0	0	0.067	0	0	0.425	0.44
ADGRD1	EEF1A2	9031.ENSGALP00000004032	9031.ENSGALP00000009371	0	0	0	0	0.269	0	0	0.278	0.449
ADGRD1	CYTL1	9031.ENSGALP00000004032	9031.ENSGALP00000024170	0	0	0.243	0	0.064	0	0	0.393	0.532
ADGRD1	GNG4	9031.ENSGALP00000004032	9031.ENSGALP00000058741	0	0	0	0	0	0.534	0	0	0.534
ADGRD1	ENSGALP00000060410	9031.ENSGALP00000004032	9031.ENSGALP00000060410	0	0	0	0	0.139	0.695	0	0.156	0.759
ADGRD1	ENSGALP00000072532	9031.ENSGALP00000004032	9031.ENSGALP00000072532	0	0	0	0	0.139	0.695	0	0.306	0.801
ADORA2B	MMR1L3	9031.ENSGALP00000027991	9031.ENSGALP00000014043	0	0	0	0	0.074	0.053	0	0.374	0.403
ADORA2B	FSHB	9031.ENSGALP00000027991	9031.ENSGALP00000019805	0	0	0	0	0.047	0	0.4	0.045	0.406
ADORA2B	GPR39	9031.ENSGALP00000027991	9031.ENSGALP00000037074	0	0	0	0.585	0.044	0.054	0.4	0.049	0.414
ADORA2B	GNG4	9031.ENSGALP00000027991	9031.ENSGALP00000058741	0	0	0	0	0	0.283	0.5	0.101	0.649
ALDH8A1	HPD	9031.ENSGALP00000022601	9031.ENSGALP00000006919	0.045	0	0	0	0.327	0	0.09	0.173	0.451
ALDH8A1	SLC2A11L4	9031.ENSGALP00000022601	9031.ENSGALP00000010202	0	0	0	0	0.392	0	0	0.075	0.414
ALDH8A1	TTC36	9031.ENSGALP00000022601	9031.ENSGALP00000011001	0	0	0	0	0.418	0	0	0.101	0.455
ALDH8A1	FGA	9031.ENSGALP00000022601	9031.ENSGALP00000015061	0	0	0	0	0.489	0.084	0	0	0.512
ALDH8A1	CMBL	9031.ENSGALP00000022601	9031.ENSGALP00000021246	0	0	0	0	0.304	0	0.242	0	0.449
ALDH8A1	HGFAC	9031.ENSGALP00000022601	9031.ENSGALP00000025139	0	0	0	0	0.385	0.097	0	0.053	0.428
ALDH8A1	XPNPEP2	9031.ENSGALP00000022601	9031.ENSGALP00000042060	0.058	0	0	0	0.382	0.066	0	0.122	0.459
ALDH8A1	CYP1A1	9031.ENSGALP00000022601	9031.ENSGALP00000039219	0	0	0	0	0.301	0	0.162	0.288	0.546
ALDH8A1	CYP26C1	9031.ENSGALP00000022601	9031.ENSGALP00000057965	0	0	0	0	0.045	0	0.162	0.5	0.564
ALDH8A1	PIPOX	9031.ENSGALP00000022601	9031.ENSGALP00000043311	0.058	0	0	0	0.392	0	0.225	0.159	0.576
ALK	FGF19	9031.ENSGALP00000070314	9031.ENSGALP00000043371	0	0	0	0	0.062	0	0	0.494	0.505
ALK	FGF18	9031.ENSGALP00000070314	9031.ENSGALP00000054695	0	0	0	0	0.05	0	0	0.492	0.496
ALK	SMAD2Z	9031.ENSGALP00000070314	9031.ENSGALP00000055416	0	0	0	0	0	0.1	0	0.592	0.617
ALPK3	BDKRB2	9031.ENSGALP00000053839	9031.ENSGALP00000018030	0	0	0	0	0	0	0	0.6	0.6
ALPK3	GJB2	9031.ENSGALP00000053839	9031.ENSGALP00000035659	0	0	0	0	0	0	0	0.483	0.483
AMER2	GFAP	9031.ENSGALP00000043401	9031.ENSGALP00000001335	0	0	0	0	0.37	0.089	0	0	0.402
AMHR2	RSPO1	9031.ENSGALP00000019666	9031.ENSGALP00000003008	0	0	0	0	0.082	0	0	0.583	0.601
AMHR2	PDGFRA	9031.ENSGALP00000019666	9031.ENSGALP00000064586	0	0	0	0	0.044	0.083	0	0.427	0.453
AMHR2	SMAD2Z	9031.ENSGALP00000019666	9031.ENSGALP00000055416	0	0	0	0	0.05	0.147	0.9	0.398	0.944
ANGPT1	SHH	9031.ENSGALP00000050106	9031.ENSGALP00000010292	0	0	0	0	0	0	0	0.421	0.42
ANGPT1	PTX3	9031.ENSGALP00000050106	9031.ENSGALP00000042091	0	0	0	0	0	0.101	0	0.375	0.414
ANGPT1	FGF19	9031.ENSGALP00000050106	9031.ENSGALP00000043371	0	0	0	0	0	0	0	0.612	0.612
ANGPT1	CXCL12	9031.ENSGALP00000050106	9031.ENSGALP00000047558	0	0	0	0	0	0	0	0.69	0.69
ANGPT1	FGF1	9031.ENSGALP00000050106	9031.ENSGALP00000070539	0	0	0	0	0	0	0	0.487	0.487
ANGPT1	IL6	9031.ENSGALP00000050106	9031.ENSGALP00000068117	0	0	0	0	0.051	0	0	0.511	0.517
ANGPT1	VEGFD	9031.ENSGALP00000050106	9031.ENSGALP00000055963	0	0	0	0	0	0	0	0.602	0.602
ANGPT1	FGF18	9031.ENSGALP00000050106	9031.ENSGALP00000054695	0	0	0	0	0	0	0	0.612	0.612
ANGPT1	MMP9	9031.ENSGALP00000050106	9031.ENSGALP00000068659	0	0	0	0	0.047	0.05	0	0.641	0.647
ANGPT1	ERBB3	9031.ENSGALP00000050106	9031.ENSGALP00000051173	0	0	0	0	0	0	0.65	0.057	0.655
ANGPT1	PDGFRA	9031.ENSGALP00000050106	9031.ENSGALP00000064586	0	0	0	0	0.046	0.146	0.65	0.308	0.776
ANGPT2	PTX3	9031.ENSGALP00000064997	9031.ENSGALP00000042091	0	0	0	0	0	0.101	0	0.416	0.453
ANGPT2	FGF19	9031.ENSGALP00000064997	9031.ENSGALP00000043371	0	0	0	0	0	0	0	0.444	0.444
ANGPT2	CXCL12	9031.ENSGALP00000064997	9031.ENSGALP00000047558	0	0	0	0	0.042	0	0	0.429	0.429
ANGPT2	ERBB3	9031.ENSGALP00000064997	9031.ENSGALP00000051173	0	0	0	0	0	0	0.65	0.07	0.66
ANGPT2	FGF18	9031.ENSGALP00000064997	9031.ENSGALP00000054695	0	0	0	0	0.042	0	0	0.449	0.449
ANGPT2	VEGFD	9031.ENSGALP00000064997	9031.ENSGALP00000055963	0	0	0	0	0	0	0	0.518	0.518
ANGPT2	PDGFRA	9031.ENSGALP00000064997	9031.ENSGALP00000064586	0	0	0	0	0.064	0.146	0.65	0.286	0.773
ANGPT2	FGF1	9031.ENSGALP00000064997	9031.ENSGALP00000070539	0	0	0	0	0	0	0	0.413	0.413
ANGPT2	IL6	9031.ENSGALP00000064997	9031.ENSGALP00000068117	0	0	0	0	0	0	0	0.486	0.486
ANGPT2	MMP9	9031.ENSGALP00000064997	9031.ENSGALP00000068659	0	0	0	0	0	0.05	0	0.594	0.598
ANGPTL4	NRP2	9031.ENSGALP00000000875	9031.ENSGALP00000045108	0	0	0	0	0	0	0	0.469	0.469
ANK2	KCNJ5	9031.ENSGALP00000070632	9031.ENSGALP00000001788	0	0	0	0	0	0.053	0	0.423	0.43
ANK2	RYR2	9031.ENSGALP00000070632	9031.ENSGALP00000049908	0	0	0	0	0.074	0.054	0	0.44	0.466
ANKRD33B	SLC16A12	9031.ENSGALP00000056316	9031.ENSGALP00000010348	0	0	0	0	0.133	0.043	0	0.376	0.437
ANKRD33B	TRAIL-LIKE	9031.ENSGALP00000056316	9031.ENSGALP00000065241	0	0	0	0	0	0	0	0.471	0.471
ANKRD33B	EDA2R	9031.ENSGALP00000056316	9031.ENSGALP00000057214	0	0	0	0	0	0	0	0.626	0.626
ANKRD9	GJB1	9031.ENSGALP00000041885	9031.ENSGALP00000008876	0	0	0	0	0	0	0	0.472	0.472
AOX2	PNP	9031.ENSGALP00000013316	9031.ENSGALP00000058946	0	0	0	0	0.092	0	0.414	0.212	0.544
AOX2	ASMT	9031.ENSGALP00000013316	9031.ENSGALP00000026872	0	0	0	0	0	0	0.9	0.077	0.903
AOX2	CYP1A1	9031.ENSGALP00000013316	9031.ENSGALP00000039219	0	0	0	0	0.044	0	0.912	0.05	0.913
APOA4	VTG2	9031.ENSGALP00000071485	9031.ENSGALP00000002888	0	0	0	0	0.367	0.165	0	0.382	0.644
APOA4	LIPC	9031.ENSGALP00000071485	9031.ENSGALP00000006724	0	0	0	0	0.064	0.048	0.54	0.463	0.75
APOA4	FGA	9031.ENSGALP00000071485	9031.ENSGALP00000015061	0	0	0	0	0.286	0.142	0	0.11	0.407
APOA4	TTR	9031.ENSGALP00000071485	9031.ENSGALP00000024388	0	0	0	0	0.164	0.071	0	0.312	0.419
APOA4	SLC26A6	9031.ENSGALP00000071485	9031.ENSGALP00000042708	0	0	0	0	0.135	0	0	0.38	0.441
APOA4	PLTP	9031.ENSGALP00000071485	9031.ENSGALP00000071616	0	0	0	0	0.044	0.081	0.36	0.186	0.481
AQP1	SLC14A2-2	9031.ENSGALP00000008350	9031.ENSGALP00000057881	0	0	0	0	0.046	0	0	0.443	0.446
AQP1	PODXL	9031.ENSGALP00000008350	9031.ENSGALP00000071662	0	0	0	0	0.087	0.102	0	0.423	0.485
ARHGAP28	NPHS2	9031.ENSGALP00000023759	9031.ENSGALP00000006610	0	0	0	0	0.045	0.045	0	0.403	0.408
ARHGAP28	SCIN	9031.ENSGALP00000023759	9031.ENSGALP00000017495	0	0	0	0	0	0	0	0.493	0.493
ARHGAP39	GPR63	9031.ENSGALP00000071529	9031.ENSGALP00000025057	0	0	0	0	0	0	0	0.601	0.601
ARHGEF17	RELT	9031.ENSGALP00000027946	9031.ENSGALP00000068836	0	0.52	0	0	0	0	0	0	0.52
ARSD	ARSI	9031.ENSGALP00000026829	9031.ENSGALP00000008997	0	0	0.231	0.611	0.061	0.102	0.4	0.363	0.707
ARSD	PKIB	9031.ENSGALP00000026829	9031.ENSGALP00000073849	0	0	0	0	0.045	0	0	0.501	0.503
ARTN	DOK6	9031.ENSGALP00000057848	9031.ENSGALP00000052477	0	0	0	0	0	0	0.5	0.059	0.509
ARTN	NTF3	9031.ENSGALP00000057848	9031.ENSGALP00000070337	0	0	0	0	0	0	0	0.478	0.478
ARTN	GFRA2	9031.ENSGALP00000057848	9031.ENSGALP00000068025	0	0	0	0	0	0	0.4	0.191	0.493
ARTN	RAP1GAP	9031.ENSGALP00000057848	9031.ENSGALP00000068576	0	0	0	0	0	0	0.5	0	0.499
ASCL1	GFAP	9031.ENSGALP00000047577	9031.ENSGALP00000001335	0	0	0	0	0.045	0	0	0.739	0.74
ASCL1	LHX2	9031.ENSGALP00000047577	9031.ENSGALP00000001691	0	0	0	0	0	0.093	0	0.675	0.693
ASCL1	FOXN4	9031.ENSGALP00000047577	9031.ENSGALP00000008103	0	0	0	0	0.091	0.053	0	0.544	0.573
ASCL1	SHH	9031.ENSGALP00000047577	9031.ENSGALP00000010292	0	0	0	0	0.061	0.053	0	0.706	0.716
ASCL1	LHX5	9031.ENSGALP00000047577	9031.ENSGALP00000013502	0	0	0	0	0.049	0.093	0	0.444	0.479
ASCL1	SIX6	9031.ENSGALP00000047577	9031.ENSGALP00000036574	0	0	0	0	0.061	0	0	0.391	0.404
ASCL1	FGF19	9031.ENSGALP00000047577	9031.ENSGALP00000043371	0	0	0	0	0	0	0	0.428	0.428
ASCL1	LHX6	9031.ENSGALP00000047577	9031.ENSGALP00000044370	0	0	0	0	0	0.093	0	0.533	0.558
ASCL1	OTX2	9031.ENSGALP00000047577	9031.ENSGALP00000045234	0	0	0	0	0.046	0	0	0.71	0.712
ASCL1	SOX2	9031.ENSGALP00000047577	9031.ENSGALP00000045318	0	0	0	0	0.044	0	0	0.717	0.718
ASCL1	FGF18	9031.ENSGALP00000047577	9031.ENSGALP00000054695	0	0	0	0	0	0	0	0.433	0.433
ASCL1	PDGFRA	9031.ENSGALP00000047577	9031.ENSGALP00000064586	0	0	0	0	0	0	0	0.441	0.441
ASCL1	POU4F2	9031.ENSGALP00000047577	9031.ENSGALP00000058394	0	0	0	0	0.048	0	0	0.454	0.458
ASCL1	VSX1	9031.ENSGALP00000047577	9031.ENSGALP00000055813	0	0	0	0	0.078	0	0	0.53	0.548
ASCL1	HELT	9031.ENSGALP00000047577	9031.ENSGALP00000069334	0	0	0	0	0.063	0.098	0	0.54	0.577
ASCL1	SIX3	9031.ENSGALP00000047577	9031.ENSGALP00000058342	0	0	0	0	0.054	0	0	0.573	0.579
ASCL1	GATA3	9031.ENSGALP00000047577	9031.ENSGALP00000068882	0	0	0	0	0.049	0.085	0	0.604	0.626
ASCL1	FOXG1	9031.ENSGALP00000047577	9031.ENSGALP00000054672	0	0	0	0	0.111	0.041	0	0.623	0.65
ASCL1	GAD1	9031.ENSGALP00000047577	9031.ENSGALP00000053512	0	0	0	0	0.042	0	0	0.705	0.705
ASCL1	NKX2-2	9031.ENSGALP00000047577	9031.ENSGALP00000054805	0	0	0	0	0.066	0.053	0	0.823	0.83
ASCL1	PAX6	9031.ENSGALP00000047577	9031.ENSGALP00000070449	0	0	0	0	0	0	0	0.854	0.854
ASCL1	NEUROG1	9031.ENSGALP00000047577	9031.ENSGALP00000057908	0	0	0	0	0.088	0.101	0	0.857	0.872
ASCL1	DLX2	9031.ENSGALP00000047577	9031.ENSGALP00000052409	0	0	0	0	0	0	0	0.907	0.907
ASIC2	TIMM13	9031.ENSGALP00000000498	9031.ENSGALP00000041224	0	0	0	0	0	0	0	0.544	0.544
ASIC2	ASIC5	9031.ENSGALP00000000498	9031.ENSGALP00000015238	0	0	0	0.759	0	0	0.5	0.172	0.568
ASIC2	STOM	9031.ENSGALP00000000498	9031.ENSGALP00000034251	0	0	0	0	0	0.147	0.5	0.086	0.576
ASIC4	KCNC4	9031.ENSGALP00000073281	9031.ENSGALP00000000544	0	0	0	0	0.091	0	0	0.62	0.64
ASIC4	STOM	9031.ENSGALP00000073281	9031.ENSGALP00000034251	0	0	0	0	0	0.147	0	0.328	0.402
ASIC4	CHRNA1	9031.ENSGALP00000073281	9031.ENSGALP00000046874	0	0	0	0	0.045	0	0	0.443	0.445
ASIC4	LOC768350	9031.ENSGALP00000073281	9031.ENSGALP00000070695	0	0	0	0	0	0.047	0	0.481	0.484
ASIC5	STOM	9031.ENSGALP00000015238	9031.ENSGALP00000034251	0	0	0	0	0	0.147	0.5	0.225	0.64
ASMT	CNGA1	9031.ENSGALP00000026872	9031.ENSGALP00000022830	0	0	0	0	0.257	0	0	0.275	0.439
ASMT	CYP1A1	9031.ENSGALP00000026872	9031.ENSGALP00000039219	0	0	0	0	0	0	0.9	0.236	0.92
ASPH	CASQ2	9031.ENSGALP00000045203	9031.ENSGALP00000036165	0	0	0	0	0.112	0	0	0.433	0.475
ASPH	RYR2	9031.ENSGALP00000045203	9031.ENSGALP00000049908	0	0	0	0	0.111	0	0	0.357	0.404
ATP10B	TMEM30CP	9031.ENSGALP00000002536	9031.ENSGALP00000024586	0	0	0	0	0.053	0.403	0	0.146	0.475
AVPR1A	VIPR2	9031.ENSGALP00000045171	9031.ENSGALP00000010609	0	0	0	0	0	0	0	0.469	0.469
AvBD1	SERPINB10B	9031.ENSGALP00000035925	9031.ENSGALP00000020960	0	0	0	0	0.355	0	0	0.346	0.56
AvBD1	AvBD6	9031.ENSGALP00000035925	9031.ENSGALP00000026847	0	0	0	0	0.553	0	0.4	0.958	0.987
AvBD1	CAMP	9031.ENSGALP00000035925	9031.ENSGALP00000030658	0	0	0	0	0.585	0	0	0.842	0.931
AvBD1	DEFB4A	9031.ENSGALP00000035925	9031.ENSGALP00000030904	0	0	0	0	0.585	0	0.4	0.979	0.994
AvBD1	AvBD7	9031.ENSGALP00000035925	9031.ENSGALP00000030905	0	0	0	0	0.228	0	0.4	0.956	0.977
AvBD1	CATH3	9031.ENSGALP00000035925	9031.ENSGALP00000056590	0	0	0	0	0	0	0	0.845	0.845
AvBD1	CATH1	9031.ENSGALP00000035925	9031.ENSGALP00000042184	0	0	0	0	0.362	0	0	0.85	0.9
AvBD1	AvBD5	9031.ENSGALP00000035925	9031.ENSGALP00000045126	0	0	0	0	0.078	0	0.4	0.951	0.97
AvBD5	AvBD6	9031.ENSGALP00000045126	9031.ENSGALP00000026847	0	0	0	0	0.093	0	0.4	0.865	0.92
AvBD5	CAMP	9031.ENSGALP00000045126	9031.ENSGALP00000030658	0	0	0	0	0.092	0	0	0.424	0.454
AvBD5	DEFB4A	9031.ENSGALP00000045126	9031.ENSGALP00000030904	0	0	0	0	0.094	0	0.4	0.869	0.922
AvBD5	AvBD7	9031.ENSGALP00000045126	9031.ENSGALP00000030905	0	0	0	0	0.078	0	0.4	0.928	0.956
AvBD5	CATH1	9031.ENSGALP00000045126	9031.ENSGALP00000042184	0	0	0	0	0	0	0	0.626	0.626
AvBD5	CATH3	9031.ENSGALP00000045126	9031.ENSGALP00000056590	0	0	0	0	0	0	0	0.601	0.601
AvBD6	AvBD7	9031.ENSGALP00000026847	9031.ENSGALP00000030905	0	0	0	0.952	0.2	0	0.4	0.085	0.522
AvBD6	CATH3	9031.ENSGALP00000026847	9031.ENSGALP00000056590	0	0	0	0	0	0	0	0.705	0.705
AvBD6	CATH1	9031.ENSGALP00000026847	9031.ENSGALP00000042184	0	0	0	0	0.378	0	0	0.764	0.846
AvBD6	CAMP	9031.ENSGALP00000026847	9031.ENSGALP00000030658	0	0	0	0	0.528	0	0	0.708	0.856
AvBD6	DEFB4A	9031.ENSGALP00000026847	9031.ENSGALP00000030904	0	0	0	0	0.553	0	0.4	0.955	0.986
AvBD7	CAMP	9031.ENSGALP00000030905	9031.ENSGALP00000030658	0	0	0	0	0.223	0	0	0.741	0.79
AvBD7	DEFB4A	9031.ENSGALP00000030905	9031.ENSGALP00000030904	0	0	0	0	0.228	0	0.4	0.958	0.978
AvBD7	CATH1	9031.ENSGALP00000030905	9031.ENSGALP00000042184	0	0	0	0	0	0	0	0.746	0.746
AvBD7	CATH3	9031.ENSGALP00000030905	9031.ENSGALP00000056590	0	0	0	0	0	0	0	0.763	0.763
B3GAT1	ENPP3	9031.ENSGALP00000033857	9031.ENSGALP00000057730	0	0	0	0	0	0	0	0.496	0.496
B3GAT1	CCDC130	9031.ENSGALP00000033857	9031.ENSGALP00000066102	0	0.575	0	0	0	0	0	0	0.575
BARHL1	LHX2	9031.ENSGALP00000054174	9031.ENSGALP00000001691	0	0	0	0	0.05	0.101	0	0.542	0.575
BARHL1	LHX5	9031.ENSGALP00000054174	9031.ENSGALP00000013502	0	0	0	0	0.045	0.101	0	0.413	0.452
BARHL2	LHX2	9031.ENSGALP00000057131	9031.ENSGALP00000001691	0	0	0	0	0.05	0.101	0	0.491	0.528
BARHL2	FOXN4	9031.ENSGALP00000057131	9031.ENSGALP00000008103	0	0	0	0	0.076	0.054	0	0.749	0.761
BARHL2	LHX5	9031.ENSGALP00000057131	9031.ENSGALP00000013502	0	0	0	0	0.045	0.101	0	0.512	0.544
BARHL2	SIX3	9031.ENSGALP00000057131	9031.ENSGALP00000058342	0	0	0	0	0.05	0	0	0.404	0.41
BARHL2	POU4F2	9031.ENSGALP00000057131	9031.ENSGALP00000058394	0	0	0.268	0	0.045	0	0	0.241	0.423
BARL	FGF19	9031.ENSGALP00000003395	9031.ENSGALP00000043371	0	0	0	0	0.111	0.155	0	0.276	0.408
BARL	RXRG	9031.ENSGALP00000003395	9031.ENSGALP00000068361	0	0	0	0.649	0.085	0.612	0	0.281	0.722
BATF	DLX2	9031.ENSGALP00000016785	9031.ENSGALP00000052409	0	0	0	0	0	0	0	0.453	0.453
BATF	MAFB	9031.ENSGALP00000016785	9031.ENSGALP00000055757	0	0	0	0	0	0.238	0	0.319	0.458
BATF	GATA3	9031.ENSGALP00000016785	9031.ENSGALP00000068882	0	0	0	0	0.064	0.073	0	0.535	0.561
BATF	IRF4	9031.ENSGALP00000016785	9031.ENSGALP00000020897	0	0	0	0	0.134	0.101	0	0.861	0.882
BBS10	PLAAT1	9031.ENSGALP00000055822	9031.ENSGALP00000011632	0.046	0	0	0	0.298	0.158	0	0.144	0.452
BBS10	EIF5B	9031.ENSGALP00000055822	9031.ENSGALP00000027015	0	0	0	0	0.294	0.101	0	0.16	0.42
BBS10	TMEM59L	9031.ENSGALP00000055822	9031.ENSGALP00000034392	0.046	0	0	0	0.298	0.158	0	0.144	0.452
BBS10	OSBPL8	9031.ENSGALP00000055822	9031.ENSGALP00000051849	0	0.105	0	0	0.092	0	0	0.533	0.587
BDKRB2	GPR37L1	9031.ENSGALP00000018030	9031.ENSGALP00000000847	0	0	0	0	0	0	0.5	0.606	0.794
BDKRB2	GALR2	9031.ENSGALP00000018030	9031.ENSGALP00000002895	0	0	0	0.671	0.046	0	0.5	0	0.502
BDKRB2	PROK2	9031.ENSGALP00000018030	9031.ENSGALP00000012612	0	0	0	0	0	0	0.5	0	0.499
BDKRB2	NPY	9031.ENSGALP00000018030	9031.ENSGALP00000017870	0	0	0	0	0	0.081	0.5	0.059	0.529
BDKRB2	F2RL2	9031.ENSGALP00000018030	9031.ENSGALP00000037768	0	0	0	0.62	0.051	0.042	0.4	0	0.406
BDKRB2	OSBPL8	9031.ENSGALP00000018030	9031.ENSGALP00000051849	0	0	0	0	0	0	0	0.492	0.491
BDKRB2	NMS	9031.ENSGALP00000018030	9031.ENSGALP00000071415	0	0	0	0	0	0.087	0.5	0	0.523
BDKRB2	FYB2	9031.ENSGALP00000018030	9031.ENSGALP00000062775	0	0	0	0	0	0	0	0.744	0.744
BEGAIN	VAMP2	9031.ENSGALP00000047536	9031.ENSGALP00000053785	0	0	0	0	0.051	0	0	0.5	0.505
BHLHA15	TSHZ3	9031.ENSGALP00000049770	9031.ENSGALP00000007200	0	0	0	0	0	0	0	0.483	0.483
BICD1	DYNC1I1	9031.ENSGALP00000065799	9031.ENSGALP00000015808	0	0	0	0	0	0.506	0.5	0	0.742
BMP5	SHH	9031.ENSGALP00000026226	9031.ENSGALP00000010292	0	0	0	0	0.073	0.067	0	0.464	0.497
BMP5	SMAD2Z	9031.ENSGALP00000026226	9031.ENSGALP00000055416	0	0	0	0	0	0.096	0	0.365	0.402
BMP5	DLX2	9031.ENSGALP00000026226	9031.ENSGALP00000052409	0	0	0	0	0	0	0	0.414	0.414
BMP5	FST	9031.ENSGALP00000026226	9031.ENSGALP00000068743	0	0	0	0	0	0.147	0	0.643	0.683
BNC2	C1QTNF4	9031.ENSGALP00000049490	9031.ENSGALP00000074265	0	0	0	0	0	0	0	0.429	0.429
BNC2	STK32A	9031.ENSGALP00000049490	9031.ENSGALP00000051152	0	0	0	0	0	0	0	0.613	0.613
BPIFB3	HABP2	9031.ENSGALP00000010763	9031.ENSGALP00000032462	0	0	0	0	0	0	0	0.431	0.431
BPIFB3	EDIL3	9031.ENSGALP00000010763	9031.ENSGALP00000053411	0	0	0	0	0	0	0	0.533	0.533
BPIFB3	OTOP2	9031.ENSGALP00000010763	9031.ENSGALP00000068919	0	0	0	0	0.069	0	0	0.539	0.552
BPIFB3	LOC107054704	9031.ENSGALP00000010763	9031.ENSGALP00000066986	0	0	0	0	0	0	0	0.588	0.588
BRAP	BRAT1	9031.ENSGALP00000007395	9031.ENSGALP00000006927	0	0	0	0	0.103	0	0	0.459	0.493
BRINP2	CDH6	9031.ENSGALP00000007067	9031.ENSGALP00000030382	0	0	0.272	0	0.044	0	0	0.22	0.409
BRINP2	PTPRD	9031.ENSGALP00000007067	9031.ENSGALP00000051694	0	0	0	0	0.061	0	0	0.485	0.495
BRINP2	ONECUT3	9031.ENSGALP00000007067	9031.ENSGALP00000041186	0	0	0	0	0	0	0	0.583	0.583
BRINP3	KHDRBS2	9031.ENSGALP00000070671	9031.ENSGALP00000026192	0	0	0	0	0.046	0	0	0.471	0.473
C1QTNF4	STK32A	9031.ENSGALP00000074265	9031.ENSGALP00000051152	0	0	0	0	0	0	0	0.708	0.708
C1QTNF4	DACH2	9031.ENSGALP00000074265	9031.ENSGALP00000068970	0	0	0	0	0	0	0	0.41	0.41
C1S	F5	9031.ENSGALP00000023499	9031.ENSGALP00000047983	0	0	0	0	0.051	0.101	0	0.406	0.449
C1S	ENSGALP00000060476	9031.ENSGALP00000023499	9031.ENSGALP00000060476	0	0	0	0	0	0.161	0.4	0	0.475
C1S	PTX3	9031.ENSGALP00000023499	9031.ENSGALP00000042091	0	0	0	0	0.065	0	0	0.472	0.485
CA15L	GFAP	9031.ENSGALP00000009475	9031.ENSGALP00000001335	0	0	0	0	0.378	0	0	0.086	0.407
CA4	EDIL3	9031.ENSGALP00000008591	9031.ENSGALP00000053411	0	0	0	0	0.053	0	0	0.535	0.541
CA4	LOC101748581	9031.ENSGALP00000008591	9031.ENSGALP00000066483	0	0	0	0	0	0	0	0.6	0.6
CACNA1E	KCNC4	9031.ENSGALP00000047352	9031.ENSGALP00000000544	0	0	0	0	0.061	0.058	0	0.446	0.468
CACNA1E	GRM2	9031.ENSGALP00000047352	9031.ENSGALP00000006085	0	0	0	0	0.044	0	0	0.53	0.531
CACNA1E	SYT13	9031.ENSGALP00000047352	9031.ENSGALP00000013055	0	0	0	0	0.088	0.052	0	0.393	0.429
CACNA1E	RASGRF1	9031.ENSGALP00000047352	9031.ENSGALP00000013428	0	0	0	0	0.244	0	0.65	0	0.724
CACNA1E	KCNK18	9031.ENSGALP00000047352	9031.ENSGALP00000015060	0	0	0	0	0	0	0	0.6	0.6
CACNA1E	UNC79	9031.ENSGALP00000047352	9031.ENSGALP00000017654	0	0	0	0	0.096	0.647	0	0.404	0.793
CACNA1E	KCNQ2	9031.ENSGALP00000047352	9031.ENSGALP00000072073	0	0	0	0	0.168	0.058	0	0.316	0.418
CACNA1E	KCNAB1	9031.ENSGALP00000047352	9031.ENSGALP00000059084	0	0	0	0	0.071	0.046	0	0.51	0.528
CACNA1E	CACNA1S	9031.ENSGALP00000047352	9031.ENSGALP00000056760	0	0	0.084	0.88	0	0.085	0.54	0.091	0.603
CACNA1E	CACNA2D4	9031.ENSGALP00000047352	9031.ENSGALP00000054074	0	0	0	0	0.055	0.274	0.54	0.1	0.677
CACNA1E	CACNB4	9031.ENSGALP00000047352	9031.ENSGALP00000050931	0	0	0	0	0.055	0.328	0.54	0.351	0.785
CACNA1E	CACNA2D3	9031.ENSGALP00000047352	9031.ENSGALP00000067164	0	0	0	0	0.138	0.274	0.54	0.652	0.886
CACNA1E	CACNB3	9031.ENSGALP00000047352	9031.ENSGALP00000069000	0	0	0	0	0.055	0.402	0.54	0.62	0.888
CACNA1S	KCNJ2	9031.ENSGALP00000056760	9031.ENSGALP00000006967	0	0	0	0	0.044	0.063	0	0.535	0.547
CACNA1S	DSCAML1	9031.ENSGALP00000056760	9031.ENSGALP00000011821	0	0	0	0	0	0	0	0.406	0.406
CACNA1S	RASGRF1	9031.ENSGALP00000056760	9031.ENSGALP00000013428	0	0	0	0	0.043	0	0.65	0	0.65
CACNA1S	UNC79	9031.ENSGALP00000056760	9031.ENSGALP00000017654	0	0	0	0	0.064	0.647	0	0.404	0.785
CACNA1S	TMEM8C	9031.ENSGALP00000056760	9031.ENSGALP00000034141	0	0	0	0	0	0	0	0.515	0.515
CACNA1S	RYR2	9031.ENSGALP00000056760	9031.ENSGALP00000049908	0	0	0	0	0.079	0.097	0	0.359	0.42
CACNA1S	CACNB4	9031.ENSGALP00000056760	9031.ENSGALP00000050931	0	0	0	0	0.055	0.493	0.54	0.162	0.79
CACNA1S	CACNA2D4	9031.ENSGALP00000056760	9031.ENSGALP00000054074	0	0	0	0	0.055	0.274	0.54	0.162	0.7
CACNA1S	JPH2	9031.ENSGALP00000056760	9031.ENSGALP00000073116	0	0	0	0	0.061	0.316	0	0.179	0.427
CACNA1S	CACNA2D3	9031.ENSGALP00000056760	9031.ENSGALP00000067164	0	0	0	0	0.055	0.274	0.54	0.162	0.7
CACNA1S	CACNB3	9031.ENSGALP00000056760	9031.ENSGALP00000069000	0	0	0	0	0.055	0.519	0.54	0.089	0.784
CACNA2D3	RASGRF1	9031.ENSGALP00000067164	9031.ENSGALP00000013428	0	0	0	0	0.13	0	0.65	0.047	0.684
CACNA2D3	GPR63	9031.ENSGALP00000067164	9031.ENSGALP00000025057	0	0	0	0	0.062	0	0	0.421	0.433
CACNA2D3	CACNB4	9031.ENSGALP00000067164	9031.ENSGALP00000050931	0	0	0	0	0.054	0.362	0.54	0.416	0.816
CACNA2D3	CACNA2D4	9031.ENSGALP00000067164	9031.ENSGALP00000054074	0	0	0.051	0.97	0	0	0.54	0	0.544
CACNA2D3	CACNG2	9031.ENSGALP00000067164	9031.ENSGALP00000058205	0	0	0	0	0.05	0	0.36	0.531	0.689
CACNA2D3	KCNAB1	9031.ENSGALP00000067164	9031.ENSGALP00000059084	0	0	0	0	0.044	0	0	0.534	0.535
CACNA2D3	CACNB3	9031.ENSGALP00000067164	9031.ENSGALP00000069000	0	0	0	0	0.049	0.362	0.54	0.145	0.729
CACNA2D4	RASGRF1	9031.ENSGALP00000054074	9031.ENSGALP00000013428	0	0	0	0	0.051	0	0.65	0.047	0.655
CACNA2D4	CACNB4	9031.ENSGALP00000054074	9031.ENSGALP00000050931	0	0	0	0	0.05	0.362	0.54	0.736	0.916
CACNA2D4	CACNB3	9031.ENSGALP00000054074	9031.ENSGALP00000069000	0	0	0	0	0.049	0.362	0.54	0.736	0.916
CACNB3	RASGRF1	9031.ENSGALP00000069000	9031.ENSGALP00000013428	0	0	0	0	0	0	0.65	0	0.65
CACNB3	CACNB4	9031.ENSGALP00000069000	9031.ENSGALP00000050931	0	0	0.063	0.952	0	0.102	0.54	0.13	0.618
CACNB3	CLCN2	9031.ENSGALP00000069000	9031.ENSGALP00000071358	0	0	0	0	0	0	0	0.412	0.412
CACNB4	RYR2	9031.ENSGALP00000050931	9031.ENSGALP00000049908	0	0	0	0	0.044	0	0	0.45	0.451
CACNG2	RASGRF1	9031.ENSGALP00000058205	9031.ENSGALP00000013428	0	0	0	0	0.045	0.05	0.65	0	0.654
CACNG2	GRIA3	9031.ENSGALP00000058205	9031.ENSGALP00000053432	0	0	0	0	0.043	0.724	0.54	0.077	0.872
CACNG2	KCNAB1	9031.ENSGALP00000058205	9031.ENSGALP00000059084	0	0	0	0	0.045	0	0	0.5	0.502
CAMP	TNFAIP6	9031.ENSGALP00000030658	9031.ENSGALP00000020364	0	0	0	0	0.044	0	0.4	0.085	0.429
CAMP	SERPINB10	9031.ENSGALP00000030658	9031.ENSGALP00000020952	0	0	0	0	0.042	0	0	0.472	0.472
CAMP	SERPINB10B	9031.ENSGALP00000030658	9031.ENSGALP00000020960	0	0	0	0	0.292	0	0	0.583	0.692
CAMP	S100A12	9031.ENSGALP00000030658	9031.ENSGALP00000022671	0	0	0	0	0.628	0	0	0.091	0.647
CAMP	LPO	9031.ENSGALP00000030658	9031.ENSGALP00000074258	0	0	0	0	0.238	0	0	0.304	0.446
CAMP	PTX3	9031.ENSGALP00000030658	9031.ENSGALP00000042091	0	0	0	0	0.047	0	0.4	0.185	0.493
CAMP	IL6	9031.ENSGALP00000030658	9031.ENSGALP00000068117	0	0	0	0	0	0	0	0.558	0.558
CAMP	ENSGALP00000069628	9031.ENSGALP00000030658	9031.ENSGALP00000069628	0	0	0	0	0	0	0	0.626	0.626
CAMP	MMP9	9031.ENSGALP00000030658	9031.ENSGALP00000068659	0	0	0	0	0.121	0	0.4	0.366	0.636
CAMP	DEFB4A	9031.ENSGALP00000030658	9031.ENSGALP00000030904	0	0	0	0	0.569	0	0	0.84	0.928
CAMP	CATH3	9031.ENSGALP00000030658	9031.ENSGALP00000056590	0	0	0.067	0.947	0.823	0	0.9	0.089	0.982
CAMP	CATH1	9031.ENSGALP00000030658	9031.ENSGALP00000042184	0	0	0.066	0.949	0.885	0	0.9	0.089	0.988
CARNS1	PLLP	9031.ENSGALP00000055051	9031.ENSGALP00000002114	0	0	0	0	0	0	0	0.646	0.646
CARNS1	NRG4	9031.ENSGALP00000055051	9031.ENSGALP00000004655	0	0	0	0	0	0	0	0.483	0.483
CARNS1	SLC6A14	9031.ENSGALP00000055051	9031.ENSGALP00000009566	0	0	0	0	0	0	0	0.449	0.449
CARNS1	CNDP1	9031.ENSGALP00000055051	9031.ENSGALP00000022230	0.067	0	0	0	0.044	0	0.9	0.682	0.967
CARNS1	GAD1	9031.ENSGALP00000055051	9031.ENSGALP00000053512	0	0	0	0	0	0	0.9	0	0.9
CASP9	RIPK3	9031.ENSGALP00000002083	9031.ENSGALP00000071292	0	0	0	0	0	0.101	0	0.511	0.542
CASP9	MMP9	9031.ENSGALP00000002083	9031.ENSGALP00000068659	0	0	0	0	0.056	0	0	0.555	0.562
CASP9	PXDNL	9031.ENSGALP00000002083	9031.ENSGALP00000049777	0	0	0	0	0	0	0	0.686	0.686
CASP9	IL6	9031.ENSGALP00000002083	9031.ENSGALP00000068117	0	0	0	0	0.065	0	0	0.701	0.708
CASQ2	MYH1G	9031.ENSGALP00000036165	9031.ENSGALP00000001422	0	0	0	0	0.386	0.071	0	0.068	0.422
CASQ2	KCNJ2	9031.ENSGALP00000036165	9031.ENSGALP00000006967	0	0	0	0	0.061	0	0	0.552	0.562
CASQ2	EEF1A2	9031.ENSGALP00000036165	9031.ENSGALP00000009371	0	0	0	0	0.314	0.047	0	0.189	0.424
CASQ2	KCNA4	9031.ENSGALP00000036165	9031.ENSGALP00000051155	0	0	0	0	0	0.06	0	0.469	0.479
CASQ2	SRL	9031.ENSGALP00000036165	9031.ENSGALP00000053831	0	0	0	0	0.158	0.044	0	0.67	0.712
CASQ2	RYR2	9031.ENSGALP00000036165	9031.ENSGALP00000049908	0	0	0	0	0.088	0.078	0.9	0.746	0.975
CASR	GRM2	9031.ENSGALP00000049663	9031.ENSGALP00000006085	0	0	0	0.794	0	0.072	0.5	0	0.516
CASR	DNAH12	9031.ENSGALP00000049663	9031.ENSGALP00000008972	0	0	0	0	0.046	0.222	0	0.486	0.585
CASR	GPR158	9031.ENSGALP00000049663	9031.ENSGALP00000012415	0	0	0	0	0	0	0	0.475	0.475
CASZ1	PLCH2	9031.ENSGALP00000072085	9031.ENSGALP00000001828	0	0	0	0	0	0	0	0.5	0.499
CATH1	SERPINB10B	9031.ENSGALP00000042184	9031.ENSGALP00000020960	0	0	0	0	0.169	0	0	0.372	0.455
CATH1	DEFB4A	9031.ENSGALP00000042184	9031.ENSGALP00000030904	0	0	0	0	0.378	0	0	0.844	0.898
CATH1	IL6	9031.ENSGALP00000042184	9031.ENSGALP00000068117	0	0	0	0	0	0	0	0.409	0.408
CATH1	MMP9	9031.ENSGALP00000042184	9031.ENSGALP00000068659	0	0	0	0	0.044	0	0.4	0.122	0.452
CATH1	CATH3	9031.ENSGALP00000042184	9031.ENSGALP00000056590	0	0	0.049	0.983	0	0	0.9	0.057	0.902
CATH3	SERPINB10B	9031.ENSGALP00000056590	9031.ENSGALP00000020960	0	0	0	0	0	0	0	0.48	0.48
CATH3	DEFB4A	9031.ENSGALP00000056590	9031.ENSGALP00000030904	0	0	0	0	0	0	0	0.843	0.843
CATH3	STOM	9031.ENSGALP00000056590	9031.ENSGALP00000034251	0	0	0	0	0	0	0	0.445	0.445
CATH3	MMP9	9031.ENSGALP00000056590	9031.ENSGALP00000068659	0	0	0	0	0.044	0	0.4	0.122	0.452
CBX7	CDKN2B	9031.ENSGALP00000055164	9031.ENSGALP00000042709	0	0	0	0	0	0.057	0	0.408	0.418
CBX7	ENSGALP00000071775	9031.ENSGALP00000055164	9031.ENSGALP00000071775	0	0	0	0	0	0	0.54	0	0.54
CCDC141	ENSGALP00000065000	9031.ENSGALP00000014678	9031.ENSGALP00000065000	0	0.422	0	0.546	0	0	0	0	0.422
CCDC3	CHODL	9031.ENSGALP00000055787	9031.ENSGALP00000025303	0	0	0	0	0	0	0	0.491	0.491
CCDC3	KIRREL3	9031.ENSGALP00000055787	9031.ENSGALP00000058242	0	0	0	0	0	0	0	0.704	0.704
CCKAR	PROK2	9031.ENSGALP00000052624	9031.ENSGALP00000012612	0	0	0	0	0	0	0.5	0.17	0.567
CCKAR	NPY	9031.ENSGALP00000052624	9031.ENSGALP00000017870	0	0	0	0	0	0.081	0	0.584	0.601
CCKAR	GRPR	9031.ENSGALP00000052624	9031.ENSGALP00000040632	0	0	0	0.659	0	0	0.4	0.131	0.456
CCKAR	SLC4A5	9031.ENSGALP00000052624	9031.ENSGALP00000052334	0	0	0	0	0.045	0	0	0.409	0.412
CCKAR	NMS	9031.ENSGALP00000052624	9031.ENSGALP00000071415	0	0	0	0	0	0.087	0.5	0.089	0.547
CCLI8	CXCL12	9031.ENSGALP00000052468	9031.ENSGALP00000047558	0	0	0	0	0.049	0.233	0.5	0.059	0.61
CCLI8	CCR7	9031.ENSGALP00000052468	9031.ENSGALP00000048400	0	0	0	0	0	0.062	0.5	0	0.51
CCLI8	VSIG4	9031.ENSGALP00000052468	9031.ENSGALP00000064189	0	0	0	0	0.045	0	0	0.501	0.503
CCNG1	PTTG2	9031.ENSGALP00000002633	9031.ENSGALP00000002289	0	0	0	0	0.224	0	0	0.278	0.415
CCNG1	EDA2R	9031.ENSGALP00000002633	9031.ENSGALP00000057214	0	0	0	0	0	0	0	0.41	0.41
CCR7	IRF4	9031.ENSGALP00000048400	9031.ENSGALP00000020897	0	0	0	0	0.061	0	0	0.534	0.543
CCR7	IL7R	9031.ENSGALP00000048400	9031.ENSGALP00000021778	0	0	0	0	0.224	0	0	0.679	0.74
CCR7	CXCL12	9031.ENSGALP00000048400	9031.ENSGALP00000047558	0	0	0	0	0	0.097	0.5	0.927	0.964
CCR7	GATA3	9031.ENSGALP00000048400	9031.ENSGALP00000068882	0	0	0	0	0.063	0	0	0.453	0.466
CCR7	TLR7	9031.ENSGALP00000048400	9031.ENSGALP00000070844	0	0	0	0	0.059	0	0	0.479	0.488
CCR7	IL21R	9031.ENSGALP00000048400	9031.ENSGALP00000071419	0	0	0	0	0.066	0	0	0.48	0.493
CCR7	IL6	9031.ENSGALP00000048400	9031.ENSGALP00000068117	0	0	0	0	0.065	0	0	0.745	0.752
CDC42EP4	SLCO3A1	9031.ENSGALP00000037704	9031.ENSGALP00000033333	0	0	0	0	0.11	0	0	0.481	0.518
CDC42EP4	STOM	9031.ENSGALP00000037704	9031.ENSGALP00000034251	0	0	0	0	0.046	0	0.4	0	0.403
CDC42EP4	CHST2	9031.ENSGALP00000037704	9031.ENSGALP00000044459	0	0	0	0	0	0	0	0.434	0.434
CDH20	CDH6	9031.ENSGALP00000071272	9031.ENSGALP00000030382	0	0	0.054	0.959	0	0	0.54	0.17	0.607
CDH20	DBX2	9031.ENSGALP00000071272	9031.ENSGALP00000037987	0	0	0	0	0	0	0	0.461	0.461
CDH20	CDH8	9031.ENSGALP00000071272	9031.ENSGALP00000070512	0	0	0.049	0.955	0.117	0	0.54	0.164	0.634
CDH23	OTOF	9031.ENSGALP00000057073	9031.ENSGALP00000026707	0	0	0	0	0	0	0	0.613	0.613
CDH23	GJB2	9031.ENSGALP00000057073	9031.ENSGALP00000035659	0	0	0	0	0	0	0	0.703	0.703
CDH23	LOXHD1	9031.ENSGALP00000057073	9031.ENSGALP00000044403	0	0	0	0	0	0	0	0.582	0.582
CDH23	CDHR3	9031.ENSGALP00000057073	9031.ENSGALP00000067446	0	0	0	0	0	0	0	0.521	0.521
CDH23	PNP	9031.ENSGALP00000057073	9031.ENSGALP00000058946	0	0	0	0	0	0	0	0.522	0.522
CDH6	YF5	9031.ENSGALP00000030382	9031.ENSGALP00000068605	0	0	0	0	0	0	0	0.42	0.42
CDH6	PAX7	9031.ENSGALP00000030382	9031.ENSGALP00000044020	0	0	0	0	0	0	0	0.432	0.432
CDH6	CDH8	9031.ENSGALP00000030382	9031.ENSGALP00000070512	0	0	0.055	0.959	0	0	0.54	0.091	0.57
CDH6	FOXE3	9031.ENSGALP00000030382	9031.ENSGALP00000041809	0	0	0	0	0	0	0	0.706	0.706
CDH6	SNAI2	9031.ENSGALP00000030382	9031.ENSGALP00000056928	0	0	0	0	0	0	0	0.749	0.749
CDH8	LHX6	9031.ENSGALP00000070512	9031.ENSGALP00000044370	0	0	0	0	0.046	0	0	0.401	0.404
CDH8	SYT2	9031.ENSGALP00000070512	9031.ENSGALP00000047260	0	0	0	0	0	0	0	0.434	0.434
CDH8	KIRREL3	9031.ENSGALP00000070512	9031.ENSGALP00000058242	0	0	0	0	0.044	0.054	0	0.467	0.476
CDHR3	FAT2	9031.ENSGALP00000067446	9031.ENSGALP00000006868	0	0	0	0	0.044	0.101	0	0.481	0.514
CDKN2B	LOC100859551	9031.ENSGALP00000042709	9031.ENSGALP00000061878	0	0	0	0	0	0.053	0	0.509	0.515
CDON	SHH	9031.ENSGALP00000044568	9031.ENSGALP00000010292	0	0	0	0	0.051	0.609	0.9	0.845	0.993
CDON	GAS1	9031.ENSGALP00000044568	9031.ENSGALP00000028297	0	0	0	0	0	0.077	0.9	0.851	0.985
CDON	SIX3	9031.ENSGALP00000044568	9031.ENSGALP00000058342	0	0	0	0	0	0	0	0.499	0.499
CDON	DHH	9031.ENSGALP00000044568	9031.ENSGALP00000054006	0	0	0	0	0	0.609	0.9	0.616	0.983
CELSR2	SLC26A6	9031.ENSGALP00000046405	9031.ENSGALP00000042708	0	0.42	0	0	0	0	0	0.238	0.539
CEP55	PTTG2	9031.ENSGALP00000010710	9031.ENSGALP00000002289	0	0	0	0	0.411	0	0	0.311	0.577
CEP55	OSBPL8	9031.ENSGALP00000010710	9031.ENSGALP00000051849	0	0	0	0	0	0	0	0.514	0.514
CERS3	EVPL	9031.ENSGALP00000023528	9031.ENSGALP00000003285	0	0	0	0	0.067	0	0	0.5	0.513
CERS3	SPTLC3	9031.ENSGALP00000023528	9031.ENSGALP00000014693	0	0	0	0	0.131	0	0	0.741	0.765
CERS3	CSTA	9031.ENSGALP00000023528	9031.ENSGALP00000023241	0	0	0	0	0	0	0	0.483	0.483
CERS3	SMPD3	9031.ENSGALP00000023528	9031.ENSGALP00000044783	0	0	0	0	0	0	0.65	0.521	0.825
CFAP70	SPATA4	9031.ENSGALP00000070629	9031.ENSGALP00000031560	0	0	0	0	0.084	0.389	0	0	0.416
CFAP70	MYCBP	9031.ENSGALP00000070629	9031.ENSGALP00000055687	0	0	0	0	0	0.389	0	0.189	0.483
CFC1	SMAD2Z	9031.ENSGALP00000020578	9031.ENSGALP00000055416	0	0	0	0	0	0	0	0.406	0.406
CGNL1	TRAPPC3L	9031.ENSGALP00000006826	9031.ENSGALP00000073450	0	0	0	0	0	0.404	0	0.171	0.484
CGNL1	SLC12A1	9031.ENSGALP00000006826	9031.ENSGALP00000007901	0	0	0	0	0	0	0	0.524	0.524
CHIR-B3	ZNF226L	9031.ENSGALP00000050729	9031.ENSGALP00000058603	0	0	0	0	0	0	0	0.841	0.841
CHIR-B3	LOC768350	9031.ENSGALP00000050729	9031.ENSGALP00000070695	0	0	0	0	0	0.102	0	0.842	0.852
CHL1	CNTN2	9031.ENSGALP00000073784	9031.ENSGALP00000000926	0	0	0	0.721	0.058	0.402	0	0.142	0.474
CHRDL2	LIN52	9031.ENSGALP00000027915	9031.ENSGALP00000068524	0	0	0	0	0	0	0	0.424	0.424
CHRM5	GRM2	9031.ENSGALP00000015685	9031.ENSGALP00000006085	0	0	0	0	0.053	0	0	0.397	0.405
CHRNA1	KCNC4	9031.ENSGALP00000046874	9031.ENSGALP00000000544	0	0	0	0	0	0	0	0.478	0.478
CHRNA1	MYH1G	9031.ENSGALP00000046874	9031.ENSGALP00000001422	0	0	0	0	0.14	0	0	0.534	0.582
CHRNA1	CHRNA7	9031.ENSGALP00000046874	9031.ENSGALP00000006509	0	0	0	0.835	0.049	0.171	0.54	0.053	0.61
CHRNA1	PLEKHG5	9031.ENSGALP00000046874	9031.ENSGALP00000057541	0	0	0	0	0	0	0	0.427	0.426
CHRNA1	COLQ	9031.ENSGALP00000046874	9031.ENSGALP00000054780	0	0	0	0	0.056	0.048	0	0.679	0.686
CHST1	FMOD	9031.ENSGALP00000013735	9031.ENSGALP00000043794	0	0	0	0	0	0	0.4	0.053	0.407
CHST1	FAM180A	9031.ENSGALP00000013735	9031.ENSGALP00000041214	0	0	0	0	0	0	0	0.701	0.701
CHST1	COL28A1	9031.ENSGALP00000013735	9031.ENSGALP00000017302	0	0	0	0	0	0	0	0.706	0.706
CHST2	SLCO3A1	9031.ENSGALP00000044459	9031.ENSGALP00000033333	0	0	0	0	0	0	0	0.433	0.433
CHST2	FMOD	9031.ENSGALP00000044459	9031.ENSGALP00000043794	0	0	0	0	0.042	0	0.4	0.074	0.421
CHST9	TTC32	9031.ENSGALP00000070196	9031.ENSGALP00000055517	0	0	0	0	0	0	0	0.843	0.843
CHST9	FHL5	9031.ENSGALP00000070196	9031.ENSGALP00000066554	0	0	0	0	0	0	0	0.52	0.52
CKB	GGT7	9031.ENSGALP00000047068	9031.ENSGALP00000001587	0	0	0	0	0	0	0	0.423	0.422
CKB	HPD	9031.ENSGALP00000047068	9031.ENSGALP00000006919	0	0	0	0	0.055	0	0	0.458	0.466
CKB	CKMT1B	9031.ENSGALP00000047068	9031.ENSGALP00000013585	0	0	0.055	0.97	0.165	0.142	0.9	0.065	0.925
CKMT1B	GGT7	9031.ENSGALP00000013585	9031.ENSGALP00000001587	0	0	0	0	0	0	0	0.5	0.499
CKMT1B	MYOM3	9031.ENSGALP00000013585	9031.ENSGALP00000006594	0	0	0	0	0.045	0	0	0.497	0.499
CL2	FGA	9031.ENSGALP00000031533	9031.ENSGALP00000015061	0	0	0	0	0.447	0	0	0.101	0.481
CL2	HGFAC	9031.ENSGALP00000031533	9031.ENSGALP00000025139	0	0	0	0	0.378	0	0	0.086	0.407
CL2	NLRC3	9031.ENSGALP00000031533	9031.ENSGALP00000044725	0	0	0	0	0	0.518	0	0	0.518
CLCN2	GPR37L1	9031.ENSGALP00000071358	9031.ENSGALP00000000847	0	0	0	0	0.203	0	0	0.344	0.455
CLCN2	KIAA1524	9031.ENSGALP00000071358	9031.ENSGALP00000024744	0	0	0	0	0	0	0	0.5	0.499
CLCN2	KCNQ2	9031.ENSGALP00000071358	9031.ENSGALP00000072073	0	0	0	0	0	0	0	0.508	0.508
CLDN19	TTC36	9031.ENSGALP00000071670	9031.ENSGALP00000011001	0	0	0	0	0.049	0	0	0.601	0.604
CLDN19	CLDN2	9031.ENSGALP00000071670	9031.ENSGALP00000011818	0	0	0	0.867	0	0	0.65	0.173	0.698
CLDN2	TTC36	9031.ENSGALP00000011818	9031.ENSGALP00000011001	0	0	0	0	0.176	0	0	0.344	0.436
CLSTN2	TSHZ3	9031.ENSGALP00000057204	9031.ENSGALP00000007200	0	0	0	0	0	0	0	0.408	0.408
CNDP1	SLC6A14	9031.ENSGALP00000022230	9031.ENSGALP00000009566	0.043	0	0	0	0	0	0	0.53	0.53
CNDP1	DPYSL4	9031.ENSGALP00000022230	9031.ENSGALP00000017063	0.069	0	0	0	0.146	0	0.244	0.161	0.428
CNDP1	CRMP1	9031.ENSGALP00000022230	9031.ENSGALP00000044908	0.069	0	0	0	0.146	0	0.244	0.161	0.428
CNDP1	HNMT	9031.ENSGALP00000022230	9031.ENSGALP00000043750	0	0	0	0	0	0	0	0.63	0.63
CNDP1	GAD1	9031.ENSGALP00000022230	9031.ENSGALP00000053512	0	0	0	0	0.063	0	0.91	0.12	0.919
CNGA1	SLC10A4	9031.ENSGALP00000022830	9031.ENSGALP00000072986	0	0	0	0	0	0	0	0.499	0.499
CNGA1	PDE6H	9031.ENSGALP00000022830	9031.ENSGALP00000043463	0	0	0	0	0.109	0	0	0.603	0.631
CNGA1	RHO	9031.ENSGALP00000022830	9031.ENSGALP00000032596	0	0	0	0	0.119	0	0	0.739	0.761
CNGA1	PDE6B	9031.ENSGALP00000022830	9031.ENSGALP00000032161	0	0	0	0	0.063	0.054	0	0.859	0.864
CNTFR	MYH1G	9031.ENSGALP00000065868	9031.ENSGALP00000001422	0	0	0	0	0	0	0	0.449	0.449
CNTFR	MYH1C	9031.ENSGALP00000065868	9031.ENSGALP00000047790	0	0	0	0	0	0	0	0.465	0.465
CNTFR	NTF3	9031.ENSGALP00000065868	9031.ENSGALP00000070337	0	0	0	0	0	0	0	0.416	0.416
CNTFR	IL6	9031.ENSGALP00000065868	9031.ENSGALP00000068117	0	0	0	0	0.06	0.519	0	0.552	0.78
CNTN2	NRXN3	9031.ENSGALP00000000926	9031.ENSGALP00000064682	0	0	0	0	0.075	0	0	0.414	0.435
CNTN2	NFASC	9031.ENSGALP00000000926	9031.ENSGALP00000068078	0	0	0	0.695	0.087	0.402	0	0.333	0.604
CNTN2	CNTNAP2	9031.ENSGALP00000000926	9031.ENSGALP00000056366	0	0	0	0	0.066	0.225	0.9	0.543	0.962
CNTN2	NRCAM	9031.ENSGALP00000000926	9031.ENSGALP00000066300	0	0	0	0.696	0.046	0.402	0.9	0.624	0.975
CNTNAP2	NRXN3	9031.ENSGALP00000056366	9031.ENSGALP00000064682	0	0	0.116	0.579	0	0	0	0.393	0.44
CNTNAP2	NFASC	9031.ENSGALP00000056366	9031.ENSGALP00000068078	0	0	0	0	0.049	0.163	0	0.353	0.44
CNTNAP2	NRCAM	9031.ENSGALP00000056366	9031.ENSGALP00000066300	0	0	0	0	0.049	0.163	0	0.423	0.5
COL13A1	COL17A1	9031.ENSGALP00000006805	9031.ENSGALP00000044395	0	0	0.093	0.714	0	0	0.4	0.091	0.462
COL13A1	ENSGALP00000067796	9031.ENSGALP00000006805	9031.ENSGALP00000067796	0	0	0.205	0.584	0	0	0.4	0	0.503
COL13A1	PLOD2	9031.ENSGALP00000006805	9031.ENSGALP00000061782	0	0	0	0	0.051	0.101	0.5	0.069	0.549
COL13A1	COL6A6	9031.ENSGALP00000006805	9031.ENSGALP00000070796	0	0.296	0	0	0	0.074	0.4	0	0.574
COL17A1	LAMB3	9031.ENSGALP00000044395	9031.ENSGALP00000002049	0	0	0	0	0.111	0.044	0	0.526	0.561
COL17A1	EVPL	9031.ENSGALP00000044395	9031.ENSGALP00000003285	0	0	0	0	0.131	0.12	0	0.626	0.689
COL17A1	ITGB6	9031.ENSGALP00000044395	9031.ENSGALP00000018148	0	0	0	0	0	0.062	0	0.401	0.415
COL17A1	CORIN	9031.ENSGALP00000044395	9031.ENSGALP00000022844	0	0	0	0	0.045	0.072	0	0.707	0.717
COL17A1	COL6A6	9031.ENSGALP00000044395	9031.ENSGALP00000070796	0	0	0	0	0	0	0.4	0.064	0.414
COL17A1	DLX3	9031.ENSGALP00000044395	9031.ENSGALP00000067082	0	0	0	0	0.043	0	0	0.499	0.5
COL17A1	PLOD2	9031.ENSGALP00000044395	9031.ENSGALP00000061782	0	0	0	0	0.06	0.101	0.5	0.118	0.577
COL17A1	COL26A1	9031.ENSGALP00000044395	9031.ENSGALP00000051503	0	0	0	0	0	0	0.4	0.429	0.642
COL26A1	PLOD2	9031.ENSGALP00000051503	9031.ENSGALP00000061782	0	0	0	0	0	0.081	0.5	0.073	0.536
COL28A1	PLIN1	9031.ENSGALP00000017302	9031.ENSGALP00000044956	0	0	0	0	0.187	0.101	0	0.266	0.416
COL28A1	UMOD	9031.ENSGALP00000017302	9031.ENSGALP00000049638	0	0	0	0	0	0.101	0	0.534	0.563
COL28A1	FAM180A	9031.ENSGALP00000017302	9031.ENSGALP00000041214	0	0	0	0	0	0	0	0.763	0.763
COL6A6	ITGB6	9031.ENSGALP00000070796	9031.ENSGALP00000018148	0	0	0	0	0	0.062	0.65	0.066	0.666
COL6A6	ENSGALP00000052829	9031.ENSGALP00000070796	9031.ENSGALP00000052829	0	0.9	0	0	0	0	0	0	0.9
COL6A6	PLOD2	9031.ENSGALP00000070796	9031.ENSGALP00000061782	0	0	0	0	0.051	0.101	0.5	0.069	0.549
COL6A6	LOC107055485	9031.ENSGALP00000070796	9031.ENSGALP00000061914	0	0	0	0	0	0.161	0	0.346	0.427
COLEC12	IL6	9031.ENSGALP00000030293	9031.ENSGALP00000068117	0	0	0	0	0	0	0	0.514	0.514
COLQ	SYT15	9031.ENSGALP00000054780	9031.ENSGALP00000060001	0	0	0	0	0	0	0	0.403	0.403
COLQ	ENSGALP00000065397	9031.ENSGALP00000054780	9031.ENSGALP00000065397	0	0	0.467	0	0	0.053	0	0	0.473
COMP	OSBPL8	9031.ENSGALP00000005183	9031.ENSGALP00000051849	0	0	0	0	0	0.053	0.069	0.399	0.423
COMP	POSTN	9031.ENSGALP00000005183	9031.ENSGALP00000066072	0	0	0	0	0.295	0	0	0.248	0.448
COMP	MMP13	9031.ENSGALP00000005183	9031.ENSGALP00000027710	0	0	0	0	0.044	0.046	0	0.478	0.482
COMP	MATN4	9031.ENSGALP00000005183	9031.ENSGALP00000006403	0	0	0	0	0.057	0.046	0.5	0.194	0.589
COMP	PRG4	9031.ENSGALP00000005183	9031.ENSGALP00000070362	0	0	0	0	0	0.046	0	0.626	0.628
COMP	ITGB6	9031.ENSGALP00000005183	9031.ENSGALP00000018148	0	0	0	0	0.046	0.08	0.65	0.071	0.676
COMP	MATN3	9031.ENSGALP00000005183	9031.ENSGALP00000036079	0	0	0	0	0.048	0.062	0.5	0.426	0.709
COMP	FMOD	9031.ENSGALP00000005183	9031.ENSGALP00000043794	0	0	0	0	0.091	0.101	0	0.713	0.745
COMP	TNMD	9031.ENSGALP00000005183	9031.ENSGALP00000011015	0	0	0	0	0.103	0	0	0.732	0.75
CORIN	PDCD1LG2	9031.ENSGALP00000022844	9031.ENSGALP00000070477	0	0	0	0	0	0	0	0.524	0.524
CORIN	SLC10A4	9031.ENSGALP00000022844	9031.ENSGALP00000072986	0	0	0	0	0.055	0	0	0.534	0.54
CORIN	NPPA	9031.ENSGALP00000022844	9031.ENSGALP00000034287	0	0	0	0	0.125	0	0.75	0.238	0.818
COTL1	TLDC1	9031.ENSGALP00000028283	9031.ENSGALP00000054952	0	0.475	0	0	0	0	0	0	0.475
CP	TTR	9031.ENSGALP00000050176	9031.ENSGALP00000024388	0	0	0	0	0.045	0	0	0.478	0.48
CP	IL6	9031.ENSGALP00000050176	9031.ENSGALP00000068117	0	0	0	0	0	0	0	0.537	0.537
CP	EDIL3	9031.ENSGALP00000050176	9031.ENSGALP00000053411	0	0.534	0	0	0	0.099	0	0.056	0.569
CP	LPO	9031.ENSGALP00000050176	9031.ENSGALP00000074258	0	0	0	0	0	0.507	0	0.286	0.633
CPLX2	SYT2	9031.ENSGALP00000042773	9031.ENSGALP00000047260	0	0	0	0	0.084	0.469	0	0.27	0.614
CPLX2	VAMP2	9031.ENSGALP00000042773	9031.ENSGALP00000053785	0	0	0	0	0.078	0.54	0.54	0.225	0.828
CRABP2	CYP26C1	9031.ENSGALP00000042960	9031.ENSGALP00000057965	0	0	0	0	0.044	0	0	0.604	0.605
CRMP1	DPYSL4	9031.ENSGALP00000044908	9031.ENSGALP00000017063	0	0	0.059	0.963	0.072	0.079	0.4	0.052	0.459
CRMP1	CYB5RL	9031.ENSGALP00000044908	9031.ENSGALP00000017475	0.067	0	0	0	0.384	0	0.242	0.157	0.583
CRMP1	DLG2	9031.ENSGALP00000044908	9031.ENSGALP00000072480	0.048	0	0	0	0.044	0	0	0.5	0.505
CSTA	EVPL	9031.ENSGALP00000023241	9031.ENSGALP00000003285	0	0	0	0	0	0.053	0	0.681	0.685
CSTA	LINS1	9031.ENSGALP00000023241	9031.ENSGALP00000066969	0	0	0	0	0	0	0	0.483	0.483
CXCL12	CXCL14	9031.ENSGALP00000047558	9031.ENSGALP00000010242	0	0	0	0	0.063	0.92	0	0.66	0.972
CXCL12	SHH	9031.ENSGALP00000047558	9031.ENSGALP00000010292	0	0	0	0	0	0	0	0.475	0.475
CXCL12	TNFAIP6	9031.ENSGALP00000047558	9031.ENSGALP00000020364	0	0	0	0	0	0.29	0	0.241	0.438
CXCL12	TNFSF13B	9031.ENSGALP00000047558	9031.ENSGALP00000027177	0	0	0	0	0.066	0.067	0	0.401	0.433
CXCL12	LEPR	9031.ENSGALP00000047558	9031.ENSGALP00000032296	0	0	0	0	0	0	0	0.653	0.653
CXCL12	FGF19	9031.ENSGALP00000047558	9031.ENSGALP00000043371	0	0	0	0	0	0	0	0.519	0.519
CXCL12	FGF1	9031.ENSGALP00000047558	9031.ENSGALP00000070539	0	0	0	0	0.043	0	0	0.402	0.403
CXCL12	POSTN	9031.ENSGALP00000047558	9031.ENSGALP00000066072	0	0	0	0	0.082	0	0	0.406	0.431
CXCL12	FGF18	9031.ENSGALP00000047558	9031.ENSGALP00000054695	0	0	0	0	0	0	0	0.524	0.524
CXCL12	PDGFRA	9031.ENSGALP00000047558	9031.ENSGALP00000064586	0	0	0	0	0.145	0	0	0.62	0.661
CXCL12	MMP9	9031.ENSGALP00000047558	9031.ENSGALP00000068659	0	0	0	0	0.045	0.05	0	0.745	0.749
CXCL12	IL6	9031.ENSGALP00000047558	9031.ENSGALP00000068117	0	0	0	0	0.09	0	0	0.738	0.751
CXCL13L2	IL21R	9031.ENSGALP00000016813	9031.ENSGALP00000071419	0	0	0	0	0.168	0	0	0.366	0.45
CXCL14	IL6	9031.ENSGALP00000010242	9031.ENSGALP00000068117	0	0	0	0	0.054	0	0	0.415	0.423
CYB5RL	DPYSL4	9031.ENSGALP00000017475	9031.ENSGALP00000017063	0.067	0	0	0	0.384	0	0.242	0.157	0.583
CYP1A1	HNF4A	9031.ENSGALP00000039219	9031.ENSGALP00000006799	0	0	0	0	0.127	0.043	0	0.442	0.493
CYP1A1	GSTO2	9031.ENSGALP00000039219	9031.ENSGALP00000013682	0	0	0	0	0	0	0.65	0.28	0.737
CYP1A1	EPHX1L	9031.ENSGALP00000039219	9031.ENSGALP00000016743	0.045	0	0	0	0.075	0.053	0.9	0.625	0.962
CYP1A1	GSTA2	9031.ENSGALP00000039219	9031.ENSGALP00000026289	0	0	0	0	0.053	0	0.65	0.666	0.879
DACH2	STK32A	9031.ENSGALP00000068970	9031.ENSGALP00000051152	0	0	0	0	0	0	0	0.556	0.556
DACH2	SLCO1A2	9031.ENSGALP00000068970	9031.ENSGALP00000053975	0	0	0	0	0	0	0	0.409	0.408
DACT2	TMEFF1	9031.ENSGALP00000044676	9031.ENSGALP00000049584	0	0	0	0	0	0	0	0.428	0.428
DACT2	SMOC2	9031.ENSGALP00000044676	9031.ENSGALP00000072344	0	0	0	0	0	0	0	0.565	0.565
DBX2	SHH	9031.ENSGALP00000037987	9031.ENSGALP00000010292	0	0	0	0	0	0	0	0.533	0.533
DBX2	LHX5	9031.ENSGALP00000037987	9031.ENSGALP00000013502	0	0	0	0	0.047	0.101	0	0.442	0.48
DEFB4A	SERPINB10B	9031.ENSGALP00000030904	9031.ENSGALP00000020960	0	0	0	0	0.362	0	0	0.346	0.564
DEFB4A	TLR7	9031.ENSGALP00000030904	9031.ENSGALP00000070844	0	0	0	0	0.092	0	0	0.372	0.405
DEFB4A	IL6	9031.ENSGALP00000030904	9031.ENSGALP00000068117	0	0	0	0	0	0	0	0.501	0.501
DHH	SHH	9031.ENSGALP00000054006	9031.ENSGALP00000010292	0	0	0.061	0.956	0	0	0.9	0.076	0.905
DHH	GAS1	9031.ENSGALP00000054006	9031.ENSGALP00000028297	0	0	0	0	0	0.147	0.9	0.622	0.965
DHH	MPZ	9031.ENSGALP00000054006	9031.ENSGALP00000045144	0	0	0	0	0	0	0	0.533	0.533
DHH	PDGFRA	9031.ENSGALP00000054006	9031.ENSGALP00000064586	0	0	0	0	0	0	0	0.476	0.476
DLG2	HTR7L	9031.ENSGALP00000072480	9031.ENSGALP00000047348	0	0	0	0	0	0.073	0	0.403	0.422
DLG2	DLGAP1	9031.ENSGALP00000072480	9031.ENSGALP00000049956	0	0	0	0	0	0.431	0	0.09	0.46
DLX2	GFAP	9031.ENSGALP00000052409	9031.ENSGALP00000001335	0	0	0	0	0	0	0	0.542	0.542
DLX2	LHX2	9031.ENSGALP00000052409	9031.ENSGALP00000001691	0	0	0	0	0	0	0	0.535	0.535
DLX2	SHH	9031.ENSGALP00000052409	9031.ENSGALP00000010292	0	0	0	0	0	0	0	0.729	0.729
DLX2	LHX5	9031.ENSGALP00000052409	9031.ENSGALP00000013502	0	0	0	0	0	0	0	0.492	0.492
DLX2	NPY	9031.ENSGALP00000052409	9031.ENSGALP00000017870	0	0	0	0	0	0	0	0.497	0.497
DLX2	LHX6	9031.ENSGALP00000052409	9031.ENSGALP00000044370	0	0	0	0	0.086	0	0	0.807	0.816
DLX2	SOX2	9031.ENSGALP00000052409	9031.ENSGALP00000045318	0	0	0	0	0.049	0.043	0	0.485	0.491
DLX2	SOX14	9031.ENSGALP00000052409	9031.ENSGALP00000048810	0	0	0	0	0.045	0.043	0	0.475	0.478
DLX2	PDGFRA	9031.ENSGALP00000052409	9031.ENSGALP00000064586	0	0	0	0	0.092	0	0	0.375	0.408
DLX2	SIX3	9031.ENSGALP00000052409	9031.ENSGALP00000058342	0	0	0	0	0.06	0	0	0.468	0.479
DLX2	PAX6	9031.ENSGALP00000052409	9031.ENSGALP00000070449	0	0	0	0.603	0	0.056	0	0.507	0.514
DLX2	NEUROG1	9031.ENSGALP00000052409	9031.ENSGALP00000057908	0	0	0	0	0.06	0	0	0.525	0.534
DLX2	LEF1	9031.ENSGALP00000052409	9031.ENSGALP00000073992	0	0	0	0	0	0.077	0	0.52	0.538
DLX2	FOXG1	9031.ENSGALP00000052409	9031.ENSGALP00000054672	0	0	0	0	0.136	0.044	0	0.715	0.744
DLX2	GAD1	9031.ENSGALP00000052409	9031.ENSGALP00000053512	0	0	0	0	0.065	0	0	0.763	0.768
DLX3	LHX2	9031.ENSGALP00000067082	9031.ENSGALP00000001691	0	0	0	0	0	0	0	0.413	0.413
DLX3	LAMB3	9031.ENSGALP00000067082	9031.ENSGALP00000002049	0	0	0	0	0.047	0	0	0.47	0.473
DLX3	ITGB6	9031.ENSGALP00000067082	9031.ENSGALP00000018148	0	0	0	0	0	0	0	0.439	0.439
DLX3	FOXE3	9031.ENSGALP00000067082	9031.ENSGALP00000041809	0	0	0	0	0	0.044	0	0.586	0.587
DLX3	FGF19	9031.ENSGALP00000067082	9031.ENSGALP00000043371	0	0	0.205	0	0	0	0	0.316	0.433
DLX3	FOXI3	9031.ENSGALP00000067082	9031.ENSGALP00000043843	0	0	0	0	0	0.044	0	0.462	0.464
DLX3	SOX2	9031.ENSGALP00000067082	9031.ENSGALP00000045318	0	0	0	0	0	0.043	0	0.485	0.486
DLX3	GBX2	9031.ENSGALP00000067082	9031.ENSGALP00000052169	0	0	0	0	0	0.093	0	0.501	0.528
DLX3	FOXG1	9031.ENSGALP00000067082	9031.ENSGALP00000054672	0	0	0	0	0	0.044	0	0.404	0.405
DLX3	SNAI2	9031.ENSGALP00000067082	9031.ENSGALP00000056928	0	0	0	0	0	0	0	0.438	0.438
DLX3	PAX6	9031.ENSGALP00000067082	9031.ENSGALP00000070449	0	0	0	0	0	0.056	0	0.458	0.467
DLX3	GATA3	9031.ENSGALP00000067082	9031.ENSGALP00000068882	0	0	0	0	0.088	0	0	0.541	0.563
DMRT1	RSPO1	9031.ENSGALP00000037648	9031.ENSGALP00000003008	0	0	0	0	0	0	0	0.443	0.443
DMRT1	SPO11	9031.ENSGALP00000037648	9031.ENSGALP00000048999	0	0	0	0	0.044	0	0	0.436	0.437
DMRT1	SLC35F1	9031.ENSGALP00000037648	9031.ENSGALP00000066484	0	0	0	0	0	0	0	0.446	0.446
DMRTB1	SPO11	9031.ENSGALP00000042279	9031.ENSGALP00000048999	0	0	0	0	0.044	0	0	0.412	0.414
DMRTB1	UPP1	9031.ENSGALP00000042279	9031.ENSGALP00000069264	0	0	0	0	0	0	0	0.435	0.435
DNAH1	DNAH12	9031.ENSGALP00000006832	9031.ENSGALP00000008972	0	0	0.07	0.903	0	0	0.54	0	0.553
DNAH12	LOC771876	9031.ENSGALP00000008972	9031.ENSGALP00000043012	0	0	0	0	0.044	0.093	0	0.467	0.497
DNAH12	PTGDS	9031.ENSGALP00000008972	9031.ENSGALP00000052720	0	0	0	0	0	0	0	0.52	0.52
DOK6	GLRX	9031.ENSGALP00000052477	9031.ENSGALP00000023602	0	0	0	0	0	0	0	0.479	0.479
DOK6	GFRA2	9031.ENSGALP00000052477	9031.ENSGALP00000068025	0	0	0	0	0	0	0.5	0.05	0.504
DRD4	NPAS2	9031.ENSGALP00000052151	9031.ENSGALP00000068763	0	0	0	0	0	0	0	0.488	0.488
DRP2	MPZ	9031.ENSGALP00000008047	9031.ENSGALP00000045144	0	0	0	0	0	0	0	0.6	0.6
DRP2	NFASC	9031.ENSGALP00000008047	9031.ENSGALP00000068078	0	0	0	0	0	0	0	0.755	0.755
DSCAML1	SDK2	9031.ENSGALP00000011821	9031.ENSGALP00000064562	0	0	0	0.573	0	0.072	0	0.617	0.63
DSCC1	MKX	9031.ENSGALP00000049059	9031.ENSGALP00000062280	0	0	0	0	0.043	0	0	0.436	0.437
DUOX2	NOXA1	9031.ENSGALP00000053133	9031.ENSGALP00000064860	0	0	0	0	0.052	0.088	0.36	0.588	0.742
DYNC1I1	LOC100857858	9031.ENSGALP00000015808	9031.ENSGALP00000045201	0	0	0	0	0	0.234	0.65	0.07	0.728
DYNC1I1	TUBA1B	9031.ENSGALP00000015808	9031.ENSGALP00000046430	0	0	0	0	0	0.234	0.65	0.07	0.728
E1C6J6_CHICK	GALNT5	9031.ENSGALP00000020461	9031.ENSGALP00000069852	0	0.726	0.492	0	0	0	0	0	0.855
EDA2R	MMR1L3	9031.ENSGALP00000057214	9031.ENSGALP00000014043	0	0	0	0	0	0	0	0.466	0.465
EDA2R	TINAG	9031.ENSGALP00000057214	9031.ENSGALP00000026245	0	0	0	0	0	0	0	0.421	0.42
EDA2R	PIPOX	9031.ENSGALP00000057214	9031.ENSGALP00000043311	0	0	0	0	0	0	0	0.41	0.41
EDA2R	S100A14	9031.ENSGALP00000057214	9031.ENSGALP00000069475	0	0	0	0	0	0	0	0.465	0.465
EDIL3	HAPLN1	9031.ENSGALP00000053411	9031.ENSGALP00000072418	0	0.015	0	0	0.056	0.079	0	0.708	0.724
EEF1A2	TMEM59L	9031.ENSGALP00000009371	9031.ENSGALP00000034392	0	0	0	0	0.238	0.155	0	0.252	0.476
EEF1A2	LOC107055485	9031.ENSGALP00000009371	9031.ENSGALP00000061914	0	0	0	0	0.325	0.253	0	0.148	0.532
EIF5B	HDDC3	9031.ENSGALP00000027015	9031.ENSGALP00000061006	0.076	0	0	0	0.056	0	0	0.421	0.45
EIF5B	LOC107055485	9031.ENSGALP00000027015	9031.ENSGALP00000061914	0	0	0	0	0.364	0.648	0	0.246	0.816
ELOVL2	LIPC	9031.ENSGALP00000071756	9031.ENSGALP00000006724	0	0	0	0	0.071	0	0	0.712	0.721
EN2	SHH	9031.ENSGALP00000045557	9031.ENSGALP00000010292	0	0	0	0	0.063	0	0	0.531	0.542
EN2	FOXG1	9031.ENSGALP00000045557	9031.ENSGALP00000054672	0	0	0	0	0	0	0	0.474	0.474
EN2	SIX3	9031.ENSGALP00000045557	9031.ENSGALP00000058342	0	0	0	0	0	0	0	0.511	0.511
ENPEP	SLC1A1	9031.ENSGALP00000049914	9031.ENSGALP00000016539	0	0	0	0	0.048	0	0	0.5	0.505
ENPEP	XPNPEP2	9031.ENSGALP00000049914	9031.ENSGALP00000042060	0.049	0	0	0	0.101	0.054	0	0.637	0.667
ENPEP	UPP1	9031.ENSGALP00000049914	9031.ENSGALP00000069264	0	0	0	0	0	0	0	0.455	0.455
ENPEP	PLTP	9031.ENSGALP00000049914	9031.ENSGALP00000071616	0	0	0	0	0	0	0	0.535	0.535
ENPP3	PDE6B	9031.ENSGALP00000057730	9031.ENSGALP00000032161	0	0	0	0	0	0	0.65	0.376	0.772
ENPP3	PDE6H	9031.ENSGALP00000057730	9031.ENSGALP00000043463	0	0	0	0	0	0	0.65	0	0.65
ENPP3	PKIB	9031.ENSGALP00000057730	9031.ENSGALP00000073849	0	0	0	0	0	0	0	0.45	0.45
ENPP3	PDE1B	9031.ENSGALP00000057730	9031.ENSGALP00000071618	0	0	0	0	0	0	0.9	0.159	0.912
ENSGALP00000051391	ZFYVE28	9031.ENSGALP00000051391	9031.ENSGALP00000025254	0	0.9	0	0	0	0	0	0	0.9
ENSGALP00000052829	ENSGALP00000065397	9031.ENSGALP00000052829	9031.ENSGALP00000065397	0	0.423	0	0	0	0	0	0	0.423
ENSGALP00000056111	LOC101748581	9031.ENSGALP00000056111	9031.ENSGALP00000066483	0	0	0	0	0	0.047	0.4	0	0.403
ENSGALP00000056111	YF5	9031.ENSGALP00000056111	9031.ENSGALP00000068605	0	0	0.053	0.975	0	0	0.4	0	0.407
ENSGALP00000056111	LOC768350	9031.ENSGALP00000056111	9031.ENSGALP00000070695	0	0	0.054	0.973	0	0	0.4	0	0.408
ENSGALP00000056111	LOC107054704	9031.ENSGALP00000056111	9031.ENSGALP00000066986	0	0	0.055	0.971	0	0	0.4	0	0.409
ENSGALP00000060410	ENSGALP00000072532	9031.ENSGALP00000060410	9031.ENSGALP00000072532	0	0.854	0	0	0.078	0.102	0	0.099	0.876
ENSGALP00000060476	MYH1G	9031.ENSGALP00000060476	9031.ENSGALP00000001422	0	0	0	0	0.049	0.049	0.4	0	0.409
ENSGALP00000060476	MYH1E	9031.ENSGALP00000060476	9031.ENSGALP00000045379	0	0	0	0	0.049	0.049	0.4	0	0.409
ENSGALP00000060476	MYH1C	9031.ENSGALP00000060476	9031.ENSGALP00000047790	0	0	0	0	0.049	0.049	0.4	0	0.409
ENSGALP00000060476	MYH1A	9031.ENSGALP00000060476	9031.ENSGALP00000056672	0	0	0	0	0.049	0.049	0.4	0	0.409
ENSGALP00000060476	MYH1B	9031.ENSGALP00000060476	9031.ENSGALP00000061299	0	0	0	0	0.049	0.049	0.4	0	0.409
ENSGALP00000060476	ENSGALP00000071809	9031.ENSGALP00000060476	9031.ENSGALP00000071809	0	0	0	0	0	0.041	0.5	0	0.499
ENSGALP00000060476	LOC101748581	9031.ENSGALP00000060476	9031.ENSGALP00000066483	0	0	0	0	0	0.093	0.5	0	0.527
ENSGALP00000064845	ENSGALP00000067846	9031.ENSGALP00000064845	9031.ENSGALP00000067846	0	0	0.451	0	0	0	0	0	0.451
ENSGALP00000064923	ENSGALP00000067823	9031.ENSGALP00000064923	9031.ENSGALP00000067823	0	0.149	0.383	0	0	0	0	0	0.452
ENSGALP00000064923	ENSGALP00000068909	9031.ENSGALP00000064923	9031.ENSGALP00000068909	0	0.232	0.387	0	0	0	0	0	0.509
ENSGALP00000065007	RIMS4	9031.ENSGALP00000065007	9031.ENSGALP00000006585	0	0.899	0	0	0.046	0	0	0	0.9
ENSGALP00000065015	PIF1	9031.ENSGALP00000065015	9031.ENSGALP00000014682	0	0	0	0	0.4	0.163	0	0.228	0.578
ENSGALP00000065397	ENSGALP00000067796	9031.ENSGALP00000065397	9031.ENSGALP00000067796	0	0	0.443	0	0	0	0	0	0.443
ENSGALP00000065727	MTUS2	9031.ENSGALP00000065727	9031.ENSGALP00000046977	0	0.9	0	0	0	0	0	0	0.9
ENSGALP00000066368	ENSGALP00000074283	9031.ENSGALP00000066368	9031.ENSGALP00000074283	0	0.011	0.512	0	0	0	0	0	0.512
ENSGALP00000066589	ENSGALP00000071132	9031.ENSGALP00000066589	9031.ENSGALP00000071132	0	0.899	0.384	0	0	0	0	0	0.935
ENSGALP00000066876	ENSGALP00000073629	9031.ENSGALP00000066876	9031.ENSGALP00000073629	0	0.662	0	0	0	0	0	0	0.662
ENSGALP00000067441	ENSGALP00000074283	9031.ENSGALP00000067441	9031.ENSGALP00000074283	0	0.019	0.5	0	0	0	0	0	0.5
ENSGALP00000067796	PLOD2	9031.ENSGALP00000067796	9031.ENSGALP00000061782	0	0	0	0	0	0.081	0.5	0.049	0.524
ENSGALP00000067823	ENSGALP00000069192	9031.ENSGALP00000067823	9031.ENSGALP00000069192	0	0.109	0.368	0	0	0	0	0	0.412
ENSGALP00000067846	ENSGALP00000072774	9031.ENSGALP00000067846	9031.ENSGALP00000072774	0	0	0.441	0	0	0	0	0	0.441
ENSGALP00000068389	ENSGALP00000072774	9031.ENSGALP00000068389	9031.ENSGALP00000072774	0	0	0.439	0	0	0	0	0	0.439
ENSGALP00000069388	XDH	9031.ENSGALP00000069388	9031.ENSGALP00000014144	0	0	0	0	0	0	0.5	0	0.499
ENSGALP00000071775	PTTG2	9031.ENSGALP00000071775	9031.ENSGALP00000002289	0	0	0	0	0	0.232	0.5	0.196	0.664
ENSGALP00000071775	PSMB6	9031.ENSGALP00000071775	9031.ENSGALP00000062447	0	0	0	0	0.148	0	0.4	0	0.466
ENSGALP00000071809	PDGFRA	9031.ENSGALP00000071809	9031.ENSGALP00000064586	0	0	0	0	0	0.227	0.5	0.077	0.612
ENSGALP00000072469	LOC101751416	9031.ENSGALP00000072469	9031.ENSGALP00000058611	0	0	0.126	0.828	0	0.081	0.54	0	0.598
ENSGALP00000072469	LOC100859551	9031.ENSGALP00000072469	9031.ENSGALP00000061878	0	0	0.146	0.784	0	0	0.54	0	0.59
ENSGALP00000072532	ENSGALP00000073328	9031.ENSGALP00000072532	9031.ENSGALP00000073328	0	0.818	0	0	0.055	0.071	0	0.049	0.827
ENSGALP00000073796	STKLD1	9031.ENSGALP00000073796	9031.ENSGALP00000005027	0	0.9	0	0	0	0	0	0	0.9
EPHA10	ERBB3	9031.ENSGALP00000047451	9031.ENSGALP00000051173	0	0	0	0.577	0	0.102	0	0.399	0.437
EPHX1L	GSTO2	9031.ENSGALP00000016743	9031.ENSGALP00000013682	0	0	0	0	0.109	0.048	0.65	0.131	0.707
EPHX1L	GSTA2	9031.ENSGALP00000016743	9031.ENSGALP00000026289	0	0	0	0	0.075	0	0.65	0.478	0.816
EPYC	MATN4	9031.ENSGALP00000018368	9031.ENSGALP00000006403	0	0	0	0	0.093	0.101	0	0.495	0.552
EPYC	MATN3	9031.ENSGALP00000018368	9031.ENSGALP00000036079	0	0	0	0	0.114	0.101	0	0.361	0.447
EPYC	FMOD	9031.ENSGALP00000018368	9031.ENSGALP00000043794	0	0.008	0	0.608	0.084	0	0	0.44	0.465
ERBB3	PLP1	9031.ENSGALP00000051173	9031.ENSGALP00000000160	0	0	0	0	0	0	0	0.434	0.434
ERBB3	NRG4	9031.ENSGALP00000051173	9031.ENSGALP00000004655	0	0	0	0	0	0.109	0	0.623	0.649
ERBB3	FOXE3	9031.ENSGALP00000051173	9031.ENSGALP00000041809	0	0	0	0	0.042	0	0	0.452	0.453
ERBB3	FGF19	9031.ENSGALP00000051173	9031.ENSGALP00000043371	0	0	0	0	0	0	0.65	0.236	0.721
ERBB3	MPZ	9031.ENSGALP00000051173	9031.ENSGALP00000045144	0	0	0	0	0	0	0	0.431	0.431
ERBB3	VEGFD	9031.ENSGALP00000051173	9031.ENSGALP00000055963	0	0	0	0	0	0	0.65	0.062	0.657
ERBB3	FGF1	9031.ENSGALP00000051173	9031.ENSGALP00000070539	0	0	0	0	0.049	0	0.65	0.244	0.726
ERBB3	NTF3	9031.ENSGALP00000051173	9031.ENSGALP00000070337	0	0	0	0	0	0	0.65	0.257	0.728
ERBB3	FGF18	9031.ENSGALP00000051173	9031.ENSGALP00000054695	0	0	0	0	0	0	0.65	0.384	0.775
ESYT3	KCNQ2	9031.ENSGALP00000019723	9031.ENSGALP00000072073	0	0	0	0	0	0	0	0.48	0.48
EVPL	LINS1	9031.ENSGALP00000003285	9031.ENSGALP00000066969	0	0	0	0	0	0	0	0.501	0.501
EVPL	SPHKAP	9031.ENSGALP00000003285	9031.ENSGALP00000004700	0	0	0	0	0	0	0	0.704	0.704
F13A1	FGA	9031.ENSGALP00000020857	9031.ENSGALP00000015061	0	0	0	0	0	0.146	0.4	0.328	0.625
F13A1	SPIA3	9031.ENSGALP00000020857	9031.ENSGALP00000017841	0	0	0	0	0.044	0	0.4	0	0.401
F13A1	POSTN	9031.ENSGALP00000020857	9031.ENSGALP00000066072	0	0	0	0	0.294	0	0	0.191	0.404
F13A1	F5	9031.ENSGALP00000020857	9031.ENSGALP00000047983	0	0	0	0	0.042	0	0.4	0.058	0.411
F13A1	LOXHD1	9031.ENSGALP00000020857	9031.ENSGALP00000044403	0	0	0	0	0	0.047	0	0.587	0.589
F2RL2	PROK2	9031.ENSGALP00000037768	9031.ENSGALP00000012612	0	0	0	0	0	0	0.5	0	0.499
F2RL2	HTR7L	9031.ENSGALP00000037768	9031.ENSGALP00000047348	0	0	0	0	0	0.042	0	0.486	0.487
F2RL2	NMS	9031.ENSGALP00000037768	9031.ENSGALP00000071415	0	0	0	0	0	0	0.5	0	0.499
F2RL2	GNG4	9031.ENSGALP00000037768	9031.ENSGALP00000058741	0	0	0	0	0	0.055	0.5	0	0.507
F5	FGA	9031.ENSGALP00000047983	9031.ENSGALP00000015061	0	0	0	0	0.161	0	0.4	0.206	0.565
F5	SPIA3	9031.ENSGALP00000047983	9031.ENSGALP00000017841	0	0	0	0	0.042	0.065	0.4	0.208	0.517
FAM180A	GFRA2	9031.ENSGALP00000041214	9031.ENSGALP00000068025	0	0	0	0	0	0	0	0.557	0.557
FAM237A	NPY	9031.ENSGALP00000032763	9031.ENSGALP00000017870	0	0	0	0	0	0	0	0.435	0.435
FAT2	RGS4	9031.ENSGALP00000006868	9031.ENSGALP00000004041	0	0	0	0	0	0	0	0.43	0.43
FAT2	ROBO2	9031.ENSGALP00000006868	9031.ENSGALP00000073108	0	0	0	0	0.061	0	0	0.398	0.411
FAT2	GFRA2	9031.ENSGALP00000006868	9031.ENSGALP00000068025	0	0	0	0	0	0	0	0.475	0.475
FAT2	GNG4	9031.ENSGALP00000006868	9031.ENSGALP00000058741	0	0	0	0	0	0	0	0.63	0.63
FBLN1	POSTN	9031.ENSGALP00000022972	9031.ENSGALP00000066072	0	0	0	0	0.075	0	0	0.393	0.415
FBN3	TVP23A	9031.ENSGALP00000044622	9031.ENSGALP00000048241	0	0	0	0	0	0	0	0.491	0.491
FBXO47	SPO11	9031.ENSGALP00000030708	9031.ENSGALP00000048999	0	0	0	0	0.066	0	0	0.625	0.634
FEV	UNC79	9031.ENSGALP00000042848	9031.ENSGALP00000017654	0	0	0	0	0	0	0	0.431	0.431
FEV	RFX6	9031.ENSGALP00000042848	9031.ENSGALP00000024015	0	0	0	0	0.302	0	0	0.709	0.788
FGA	SLC22A18	9031.ENSGALP00000015061	9031.ENSGALP00000010407	0	0	0	0	0.374	0	0	0.09	0.406
FGA	RBP4A	9031.ENSGALP00000015061	9031.ENSGALP00000010694	0	0	0	0	0.427	0	0	0	0.427
FGA	TTC36	9031.ENSGALP00000015061	9031.ENSGALP00000011001	0	0	0	0	0.341	0	0	0.148	0.414
FGA	SERPINB10B	9031.ENSGALP00000015061	9031.ENSGALP00000020960	0	0	0	0	0.22	0	0	0.296	0.427
FGA	TCF24	9031.ENSGALP00000015061	9031.ENSGALP00000065044	0	0	0	0	0	0	0	0.444	0.444
FGA	HGFAC	9031.ENSGALP00000015061	9031.ENSGALP00000025139	0	0	0	0	0.403	0.101	0	0.172	0.517
FGA	SPIA3	9031.ENSGALP00000015061	9031.ENSGALP00000017841	0	0	0	0	0.425	0.05	0.4	0	0.644
FGA	HABP2	9031.ENSGALP00000015061	9031.ENSGALP00000032462	0	0	0	0	0.489	0.101	0	0.301	0.65
FGA	TTR	9031.ENSGALP00000015061	9031.ENSGALP00000024388	0	0	0	0	0.446	0	0	0.48	0.699
FGF1	SHH	9031.ENSGALP00000070539	9031.ENSGALP00000010292	0	0	0	0	0.047	0	0	0.557	0.56
FGF1	FLRT3	9031.ENSGALP00000070539	9031.ENSGALP00000014168	0	0	0	0	0.042	0	0.5	0	0.5
FGF1	FLRT2	9031.ENSGALP00000070539	9031.ENSGALP00000017210	0	0	0	0	0.042	0	0.5	0	0.5
FGF1	FGF19	9031.ENSGALP00000070539	9031.ENSGALP00000043371	0	0	0	0.685	0.046	0	0.4	0.437	0.649
FGF1	SYT2	9031.ENSGALP00000070539	9031.ENSGALP00000047260	0	0	0	0	0.044	0.54	0	0.162	0.599
FGF1	FGF18	9031.ENSGALP00000070539	9031.ENSGALP00000054695	0	0	0	0.714	0	0	0.4	0.438	0.648
FGF1	VEGFD	9031.ENSGALP00000070539	9031.ENSGALP00000055963	0	0	0.209	0	0.046	0	0	0.376	0.488
FGF1	PDGFRA	9031.ENSGALP00000070539	9031.ENSGALP00000064586	0	0	0	0	0.049	0.171	0.65	0.301	0.781
FGF1	IL6	9031.ENSGALP00000070539	9031.ENSGALP00000068117	0	0	0	0	0.05	0	0	0.404	0.409
FGF1	MMP9	9031.ENSGALP00000070539	9031.ENSGALP00000068659	0	0	0	0	0.061	0	0	0.484	0.494
FGF1	NTF3	9031.ENSGALP00000070539	9031.ENSGALP00000070337	0	0	0	0	0	0	0	0.426	0.426
FGF18	GFAP	9031.ENSGALP00000054695	9031.ENSGALP00000001335	0	0	0	0	0.049	0.043	0	0.467	0.473
FGF18	LHX2	9031.ENSGALP00000054695	9031.ENSGALP00000001691	0	0	0	0	0	0	0	0.432	0.432
FGF18	SHH	9031.ENSGALP00000054695	9031.ENSGALP00000010292	0	0	0	0	0	0	0	0.877	0.877
FGF18	MMP13	9031.ENSGALP00000054695	9031.ENSGALP00000027710	0	0	0	0	0	0	0	0.45	0.45
FGF18	FOXE3	9031.ENSGALP00000054695	9031.ENSGALP00000041809	0	0	0	0	0	0	0	0.497	0.497
FGF18	PTX3	9031.ENSGALP00000054695	9031.ENSGALP00000042091	0	0	0	0	0	0.124	0	0.467	0.513
FGF18	FGF19	9031.ENSGALP00000054695	9031.ENSGALP00000043371	0	0	0	0	0.069	0	0.4	0.354	0.607
FGF18	PAX7	9031.ENSGALP00000054695	9031.ENSGALP00000044020	0	0	0	0	0.06	0	0	0.483	0.493
FGF18	OTX2	9031.ENSGALP00000054695	9031.ENSGALP00000045234	0	0	0	0	0	0.046	0	0.665	0.667
FGF18	SOX2	9031.ENSGALP00000054695	9031.ENSGALP00000045318	0	0	0	0	0	0	0	0.706	0.706
FGF18	PXDNL	9031.ENSGALP00000054695	9031.ENSGALP00000049777	0	0	0	0	0.057	0	0	0.473	0.483
FGF18	GBX2	9031.ENSGALP00000054695	9031.ENSGALP00000052169	0	0	0	0	0.055	0	0	0.536	0.543
FGF18	FOXG1	9031.ENSGALP00000054695	9031.ENSGALP00000054672	0	0	0	0	0	0	0	0.53	0.53
FGF18	SIX3	9031.ENSGALP00000054695	9031.ENSGALP00000058342	0	0	0	0	0	0	0	0.423	0.422
FGF18	GATA3	9031.ENSGALP00000054695	9031.ENSGALP00000068882	0	0	0	0	0	0	0	0.426	0.426
FGF18	NTF3	9031.ENSGALP00000054695	9031.ENSGALP00000070337	0	0	0	0	0	0	0	0.443	0.443
FGF18	WNT8A	9031.ENSGALP00000054695	9031.ENSGALP00000055561	0	0	0	0	0	0	0	0.52	0.52
FGF18	SNAI2	9031.ENSGALP00000054695	9031.ENSGALP00000056928	0	0	0	0	0	0	0	0.525	0.525
FGF18	MMP9	9031.ENSGALP00000054695	9031.ENSGALP00000068659	0	0	0	0	0	0	0	0.527	0.527
FGF18	SMAD2Z	9031.ENSGALP00000054695	9031.ENSGALP00000055416	0	0	0	0	0.043	0	0	0.533	0.533
FGF18	NEUROG1	9031.ENSGALP00000054695	9031.ENSGALP00000057908	0	0	0	0	0.05	0	0	0.543	0.548
FGF18	LEF1	9031.ENSGALP00000054695	9031.ENSGALP00000073992	0	0	0	0	0	0	0	0.549	0.549
FGF18	FST	9031.ENSGALP00000054695	9031.ENSGALP00000068743	0	0	0	0	0.047	0.047	0	0.567	0.573
FGF18	IL6	9031.ENSGALP00000054695	9031.ENSGALP00000068117	0	0	0	0	0.046	0	0	0.62	0.622
FGF18	PAX6	9031.ENSGALP00000054695	9031.ENSGALP00000070449	0	0	0	0	0.06	0	0	0.683	0.689
FGF18	PDGFRA	9031.ENSGALP00000054695	9031.ENSGALP00000064586	0	0	0	0	0	0.171	0.65	0.705	0.907
FGF19	GFAP	9031.ENSGALP00000043371	9031.ENSGALP00000001335	0	0	0	0	0.078	0.043	0	0.446	0.469
FGF19	LHX2	9031.ENSGALP00000043371	9031.ENSGALP00000001691	0	0	0	0	0.061	0	0	0.435	0.446
FGF19	SHH	9031.ENSGALP00000043371	9031.ENSGALP00000010292	0	0	0	0	0	0	0	0.868	0.868
FGF19	FOXE3	9031.ENSGALP00000043371	9031.ENSGALP00000041809	0	0	0	0	0	0	0	0.48	0.48
FGF19	PTX3	9031.ENSGALP00000043371	9031.ENSGALP00000042091	0	0	0	0	0.047	0.124	0	0.508	0.553
FGF19	GATA3	9031.ENSGALP00000043371	9031.ENSGALP00000068882	0	0	0	0	0	0	0	0.428	0.428
FGF19	SNAI2	9031.ENSGALP00000043371	9031.ENSGALP00000056928	0	0	0	0	0	0	0	0.439	0.439
FGF19	NTF3	9031.ENSGALP00000043371	9031.ENSGALP00000070337	0	0	0	0	0	0	0	0.442	0.442
FGF19	SIX3	9031.ENSGALP00000043371	9031.ENSGALP00000058342	0	0	0	0	0	0	0	0.446	0.446
FGF19	PAX7	9031.ENSGALP00000043371	9031.ENSGALP00000044020	0	0	0	0	0.06	0	0	0.469	0.48
FGF19	PXDNL	9031.ENSGALP00000043371	9031.ENSGALP00000049777	0	0	0	0	0.048	0	0	0.478	0.482
FGF19	SMAD2Z	9031.ENSGALP00000043371	9031.ENSGALP00000055416	0	0	0	0	0.043	0	0	0.519	0.52
FGF19	MMP9	9031.ENSGALP00000043371	9031.ENSGALP00000068659	0	0	0	0	0	0	0	0.521	0.521
FGF19	FOXG1	9031.ENSGALP00000043371	9031.ENSGALP00000054672	0	0	0	0	0	0	0	0.533	0.533
FGF19	NEUROG1	9031.ENSGALP00000043371	9031.ENSGALP00000057908	0	0	0	0	0.046	0	0	0.533	0.535
FGF19	LEF1	9031.ENSGALP00000043371	9031.ENSGALP00000073992	0	0	0	0	0	0	0	0.535	0.535
FGF19	FST	9031.ENSGALP00000043371	9031.ENSGALP00000068743	0	0	0	0	0	0.047	0	0.556	0.559
FGF19	GBX2	9031.ENSGALP00000043371	9031.ENSGALP00000052169	0	0	0	0	0.057	0	0	0.589	0.596
FGF19	WNT8A	9031.ENSGALP00000043371	9031.ENSGALP00000055561	0	0	0	0	0	0	0	0.597	0.597
FGF19	IL6	9031.ENSGALP00000043371	9031.ENSGALP00000068117	0	0	0	0	0.046	0	0	0.623	0.625
FGF19	OTX2	9031.ENSGALP00000043371	9031.ENSGALP00000045234	0	0	0	0	0.058	0.046	0	0.65	0.657
FGF19	SOX2	9031.ENSGALP00000043371	9031.ENSGALP00000045318	0	0	0	0	0.047	0	0	0.708	0.71
FGF19	PAX6	9031.ENSGALP00000043371	9031.ENSGALP00000070449	0	0	0	0	0.06	0	0	0.711	0.717
FGF19	PDGFRA	9031.ENSGALP00000043371	9031.ENSGALP00000064586	0	0	0	0	0	0.171	0.65	0.668	0.895
FGFBP2	LBX1	9031.ENSGALP00000023367	9031.ENSGALP00000054288	0	0	0	0	0	0	0	0.535	0.535
FHL5	LEF1	9031.ENSGALP00000066554	9031.ENSGALP00000073992	0	0	0	0	0	0	0	0.434	0.434
FIS1	PEX11B	9031.ENSGALP00000069942	9031.ENSGALP00000074134	0	0	0	0	0	0.127	0.5	0.49	0.757
FLRT2	GPR158	9031.ENSGALP00000017210	9031.ENSGALP00000012415	0	0	0	0	0	0	0	0.502	0.502
FLRT2	PDGFRA	9031.ENSGALP00000017210	9031.ENSGALP00000064586	0	0	0	0	0.077	0.059	0	0.374	0.409
FLRT3	HFM1-2	9031.ENSGALP00000014168	9031.ENSGALP00000009813	0	0	0	0	0	0.155	0	0.344	0.421
FLRT3	PROK2	9031.ENSGALP00000014168	9031.ENSGALP00000012612	0	0	0	0	0	0	0	0.576	0.576
FMOD	TNMD	9031.ENSGALP00000043794	9031.ENSGALP00000011015	0	0	0	0	0.162	0	0	0.788	0.815
FMOD	MMP13	9031.ENSGALP00000043794	9031.ENSGALP00000027710	0	0	0	0	0.092	0	0	0.419	0.45
FMOD	POSTN	9031.ENSGALP00000043794	9031.ENSGALP00000066072	0	0	0	0	0.149	0	0	0.339	0.414
FMOD	MKX	9031.ENSGALP00000043794	9031.ENSGALP00000062280	0	0	0	0	0	0	0	0.62	0.62
FNDC4	RBBP8NL	9031.ENSGALP00000026581	9031.ENSGALP00000060827	0	0	0	0	0	0	0	0.601	0.601
FNDC5	LOC107055485	9031.ENSGALP00000005640	9031.ENSGALP00000061914	0	0	0	0	0	0	0	0.428	0.428
FOXE3	SHH	9031.ENSGALP00000041809	9031.ENSGALP00000010292	0	0	0	0	0.046	0	0	0.483	0.486
FOXE3	GATA3	9031.ENSGALP00000041809	9031.ENSGALP00000068882	0	0	0	0	0	0.077	0	0.402	0.424
FOXE3	PTCRA	9031.ENSGALP00000041809	9031.ENSGALP00000064686	0	0	0	0	0	0	0	0.435	0.435
FOXE3	LEF1	9031.ENSGALP00000041809	9031.ENSGALP00000073992	0	0	0	0	0.045	0.101	0	0.433	0.47
FOXE3	SIX3	9031.ENSGALP00000041809	9031.ENSGALP00000058342	0	0	0	0	0.046	0	0	0.487	0.49
FOXE3	OTX2	9031.ENSGALP00000041809	9031.ENSGALP00000045234	0	0	0	0	0.063	0	0	0.489	0.501
FOXE3	GBX2	9031.ENSGALP00000041809	9031.ENSGALP00000052169	0	0	0	0	0	0.073	0	0.502	0.518
FOXE3	NEUROG1	9031.ENSGALP00000041809	9031.ENSGALP00000057908	0	0	0	0	0.042	0	0	0.608	0.609
FOXE3	PAX6	9031.ENSGALP00000041809	9031.ENSGALP00000070449	0	0	0	0	0	0.044	0	0.753	0.754
FOXE3	SOX2	9031.ENSGALP00000041809	9031.ENSGALP00000045318	0	0	0	0	0.049	0.065	0	0.77	0.778
FOXE3	PAX7	9031.ENSGALP00000041809	9031.ENSGALP00000044020	0	0	0	0	0.047	0.046	0	0.792	0.795
FOXE3	SNAI2	9031.ENSGALP00000041809	9031.ENSGALP00000056928	0	0	0	0	0	0	0	0.86	0.86
FOXF2	NKX3-2	9031.ENSGALP00000050667	9031.ENSGALP00000064633	0	0	0	0	0.067	0.061	0	0.54	0.561
FOXG1	GFAP	9031.ENSGALP00000054672	9031.ENSGALP00000001335	0	0	0	0	0	0.051	0	0.6	0.604
FOXG1	LHX2	9031.ENSGALP00000054672	9031.ENSGALP00000001691	0	0	0	0	0.087	0.06	0	0.73	0.748
FOXG1	SHH	9031.ENSGALP00000054672	9031.ENSGALP00000010292	0	0	0	0	0	0	0	0.727	0.727
FOXG1	LHX5	9031.ENSGALP00000054672	9031.ENSGALP00000013502	0	0	0	0	0.049	0.06	0	0.5	0.514
FOXG1	VAX1	9031.ENSGALP00000054672	9031.ENSGALP00000015056	0	0	0	0	0.055	0.06	0	0.485	0.503
FOXG1	SIX6	9031.ENSGALP00000054672	9031.ENSGALP00000036574	0	0	0	0	0.055	0	0	0.482	0.49
FOXG1	LHX6	9031.ENSGALP00000054672	9031.ENSGALP00000044370	0	0	0	0	0.049	0.06	0	0.65	0.66
FOXG1	OTX2	9031.ENSGALP00000054672	9031.ENSGALP00000045234	0	0	0	0	0.041	0	0	0.818	0.818
FOXG1	SOX2	9031.ENSGALP00000054672	9031.ENSGALP00000045318	0	0	0	0	0.052	0.081	0	0.718	0.733
FOXG1	GBX2	9031.ENSGALP00000054672	9031.ENSGALP00000052169	0	0	0	0	0.046	0.073	0	0.62	0.635
FOXG1	GAD1	9031.ENSGALP00000054672	9031.ENSGALP00000053512	0	0	0	0	0.054	0	0	0.536	0.542
FOXG1	LEF1	9031.ENSGALP00000054672	9031.ENSGALP00000073992	0	0	0	0	0	0.124	0	0.367	0.422
FOXG1	NKX2-2	9031.ENSGALP00000054672	9031.ENSGALP00000054805	0	0	0	0	0.063	0.061	0	0.525	0.546
FOXG1	GATA3	9031.ENSGALP00000054672	9031.ENSGALP00000068882	0	0	0	0	0	0.092	0	0.54	0.564
FOXG1	NEUROG1	9031.ENSGALP00000054672	9031.ENSGALP00000057908	0	0	0	0	0.128	0	0	0.669	0.699
FOXG1	SIX3	9031.ENSGALP00000054672	9031.ENSGALP00000058342	0	0	0	0	0.089	0	0	0.711	0.726
FOXG1	PAX6	9031.ENSGALP00000054672	9031.ENSGALP00000070449	0	0	0	0	0.078	0.07	0	0.869	0.878
FOXI3	PLBD1	9031.ENSGALP00000043843	9031.ENSGALP00000046460	0	0	0	0	0	0	0	0.406	0.406
FOXI3	GBX2	9031.ENSGALP00000043843	9031.ENSGALP00000052169	0	0	0	0	0	0.073	0	0.413	0.432
FOXI3	GATA3	9031.ENSGALP00000043843	9031.ENSGALP00000068882	0	0	0	0	0	0.077	0	0.429	0.45
FOXN4	LHX2	9031.ENSGALP00000008103	9031.ENSGALP00000001691	0	0	0	0	0.053	0.06	0	0.468	0.486
FOXN4	SIX3	9031.ENSGALP00000008103	9031.ENSGALP00000058342	0	0	0	0	0.054	0	0	0.452	0.46
FOXN4	POU4F2	9031.ENSGALP00000008103	9031.ENSGALP00000058394	0	0	0	0	0.045	0	0	0.551	0.553
FOXN4	OTX2	9031.ENSGALP00000008103	9031.ENSGALP00000045234	0	0	0	0	0.044	0	0	0.556	0.558
FOXN4	PAX6	9031.ENSGALP00000008103	9031.ENSGALP00000070449	0	0	0	0	0.076	0.044	0	0.649	0.663
FOXN4	VSX1	9031.ENSGALP00000008103	9031.ENSGALP00000055813	0	0	0	0	0.067	0	0	0.797	0.802
FSHB	KCNJ5	9031.ENSGALP00000019805	9031.ENSGALP00000001788	0	0	0	0	0.044	0	0	0.415	0.417
FSHB	LOC417800	9031.ENSGALP00000019805	9031.ENSGALP00000015633	0	0	0	0	0.121	0	0	0.742	0.763
FSHB	FST	9031.ENSGALP00000019805	9031.ENSGALP00000068743	0	0	0	0	0.058	0	0	0.483	0.492
FSHB	GNG4	9031.ENSGALP00000019805	9031.ENSGALP00000058741	0	0	0	0	0	0	0.5	0	0.499
FSHB	POU1F1	9031.ENSGALP00000019805	9031.ENSGALP00000045301	0	0	0	0	0.411	0	0	0.44	0.656
FST	WFIKKN1	9031.ENSGALP00000068743	9031.ENSGALP00000000058	0	0	0	0	0.066	0	0	0.679	0.688
FST	NRG4	9031.ENSGALP00000068743	9031.ENSGALP00000004655	0	0	0	0	0	0	0	0.488	0.487
FST	SHH	9031.ENSGALP00000068743	9031.ENSGALP00000010292	0	0	0	0	0.058	0	0	0.539	0.547
FST	PAX7	9031.ENSGALP00000068743	9031.ENSGALP00000044020	0	0	0	0	0	0	0	0.421	0.421
FST	SOX2	9031.ENSGALP00000068743	9031.ENSGALP00000045318	0	0	0	0	0.055	0	0	0.399	0.408
FST	MSTN	9031.ENSGALP00000068743	9031.ENSGALP00000045551	0	0	0	0	0	0.507	0	0.943	0.971
FST	SMAD2Z	9031.ENSGALP00000068743	9031.ENSGALP00000055416	0	0	0	0	0.074	0	0	0.712	0.722
FST	PAX6	9031.ENSGALP00000068743	9031.ENSGALP00000070449	0	0	0	0	0	0	0	0.439	0.439
FST	SMOC2	9031.ENSGALP00000068743	9031.ENSGALP00000072344	0	0	0	0	0.045	0	0	0.469	0.472
FYB	TLR7	9031.ENSGALP00000006006	9031.ENSGALP00000070844	0	0	0	0	0.415	0	0	0	0.415
FYB	SERPINB10B	9031.ENSGALP00000006006	9031.ENSGALP00000020960	0	0	0	0	0.292	0	0	0.247	0.444
FYB	IL7R	9031.ENSGALP00000006006	9031.ENSGALP00000021778	0	0	0	0	0.417	0	0	0.206	0.518
FYB	SIRPA	9031.ENSGALP00000006006	9031.ENSGALP00000063927	0	0	0	0	0.051	0	0.5	0.117	0.544
FZD10	SHH	9031.ENSGALP00000052610	9031.ENSGALP00000010292	0	0	0	0	0.093	0.098	0	0.423	0.487
FZD10	XPNPEP2	9031.ENSGALP00000052610	9031.ENSGALP00000042060	0	0	0	0	0.133	0	0	0.347	0.409
FZD10	WNT2B	9031.ENSGALP00000052610	9031.ENSGALP00000044963	0	0	0	0	0	0.232	0.65	0.41	0.827
FZD10	NDP	9031.ENSGALP00000052610	9031.ENSGALP00000045822	0	0	0	0	0	0.493	0	0.493	0.732
FZD10	SFRP4	9031.ENSGALP00000052610	9031.ENSGALP00000046731	0	0	0	0.677	0.046	0	0.65	0.094	0.671
FZD10	WNT7B	9031.ENSGALP00000052610	9031.ENSGALP00000046960	0	0	0	0	0	0.232	0.65	0.59	0.88
FZD10	LEF1	9031.ENSGALP00000052610	9031.ENSGALP00000073992	0	0	0	0	0	0	0	0.493	0.493
FZD10	WNT8A	9031.ENSGALP00000052610	9031.ENSGALP00000055561	0	0	0	0	0	0.232	0.65	0.218	0.771
FZD10	WNT16	9031.ENSGALP00000052610	9031.ENSGALP00000054779	0	0	0	0	0.051	0.232	0.65	0.463	0.844
GABRA1	HTR1A	9031.ENSGALP00000002606	9031.ENSGALP00000023727	0	0	0	0	0.055	0	0	0.427	0.436
GABRA1	GRM2	9031.ENSGALP00000002606	9031.ENSGALP00000006085	0	0	0	0	0.045	0	0	0.468	0.47
GABRA1	GAD1	9031.ENSGALP00000002606	9031.ENSGALP00000053512	0	0	0	0	0.074	0	0	0.5	0.518
GABRA1	GABRA3	9031.ENSGALP00000002606	9031.ENSGALP00000011765	0	0	0.052	0.975	0	0.091	0.54	0.058	0.576
GABRA1	GRIA3	9031.ENSGALP00000002606	9031.ENSGALP00000053432	0	0	0	0	0.044	0	0	0.582	0.583
GABRA1	GRIK1	9031.ENSGALP00000002606	9031.ENSGALP00000052190	0	0	0	0	0.051	0	0	0.62	0.624
GABRA1	GABRG1	9031.ENSGALP00000002606	9031.ENSGALP00000022934	0	0	0.079	0.908	0.115	0.613	0.54	0.102	0.846
GABRA3	GRIA3	9031.ENSGALP00000011765	9031.ENSGALP00000053432	0	0	0	0	0.047	0	0	0.43	0.434
GABRA3	LPAR3	9031.ENSGALP00000011765	9031.ENSGALP00000014197	0	0	0	0	0.044	0	0	0.434	0.435
GABRA3	HTR1A	9031.ENSGALP00000011765	9031.ENSGALP00000023727	0	0	0	0	0	0	0	0.496	0.496
GABRA3	GABRG1	9031.ENSGALP00000011765	9031.ENSGALP00000022934	0	0	0.076	0.907	0.078	0.481	0.54	0	0.769
GABRG1	HTR1A	9031.ENSGALP00000022934	9031.ENSGALP00000023727	0	0	0	0	0.053	0	0	0.526	0.532
GAD1	GFAP	9031.ENSGALP00000053512	9031.ENSGALP00000001335	0	0	0	0	0.079	0	0	0.782	0.79
GAD1	GGT7	9031.ENSGALP00000053512	9031.ENSGALP00000001587	0	0	0	0	0	0	0.9	0.185	0.915
GAD1	GRM2	9031.ENSGALP00000053512	9031.ENSGALP00000006085	0	0	0	0	0.1	0	0	0.365	0.404
GAD1	SHH	9031.ENSGALP00000053512	9031.ENSGALP00000010292	0	0	0	0	0.044	0	0	0.5	0.501
GAD1	SYP	9031.ENSGALP00000053512	9031.ENSGALP00000011785	0	0	0	0	0.058	0	0	0.701	0.706
GAD1	LHX5	9031.ENSGALP00000053512	9031.ENSGALP00000013502	0	0	0	0	0	0	0	0.495	0.495
GAD1	NPY	9031.ENSGALP00000053512	9031.ENSGALP00000017870	0	0	0	0	0.065	0	0	0.764	0.769
GAD1	LHX6	9031.ENSGALP00000053512	9031.ENSGALP00000044370	0	0	0	0	0.065	0	0	0.785	0.79
GAD1	OTX2	9031.ENSGALP00000053512	9031.ENSGALP00000045234	0	0	0	0	0.056	0	0	0.447	0.456
GAD1	SYT2	9031.ENSGALP00000053512	9031.ENSGALP00000047260	0	0	0	0	0.101	0	0	0.452	0.486
GAD1	SOX14	9031.ENSGALP00000053512	9031.ENSGALP00000048810	0	0	0	0	0.045	0.054	0	0.501	0.509
GAD1	PXDNL	9031.ENSGALP00000053512	9031.ENSGALP00000049777	0	0	0	0	0	0	0	0.44	0.44
GAD1	GRIK1	9031.ENSGALP00000053512	9031.ENSGALP00000052190	0	0	0	0	0.053	0	0	0.421	0.429
GAD1	NKX2-2	9031.ENSGALP00000053512	9031.ENSGALP00000054805	0	0	0	0	0	0	0	0.463	0.463
GAD1	NEUROG1	9031.ENSGALP00000053512	9031.ENSGALP00000057908	0	0	0	0	0.055	0	0	0.472	0.48
GAD1	HELT	9031.ENSGALP00000053512	9031.ENSGALP00000069334	0	0	0	0	0	0	0	0.492	0.492
GAD1	PAX6	9031.ENSGALP00000053512	9031.ENSGALP00000070449	0	0	0	0	0.047	0	0	0.738	0.739
GAL3ST2	SLC26A3	9031.ENSGALP00000073397	9031.ENSGALP00000030099	0	0	0	0	0	0	0	0.705	0.705
GAL3ST2	SLC13A3	9031.ENSGALP00000073397	9031.ENSGALP00000064933	0	0	0	0	0	0	0	0.849	0.849
GALR2	GPR37L1	9031.ENSGALP00000002895	9031.ENSGALP00000000847	0	0	0	0.578	0	0	0.5	0	0.499
GALR2	NPY	9031.ENSGALP00000002895	9031.ENSGALP00000017870	0	0	0	0	0	0.081	0	0.42	0.444
GALR2	NMS	9031.ENSGALP00000002895	9031.ENSGALP00000071415	0	0	0	0	0	0.087	0.5	0.071	0.538
GAS1	SHH	9031.ENSGALP00000028297	9031.ENSGALP00000010292	0	0	0	0	0	0.147	0.9	0.902	0.99
GAS1	SIX3	9031.ENSGALP00000028297	9031.ENSGALP00000058342	0	0	0	0	0	0	0	0.431	0.431
GATA3	LHX2	9031.ENSGALP00000068882	9031.ENSGALP00000001691	0	0	0	0	0	0.135	0	0.379	0.44
GATA3	SHH	9031.ENSGALP00000068882	9031.ENSGALP00000010292	0	0	0	0	0	0	0	0.438	0.438
GATA3	IRF4	9031.ENSGALP00000068882	9031.ENSGALP00000020897	0	0	0	0	0.061	0.077	0	0.613	0.635
GATA3	IL7R	9031.ENSGALP00000068882	9031.ENSGALP00000021778	0	0	0	0	0.086	0	0	0.437	0.463
GATA3	OTX2	9031.ENSGALP00000068882	9031.ENSGALP00000045234	0	0	0	0	0	0	0	0.547	0.547
GATA3	SOX2	9031.ENSGALP00000068882	9031.ENSGALP00000045318	0	0	0	0	0	0.06	0	0.701	0.707
GATA3	LMO2	9031.ENSGALP00000068882	9031.ENSGALP00000045476	0	0	0	0	0.043	0.135	0.5	0.732	0.874
GATA3	SOX14	9031.ENSGALP00000068882	9031.ENSGALP00000048810	0	0	0	0	0	0.06	0	0.392	0.404
GATA3	GBX2	9031.ENSGALP00000068882	9031.ENSGALP00000052169	0	0	0	0	0.045	0.074	0	0.493	0.512
GATA3	NKX2-2	9031.ENSGALP00000068882	9031.ENSGALP00000054805	0	0	0	0	0	0.162	0	0.453	0.522
GATA3	MAFB	9031.ENSGALP00000068882	9031.ENSGALP00000055757	0	0	0	0	0.048	0	0	0.448	0.452
GATA3	ZFPM2	9031.ENSGALP00000068882	9031.ENSGALP00000056149	0	0	0	0	0	0.096	0.5	0.111	0.563
GATA3	NEUROG1	9031.ENSGALP00000068882	9031.ENSGALP00000057908	0	0	0	0	0	0	0	0.54	0.54
GATA3	SIX3	9031.ENSGALP00000068882	9031.ENSGALP00000058342	0	0	0	0	0	0	0	0.631	0.631
GATA3	IL6	9031.ENSGALP00000068882	9031.ENSGALP00000068117	0	0	0	0	0	0	0	0.629	0.629
GATA3	LEF1	9031.ENSGALP00000068882	9031.ENSGALP00000073992	0	0	0	0	0.067	0.061	0	0.476	0.501
GATA3	PAX6	9031.ENSGALP00000068882	9031.ENSGALP00000070449	0	0	0	0	0.045	0	0	0.642	0.643
GBX2	LHX2	9031.ENSGALP00000052169	9031.ENSGALP00000001691	0	0	0	0	0	0.072	0	0.477	0.493
GBX2	SHH	9031.ENSGALP00000052169	9031.ENSGALP00000010292	0	0	0	0	0	0	0	0.713	0.713
GBX2	OTX2	9031.ENSGALP00000052169	9031.ENSGALP00000045234	0	0	0	0.589	0.07	0	0	0.686	0.696
GBX2	SOX2	9031.ENSGALP00000052169	9031.ENSGALP00000045318	0	0	0	0	0.049	0.068	0	0.542	0.559
GBX2	SOX14	9031.ENSGALP00000052169	9031.ENSGALP00000048810	0	0	0	0	0.049	0.068	0	0.541	0.558
GBX2	WNT8A	9031.ENSGALP00000052169	9031.ENSGALP00000055561	0	0	0	0	0.047	0.046	0	0.413	0.419
GBX2	LEF1	9031.ENSGALP00000052169	9031.ENSGALP00000073992	0	0	0	0	0	0.063	0	0.416	0.429
GBX2	NEUROG1	9031.ENSGALP00000052169	9031.ENSGALP00000057908	0	0	0	0	0.051	0	0	0.599	0.604
GBX2	SIX3	9031.ENSGALP00000052169	9031.ENSGALP00000058342	0	0	0	0	0.049	0	0	0.69	0.693
GCGR	GNG4	9031.ENSGALP00000067402	9031.ENSGALP00000058741	0	0	0	0	0	0.224	0.5	0	0.595
GFAP	PLP1	9031.ENSGALP00000001335	9031.ENSGALP00000000160	0	0	0	0	0.401	0.067	0	0.713	0.826
GFAP	GPR37L1	9031.ENSGALP00000001335	9031.ENSGALP00000000847	0	0	0	0	0.392	0	0	0.111	0.437
GFAP	VAMP2	9031.ENSGALP00000001335	9031.ENSGALP00000053785	0	0	0	0	0.09	0	0	0.377	0.409
GFAP	PLLP	9031.ENSGALP00000001335	9031.ENSGALP00000002114	0	0	0	0	0.41	0	0	0	0.41
GFAP	NEUROG1	9031.ENSGALP00000001335	9031.ENSGALP00000057908	0	0	0	0	0.044	0	0	0.409	0.41
GFAP	LHX2	9031.ENSGALP00000001335	9031.ENSGALP00000001691	0	0	0	0	0.176	0	0	0.329	0.423
GFAP	RHO	9031.ENSGALP00000001335	9031.ENSGALP00000032596	0	0	0	0	0.064	0	0	0.481	0.493
GFAP	OTX2	9031.ENSGALP00000001335	9031.ENSGALP00000045234	0	0	0	0	0.047	0	0	0.518	0.521
GFAP	NPY	9031.ENSGALP00000001335	9031.ENSGALP00000017870	0	0	0	0	0.051	0	0	0.539	0.544
GFAP	NTF3	9031.ENSGALP00000001335	9031.ENSGALP00000070337	0	0	0	0	0.047	0	0	0.574	0.576
GFAP	NKX2-2	9031.ENSGALP00000001335	9031.ENSGALP00000054805	0	0	0	0	0.053	0.046	0	0.59	0.597
GFAP	SHH	9031.ENSGALP00000001335	9031.ENSGALP00000010292	0	0	0	0	0.042	0	0	0.608	0.608
GFAP	SNCA	9031.ENSGALP00000001335	9031.ENSGALP00000067652	0	0	0	0	0.262	0	0	0.593	0.687
GFAP	SOX2	9031.ENSGALP00000001335	9031.ENSGALP00000045318	0	0	0	0	0.066	0.047	0	0.777	0.785
GFAP	PDGFRA	9031.ENSGALP00000001335	9031.ENSGALP00000064586	0	0	0	0	0.044	0	0	0.793	0.793
GFAP	IL6	9031.ENSGALP00000001335	9031.ENSGALP00000068117	0	0	0	0	0.062	0	0	0.802	0.806
GFAP	PAX6	9031.ENSGALP00000001335	9031.ENSGALP00000070449	0	0	0	0	0.057	0.047	0	0.852	0.855
GFAP	PXDNL	9031.ENSGALP00000001335	9031.ENSGALP00000049777	0	0	0	0	0.047	0	0	0.857	0.857
GFAP	SYP	9031.ENSGALP00000001335	9031.ENSGALP00000011785	0	0	0	0	0.107	0	0	0.868	0.877
GFAP	MBP	9031.ENSGALP00000001335	9031.ENSGALP00000065604	0	0	0	0	0.314	0	0	0.904	0.931
GFRA2	ROBO2	9031.ENSGALP00000068025	9031.ENSGALP00000073108	0	0	0	0	0	0	0	0.467	0.467
GFRA2	RAP1GAP	9031.ENSGALP00000068025	9031.ENSGALP00000068576	0	0	0	0	0.055	0	0.5	0	0.507
GFRA2	NTF3	9031.ENSGALP00000068025	9031.ENSGALP00000070337	0	0	0	0	0	0	0	0.657	0.657
GGT7	GSTA2	9031.ENSGALP00000001587	9031.ENSGALP00000026289	0	0	0	0	0.062	0.074	0.691	0	0.708
GGT7	GSTO2	9031.ENSGALP00000001587	9031.ENSGALP00000013682	0	0	0	0	0.098	0	0.694	0.159	0.747
GHRHR-LR	VIPR2	9031.ENSGALP00000063778	9031.ENSGALP00000010609	0	0	0	0.92	0	0	0.9	0.086	0.904
GHRHR-LR	LOC417800	9031.ENSGALP00000063778	9031.ENSGALP00000015633	0	0	0	0	0.132	0	0	0.493	0.541
GJB1	PLP1	9031.ENSGALP00000008876	9031.ENSGALP00000000160	0	0	0	0	0.076	0	0	0.419	0.44
GJB1	GJD2	9031.ENSGALP00000008876	9031.ENSGALP00000015989	0	0	0	0.84	0	0	0.36	0.138	0.425
GJB1	MPZ	9031.ENSGALP00000008876	9031.ENSGALP00000045144	0	0	0	0	0	0	0	0.651	0.651
GJB1	GJB2	9031.ENSGALP00000008876	9031.ENSGALP00000035659	0	0	0.046	0.97	0	0	0.36	0.63	0.755
GJB1	PANX1	9031.ENSGALP00000008876	9031.ENSGALP00000046158	0	0	0	0	0	0	0	0.769	0.769
GJB2	GJD2	9031.ENSGALP00000035659	9031.ENSGALP00000015989	0	0	0.076	0.891	0	0	0.4	0.195	0.514
GJB2	OTOF	9031.ENSGALP00000035659	9031.ENSGALP00000026707	0	0	0	0	0	0	0	0.7	0.7
GJB2	GJB5	9031.ENSGALP00000035659	9031.ENSGALP00000069247	0	0	0.061	0.948	0	0	0.4	0	0.413
GJD2	RASGRF1	9031.ENSGALP00000015989	9031.ENSGALP00000013428	0	0	0	0	0.241	0	0	0.743	0.796
GLRX	GSTO2	9031.ENSGALP00000023602	9031.ENSGALP00000013682	0	0	0	0	0.093	0	0	0.371	0.406
GLRX	NXNL1	9031.ENSGALP00000023602	9031.ENSGALP00000047593	0	0	0	0	0	0	0	0.444	0.444
GNG4	KCNJ5	9031.ENSGALP00000058741	9031.ENSGALP00000001788	0	0	0	0	0.05	0.232	0.5	0.13	0.64
GNG4	GRM2	9031.ENSGALP00000058741	9031.ENSGALP00000006085	0	0	0	0	0.073	0.537	0	0.059	0.561
GNG4	KCNJ2	9031.ENSGALP00000058741	9031.ENSGALP00000006967	0	0	0	0	0	0.153	0.5	0	0.558
GNG4	VIPR2	9031.ENSGALP00000058741	9031.ENSGALP00000010609	0	0	0	0	0	0.327	0.5	0	0.649
GNG4	HABP2	9031.ENSGALP00000058741	9031.ENSGALP00000032462	0	0	0	0	0	0	0	0.482	0.482
GNG4	RHO	9031.ENSGALP00000058741	9031.ENSGALP00000032596	0	0	0	0	0	0.285	0.5	0.116	0.656
GNG4	GPR39	9031.ENSGALP00000058741	9031.ENSGALP00000037074	0	0	0	0	0	0.144	0.5	0	0.553
GNG4	WDR27	9031.ENSGALP00000058741	9031.ENSGALP00000055329	0	0	0	0	0	0	0	0.805	0.805
GNG4	RGS16	9031.ENSGALP00000058741	9031.ENSGALP00000071527	0	0	0	0	0	0	0.5	0.057	0.508
GNG4	SMOC2	9031.ENSGALP00000058741	9031.ENSGALP00000072344	0	0	0	0	0.091	0	0	0.61	0.63
GPM6A	LRRN4	9031.ENSGALP00000043853	9031.ENSGALP00000014313	0	0	0	0	0.063	0	0	0.6	0.609
GPNMB	SUSD2	9031.ENSGALP00000017800	9031.ENSGALP00000009342	0	0	0	0	0	0	0	0.441	0.441
GPNMB	SNCA	9031.ENSGALP00000017800	9031.ENSGALP00000067652	0	0	0	0	0	0	0	0.452	0.452
GPR158	TNFAIP8L3	9031.ENSGALP00000012415	9031.ENSGALP00000073449	0	0	0	0	0	0	0	0.43	0.43
GPR158	GPR22	9031.ENSGALP00000012415	9031.ENSGALP00000013014	0	0	0	0	0.061	0	0	0.5	0.51
GPR182	RGS4	9031.ENSGALP00000056481	9031.ENSGALP00000004041	0	0	0	0	0	0	0	0.439	0.439
GPR22	GPR37L1	9031.ENSGALP00000013014	9031.ENSGALP00000000847	0	0	0	0	0.063	0	0	0.48	0.491
GPR37L1	GPR39	9031.ENSGALP00000000847	9031.ENSGALP00000037074	0	0	0	0	0	0	0	0.46	0.46
GPR37L1	SLC38A3	9031.ENSGALP00000000847	9031.ENSGALP00000041912	0	0	0	0	0.084	0	0	0.48	0.503
GPR37L1	NPY	9031.ENSGALP00000000847	9031.ENSGALP00000017870	0	0	0	0	0	0.081	0.5	0	0.52
GPR37L1	NMS	9031.ENSGALP00000000847	9031.ENSGALP00000071415	0	0	0	0	0	0.087	0.5	0	0.523
GPR39	PKIB	9031.ENSGALP00000037074	9031.ENSGALP00000073849	0	0	0	0	0.054	0	0	0.409	0.417
GRIK1	KCNC4	9031.ENSGALP00000052190	9031.ENSGALP00000000544	0	0	0	0	0.055	0	0	0.48	0.488
GRIK1	GRM2	9031.ENSGALP00000052190	9031.ENSGALP00000006085	0	0	0	0	0	0	0	0.503	0.503
GRIK1	KCNK18	9031.ENSGALP00000052190	9031.ENSGALP00000015060	0	0	0	0	0	0	0	0.489	0.489
GRIK1	HTR1A	9031.ENSGALP00000052190	9031.ENSGALP00000023727	0	0	0	0	0.05	0	0	0.502	0.507
GRM2	HTR1A	9031.ENSGALP00000006085	9031.ENSGALP00000023727	0	0	0	0	0.134	0.046	0	0.529	0.577
GRPR	PROK2	9031.ENSGALP00000040632	9031.ENSGALP00000012612	0	0	0	0	0	0	0.5	0.381	0.677
GRPR	NPY	9031.ENSGALP00000040632	9031.ENSGALP00000017870	0	0	0	0	0	0.081	0	0.494	0.515
GRPR	NPPA	9031.ENSGALP00000040632	9031.ENSGALP00000034287	0	0	0	0	0.043	0	0	0.66	0.661
GRPR	NMS	9031.ENSGALP00000040632	9031.ENSGALP00000071415	0	0	0	0	0	0.087	0.5	0.049	0.527
GSTA2	TTC36	9031.ENSGALP00000026289	9031.ENSGALP00000011001	0	0	0	0	0.045	0	0	0.433	0.435
GSTA2	GSTO2	9031.ENSGALP00000026289	9031.ENSGALP00000013682	0	0	0	0	0.102	0.051	0.65	0.683	0.893
HABP2	SPIA3	9031.ENSGALP00000032462	9031.ENSGALP00000017841	0	0	0	0	0.381	0.08	0	0.091	0.437
HABP2	TTR	9031.ENSGALP00000032462	9031.ENSGALP00000024388	0	0	0	0	0.394	0.052	0	0.049	0.406
HABP2	HGFAC	9031.ENSGALP00000032462	9031.ENSGALP00000025139	0	0	0.113	0.842	0.392	0.175	0	0.115	0.553
HAPLN1	LAMB3	9031.ENSGALP00000072418	9031.ENSGALP00000002049	0	0	0	0	0	0.042	0	0.428	0.428
HAPLN1	MATN4	9031.ENSGALP00000072418	9031.ENSGALP00000006403	0	0	0	0	0.059	0	0	0.393	0.405
HAPLN1	SCIN	9031.ENSGALP00000072418	9031.ENSGALP00000017495	0	0	0	0	0	0.042	0	0.63	0.63
HAPLN1	MATN3	9031.ENSGALP00000072418	9031.ENSGALP00000036079	0	0	0	0	0.108	0	0	0.584	0.613
HAPLN1	POSTN	9031.ENSGALP00000072418	9031.ENSGALP00000066072	0	0	0	0	0	0	0	0.59	0.59
HBAD	NGB	9031.ENSGALP00000053010	9031.ENSGALP00000016934	0	0	0	0	0	0	0	0.615	0.615
HBAD	SCG3	9031.ENSGALP00000053010	9031.ENSGALP00000045141	0	0	0	0	0	0	0	0.51	0.51
HBAD	LOC769668	9031.ENSGALP00000053010	9031.ENSGALP00000055884	0	0	0	0	0	0	0	0.586	0.586
HDDC3	LOC107055485	9031.ENSGALP00000061006	9031.ENSGALP00000061914	0	0	0	0	0	0.615	0	0	0.615
HELT	SOX14	9031.ENSGALP00000069334	9031.ENSGALP00000048810	0	0	0	0	0	0	0	0.496	0.496
HFM1-2	LSM6	9031.ENSGALP00000009813	9031.ENSGALP00000063047	0	0	0	0	0	0.54	0	0	0.54
HFM1-2	SPO11	9031.ENSGALP00000009813	9031.ENSGALP00000048999	0	0	0	0	0	0	0	0.667	0.667
HGFAC	TTC36	9031.ENSGALP00000025139	9031.ENSGALP00000011001	0	0	0	0	0.379	0.043	0	0.163	0.459
HGFAC	SPIA3	9031.ENSGALP00000025139	9031.ENSGALP00000017841	0	0	0	0	0.387	0.08	0	0.063	0.425
HGFAC	TTR	9031.ENSGALP00000025139	9031.ENSGALP00000024388	0	0	0	0	0.391	0.052	0	0.24	0.523
HGFAC	XPNPEP2	9031.ENSGALP00000025139	9031.ENSGALP00000042060	0	0	0	0	0.378	0.049	0	0.089	0.414
HGFAC	TFPI2	9031.ENSGALP00000025139	9031.ENSGALP00000066163	0	0	0	0	0	0.234	0	0.298	0.439
HGFAC	LOC100858647	9031.ENSGALP00000025139	9031.ENSGALP00000066378	0	0	0	0	0	0.041	0	0.448	0.448
HHLA1	STK32A	9031.ENSGALP00000051648	9031.ENSGALP00000051152	0	0	0	0	0	0.097	0	0.422	0.456
HIST1H2BF	HIST1H4B-2	9031.ENSGALP00000071464	9031.ENSGALP00000050789	0	0.225	0	0	0.305	0.294	0	0.254	0.678
HIST1H2BF	HIST1H4B-5	9031.ENSGALP00000071464	9031.ENSGALP00000066009	0	0.225	0	0	0.305	0.294	0	0.245	0.675
HIST1H2BF	HIST1H4B-6	9031.ENSGALP00000071464	9031.ENSGALP00000073829	0	0.225	0	0	0.305	0.294	0	0.254	0.678
HNF1B	NPHS2	9031.ENSGALP00000008820	9031.ENSGALP00000006610	0	0	0	0	0.247	0	0	0.294	0.445
HNF1B	HNF4A	9031.ENSGALP00000008820	9031.ENSGALP00000006799	0	0	0	0	0.39	0.063	0	0.359	0.602
HNF1B	SLC30A8	9031.ENSGALP00000008820	9031.ENSGALP00000045338	0	0	0	0	0	0	0	0.469	0.469
HNF4A	LEF1	9031.ENSGALP00000006799	9031.ENSGALP00000073992	0	0	0	0	0	0.062	0	0.396	0.409
HNF4A	TTR	9031.ENSGALP00000006799	9031.ENSGALP00000024388	0	0	0	0	0.174	0	0	0.479	0.551
HOXA13	SHH	9031.ENSGALP00000043198	9031.ENSGALP00000010292	0	0	0	0	0.057	0	0	0.632	0.638
HOXA13	PAX6	9031.ENSGALP00000043198	9031.ENSGALP00000070449	0	0	0	0	0.055	0	0	0.469	0.477
HOXB13	HOXD8	9031.ENSGALP00000049140	9031.ENSGALP00000064922	0	0	0	0.63	0.077	0.156	0	0.298	0.405
HOXC8	SHH	9031.ENSGALP00000050413	9031.ENSGALP00000010292	0	0	0	0	0.076	0	0	0.392	0.414
HPD	TTC36	9031.ENSGALP00000006919	9031.ENSGALP00000011001	0	0	0	0	0.452	0.137	0	0.263	0.621
HS3ST3A1	HS3ST3B1L	9031.ENSGALP00000002089	9031.ENSGALP00000058563	0	0	0.052	0.977	0	0	0.9	0	0.901
HYAL6	MMP13	9031.ENSGALP00000067729	9031.ENSGALP00000027710	0	0	0	0	0	0	0	0.478	0.478
HYAL6	PXDNL	9031.ENSGALP00000067729	9031.ENSGALP00000049777	0	0	0	0	0	0.045	0	0.554	0.556
HYAL6	IL6	9031.ENSGALP00000067729	9031.ENSGALP00000068117	0	0	0	0	0	0	0	0.521	0.521
IFI27L2	TLR7	9031.ENSGALP00000069164	9031.ENSGALP00000070844	0	0	0	0	0	0.079	0	0.378	0.402
IGFBP2	MSTN	9031.ENSGALP00000018675	9031.ENSGALP00000045551	0	0	0	0	0	0	0	0.418	0.418
IGFBP2	PTX3	9031.ENSGALP00000018675	9031.ENSGALP00000042091	0	0	0	0	0.061	0	0	0.475	0.486
IKZF3	POU2AF1	9031.ENSGALP00000021927	9031.ENSGALP00000010998	0	0	0	0	0.341	0	0	0.438	0.613
IKZF3	IRF4	9031.ENSGALP00000021927	9031.ENSGALP00000020897	0	0	0	0	0.298	0.101	0	0.531	0.679
IKZF3	LEF1	9031.ENSGALP00000021927	9031.ENSGALP00000073992	0	0	0	0	0.101	0.098	0	0.341	0.419
IKZF3	ZPBP2	9031.ENSGALP00000021927	9031.ENSGALP00000021931	0	0	0	0	0.067	0.045	0	0.74	0.749
IL1R1	TNFSF13B	9031.ENSGALP00000045214	9031.ENSGALP00000027177	0	0	0.253	0	0.048	0.161	0	0.235	0.482
IL1R1	TLR7	9031.ENSGALP00000045214	9031.ENSGALP00000070844	0	0	0	0	0.049	0	0	0.408	0.413
IL1R1	IL21R	9031.ENSGALP00000045214	9031.ENSGALP00000071419	0	0	0.363	0	0	0	0	0.419	0.614
IL1R1	IL6	9031.ENSGALP00000045214	9031.ENSGALP00000068117	0	0	0	0	0	0	0	0.691	0.691
IL21R	POU2AF1	9031.ENSGALP00000071419	9031.ENSGALP00000010998	0	0	0	0	0.369	0	0	0.213	0.482
IL21R	IRF4	9031.ENSGALP00000071419	9031.ENSGALP00000020897	0	0	0	0	0.3	0	0	0.378	0.546
IL21R	IL7R	9031.ENSGALP00000071419	9031.ENSGALP00000021778	0	0	0.125	0.566	0.377	0	0	0.484	0.694
IL21R	TNFSF13B	9031.ENSGALP00000071419	9031.ENSGALP00000027177	0	0	0.308	0	0.193	0	0	0.371	0.618
IL21R	IL6	9031.ENSGALP00000071419	9031.ENSGALP00000068117	0	0	0	0	0.063	0	0	0.557	0.567
IL21R	TLR7	9031.ENSGALP00000071419	9031.ENSGALP00000070844	0	0	0	0	0.306	0	0	0.281	0.479
IL6	XDH	9031.ENSGALP00000068117	9031.ENSGALP00000014144	0	0	0	0	0	0	0	0.442	0.442
IL6	LOC417800	9031.ENSGALP00000068117	9031.ENSGALP00000015633	0	0	0	0	0	0	0	0.449	0.449
IL6	NPY	9031.ENSGALP00000068117	9031.ENSGALP00000017870	0	0	0	0	0	0	0	0.469	0.469
IL6	TNFAIP6	9031.ENSGALP00000068117	9031.ENSGALP00000020364	0	0	0	0	0.148	0	0	0.48	0.538
IL6	IRF4	9031.ENSGALP00000068117	9031.ENSGALP00000020897	0	0	0	0	0.077	0.046	0	0.536	0.556
IL6	IL7R	9031.ENSGALP00000068117	9031.ENSGALP00000021778	0	0	0	0	0	0	0	0.437	0.437
IL6	TNFSF13B	9031.ENSGALP00000068117	9031.ENSGALP00000027177	0	0	0	0	0.065	0	0	0.636	0.646
IL6	MMP13	9031.ENSGALP00000068117	9031.ENSGALP00000027710	0	0	0	0	0.066	0	0	0.69	0.698
IL6	LEPR	9031.ENSGALP00000068117	9031.ENSGALP00000032296	0	0	0	0	0	0	0	0.491	0.491
IL6	PTX3	9031.ENSGALP00000068117	9031.ENSGALP00000042091	0	0	0	0	0.172	0	0	0.434	0.512
IL6	MSTN	9031.ENSGALP00000068117	9031.ENSGALP00000045551	0	0	0	0	0.044	0	0	0.403	0.405
IL6	PXDNL	9031.ENSGALP00000068117	9031.ENSGALP00000049777	0	0	0	0	0.102	0	0	0.829	0.839
IL6	SMAD2Z	9031.ENSGALP00000068117	9031.ENSGALP00000055416	0	0	0	0	0.049	0	0	0.547	0.55
IL6	MBP	9031.ENSGALP00000068117	9031.ENSGALP00000065604	0	0	0	0	0	0	0	0.612	0.612
IL6	POSTN	9031.ENSGALP00000068117	9031.ENSGALP00000066072	0	0	0	0	0.068	0	0	0.443	0.458
IL6	SNCA	9031.ENSGALP00000068117	9031.ENSGALP00000067652	0	0	0	0	0.066	0	0	0.42	0.435
IL6	LPO	9031.ENSGALP00000068117	9031.ENSGALP00000074258	0	0	0	0	0.102	0	0	0.825	0.836
IL6	TLR7	9031.ENSGALP00000068117	9031.ENSGALP00000070844	0	0	0	0	0.079	0	0	0.863	0.868
IL6	MMP9	9031.ENSGALP00000068117	9031.ENSGALP00000068659	0	0	0	0	0.096	0	0	0.885	0.892
IL7R	IRF4	9031.ENSGALP00000021778	9031.ENSGALP00000020897	0	0	0	0	0.24	0.078	0	0.402	0.545
IL7R	PTCRA	9031.ENSGALP00000021778	9031.ENSGALP00000064686	0	0	0	0	0	0	0	0.445	0.445
IL7R	TLR7	9031.ENSGALP00000021778	9031.ENSGALP00000070844	0	0	0	0	0.318	0	0	0.289	0.495
IL7R	SYT2	9031.ENSGALP00000021778	9031.ENSGALP00000047260	0	0	0	0	0	0	0.5	0	0.499
IRF4	POU2AF1	9031.ENSGALP00000020897	9031.ENSGALP00000010998	0	0	0	0	0.308	0	0	0.422	0.583
IRF4	TNFSF13B	9031.ENSGALP00000020897	9031.ENSGALP00000027177	0	0	0	0	0.18	0	0	0.334	0.43
IRF4	LEF1	9031.ENSGALP00000020897	9031.ENSGALP00000073992	0	0	0	0	0.128	0.101	0	0.338	0.436
IRF4	TLR7	9031.ENSGALP00000020897	9031.ENSGALP00000070844	0	0	0	0	0.333	0	0	0.266	0.49
ISM1	SUSD2	9031.ENSGALP00000014704	9031.ENSGALP00000009342	0	0	0	0	0	0	0	0.718	0.718
ISM1	SPTLC3	9031.ENSGALP00000014704	9031.ENSGALP00000014693	0	0.221	0	0	0	0	0	0.344	0.467
ITGB6	LAMB3	9031.ENSGALP00000018148	9031.ENSGALP00000002049	0	0	0	0	0.095	0.101	0.65	0.519	0.845
ITGB6	ITGB7	9031.ENSGALP00000018148	9031.ENSGALP00000074187	0	0	0.113	0.84	0.146	0	0.36	0.068	0.488
ITGBL1	RAB30	9031.ENSGALP00000027196	9031.ENSGALP00000065462	0	0	0	0	0.042	0	0	0.5	0.5
JPH2	SYT6	9031.ENSGALP00000073116	9031.ENSGALP00000003054	0	0	0	0	0.045	0	0	0.423	0.425
JPH2	SPIA3	9031.ENSGALP00000073116	9031.ENSGALP00000017841	0	0	0	0	0	0	0	0.481	0.481
JPH2	SLN	9031.ENSGALP00000073116	9031.ENSGALP00000027676	0	0	0	0	0	0	0	0.477	0.477
JPH2	MTUS2	9031.ENSGALP00000073116	9031.ENSGALP00000046977	0	0	0	0	0.06	0	0	0.636	0.643
JPH2	RYR2	9031.ENSGALP00000073116	9031.ENSGALP00000049908	0	0	0	0	0.101	0.059	0	0.692	0.716
KCNA10	KCNA4	9031.ENSGALP00000000597	9031.ENSGALP00000051155	0	0	0.06	0.96	0	0	0.4	0	0.412
KCNA10	LOC107055485	9031.ENSGALP00000000597	9031.ENSGALP00000061914	0	0	0	0	0.28	0.238	0	0.08	0.451
KCNA10	KCNAB1	9031.ENSGALP00000000597	9031.ENSGALP00000059084	0	0	0	0	0.061	0.485	0.5	0.427	0.843
KCNA4	LOC107055485	9031.ENSGALP00000051155	9031.ENSGALP00000061914	0	0	0	0	0.28	0.238	0	0.08	0.451
KCNA4	KCNAB1	9031.ENSGALP00000051155	9031.ENSGALP00000059084	0	0	0	0	0.084	0.485	0.5	0.317	0.817
KCNAB1	KCNC4	9031.ENSGALP00000059084	9031.ENSGALP00000000544	0	0	0	0	0.044	0.238	0.5	0.109	0.632
KCNAB1	KCNJ9	9031.ENSGALP00000059084	9031.ENSGALP00000016136	0	0	0	0	0.055	0	0	0.419	0.427
KCNAB1	KCNG2	9031.ENSGALP00000059084	9031.ENSGALP00000057198	0	0	0	0	0.042	0.238	0.5	0.369	0.738
KCNAB1	KCNQ2	9031.ENSGALP00000059084	9031.ENSGALP00000072073	0	0	0	0	0	0.238	0.5	0.251	0.689
KCNC4	KCNJ5	9031.ENSGALP00000000544	9031.ENSGALP00000001788	0	0	0	0	0.049	0	0	0.412	0.417
KCNC4	LOC107055485	9031.ENSGALP00000000544	9031.ENSGALP00000061914	0	0	0	0	0.28	0.238	0	0.08	0.451
KCNC4	KCNK18	9031.ENSGALP00000000544	9031.ENSGALP00000015060	0	0	0	0	0.06	0	0	0.715	0.72
KCNG2	KCNJ9	9031.ENSGALP00000057198	9031.ENSGALP00000016136	0	0	0	0	0	0	0	0.59	0.59
KCNG2	SDK2	9031.ENSGALP00000057198	9031.ENSGALP00000064562	0	0	0	0	0	0.053	0	0.433	0.44
KCNG2	LOC107055485	9031.ENSGALP00000057198	9031.ENSGALP00000061914	0	0	0	0	0.28	0.238	0	0.08	0.451
KCNJ2	KCNJ5	9031.ENSGALP00000006967	9031.ENSGALP00000001788	0	0	0.075	0.931	0.042	0.093	0.5	0.073	0.559
KCNJ2	RYR2	9031.ENSGALP00000006967	9031.ENSGALP00000049908	0	0	0	0	0	0	0	0.7	0.7
KCNJ5	KCNK18	9031.ENSGALP00000001788	9031.ENSGALP00000015060	0	0	0	0	0.049	0	0	0.561	0.564
KCNJ5	KCNJ9	9031.ENSGALP00000001788	9031.ENSGALP00000016136	0	0	0.068	0.943	0.078	0.301	0	0.477	0.644
KCNJ9	SLC12A1	9031.ENSGALP00000016136	9031.ENSGALP00000007901	0	0	0	0	0.063	0	0	0.474	0.486
KCNJ9	SLC12A5	9031.ENSGALP00000016136	9031.ENSGALP00000044209	0	0	0	0	0	0	0	0.473	0.473
KCNK18	TRPC3	9031.ENSGALP00000015060	9031.ENSGALP00000019344	0	0	0	0	0.062	0	0	0.409	0.422
KCNQ2	LOC107055485	9031.ENSGALP00000072073	9031.ENSGALP00000061914	0	0	0	0	0.28	0.238	0	0.08	0.451
KCNQ2	NRCAM	9031.ENSGALP00000072073	9031.ENSGALP00000066300	0	0	0	0	0.109	0	0	0.584	0.613
KCNQ2	NFASC	9031.ENSGALP00000072073	9031.ENSGALP00000068078	0	0	0	0	0.061	0	0	0.709	0.715
KHDRBS2	TINAG	9031.ENSGALP00000026192	9031.ENSGALP00000026245	0	0	0	0	0	0	0	0.519	0.519
KIAA1210	PERP2	9031.ENSGALP00000069884	9031.ENSGALP00000041681	0	0	0	0	0	0	0	0.501	0.501
KIAA1210	SNTB1	9031.ENSGALP00000069884	9031.ENSGALP00000048251	0	0	0	0	0	0	0	0.701	0.701
KIAA1524	TUBA1B	9031.ENSGALP00000024744	9031.ENSGALP00000046430	0	0	0	0	0	0.142	0	0.375	0.441
KIF26B	RBP4A	9031.ENSGALP00000017330	9031.ENSGALP00000010694	0	0	0	0	0	0	0	0.423	0.422
KIRREL3	MAN2C1	9031.ENSGALP00000058242	9031.ENSGALP00000002458	0	0	0	0	0	0	0	0.411	0.411
KIRREL3	NPHS2	9031.ENSGALP00000058242	9031.ENSGALP00000006610	0	0	0	0	0	0.077	0	0.441	0.462
KIRREL3	PTCRA	9031.ENSGALP00000058242	9031.ENSGALP00000064686	0	0	0	0	0	0	0	0.675	0.675
LAMB3	LYPD2	9031.ENSGALP00000002049	9031.ENSGALP00000065791	0	0	0	0	0	0	0	0.404	0.404
LEF1	LHX2	9031.ENSGALP00000073992	9031.ENSGALP00000001691	0	0	0	0	0	0.065	0	0.54	0.552
LEF1	SHH	9031.ENSGALP00000073992	9031.ENSGALP00000010292	0	0	0	0	0	0	0	0.716	0.716
LEF1	PAX7	9031.ENSGALP00000073992	9031.ENSGALP00000044020	0	0	0	0	0	0.144	0	0.334	0.405
LEF1	WNT2B	9031.ENSGALP00000073992	9031.ENSGALP00000044963	0	0	0	0	0	0.145	0	0.66	0.697
LEF1	SOX2	9031.ENSGALP00000073992	9031.ENSGALP00000045318	0	0	0	0	0	0.101	0	0.499	0.531
LEF1	SFRP4	9031.ENSGALP00000073992	9031.ENSGALP00000046731	0	0	0	0	0	0	0	0.424	0.424
LEF1	WNT7B	9031.ENSGALP00000073992	9031.ENSGALP00000046960	0	0	0	0	0	0.145	0	0.558	0.606
LEF1	WNT16	9031.ENSGALP00000073992	9031.ENSGALP00000054779	0	0	0	0	0	0.145	0	0.518	0.57
LEF1	SMAD2Z	9031.ENSGALP00000073992	9031.ENSGALP00000055416	0	0	0	0	0.055	0.152	0	0.815	0.839
LEF1	WNT8A	9031.ENSGALP00000073992	9031.ENSGALP00000055561	0	0	0	0	0	0.145	0	0.457	0.516
LEF1	SNAI2	9031.ENSGALP00000073992	9031.ENSGALP00000056928	0	0	0	0	0	0	0	0.512	0.512
LEF1	PAX6	9031.ENSGALP00000073992	9031.ENSGALP00000070449	0	0	0	0	0	0.102	0	0.497	0.529
LEPR	LOC417800	9031.ENSGALP00000032296	9031.ENSGALP00000015633	0	0	0	0	0	0	0	0.456	0.456
LEPR	NPY	9031.ENSGALP00000032296	9031.ENSGALP00000017870	0	0	0	0	0	0	0	0.807	0.807
LHX2	OTX2	9031.ENSGALP00000001691	9031.ENSGALP00000045234	0	0	0	0.609	0.046	0.094	0	0.371	0.409
LHX2	SOX14	9031.ENSGALP00000001691	9031.ENSGALP00000048810	0	0	0	0	0.045	0.054	0	0.425	0.435
LHX2	PAX6	9031.ENSGALP00000001691	9031.ENSGALP00000070449	0	0	0	0.57	0.065	0.101	0	0.4	0.451
LHX2	NKX2-2	9031.ENSGALP00000001691	9031.ENSGALP00000054805	0	0	0	0	0	0.043	0	0.522	0.523
LHX2	VAX1	9031.ENSGALP00000001691	9031.ENSGALP00000015056	0	0	0	0	0.243	0	0	0.5	0.605
LHX2	SOX2	9031.ENSGALP00000001691	9031.ENSGALP00000045318	0	0	0	0	0.046	0.06	0	0.625	0.634
LHX2	NEUROG1	9031.ENSGALP00000001691	9031.ENSGALP00000057908	0	0	0	0	0.045	0	0	0.634	0.636
LHX2	SHH	9031.ENSGALP00000001691	9031.ENSGALP00000010292	0	0	0	0	0	0.057	0	0.708	0.713
LHX2	SIX6	9031.ENSGALP00000001691	9031.ENSGALP00000036574	0	0	0	0	0.131	0	0	0.685	0.715
LHX2	SIX3	9031.ENSGALP00000001691	9031.ENSGALP00000058342	0	0	0	0	0.05	0	0	0.85	0.852
LHX5	SHH	9031.ENSGALP00000013502	9031.ENSGALP00000010292	0	0	0	0	0.047	0.057	0	0.491	0.503
LHX5	PAX6	9031.ENSGALP00000013502	9031.ENSGALP00000070449	0	0	0	0.568	0.069	0.101	0	0.36	0.418
LHX5	SOX14	9031.ENSGALP00000013502	9031.ENSGALP00000048810	0	0	0	0	0.055	0	0	0.426	0.435
LHX5	NKX2-2	9031.ENSGALP00000013502	9031.ENSGALP00000054805	0	0	0	0	0.107	0.043	0	0.413	0.456
LHX5	NEUROG1	9031.ENSGALP00000013502	9031.ENSGALP00000057908	0	0	0	0	0.048	0	0	0.56	0.563
LHX5	SIX3	9031.ENSGALP00000013502	9031.ENSGALP00000058342	0	0	0	0	0.042	0	0	0.571	0.572
LHX6	SHH	9031.ENSGALP00000044370	9031.ENSGALP00000010292	0	0	0	0	0.085	0.057	0	0.609	0.633
LHX6	NPY	9031.ENSGALP00000044370	9031.ENSGALP00000017870	0	0	0	0	0	0	0	0.707	0.707
LHX6	MAFB	9031.ENSGALP00000044370	9031.ENSGALP00000055757	0	0	0	0	0	0	0	0.434	0.434
LHX6	PAX6	9031.ENSGALP00000044370	9031.ENSGALP00000070449	0	0	0	0	0.051	0.101	0	0.618	0.645
LIN52	RAPGEFL1	9031.ENSGALP00000068524	9031.ENSGALP00000052599	0	0	0	0	0	0	0	0.862	0.862
LIN52	TFDP2	9031.ENSGALP00000068524	9031.ENSGALP00000055400	0	0	0	0	0.061	0.211	0.5	0.405	0.75
LINS1	SPTLC3	9031.ENSGALP00000066969	9031.ENSGALP00000014693	0	0	0	0	0.052	0	0	0.74	0.743
LIPC	SLC10A4	9031.ENSGALP00000006724	9031.ENSGALP00000072986	0	0	0	0	0.042	0	0	0.537	0.538
LIPC	PLTP	9031.ENSGALP00000006724	9031.ENSGALP00000071616	0	0	0	0	0	0	0.36	0.492	0.66
LOC100858579	MMP10	9031.ENSGALP00000073675	9031.ENSGALP00000027713	0	0	0	0	0.045	0.053	0.4	0.183	0.497
LOC100858579	MMP9	9031.ENSGALP00000073675	9031.ENSGALP00000068659	0	0	0	0	0.045	0.053	0.4	0.099	0.445
LOC100858647	ZP3	9031.ENSGALP00000066378	9031.ENSGALP00000002368	0	0	0	0	0	0	0	0.534	0.534
LOC100858647	SPINK7	9031.ENSGALP00000066378	9031.ENSGALP00000005544	0	0	0	0	0.045	0	0	0.488	0.49
LOC100859551	LOC101751416	9031.ENSGALP00000061878	9031.ENSGALP00000058611	0	0	0.167	0.74	0	0	0.54	0	0.6
LOC100859722	MLPH	9031.ENSGALP00000063862	9031.ENSGALP00000006194	0	0	0	0	0	0	0	0.702	0.702
LOC101748581	LOC107054704	9031.ENSGALP00000066483	9031.ENSGALP00000066986	0	0	0	0	0	0.047	0.4	0	0.403
LOC101748581	YF5	9031.ENSGALP00000066483	9031.ENSGALP00000068605	0	0	0	0	0	0.047	0.4	0	0.403
LOC101748581	LOC768350	9031.ENSGALP00000066483	9031.ENSGALP00000070695	0	0	0	0	0	0.047	0.4	0	0.403
LOC107054704	YF5	9031.ENSGALP00000066986	9031.ENSGALP00000068605	0	0	0.056	0.969	0	0	0.4	0	0.409
LOC107054704	LOC768350	9031.ENSGALP00000066986	9031.ENSGALP00000070695	0	0	0.054	0.972	0	0	0.4	0.05	0.414
LOC107054704	OR14J1L110	9031.ENSGALP00000066986	9031.ENSGALP00000073067	0	0	0	0	0	0.054	0	0.866	0.867
LOC107055097	LOC107055134	9031.ENSGALP00000073331	9031.ENSGALP00000060726	0	0	0	0	0	0	0	0.847	0.847
LOC107055134	S100A12	9031.ENSGALP00000060726	9031.ENSGALP00000022671	0	0	0	0	0	0	0	0.434	0.434
LOC107055485	PARP8	9031.ENSGALP00000061914	9031.ENSGALP00000023963	0.089	0	0	0	0.364	0.495	0	0.1	0.701
LOC417800	NPY	9031.ENSGALP00000015633	9031.ENSGALP00000017870	0	0	0	0	0	0	0	0.509	0.509
LOC417800	POU1F1	9031.ENSGALP00000015633	9031.ENSGALP00000045301	0	0	0	0	0.109	0	0	0.775	0.79
LOC422276	SLC26A6	9031.ENSGALP00000011518	9031.ENSGALP00000042708	0.045	0	0	0	0	0	0	0.685	0.687
LOC768350	ZNF226L	9031.ENSGALP00000070695	9031.ENSGALP00000058603	0	0	0	0	0	0	0	0.763	0.763
LOC768350	YF5	9031.ENSGALP00000070695	9031.ENSGALP00000068605	0	0	0.049	0.983	0	0	0.4	0	0.405
LOC769668	TTR	9031.ENSGALP00000055884	9031.ENSGALP00000024388	0	0	0	0	0.247	0	0	0.344	0.484
LOC771876	MMR1L3	9031.ENSGALP00000043012	9031.ENSGALP00000014043	0	0	0.072	0.936	0.378	0	0	0.082	0.424
LOXHD1	OTOF	9031.ENSGALP00000044403	9031.ENSGALP00000026707	0	0	0	0	0	0	0	0.575	0.575
LPCAT1	SFTPC	9031.ENSGALP00000074299	9031.ENSGALP00000065595	0	0	0	0	0	0	0	0.525	0.525
LPO	MMP9	9031.ENSGALP00000074258	9031.ENSGALP00000068659	0	0	0	0	0.045	0	0	0.613	0.615
LRP8	SPON1	9031.ENSGALP00000017370	9031.ENSGALP00000073901	0	0	0	0	0	0	0	0.444	0.444
LRRC17	POSTN	9031.ENSGALP00000068341	9031.ENSGALP00000066072	0	0	0	0	0.382	0	0	0.077	0.405
LRRC32	RGS16	9031.ENSGALP00000001190	9031.ENSGALP00000071527	0	0	0	0	0	0	0	0.403	0.403
LRRN4	PODXL	9031.ENSGALP00000014313	9031.ENSGALP00000071662	0	0	0	0	0	0.101	0	0.473	0.505
LYAR	SSB	9031.ENSGALP00000024145	9031.ENSGALP00000070268	0	0	0	0	0.441	0	0	0	0.441
LYAR	METTL27	9031.ENSGALP00000024145	9031.ENSGALP00000068463	0	0	0	0	0.542	0	0	0	0.542
LYAR	UMOD	9031.ENSGALP00000024145	9031.ENSGALP00000049638	0	0	0	0	0.509	0.1	0	0.127	0.58
LYPD2	SFTPC	9031.ENSGALP00000065791	9031.ENSGALP00000065595	0	0	0	0	0	0	0	0.536	0.536
MAFB	RFX6	9031.ENSGALP00000055757	9031.ENSGALP00000024015	0	0	0	0	0	0	0	0.473	0.473
MAFB	NKX2-2	9031.ENSGALP00000055757	9031.ENSGALP00000054805	0	0	0	0	0	0.045	0	0.543	0.545
MAFB	PAX6	9031.ENSGALP00000055757	9031.ENSGALP00000070449	0	0	0	0	0.044	0.066	0	0.526	0.539
MALL	PLLP	9031.ENSGALP00000066216	9031.ENSGALP00000002114	0	0	0	0	0.131	0	0	0.499	0.546
MAN2C1	NDRG4	9031.ENSGALP00000002458	9031.ENSGALP00000043640	0	0	0	0	0	0	0	0.435	0.435
MAPK10	PTPRR	9031.ENSGALP00000057620	9031.ENSGALP00000047026	0	0	0	0	0	0	0.9	0	0.9
MATN3	MATN4	9031.ENSGALP00000036079	9031.ENSGALP00000006403	0	0	0	0.907	0.054	0	0.4	0.084	0.434
MATN4	PRG4	9031.ENSGALP00000006403	9031.ENSGALP00000070362	0	0	0	0	0	0.046	0	0.519	0.521
MBP	PLP1	9031.ENSGALP00000065604	9031.ENSGALP00000000160	0	0	0	0	0.47	0.172	0	0.891	0.948
MBP	PLLP	9031.ENSGALP00000065604	9031.ENSGALP00000002114	0	0	0	0	0.292	0	0	0.235	0.435
MBP	SYP	9031.ENSGALP00000065604	9031.ENSGALP00000011785	0	0	0	0	0.055	0	0	0.643	0.648
MBP	SLC26A3	9031.ENSGALP00000065604	9031.ENSGALP00000030099	0	0	0	0	0	0	0	0.475	0.475
MBP	MPZ	9031.ENSGALP00000065604	9031.ENSGALP00000045144	0	0	0	0	0	0	0	0.678	0.678
MBP	PXDNL	9031.ENSGALP00000065604	9031.ENSGALP00000049777	0	0	0	0	0.09	0	0	0.759	0.771
MBP	NKX2-2	9031.ENSGALP00000065604	9031.ENSGALP00000054805	0	0	0	0	0	0	0	0.586	0.586
MBP	PDGFRA	9031.ENSGALP00000065604	9031.ENSGALP00000064586	0	0	0	0	0.066	0	0	0.788	0.793
MBP	NTF3	9031.ENSGALP00000065604	9031.ENSGALP00000070337	0	0	0	0	0.042	0	0	0.593	0.594
MBP	SNCA	9031.ENSGALP00000065604	9031.ENSGALP00000067652	0	0	0	0	0.151	0	0	0.564	0.614
MBP	NFASC	9031.ENSGALP00000065604	9031.ENSGALP00000068078	0	0	0	0	0	0	0	0.628	0.628
MEGF11	TMEM132C	9031.ENSGALP00000065314	9031.ENSGALP00000004272	0	0	0	0	0.046	0.047	0	0.471	0.477
METTL27	UMOD	9031.ENSGALP00000068463	9031.ENSGALP00000049638	0	0	0	0	0.451	0	0	0.202	0.543
MKX	TNMD	9031.ENSGALP00000062280	9031.ENSGALP00000011015	0	0	0	0	0.097	0	0	0.884	0.89
MLPH	MMP23B	9031.ENSGALP00000006194	9031.ENSGALP00000002117	0	0	0	0	0	0	0	0.461	0.461
MMP10	MMP11	9031.ENSGALP00000027713	9031.ENSGALP00000009583	0	0	0.097	0.813	0.124	0.044	0.5	0.211	0.647
MMP10	MMP13	9031.ENSGALP00000027713	9031.ENSGALP00000027710	0	0	0.072	0.925	0.087	0	0.4	0.102	0.483
MMP10	MMP9	9031.ENSGALP00000027713	9031.ENSGALP00000068659	0	0	0	0.813	0.178	0.042	0.4	0.193	0.568
MMP11	MMP13	9031.ENSGALP00000009583	9031.ENSGALP00000027710	0	0	0.101	0.801	0.159	0.044	0.4	0.104	0.541
MMP13	SMAD2Z	9031.ENSGALP00000027710	9031.ENSGALP00000055416	0	0	0	0	0.046	0	0	0.41	0.413
MMP13	MMP9	9031.ENSGALP00000027710	9031.ENSGALP00000068659	0	0	0	0.798	0.161	0.042	0.4	0.245	0.587
MMP13	OPTC	9031.ENSGALP00000027710	9031.ENSGALP00000056729	0	0	0	0	0	0	0.75	0	0.75
MMP9	S100A12	9031.ENSGALP00000068659	9031.ENSGALP00000022671	0	0	0	0	0.329	0	0	0.272	0.491
MMP9	PXDNL	9031.ENSGALP00000068659	9031.ENSGALP00000049777	0	0	0	0	0	0	0	0.633	0.633
MMP9	SMAD2Z	9031.ENSGALP00000068659	9031.ENSGALP00000055416	0	0	0	0	0.055	0.056	0	0.539	0.553
MMP9	VEGFD	9031.ENSGALP00000068659	9031.ENSGALP00000055963	0	0	0	0	0	0	0	0.448	0.448
MMP9	POSTN	9031.ENSGALP00000068659	9031.ENSGALP00000066072	0	0	0	0	0.058	0.072	0	0.468	0.495
MMR1L3	PIPOX	9031.ENSGALP00000014043	9031.ENSGALP00000043311	0	0	0	0	0.041	0	0	0.59	0.59
MPZ	PLP1	9031.ENSGALP00000045144	9031.ENSGALP00000000160	0	0	0	0	0.062	0	0	0.76	0.765
MPZ	NFASC	9031.ENSGALP00000045144	9031.ENSGALP00000068078	0	0	0	0	0	0.091	0	0.4	0.431
MSLNL	UNC79	9031.ENSGALP00000062727	9031.ENSGALP00000017654	0	0	0	0	0	0.348	0	0.151	0.422
MSTN	WFIKKN1	9031.ENSGALP00000045551	9031.ENSGALP00000000058	0	0	0	0	0	0.101	0	0.486	0.518
MSTN	PAX7	9031.ENSGALP00000045551	9031.ENSGALP00000044020	0	0	0	0	0.042	0	0	0.764	0.764
MSTN	MYH1B	9031.ENSGALP00000045551	9031.ENSGALP00000061299	0	0	0	0	0.114	0	0	0.422	0.465
MSTN	SMAD2Z	9031.ENSGALP00000045551	9031.ENSGALP00000055416	0	0	0	0	0	0.096	0	0.772	0.785
MTUS2	SYT6	9031.ENSGALP00000046977	9031.ENSGALP00000003054	0	0	0	0	0	0	0	0.623	0.623
MYCBP	SPATA4	9031.ENSGALP00000055687	9031.ENSGALP00000031560	0	0	0	0	0	0.535	0	0	0.535
MYH1A	MYH1G	9031.ENSGALP00000056672	9031.ENSGALP00000001422	0	0	0.047	0.987	0	0	0.54	0	0.543
MYH1A	MYH1E	9031.ENSGALP00000056672	9031.ENSGALP00000045379	0	0	0.047	0.987	0	0	0.54	0.05	0.547
MYH1A	MYH1C	9031.ENSGALP00000056672	9031.ENSGALP00000047790	0	0	0.046	0.988	0	0	0.54	0.049	0.546
MYH1A	MYH1B	9031.ENSGALP00000056672	9031.ENSGALP00000061299	0	0	0.046	0.988	0	0	0.54	0.049	0.546
MYH1B	MYH1G	9031.ENSGALP00000061299	9031.ENSGALP00000001422	0	0	0.047	0.987	0	0	0.54	0	0.543
MYH1B	MYOM3	9031.ENSGALP00000061299	9031.ENSGALP00000006594	0	0	0	0	0.09	0.101	0	0.349	0.421
MYH1B	PAX7	9031.ENSGALP00000061299	9031.ENSGALP00000044020	0	0	0	0	0.063	0.053	0	0.705	0.715
MYH1B	MYH1E	9031.ENSGALP00000061299	9031.ENSGALP00000045379	0	0	0.047	0.987	0	0	0.54	0.048	0.546
MYH1B	MYH1C	9031.ENSGALP00000061299	9031.ENSGALP00000047790	0	0	0.046	0.988	0	0	0.54	0.045	0.544
MYH1C	MYH1G	9031.ENSGALP00000047790	9031.ENSGALP00000001422	0	0	0.046	0.988	0	0	0.54	0.05	0.547
MYH1C	MYH1E	9031.ENSGALP00000047790	9031.ENSGALP00000045379	0	0	0.047	0.987	0	0	0.54	0	0.543
MYH1E	MYH1G	9031.ENSGALP00000045379	9031.ENSGALP00000001422	0	0	0.047	0.987	0	0	0.54	0	0.543
MYH1E	PLLP	9031.ENSGALP00000045379	9031.ENSGALP00000002114	0	0	0	0	0	0	0	0.406	0.406
MYH1E	MYOCD	9031.ENSGALP00000045379	9031.ENSGALP00000069052	0	0	0	0	0.047	0.059	0	0.433	0.448
MYH1E	SMTNL2	9031.ENSGALP00000045379	9031.ENSGALP00000055512	0	0	0	0	0	0.053	0	0.5	0.506
MYH1G	PLEKHG5	9031.ENSGALP00000001422	9031.ENSGALP00000057541	0	0	0	0	0	0.054	0	0.703	0.707
MYH1G	MYOM3	9031.ENSGALP00000001422	9031.ENSGALP00000006594	0	0	0	0	0.244	0.101	0	0.627	0.725
MYOCD	ZFPM2	9031.ENSGALP00000069052	9031.ENSGALP00000056149	0	0	0	0	0	0.079	0	0.409	0.433
NDRG4	VAMP2	9031.ENSGALP00000043640	9031.ENSGALP00000053785	0	0	0	0	0.067	0	0	0.459	0.473
NEUROG1	SHH	9031.ENSGALP00000057908	9031.ENSGALP00000010292	0	0	0	0	0	0	0	0.701	0.701
NEUROG1	OTX2	9031.ENSGALP00000057908	9031.ENSGALP00000045234	0	0	0	0	0.047	0	0	0.572	0.575
NEUROG1	SOX2	9031.ENSGALP00000057908	9031.ENSGALP00000045318	0	0	0	0	0.055	0	0	0.799	0.802
NEUROG1	SOX14	9031.ENSGALP00000057908	9031.ENSGALP00000048810	0	0	0	0	0.056	0	0	0.442	0.451
NEUROG1	NKX2-2	9031.ENSGALP00000057908	9031.ENSGALP00000054805	0	0	0	0	0.094	0.066	0	0.603	0.635
NEUROG1	SIX3	9031.ENSGALP00000057908	9031.ENSGALP00000058342	0	0	0	0	0.064	0.046	0	0.409	0.426
NEUROG1	PAX6	9031.ENSGALP00000057908	9031.ENSGALP00000070449	0	0	0	0	0.1	0	0	0.791	0.804
NF2L	NRXN3	9031.ENSGALP00000071709	9031.ENSGALP00000064682	0	0	0	0	0	0	0	0.476	0.476
NFASC	NRXN3	9031.ENSGALP00000068078	9031.ENSGALP00000064682	0	0	0	0	0.046	0	0	0.41	0.413
NFASC	NRCAM	9031.ENSGALP00000068078	9031.ENSGALP00000066300	0	0	0.055	0.918	0	0.074	0	0.406	0.435
NKX2-2	PLP1	9031.ENSGALP00000054805	9031.ENSGALP00000000160	0	0	0	0	0.043	0	0	0.515	0.516
NKX2-2	SHH	9031.ENSGALP00000054805	9031.ENSGALP00000010292	0	0	0	0	0.046	0	0	0.85	0.851
NKX2-2	RFX6	9031.ENSGALP00000054805	9031.ENSGALP00000024015	0	0	0	0	0	0	0	0.64	0.64
NKX2-2	PAX7	9031.ENSGALP00000054805	9031.ENSGALP00000044020	0	0	0	0	0.065	0.064	0	0.793	0.803
NKX2-2	OTX2	9031.ENSGALP00000054805	9031.ENSGALP00000045234	0	0	0	0	0.092	0	0	0.708	0.724
NKX2-2	SOX2	9031.ENSGALP00000054805	9031.ENSGALP00000045318	0	0	0	0	0.063	0.101	0	0.552	0.59
NKX2-2	SOX14	9031.ENSGALP00000054805	9031.ENSGALP00000048810	0	0	0	0	0.065	0.101	0	0.538	0.578
NKX2-2	SIX3	9031.ENSGALP00000054805	9031.ENSGALP00000058342	0	0	0	0	0.055	0	0	0.48	0.488
NKX2-2	PDGFRA	9031.ENSGALP00000054805	9031.ENSGALP00000064586	0	0	0	0	0.042	0	0	0.706	0.706
NKX2-2	PAX6	9031.ENSGALP00000054805	9031.ENSGALP00000070449	0	0	0	0	0.065	0.07	0	0.865	0.873
NKX3-2	SHH	9031.ENSGALP00000064633	9031.ENSGALP00000010292	0	0	0	0	0	0	0	0.605	0.605
NMS	PROK2	9031.ENSGALP00000071415	9031.ENSGALP00000012612	0	0	0	0	0	0	0.4	0.377	0.61
NMS	NPY	9031.ENSGALP00000071415	9031.ENSGALP00000017870	0	0	0	0	0	0	0.5	0.438	0.707
NPAS2	POU1F1	9031.ENSGALP00000068763	9031.ENSGALP00000045301	0	0	0	0	0.072	0.075	0	0.668	0.69
NPHP4	TIMM13	9031.ENSGALP00000048308	9031.ENSGALP00000041224	0	0	0	0	0	0	0	0.433	0.433
NPHS2	SLC12A1	9031.ENSGALP00000006610	9031.ENSGALP00000007901	0	0	0	0	0.308	0	0	0.29	0.488
NPHS2	PODXL	9031.ENSGALP00000006610	9031.ENSGALP00000071662	0	0	0	0	0	0.045	0	0.779	0.78
NPY	SYP	9031.ENSGALP00000017870	9031.ENSGALP00000011785	0	0	0	0	0	0	0	0.485	0.485
NPY	PAX6	9031.ENSGALP00000017870	9031.ENSGALP00000070449	0	0	0	0	0	0	0	0.413	0.413
NPY	PRLHR	9031.ENSGALP00000017870	9031.ENSGALP00000032414	0	0	0	0	0	0.081	0	0.402	0.427
NPY	RHO	9031.ENSGALP00000017870	9031.ENSGALP00000032596	0	0	0	0	0	0.081	0	0.597	0.614
NRBF2	PARP8	9031.ENSGALP00000004671	9031.ENSGALP00000023963	0	0	0	0	0	0	0	0.535	0.535
NRCAM	SHH	9031.ENSGALP00000066300	9031.ENSGALP00000010292	0	0	0	0	0.069	0	0	0.49	0.505
NRCAM	NRP2	9031.ENSGALP00000066300	9031.ENSGALP00000045108	0	0	0	0	0	0.057	0	0.55	0.557
NRCAM	SEMA3B	9031.ENSGALP00000066300	9031.ENSGALP00000055739	0	0	0	0	0	0.066	0	0.798	0.803
NRCAM	NRXN3	9031.ENSGALP00000066300	9031.ENSGALP00000064682	0	0	0	0	0.082	0	0	0.385	0.412
NRG4	PLLP	9031.ENSGALP00000004655	9031.ENSGALP00000002114	0	0	0	0	0	0	0	0.479	0.479
NRP2	ST8SIA2	9031.ENSGALP00000045108	9031.ENSGALP00000011134	0	0	0	0	0	0.053	0	0.523	0.528
NRP2	ROBO2	9031.ENSGALP00000045108	9031.ENSGALP00000073108	0	0	0	0	0.042	0	0	0.499	0.5
NRP2	PDGFRA	9031.ENSGALP00000045108	9031.ENSGALP00000064586	0	0	0	0	0.082	0	0	0.515	0.536
NRP2	VEGFD	9031.ENSGALP00000045108	9031.ENSGALP00000055963	0	0	0	0	0	0	0	0.571	0.571
NRP2	SEMA3B	9031.ENSGALP00000045108	9031.ENSGALP00000055739	0	0	0	0	0.047	0.077	0	0.798	0.807
NRXN3	SYP	9031.ENSGALP00000064682	9031.ENSGALP00000011785	0	0	0	0	0.06	0	0	0.589	0.597
NRXN3	PTPRD	9031.ENSGALP00000064682	9031.ENSGALP00000051694	0	0	0	0	0.069	0.047	0	0.451	0.471
NTF3	SHH	9031.ENSGALP00000070337	9031.ENSGALP00000010292	0	0	0	0	0.077	0	0	0.583	0.598
NTF3	SYP	9031.ENSGALP00000070337	9031.ENSGALP00000011785	0	0	0	0	0	0	0	0.428	0.428
NTF3	PDGFRA	9031.ENSGALP00000070337	9031.ENSGALP00000064586	0	0	0	0	0.051	0	0.65	0.315	0.752
NXNL1	PDE6H	9031.ENSGALP00000047593	9031.ENSGALP00000043463	0	0	0	0	0.063	0	0	0.497	0.508
NXNL1	VSX1	9031.ENSGALP00000047593	9031.ENSGALP00000055813	0	0	0	0	0.096	0	0	0.438	0.47
OCA2	PAX6	9031.ENSGALP00000026970	9031.ENSGALP00000070449	0	0	0	0	0.046	0	0	0.626	0.627
OTOF	TIMM13	9031.ENSGALP00000026707	9031.ENSGALP00000041224	0	0	0	0	0	0	0	0.443	0.443
OTX2	SHH	9031.ENSGALP00000045234	9031.ENSGALP00000010292	0	0	0	0	0	0	0	0.86	0.86
OTX2	RHO	9031.ENSGALP00000045234	9031.ENSGALP00000032596	0	0	0	0	0.1	0	0	0.642	0.664
OTX2	SIX6	9031.ENSGALP00000045234	9031.ENSGALP00000036574	0	0	0	0	0.046	0.072	0	0.662	0.675
OTX2	WNT2B	9031.ENSGALP00000045234	9031.ENSGALP00000044963	0	0	0	0	0	0	0	0.408	0.408
OTX2	SOX14	9031.ENSGALP00000045234	9031.ENSGALP00000048810	0	0	0	0	0.054	0.08	0	0.382	0.415
OTX2	RXRG	9031.ENSGALP00000045234	9031.ENSGALP00000068361	0	0	0	0	0	0.054	0	0.417	0.425
OTX2	WNT8A	9031.ENSGALP00000045234	9031.ENSGALP00000055561	0	0	0	0	0	0	0	0.434	0.434
OTX2	PAX6	9031.ENSGALP00000045234	9031.ENSGALP00000070449	0	0	0	0.661	0.088	0.064	0	0.437	0.478
OTX2	POU4F2	9031.ENSGALP00000045234	9031.ENSGALP00000058394	0	0	0	0	0.055	0	0	0.61	0.616
OTX2	SOX2	9031.ENSGALP00000045234	9031.ENSGALP00000045318	0	0	0	0	0.067	0.08	0	0.803	0.816
OTX2	SIX3	9031.ENSGALP00000045234	9031.ENSGALP00000058342	0	0	0	0	0.046	0.072	0	0.87	0.875
PARP8	ZFPM2	9031.ENSGALP00000023963	9031.ENSGALP00000056149	0	0	0	0	0	0	0	0.426	0.426
PAX6	SHH	9031.ENSGALP00000070449	9031.ENSGALP00000010292	0	0	0	0	0.044	0	0	0.877	0.877
PAX6	SYP	9031.ENSGALP00000070449	9031.ENSGALP00000011785	0	0	0	0	0.056	0	0	0.433	0.442
PAX6	RFX6	9031.ENSGALP00000070449	9031.ENSGALP00000024015	0	0	0	0	0.176	0	0	0.629	0.681
PAX6	RHO	9031.ENSGALP00000070449	9031.ENSGALP00000032596	0	0	0	0	0	0	0	0.66	0.66
PAX6	SIX6	9031.ENSGALP00000070449	9031.ENSGALP00000036574	0	0	0	0	0.107	0.077	0	0.762	0.787
PAX6	WNT2B	9031.ENSGALP00000070449	9031.ENSGALP00000044963	0	0	0	0	0.051	0	0	0.424	0.43
PAX6	POU1F1	9031.ENSGALP00000070449	9031.ENSGALP00000045301	0	0	0	0	0.226	0.061	0	0.356	0.491
PAX6	SOX2	9031.ENSGALP00000070449	9031.ENSGALP00000045318	0	0	0	0	0.113	0.101	0	0.878	0.894
PAX6	SOX14	9031.ENSGALP00000070449	9031.ENSGALP00000048810	0	0	0	0	0.117	0.101	0	0.402	0.484
PAX6	PXDNL	9031.ENSGALP00000070449	9031.ENSGALP00000049777	0	0	0	0	0.054	0	0	0.436	0.444
PAX6	SMAD2Z	9031.ENSGALP00000070449	9031.ENSGALP00000055416	0	0	0	0	0.043	0.074	0	0.404	0.426
PAX6	SNAI2	9031.ENSGALP00000070449	9031.ENSGALP00000056928	0	0	0	0	0	0	0	0.542	0.542
PAX6	SIX3	9031.ENSGALP00000070449	9031.ENSGALP00000058342	0	0	0	0	0.179	0.077	0	0.891	0.91
PAX6	POU4F2	9031.ENSGALP00000070449	9031.ENSGALP00000058394	0	0	0	0	0.072	0	0	0.606	0.619
PAX6	PDGFRA	9031.ENSGALP00000070449	9031.ENSGALP00000064586	0	0	0	0	0.063	0	0	0.488	0.5
PAX7	SPINK7	9031.ENSGALP00000044020	9031.ENSGALP00000005544	0	0	0	0	0	0	0	0.408	0.408
PAX7	SHH	9031.ENSGALP00000044020	9031.ENSGALP00000010292	0	0	0	0	0	0	0	0.864	0.864
PAX7	SIX6	9031.ENSGALP00000044020	9031.ENSGALP00000036574	0	0	0	0	0.151	0.058	0	0.325	0.414
PAX7	SMAD2Z	9031.ENSGALP00000044020	9031.ENSGALP00000055416	0	0	0	0	0.043	0.051	0	0.406	0.413
PAX7	PXDNL	9031.ENSGALP00000044020	9031.ENSGALP00000049777	0	0	0	0	0.054	0	0	0.455	0.462
PAX7	SIX3	9031.ENSGALP00000044020	9031.ENSGALP00000058342	0	0	0	0	0.142	0.058	0	0.476	0.539
PAX7	PDGFRA	9031.ENSGALP00000044020	9031.ENSGALP00000064586	0	0	0	0	0.052	0	0	0.616	0.621
PAX7	SNAI2	9031.ENSGALP00000044020	9031.ENSGALP00000056928	0	0	0	0	0	0	0	0.761	0.761
PAX7	SOX2	9031.ENSGALP00000044020	9031.ENSGALP00000045318	0	0	0	0	0.098	0.101	0	0.739	0.77
PCDH7	STOM	9031.ENSGALP00000044562	9031.ENSGALP00000034251	0	0	0	0	0.066	0	0.4	0	0.415
PCDH7	SLC37A1	9031.ENSGALP00000044562	9031.ENSGALP00000071912	0	0	0	0	0	0	0	0.553	0.553
PDE6B	VSX1	9031.ENSGALP00000032161	9031.ENSGALP00000055813	0	0	0	0	0.133	0	0	0.399	0.457
PDE6B	PDE6H	9031.ENSGALP00000032161	9031.ENSGALP00000043463	0	0	0	0	0.066	0	0	0.788	0.794
PDE6B	RHO	9031.ENSGALP00000032161	9031.ENSGALP00000032596	0	0	0	0	0.17	0	0	0.765	0.797
PDE6H	RHO	9031.ENSGALP00000043463	9031.ENSGALP00000032596	0	0	0	0	0.193	0	0	0.414	0.507
PDE6H	TAFA3	9031.ENSGALP00000043463	9031.ENSGALP00000071633	0	0	0.437	0	0	0	0	0	0.437
PDE6H	PLBD1	9031.ENSGALP00000043463	9031.ENSGALP00000046460	0	0	0	0	0	0	0	0.558	0.558
PDGFRA	PLP1	9031.ENSGALP00000064586	9031.ENSGALP00000000160	0	0	0	0	0	0	0	0.705	0.705
PDGFRA	SHH	9031.ENSGALP00000064586	9031.ENSGALP00000010292	0	0	0	0	0	0	0	0.702	0.702
PDGFRA	SOX2	9031.ENSGALP00000064586	9031.ENSGALP00000045318	0	0	0	0	0.055	0	0	0.533	0.539
PDGFRA	TBX18	9031.ENSGALP00000064586	9031.ENSGALP00000047980	0	0	0	0	0.051	0	0	0.587	0.591
PDGFRA	PLIN4	9031.ENSGALP00000064586	9031.ENSGALP00000048435	0	0	0	0	0	0.042	0	0.511	0.511
PDGFRA	PXDNL	9031.ENSGALP00000064586	9031.ENSGALP00000049777	0	0	0	0	0	0.052	0	0.396	0.403
PDGFRA	VEGFD	9031.ENSGALP00000064586	9031.ENSGALP00000055963	0	0	0	0	0	0.144	0.65	0.245	0.754
PDGFRA	SNAI2	9031.ENSGALP00000064586	9031.ENSGALP00000056928	0	0	0	0	0.105	0	0	0.393	0.434
PDGFRA	ROBO2	9031.ENSGALP00000064586	9031.ENSGALP00000073108	0	0	0	0	0.042	0.08	0	0.403	0.428
PDGFRA	POSTN	9031.ENSGALP00000064586	9031.ENSGALP00000066072	0	0	0	0	0.101	0	0	0.624	0.648
PIF1	SPO11	9031.ENSGALP00000014682	9031.ENSGALP00000048999	0	0	0	0	0	0	0	0.664	0.664
PIPOX	SLC2A11L4	9031.ENSGALP00000043311	9031.ENSGALP00000010202	0.045	0	0	0	0.392	0	0	0.052	0.401
PIPOX	SLC22A18	9031.ENSGALP00000043311	9031.ENSGALP00000010407	0	0	0	0	0.416	0	0	0	0.416
PIPOX	TTC36	9031.ENSGALP00000043311	9031.ENSGALP00000011001	0	0	0	0	0.411	0	0	0	0.411
PIPOX	XPNPEP2	9031.ENSGALP00000043311	9031.ENSGALP00000042060	0.064	0	0	0	0.379	0	0.244	0.11	0.556
PLAAT1	SPATA4	9031.ENSGALP00000011632	9031.ENSGALP00000031560	0	0	0	0	0	0	0	0.601	0.601
PLIN1	PLIN4	9031.ENSGALP00000044956	9031.ENSGALP00000048435	0	0	0	0.608	0	0	0	0.422	0.422
PLIN1	TTC32	9031.ENSGALP00000044956	9031.ENSGALP00000055517	0	0	0	0	0.041	0.102	0	0.446	0.481
PLLP	PLP1	9031.ENSGALP00000002114	9031.ENSGALP00000000160	0	0	0	0	0.378	0	0	0.342	0.573
PNP	XDH	9031.ENSGALP00000058946	9031.ENSGALP00000014144	0	0	0	0	0.092	0	0.938	0.558	0.973
PNP	UPP1	9031.ENSGALP00000058946	9031.ENSGALP00000069264	0.1	0	0	0	0	0	0.944	0.435	0.969
POSTN	TBX18	9031.ENSGALP00000066072	9031.ENSGALP00000047980	0	0	0	0	0	0	0	0.601	0.601
POSTN	SNAI2	9031.ENSGALP00000066072	9031.ENSGALP00000056928	0	0	0	0	0.079	0	0	0.4	0.424
POU1F1	POU2AF1	9031.ENSGALP00000045301	9031.ENSGALP00000010998	0	0	0	0	0	0.424	0	0.136	0.481
POU1F1	RFX6	9031.ENSGALP00000045301	9031.ENSGALP00000024015	0	0	0	0	0.378	0.042	0	0.322	0.561
POU4F2	VSX1	9031.ENSGALP00000058394	9031.ENSGALP00000055813	0	0	0	0	0.11	0	0	0.709	0.73
POU4F2	SIX3	9031.ENSGALP00000058394	9031.ENSGALP00000058342	0	0	0	0	0.044	0	0	0.555	0.557
PRLHR	PROK2	9031.ENSGALP00000032414	9031.ENSGALP00000012612	0	0	0	0	0	0	0	0.618	0.618
PTCRA	SWI5	9031.ENSGALP00000064686	9031.ENSGALP00000073106	0	0	0	0	0	0	0	0.539	0.539
PTGDS	TCF24	9031.ENSGALP00000052720	9031.ENSGALP00000065044	0	0	0	0	0	0	0	0.53	0.53
PTPRR	RASGRF1	9031.ENSGALP00000047026	9031.ENSGALP00000013428	0	0	0	0	0.077	0.102	0	0.371	0.434
PTX3	TNFAIP6	9031.ENSGALP00000042091	9031.ENSGALP00000020364	0	0	0	0	0.199	0.29	0	0.846	0.904
PXDNL	SHH	9031.ENSGALP00000049777	9031.ENSGALP00000010292	0	0	0	0	0.044	0	0	0.478	0.48
PXDNL	SYP	9031.ENSGALP00000049777	9031.ENSGALP00000011785	0	0	0	0	0	0	0	0.743	0.743
PXDNL	SOX2	9031.ENSGALP00000049777	9031.ENSGALP00000045318	0	0	0	0	0.044	0	0	0.476	0.478
PXDNL	SNCA	9031.ENSGALP00000049777	9031.ENSGALP00000067652	0	0	0	0	0.062	0	0	0.521	0.532
PXDNL	SMAD2Z	9031.ENSGALP00000049777	9031.ENSGALP00000055416	0	0	0	0	0.042	0	0	0.542	0.543
RAB30	TPD52L1	9031.ENSGALP00000065462	9031.ENSGALP00000023914	0	0	0	0	0.046	0	0	0.586	0.588
RAPGEFL1	RIMS2	9031.ENSGALP00000052599	9031.ENSGALP00000065358	0	0	0	0	0	0.237	0	0.34	0.474
RBP4A	TTR	9031.ENSGALP00000010694	9031.ENSGALP00000024388	0	0	0	0	0.251	0.861	0.7	0.928	0.997
RFX6	SLC30A8	9031.ENSGALP00000024015	9031.ENSGALP00000045338	0	0	0	0	0	0	0	0.427	0.427
RGS16	RGS4	9031.ENSGALP00000071527	9031.ENSGALP00000004041	0	0	0.078	0.891	0.073	0	0.5	0	0.536
RHO	SHH	9031.ENSGALP00000032596	9031.ENSGALP00000010292	0	0	0	0	0.046	0	0	0.422	0.425
RIMS2	SYT13	9031.ENSGALP00000065358	9031.ENSGALP00000013055	0	0	0	0	0	0	0	0.575	0.575
RIMS2	UNC79	9031.ENSGALP00000065358	9031.ENSGALP00000017654	0	0	0	0	0.355	0	0	0.63	0.751
RIMS2	VAMP2	9031.ENSGALP00000065358	9031.ENSGALP00000053785	0	0	0	0	0.061	0	0	0.632	0.639
RIMS4	SERPINB10B	9031.ENSGALP00000006585	9031.ENSGALP00000020960	0	0	0	0	0	0	0	0.48	0.48
ROBO2	SEMA3B	9031.ENSGALP00000073108	9031.ENSGALP00000055739	0	0	0	0	0	0	0	0.492	0.492
RYR2	SRL	9031.ENSGALP00000049908	9031.ENSGALP00000053831	0	0	0	0	0.101	0	0	0.492	0.524
S100A12	SEMA3DL	9031.ENSGALP00000022671	9031.ENSGALP00000005064	0	0	0.444	0	0	0	0	0	0.444
S100A12	SPIA3	9031.ENSGALP00000022671	9031.ENSGALP00000017841	0	0	0	0	0	0.044	0.4	0	0.401
S100A12	SERPINB10B	9031.ENSGALP00000022671	9031.ENSGALP00000020960	0	0	0	0	0.423	0.054	0	0.086	0.457
S100A12	S100A14	9031.ENSGALP00000022671	9031.ENSGALP00000069475	0	0	0	0	0.086	0.125	0	0.425	0.5
SCG3	ZFPM2	9031.ENSGALP00000045141	9031.ENSGALP00000056149	0	0	0.447	0	0	0	0	0	0.447
SDK2	SLC35F1	9031.ENSGALP00000064562	9031.ENSGALP00000066484	0	0	0	0	0	0	0	0.468	0.468
SELP	SERPINB10B	9031.ENSGALP00000070284	9031.ENSGALP00000020960	0	0	0	0	0.161	0	0	0.478	0.543
SELP	STOM	9031.ENSGALP00000070284	9031.ENSGALP00000034251	0	0	0	0	0.048	0.048	0	0.484	0.491
SERPINB10B	STOM	9031.ENSGALP00000020960	9031.ENSGALP00000034251	0	0	0	0	0.065	0	0	0.479	0.492
SFRP4	WNT2B	9031.ENSGALP00000046731	9031.ENSGALP00000044963	0	0	0	0	0	0.177	0.65	0.573	0.866
SFRP4	WNT8A	9031.ENSGALP00000046731	9031.ENSGALP00000055561	0	0	0	0	0	0.177	0.65	0.273	0.772
SFRP4	WNT7B	9031.ENSGALP00000046731	9031.ENSGALP00000046960	0	0	0	0	0	0.177	0.65	0.497	0.842
SFRP4	WNT16	9031.ENSGALP00000046731	9031.ENSGALP00000054779	0	0	0	0	0	0.177	0.65	0.599	0.874
SHH	SNAI2	9031.ENSGALP00000010292	9031.ENSGALP00000056928	0	0	0	0	0.055	0	0	0.402	0.411
SHH	WNT8A	9031.ENSGALP00000010292	9031.ENSGALP00000055561	0	0	0	0	0	0.101	0	0.434	0.469
SHH	SIX6	9031.ENSGALP00000010292	9031.ENSGALP00000036574	0	0	0	0	0	0	0	0.516	0.516
SHH	SMAD2Z	9031.ENSGALP00000010292	9031.ENSGALP00000055416	0	0	0	0	0	0	0	0.516	0.516
SHH	WNT2B	9031.ENSGALP00000010292	9031.ENSGALP00000044963	0	0	0	0	0	0.101	0	0.57	0.596
SHH	WNT7B	9031.ENSGALP00000010292	9031.ENSGALP00000046960	0	0	0	0	0	0.101	0	0.576	0.602
SHH	VAX1	9031.ENSGALP00000010292	9031.ENSGALP00000015056	0	0	0	0	0.057	0.057	0	0.59	0.603
SHH	SOX2	9031.ENSGALP00000010292	9031.ENSGALP00000045318	0	0	0	0	0	0	0	0.776	0.776
SHH	SIX3	9031.ENSGALP00000010292	9031.ENSGALP00000058342	0	0	0	0	0	0	0	0.81	0.81
SIRPA	TPPNR1L	9031.ENSGALP00000063927	9031.ENSGALP00000038632	0	0	0.049	0.98	0	0	0.4	0	0.405
SIX3	VAX1	9031.ENSGALP00000058342	9031.ENSGALP00000015056	0	0	0	0	0.062	0	0	0.494	0.505
SIX3	SOX2	9031.ENSGALP00000058342	9031.ENSGALP00000045318	0	0	0	0	0.076	0.084	0	0.729	0.75
SIX3	SOX14	9031.ENSGALP00000058342	9031.ENSGALP00000048810	0	0	0	0	0.072	0.084	0	0.356	0.405
SIX6	VAX1	9031.ENSGALP00000036574	9031.ENSGALP00000015056	0	0	0	0	0.25	0	0	0.532	0.634
SIX6	SOX2	9031.ENSGALP00000036574	9031.ENSGALP00000045318	0	0	0	0	0.063	0.084	0	0.368	0.41
SIX6	VSX1	9031.ENSGALP00000036574	9031.ENSGALP00000055813	0	0	0	0	0.062	0	0	0.41	0.423
SLC13A3	SLC26A3	9031.ENSGALP00000064933	9031.ENSGALP00000030099	0.054	0	0	0	0.061	0	0	0.733	0.742
SLC1A1	SLC6A14	9031.ENSGALP00000016539	9031.ENSGALP00000009566	0.048	0	0	0	0	0	0	0.603	0.606
SLC1A1	SLC5A1	9031.ENSGALP00000016539	9031.ENSGALP00000010870	0	0	0	0	0.196	0	0	0.614	0.677
SLC1A1	SLC38A3	9031.ENSGALP00000016539	9031.ENSGALP00000041912	0	0	0	0	0	0.049	0	0.456	0.46
SLC22A18	SLC2A11L4	9031.ENSGALP00000010407	9031.ENSGALP00000010202	0	0	0	0	0.383	0	0	0.081	0.409
SLC25A34	SLC9B2	9031.ENSGALP00000068925	9031.ENSGALP00000020101	0	0	0	0	0	0	0	0.776	0.776
SLC26A3	SLC6A14	9031.ENSGALP00000030099	9031.ENSGALP00000009566	0	0	0	0	0.05	0	0	0.601	0.604
SLC30A8	TSPAN8	9031.ENSGALP00000045338	9031.ENSGALP00000016483	0	0	0	0	0	0.048	0	0.546	0.549
SLC35F1	TAFA2	9031.ENSGALP00000066484	9031.ENSGALP00000071788	0	0	0	0	0	0	0	0.539	0.539
SLCO3A1	ST8SIA2	9031.ENSGALP00000033333	9031.ENSGALP00000011134	0	0.029	0	0	0.046	0	0	0.478	0.48
SLN	SRL	9031.ENSGALP00000027676	9031.ENSGALP00000053831	0	0	0	0	0.108	0	0	0.368	0.412
SMAD2Z	TNMD	9031.ENSGALP00000055416	9031.ENSGALP00000011015	0	0	0	0	0	0	0	0.433	0.433
SMAD2Z	SOX2	9031.ENSGALP00000055416	9031.ENSGALP00000045318	0	0	0	0	0	0.07	0	0.429	0.446
SMAD2Z	SNAI2	9031.ENSGALP00000055416	9031.ENSGALP00000056928	0	0	0	0	0.043	0.064	0	0.442	0.456
SMOC2	WDR27	9031.ENSGALP00000072344	9031.ENSGALP00000055329	0	0	0	0	0	0	0	0.7	0.7
SNAI2	SOX2	9031.ENSGALP00000056928	9031.ENSGALP00000045318	0	0	0	0	0	0.047	0	0.74	0.742
SNCA	SYP	9031.ENSGALP00000067652	9031.ENSGALP00000011785	0	0	0	0	0.096	0.08	0	0.678	0.708
SNCA	TTR	9031.ENSGALP00000067652	9031.ENSGALP00000024388	0	0	0	0	0	0	0	0.467	0.467
SNCA	VAMP2	9031.ENSGALP00000067652	9031.ENSGALP00000053785	0	0	0	0	0.087	0.238	0	0.494	0.618
SOX2	WNT2B	9031.ENSGALP00000045318	9031.ENSGALP00000044963	0	0	0	0	0.055	0.092	0	0.421	0.46
SOX2	WNT8A	9031.ENSGALP00000045318	9031.ENSGALP00000055561	0	0	0	0	0.055	0.092	0	0.394	0.434
SPACA1	ZPBP	9031.ENSGALP00000061391	9031.ENSGALP00000036290	0	0	0.223	0	0	0	0	0.847	0.876
SPIA3	TTR	9031.ENSGALP00000017841	9031.ENSGALP00000024388	0	0	0	0	0.379	0.047	0	0.089	0.413
SPO11	UNC79	9031.ENSGALP00000048999	9031.ENSGALP00000017654	0	0	0	0	0	0	0	0.666	0.666
SPO11	UPP1	9031.ENSGALP00000048999	9031.ENSGALP00000069264	0	0	0	0	0	0	0	0.427	0.427
SPO11	SWI5	9031.ENSGALP00000048999	9031.ENSGALP00000073106	0	0	0	0	0	0.136	0	0.523	0.57
SPON1	TNFAIP6	9031.ENSGALP00000073901	9031.ENSGALP00000020364	0	0	0	0	0.044	0	0	0.408	0.41
SPON1	SPON2	9031.ENSGALP00000073901	9031.ENSGALP00000064911	0	0	0	0.723	0	0	0.5	0.097	0.529
STC1	TNFAIP6	9031.ENSGALP00000000495	9031.ENSGALP00000020364	0	0	0	0	0	0	0	0.523	0.523
STOM	TUBA1B	9031.ENSGALP00000034251	9031.ENSGALP00000046430	0	0	0	0	0	0.041	0.4	0.089	0.43
SYP	SYT12	9031.ENSGALP00000011785	9031.ENSGALP00000006848	0	0	0	0	0.046	0.057	0	0.424	0.436
SYP	SYT2	9031.ENSGALP00000011785	9031.ENSGALP00000047260	0	0	0	0	0.078	0.092	0	0.499	0.544
SYP	VAMP2	9031.ENSGALP00000011785	9031.ENSGALP00000053785	0	0	0	0	0.078	0.293	0	0.763	0.832
SYT2	VAMP2	9031.ENSGALP00000047260	9031.ENSGALP00000053785	0	0	0	0	0.133	0.474	0	0.552	0.777
SYT6	ZFYVE28	9031.ENSGALP00000003054	9031.ENSGALP00000025254	0	0	0	0	0.065	0	0	0.764	0.769
TGM3	ZNF750	9031.ENSGALP00000045175	9031.ENSGALP00000002306	0	0	0	0	0.1	0	0	0.374	0.412
TIMM13	TSHZ3	9031.ENSGALP00000041224	9031.ENSGALP00000007200	0	0	0	0	0	0	0	0.48	0.48
TLR7	TNFSF13B	9031.ENSGALP00000070844	9031.ENSGALP00000027177	0	0	0	0	0.344	0	0	0.538	0.683
TMEM182	TMEM8C	9031.ENSGALP00000045272	9031.ENSGALP00000034141	0	0	0	0	0	0	0	0.675	0.675
TSPAN33	TSPAN8	9031.ENSGALP00000054946	9031.ENSGALP00000016483	0	0	0	0	0	0	0	0.439	0.439
UMOD	ZP3	9031.ENSGALP00000049638	9031.ENSGALP00000002368	0	0	0	0	0.133	0	0	0.951	0.955
UNC79	WDR27	9031.ENSGALP00000017654	9031.ENSGALP00000055329	0	0	0	0	0	0.348	0	0.151	0.422
VTG2	ZP3	9031.ENSGALP00000002888	9031.ENSGALP00000002368	0	0	0	0	0	0	0	0.429	0.429
VTG2	ZNF226L	9031.ENSGALP00000002888	9031.ENSGALP00000058603	0	0	0	0	0	0	0	0.519	0.519
WNT16	WNT2B	9031.ENSGALP00000054779	9031.ENSGALP00000044963	0	0	0.06	0.892	0.051	0	0.5	0.117	0.553
WNT16	WNT7B	9031.ENSGALP00000054779	9031.ENSGALP00000046960	0	0	0	0.922	0	0.047	0.5	0.131	0.55
WNT16	WNT8A	9031.ENSGALP00000054779	9031.ENSGALP00000055561	0	0	0	0.826	0	0	0.5	0.2	0.582
WNT2B	WNT7B	9031.ENSGALP00000044963	9031.ENSGALP00000046960	0	0	0	0.938	0	0	0.5	0.087	0.523
WNT2B	WNT8A	9031.ENSGALP00000044963	9031.ENSGALP00000055561	0	0	0.072	0.873	0	0	0.5	0.165	0.579
WNT7B	WNT8A	9031.ENSGALP00000046960	9031.ENSGALP00000055561	0	0	0	0.861	0	0	0.5	0.159	0.561
ZPBP	ZPBP2	9031.ENSGALP00000036290	9031.ENSGALP00000021931	0	0	0.107	0.8	0.163	0	0.54	0.173	0.677
