# Supplementary material for: Molecular profiling of signaling pathways involved in chicken ovarian follicle development by transcriptome sequencing
Source: Front Vet Sci. 2026 Jan 9;12:1676247. doi: 10.3389/fvets.2025.1676247 (PMC12827103; doi:10.3389/fvets.2025.1676247)
Supplement: Supplementary file 8 [file Table_8.xlsx]

## Sheet: Sheet1
#node1	node2	node1_string_id	node2_string_id	neighborhood_on_chromosome	gene_fusion	phylogenetic_cooccurrence	homology	coexpression	experimentally_determined_interaction	database_annotated	automated_textmining	combined_score
A2ML1	GOLGA3	9031.ENSGALP00000047023	9031.ENSGALP00000003374	0	0	0	0	0	0	0	0.707	0.707
A2ML1	RIPOR1	9031.ENSGALP00000047023	9031.ENSGALP00000068550	0	0	0	0	0	0	0	0.48	0.48
A2ML1	LRP1	9031.ENSGALP00000047023	9031.ENSGALP00000056506	0	0	0	0	0.041	0.082	0	0.483	0.505
A2ML1	ENSGALP00000073496	9031.ENSGALP00000047023	9031.ENSGALP00000073496	0	0.9	0.436	0	0	0	0	0	0.941
AADACL3C	HIC1	9031.ENSGALP00000006547	9031.ENSGALP00000053534	0	0	0	0	0	0.062	0	0.449	0.461
AADACL3C	FGL2	9031.ENSGALP00000006547	9031.ENSGALP00000013507	0	0	0	0	0.044	0.047	0	0.483	0.487
AADACL3C	HS3ST1	9031.ENSGALP00000006547	9031.ENSGALP00000036486	0	0	0	0	0	0	0	0.586	0.586
AAK1	DNM1	9031.ENSGALP00000044757	9031.ENSGALP00000007737	0	0	0	0	0.051	0.101	0	0.495	0.531
AAK1	CLTC	9031.ENSGALP00000044757	9031.ENSGALP00000008236	0	0	0	0	0.064	0.178	0	0.299	0.414
AAK1	GAK	9031.ENSGALP00000044757	9031.ENSGALP00000024729	0	0.623	0	0	0.066	0.149	0	0.865	0.954
AAK1	SMAP2	9031.ENSGALP00000044757	9031.ENSGALP00000045717	0	0.004	0	0	0.047	0.053	0	0.388	0.4
AAK1	DAB2	9031.ENSGALP00000044757	9031.ENSGALP00000072624	0	0	0	0	0	0.124	0	0.402	0.454
AAK1	WDR47	9031.ENSGALP00000044757	9031.ENSGALP00000073886	0	0	0	0	0.076	0	0	0.48	0.498
AAK1	DBN1	9031.ENSGALP00000044757	9031.ENSGALP00000057425	0	0	0	0	0	0.467	0	0.161	0.533
AAK1	LOC107056280	9031.ENSGALP00000044757	9031.ENSGALP00000069387	0	0	0	0	0	0.467	0	0.161	0.533
AAK1	EPS15L1	9031.ENSGALP00000044757	9031.ENSGALP00000074111	0	0	0	0	0.044	0.475	0	0.255	0.593
AAK1	PICALM	9031.ENSGALP00000044757	9031.ENSGALP00000051655	0	0	0	0	0.042	0.366	0	0.634	0.758
AASS	RC3H2	9031.ENSGALP00000055236	9031.ENSGALP00000001900	0	0	0	0	0.061	0	0	0.5	0.51
AASS	AZIN2	9031.ENSGALP00000055236	9031.ENSGALP00000005708	0.131	0	0	0	0.066	0	0.587	0.374	0.762
AASS	SOD3	9031.ENSGALP00000055236	9031.ENSGALP00000023211	0	0	0	0	0.067	0	0.461	0	0.475
AASS	ASS1	9031.ENSGALP00000055236	9031.ENSGALP00000038774	0	0	0	0	0.138	0	0	0.625	0.662
AASS	RPS17	9031.ENSGALP00000055236	9031.ENSGALP00000045637	0.061	0	0	0	0	0	0	0.436	0.447
AASS	IFI30	9031.ENSGALP00000055236	9031.ENSGALP00000046442	0	0	0	0	0	0	0	0.621	0.621
AASS	CADPS2	9031.ENSGALP00000055236	9031.ENSGALP00000070289	0	0	0	0	0	0	0	0.626	0.626
AATK	RFNG	9031.ENSGALP00000045913	9031.ENSGALP00000004473	0	0	0	0	0	0	0	0.481	0.481
AATK	SLC24A3	9031.ENSGALP00000045913	9031.ENSGALP00000013741	0	0	0	0	0	0	0	0.499	0.499
AATK	DAB2	9031.ENSGALP00000045913	9031.ENSGALP00000072624	0	0	0	0	0.091	0.043	0	0.426	0.457
AATK	SHISA4	9031.ENSGALP00000045913	9031.ENSGALP00000053045	0	0	0	0	0	0	0	0.48	0.48
ABAT	OGDHL	9031.ENSGALP00000068085	9031.ENSGALP00000003546	0	0	0	0	0.115	0	0	0.38	0.428
ABAT	GATM	9031.ENSGALP00000068085	9031.ENSGALP00000037948	0	0	0	0	0	0	0.8	0	0.8
ABAT	ASS1	9031.ENSGALP00000068085	9031.ENSGALP00000038774	0.044	0	0	0	0.078	0	0	0.409	0.433
ABAT	SYBU	9031.ENSGALP00000068085	9031.ENSGALP00000044486	0	0	0	0	0	0.053	0	0.571	0.576
ABAT	PHYH	9031.ENSGALP00000068085	9031.ENSGALP00000053355	0.122	0	0	0	0.072	0	0	0.342	0.417
ABAT	ALDH3B2	9031.ENSGALP00000068085	9031.ENSGALP00000055225	0.06	0	0	0	0.111	0.101	0.231	0.219	0.466
ABAT	CNDP2	9031.ENSGALP00000068085	9031.ENSGALP00000058618	0.078	0	0	0	0	0.044	0.928	0.132	0.938
ABAT	BCAT1	9031.ENSGALP00000068085	9031.ENSGALP00000066630	0.045	0	0	0	0.219	0	0	0.347	0.47
ABAT	GLUL	9031.ENSGALP00000068085	9031.ENSGALP00000067937	0.067	0	0	0	0.138	0	0	0.343	0.426
ABAT	SGPL1	9031.ENSGALP00000068085	9031.ENSGALP00000070769	0.066	0	0	0	0.111	0.102	0.242	0.626	0.75
ABCA12	PUM3	9031.ENSGALP00000005610	9031.ENSGALP00000044413	0	0	0	0	0	0	0	0.601	0.601
ABCA12	TOPAZ1	9031.ENSGALP00000005610	9031.ENSGALP00000067770	0	0	0	0	0	0.048	0	0.602	0.605
ABCA12	AP1S3	9031.ENSGALP00000005610	9031.ENSGALP00000066033	0	0	0	0	0	0	0	0.705	0.705
ABCA4	STRA6	9031.ENSGALP00000009224	9031.ENSGALP00000002201	0	0	0	0	0	0	0	0.407	0.407
ABCA4	CRISPLD2	9031.ENSGALP00000009224	9031.ENSGALP00000072096	0	0	0	0	0	0.043	0	0.419	0.421
ABCA4	GALNT16	9031.ENSGALP00000009224	9031.ENSGALP00000015367	0	0	0	0	0	0	0	0.445	0.445
ABCA4	ARHGAP29	9031.ENSGALP00000009224	9031.ENSGALP00000042256	0	0	0	0	0	0	0	0.482	0.482
ABCA4	IRF6	9031.ENSGALP00000009224	9031.ENSGALP00000066944	0	0	0	0	0	0	0	0.488	0.488
ABCA4	PDE6B	9031.ENSGALP00000009224	9031.ENSGALP00000032161	0	0	0	0	0.046	0	0	0.702	0.703
ABCC5	CYP2AB1	9031.ENSGALP00000054253	9031.ENSGALP00000013465	0	0	0	0	0.064	0	0	0.588	0.598
ABCC5	RNPEPL1	9031.ENSGALP00000054253	9031.ENSGALP00000013530	0	0.15	0	0	0.065	0.054	0	0.54	0.608
ABCC5	DUSP27	9031.ENSGALP00000054253	9031.ENSGALP00000024871	0	0	0	0	0	0.047	0	0.507	0.51
ABCC5	B3GNT5	9031.ENSGALP00000054253	9031.ENSGALP00000051992	0	0	0	0	0	0	0	0.432	0.432
ABCC5	MCF2L2	9031.ENSGALP00000054253	9031.ENSGALP00000057654	0	0	0	0	0	0	0	0.745	0.745
ABHD3	FNDC4	9031.ENSGALP00000024049	9031.ENSGALP00000026581	0	0	0	0	0.082	0	0	0.374	0.401
ABHD3	MGLL	9031.ENSGALP00000024049	9031.ENSGALP00000073246	0.069	0	0	0	0.069	0.101	0.168	0.237	0.415
ABHD3	SCD5	9031.ENSGALP00000024049	9031.ENSGALP00000063832	0	0	0	0	0	0	0	0.434	0.434
ABHD3	CABLES1	9031.ENSGALP00000024049	9031.ENSGALP00000024140	0	0	0	0	0	0	0	0.597	0.597
ABLIM3	ITM2B	9031.ENSGALP00000070656	9031.ENSGALP00000029511	0	0	0	0	0.061	0.072	0	0.433	0.462
ABLIM3	AFAP1L1	9031.ENSGALP00000070656	9031.ENSGALP00000054894	0	0.005	0	0	0.065	0	0	0.706	0.713
ABLIM3	CBFA2T3	9031.ENSGALP00000070656	9031.ENSGALP00000055240	0	0	0	0	0	0	0	0.45	0.45
ABLIM3	RAB34	9031.ENSGALP00000070656	9031.ENSGALP00000062613	0	0	0	0	0	0	0	0.581	0.581
ABLIM3	GRPEL2	9031.ENSGALP00000070656	9031.ENSGALP00000069779	0	0	0	0	0	0	0	0.742	0.742
ABLIM3	CD99L2	9031.ENSGALP00000070656	9031.ENSGALP00000070666	0	0	0	0	0	0	0	0.535	0.535
ACACB	BRCA1	9031.ENSGALP00000058059	9031.ENSGALP00000004383	0	0	0	0	0	0.54	0	0.13	0.582
ACACB	ACOT12	9031.ENSGALP00000058059	9031.ENSGALP00000025129	0.044	0	0	0	0	0	0.9	0	0.9
ACACB	FASN	9031.ENSGALP00000058059	9031.ENSGALP00000048384	0.046	0	0	0	0.3	0	0.9	0.661	0.974
ACACB	ZBTB7C	9031.ENSGALP00000058059	9031.ENSGALP00000048557	0	0	0	0	0.044	0	0	0.422	0.423
ACACB	SCD	9031.ENSGALP00000058059	9031.ENSGALP00000050361	0	0	0	0	0.283	0	0	0.326	0.496
ACACB	SCD5	9031.ENSGALP00000058059	9031.ENSGALP00000063832	0	0	0	0	0.283	0	0	0.238	0.43
ACACB	ME1	9031.ENSGALP00000058059	9031.ENSGALP00000071743	0	0	0	0	0.111	0.053	0.164	0.482	0.587
ACAP1	RAB35	9031.ENSGALP00000069916	9031.ENSGALP00000011814	0	0	0	0	0	0.541	0	0.443	0.733
ACAP2	RAB35	9031.ENSGALP00000073155	9031.ENSGALP00000011814	0	0	0	0	0.051	0.541	0	0.78	0.895
ACAP2	FMNL2	9031.ENSGALP00000073155	9031.ENSGALP00000050724	0	0	0	0	0.044	0	0	0.48	0.481
ACKR4	SMOX	9031.ENSGALP00000070964	9031.ENSGALP00000025700	0	0	0	0	0	0	0	0.431	0.431
ACKR4	CCLI8	9031.ENSGALP00000070964	9031.ENSGALP00000052468	0	0	0	0	0.048	0.062	0.5	0.055	0.521
ACKR4	ARHGAP44	9031.ENSGALP00000070964	9031.ENSGALP00000067618	0	0	0	0	0.055	0	0	0.534	0.541
ACOT12	MOCS3	9031.ENSGALP00000025129	9031.ENSGALP00000012949	0	0	0	0	0.483	0	0	0	0.483
ACOT12	CALHM2	9031.ENSGALP00000025129	9031.ENSGALP00000013447	0	0	0	0	0.415	0	0	0	0.414
ACOT12	ACOT9	9031.ENSGALP00000025129	9031.ENSGALP00000073075	0	0	0	0	0	0	0	0.552	0.552
ACOT12	GRAMD2A	9031.ENSGALP00000025129	9031.ENSGALP00000074156	0	0	0	0	0	0	0	0.764	0.764
ACOT9	CD36	9031.ENSGALP00000073075	9031.ENSGALP00000068876	0	0	0	0	0	0	0	0.475	0.475
ACSBG2	ACSL3	9031.ENSGALP00000045078	9031.ENSGALP00000008346	0	0	0.202	0.588	0.05	0.048	0.6	0.252	0.745
ACSBG2	ANKDD1A	9031.ENSGALP00000045078	9031.ENSGALP00000011722	0	0	0	0	0.047	0.098	0	0.52	0.552
ACSBG2	ACSL4	9031.ENSGALP00000045078	9031.ENSGALP00000013111	0	0	0.195	0.601	0.082	0.048	0.6	0.271	0.758
ACSBG2	GPAM	9031.ENSGALP00000045078	9031.ENSGALP00000014283	0	0	0	0	0.092	0	0	0.367	0.401
ACSBG2	KCNK17	9031.ENSGALP00000045078	9031.ENSGALP00000016349	0	0	0	0	0.049	0	0	0.43	0.434
ACSBG2	CEL	9031.ENSGALP00000045078	9031.ENSGALP00000044223	0.046	0	0	0	0	0	0.6	0.052	0.606
ACSBG2	DGAT2	9031.ENSGALP00000045078	9031.ENSGALP00000054178	0	0	0	0	0.045	0.043	0	0.404	0.408
ACSBG2	SCD5	9031.ENSGALP00000045078	9031.ENSGALP00000063832	0.044	0	0	0	0.078	0.086	0	0.405	0.456
ACSBG2	ENSGALP00000068191	9031.ENSGALP00000045078	9031.ENSGALP00000068191	0.054	0	0	0	0.145	0.053	0.211	0.241	0.457
ACSBG2	MGAT4B	9031.ENSGALP00000045078	9031.ENSGALP00000054673	0	0	0	0	0	0	0	0.472	0.472
ACSBG2	MGAT4B-2	9031.ENSGALP00000045078	9031.ENSGALP00000067596	0	0	0	0	0	0	0	0.472	0.472
ACSBG2	STARD4	9031.ENSGALP00000045078	9031.ENSGALP00000069289	0	0	0	0	0.133	0	0	0.517	0.563
ACSBG2	SCD	9031.ENSGALP00000045078	9031.ENSGALP00000050361	0.044	0	0	0	0.152	0.086	0	0.548	0.621
ACSBG2	FABP3	9031.ENSGALP00000045078	9031.ENSGALP00000053529	0	0	0	0	0.05	0	0	0.634	0.637
ACSBG2	FASN	9031.ENSGALP00000045078	9031.ENSGALP00000048384	0.052	0	0	0	0.133	0.043	0.9	0.576	0.96
ACSL3	STON2	9031.ENSGALP00000008346	9031.ENSGALP00000017195	0	0	0	0	0.042	0	0	0.433	0.433
ACSL3	SCD	9031.ENSGALP00000008346	9031.ENSGALP00000050361	0.044	0.002	0	0	0.144	0.101	0	0.336	0.447
ACSL3	AGPAT4	9031.ENSGALP00000008346	9031.ENSGALP00000072769	0.046	0	0	0	0.051	0	0.2	0.353	0.468
ACSL3	MOGAT1	9031.ENSGALP00000008346	9031.ENSGALP00000040047	0	0	0	0	0	0.052	0	0.567	0.572
ACSL3	LPIN1	9031.ENSGALP00000008346	9031.ENSGALP00000064968	0	0	0	0	0	0	0	0.6	0.6
ACSL3	ENSGALP00000068191	9031.ENSGALP00000008346	9031.ENSGALP00000068191	0.054	0	0	0	0.145	0.053	0.211	0.446	0.604
ACSL3	CEL	9031.ENSGALP00000008346	9031.ENSGALP00000044223	0.046	0	0	0	0	0	0.6	0.11	0.63
ACSL3	ACSL4	9031.ENSGALP00000008346	9031.ENSGALP00000013111	0	0	0.054	0.972	0.046	0.129	0.6	0.059	0.65
ACSL3	DGAT2	9031.ENSGALP00000008346	9031.ENSGALP00000054178	0	0	0	0	0	0.052	0	0.749	0.752
ACSL3	FASN	9031.ENSGALP00000008346	9031.ENSGALP00000048384	0.052	0	0	0	0.058	0	0.9	0.514	0.95
ACSL4	CD36	9031.ENSGALP00000013111	9031.ENSGALP00000068876	0	0	0	0	0.042	0	0	0.408	0.409
ACSL4	DGAT2	9031.ENSGALP00000013111	9031.ENSGALP00000054178	0	0	0	0	0	0.052	0	0.422	0.428
ACSL4	ARSJ	9031.ENSGALP00000013111	9031.ENSGALP00000052434	0	0.001	0	0	0	0	0	0.446	0.446
ACSL4	SCD	9031.ENSGALP00000013111	9031.ENSGALP00000050361	0.044	0.002	0	0	0.138	0.101	0	0.358	0.461
ACSL4	ENSGALP00000068191	9031.ENSGALP00000013111	9031.ENSGALP00000068191	0.054	0	0	0	0.145	0.053	0.211	0.344	0.531
ACSL4	CEL	9031.ENSGALP00000013111	9031.ENSGALP00000044223	0.046	0	0	0	0	0	0.6	0.089	0.622
ACSL4	FASN	9031.ENSGALP00000013111	9031.ENSGALP00000048384	0.052	0	0	0	0.062	0	0.9	0.384	0.938
ACTA1	TAGLN	9031.ENSGALP00000053206	9031.ENSGALP00000019399	0	0	0	0	0.117	0.232	0	0.323	0.501
ACTA1	MYH11	9031.ENSGALP00000053206	9031.ENSGALP00000046782	0	0	0	0	0.073	0.237	0	0.266	0.436
ACTA1	MYH1F	9031.ENSGALP00000053206	9031.ENSGALP00000048127	0	0	0	0	0.064	0.237	0	0.255	0.422
ACTA1	ARPC1B	9031.ENSGALP00000053206	9031.ENSGALP00000050304	0	0	0	0	0.078	0.357	0	0.161	0.459
ACTA1	TPM2	9031.ENSGALP00000053206	9031.ENSGALP00000050776	0	0	0	0	0.098	0.3	0	0.636	0.75
ACTA1	SMYD1	9031.ENSGALP00000053206	9031.ENSGALP00000060798	0	0	0	0	0.145	0.071	0	0.314	0.408
ACTA1	MYL9	9031.ENSGALP00000053206	9031.ENSGALP00000063190	0	0	0	0	0.189	0.158	0	0.33	0.503
ACTA1	ACTG2	9031.ENSGALP00000053206	9031.ENSGALP00000072740	0	0	0.053	0.974	0.077	0	0.54	0.054	0.569
ACTA1	ACTA2	9031.ENSGALP00000053206	9031.ENSGALP00000067749	0	0	0.049	0.983	0.093	0	0.54	0.052	0.573
ACTA2	CD34	9031.ENSGALP00000067749	9031.ENSGALP00000001784	0	0	0	0	0.182	0	0	0.503	0.576
ACTA2	PRRX1	9031.ENSGALP00000067749	9031.ENSGALP00000005255	0	0	0	0	0.176	0.061	0	0.297	0.409
ACTA2	FBN1	9031.ENSGALP00000067749	9031.ENSGALP00000007941	0	0	0	0	0.067	0.101	0	0.521	0.564
ACTA2	CLTC	9031.ENSGALP00000067749	9031.ENSGALP00000008236	0	0	0	0	0.06	0.102	0	0.439	0.485
ACTA2	COL1A2	9031.ENSGALP00000067749	9031.ENSGALP00000015687	0	0	0	0	0.091	0.101	0	0.389	0.457
ACTA2	TAGLN	9031.ENSGALP00000067749	9031.ENSGALP00000019399	0	0	0	0	0.253	0.232	0	0.861	0.913
ACTA2	TGFB3	9031.ENSGALP00000067749	9031.ENSGALP00000036912	0	0	0	0	0.097	0	0	0.437	0.47
ACTA2	LMOD1	9031.ENSGALP00000067749	9031.ENSGALP00000041357	0	0	0	0	0.205	0.232	0.5	0.343	0.773
ACTA2	TCF21	9031.ENSGALP00000067749	9031.ENSGALP00000043006	0	0	0	0	0.084	0	0	0.48	0.504
ACTA2	S100A6	9031.ENSGALP00000067749	9031.ENSGALP00000043598	0	0	0	0	0.046	0.101	0	0.448	0.485
ACTA2	ALB	9031.ENSGALP00000067749	9031.ENSGALP00000044604	0	0	0	0	0	0.053	0	0.601	0.605
ACTA2	MYH11	9031.ENSGALP00000067749	9031.ENSGALP00000046782	0	0	0	0	0.086	0.237	0.9	0.903	0.992
ACTA2	ITGB5	9031.ENSGALP00000067749	9031.ENSGALP00000047825	0	0	0	0	0	0.053	0.5	0.089	0.53
ACTA2	CLTCL1	9031.ENSGALP00000067749	9031.ENSGALP00000048174	0	0	0	0	0.06	0.102	0	0.443	0.488
ACTA2	ACTN1	9031.ENSGALP00000067749	9031.ENSGALP00000049448	0	0	0	0	0.05	0.261	0	0.271	0.444
ACTA2	ARPC1B	9031.ENSGALP00000067749	9031.ENSGALP00000050304	0	0	0	0	0.082	0.357	0	0.161	0.461
ACTA2	TPM2	9031.ENSGALP00000067749	9031.ENSGALP00000050776	0	0	0	0	0.098	0.3	0	0.586	0.716
ACTA2	TAGLN2	9031.ENSGALP00000067749	9031.ENSGALP00000050850	0	0	0	0	0.092	0.232	0	0.297	0.467
ACTA2	COL3A1	9031.ENSGALP00000067749	9031.ENSGALP00000051057	0	0	0	0	0.077	0.101	0	0.766	0.789
ACTA2	MYL6	9031.ENSGALP00000067749	9031.ENSGALP00000051229	0	0	0	0	0.078	0.13	0.9	0.326	0.938
ACTA2	MEF2C	9031.ENSGALP00000067749	9031.ENSGALP00000051990	0	0	0	0	0.047	0	0	0.477	0.48
ACTA2	CNN2	9031.ENSGALP00000067749	9031.ENSGALP00000053803	0	0	0	0	0.07	0.144	0	0.793	0.821
ACTA2	TGFB1	9031.ENSGALP00000067749	9031.ENSGALP00000053940	0	0	0	0	0	0	0	0.6	0.6
ACTA2	SMAD2Z	9031.ENSGALP00000067749	9031.ENSGALP00000055416	0	0	0	0	0.057	0.066	0	0.38	0.406
ACTA2	TMOD2	9031.ENSGALP00000067749	9031.ENSGALP00000057191	0	0	0	0	0	0.142	0	0.476	0.532
ACTA2	COL1A1	9031.ENSGALP00000067749	9031.ENSGALP00000058148	0	0	0	0	0	0.101	0	0.607	0.631
ACTA2	CALD1	9031.ENSGALP00000067749	9031.ENSGALP00000059428	0	0	0	0	0.126	0.098	0.5	0.48	0.767
ACTA2	MYLK	9031.ENSGALP00000067749	9031.ENSGALP00000061379	0	0	0	0	0.078	0.147	0	0.767	0.801
ACTA2	DCN	9031.ENSGALP00000067749	9031.ENSGALP00000062069	0	0	0	0	0.247	0.095	0	0.234	0.432
ACTA2	MYL9	9031.ENSGALP00000067749	9031.ENSGALP00000063190	0	0	0	0	0.166	0.158	0.9	0.449	0.956
ACTA2	LOXL1	9031.ENSGALP00000067749	9031.ENSGALP00000067031	0	0	0	0	0	0.101	0	0.547	0.575
ACTA2	FLNA	9031.ENSGALP00000067749	9031.ENSGALP00000067245	0	0	0	0	0.045	0.149	0	0.44	0.505
ACTA2	ACTG2	9031.ENSGALP00000067749	9031.ENSGALP00000072740	0	0	0.049	0.982	0.051	0	0.54	0.055	0.555
ACTA2	ELN	9031.ENSGALP00000067749	9031.ENSGALP00000069288	0	0	0	0	0.055	0	0	0.601	0.606
ACTA2	MYOCD	9031.ENSGALP00000067749	9031.ENSGALP00000069052	0	0	0	0	0.076	0.101	0	0.705	0.734
ACTG2	CALML4	9031.ENSGALP00000072740	9031.ENSGALP00000012941	0	0	0	0	0.044	0.148	0	0.349	0.423
ACTG2	TAGLN	9031.ENSGALP00000072740	9031.ENSGALP00000019399	0	0	0	0	0.157	0.232	0	0.54	0.676
ACTG2	LMOD1	9031.ENSGALP00000072740	9031.ENSGALP00000041357	0	0	0	0	0.042	0.232	0.5	0.463	0.776
ACTG2	MYH11	9031.ENSGALP00000072740	9031.ENSGALP00000046782	0	0	0	0	0.074	0.237	0.5	0.498	0.799
ACTG2	ITGB5	9031.ENSGALP00000072740	9031.ENSGALP00000047825	0	0	0	0	0	0.053	0.5	0.089	0.53
ACTG2	ARPC1B	9031.ENSGALP00000072740	9031.ENSGALP00000050304	0	0	0	0	0.09	0.357	0	0.161	0.466
ACTG2	DIAPH3	9031.ENSGALP00000072740	9031.ENSGALP00000050378	0	0	0	0	0.042	0	0	0.44	0.441
ACTG2	TPM2	9031.ENSGALP00000072740	9031.ENSGALP00000050776	0	0	0	0	0.098	0.3	0	0.508	0.662
ACTG2	MYL6	9031.ENSGALP00000072740	9031.ENSGALP00000051229	0	0	0	0	0.078	0.13	0.5	0.306	0.684
ACTG2	CNN2	9031.ENSGALP00000072740	9031.ENSGALP00000053803	0	0	0	0	0.068	0.144	0	0.428	0.504
ACTG2	TMOD2	9031.ENSGALP00000072740	9031.ENSGALP00000057191	0	0	0	0	0	0.142	0	0.572	0.617
ACTG2	DBN1	9031.ENSGALP00000072740	9031.ENSGALP00000057425	0	0	0	0	0.06	0.271	0	0.425	0.572
ACTG2	CALD1	9031.ENSGALP00000072740	9031.ENSGALP00000059428	0	0	0	0	0.054	0.098	0.5	0.266	0.644
ACTG2	MYL9	9031.ENSGALP00000072740	9031.ENSGALP00000063190	0	0	0	0	0.182	0.158	0.5	0.482	0.798
ACTG2	FLNA	9031.ENSGALP00000072740	9031.ENSGALP00000067245	0	0	0	0	0.045	0.149	0	0.489	0.549
ACTG2	MYOCD	9031.ENSGALP00000072740	9031.ENSGALP00000069052	0	0	0	0	0.044	0.101	0	0.378	0.419
ACTN1	BAIAP2L1	9031.ENSGALP00000049448	9031.ENSGALP00000005601	0	0	0	0	0	0	0.4	0.086	0.428
ACTN1	ITGA11	9031.ENSGALP00000049448	9031.ENSGALP00000012982	0	0	0	0	0.054	0	0.65	0.073	0.666
ACTN1	SSX2IP	9031.ENSGALP00000049448	9031.ENSGALP00000014239	0	0	0	0	0	0	0.9	0.076	0.903
ACTN1	BAIAP2L2	9031.ENSGALP00000049448	9031.ENSGALP00000020051	0	0	0	0	0	0	0.4	0.09	0.43
ACTN1	ITGA2	9031.ENSGALP00000049448	9031.ENSGALP00000023991	0	0	0	0	0	0	0.65	0.073	0.661
ACTN1	FAM169A	9031.ENSGALP00000049448	9031.ENSGALP00000024060	0	0	0	0	0	0.069	0.4	0.085	0.444
ACTN1	STBD1	9031.ENSGALP00000049448	9031.ENSGALP00000042345	0	0	0	0	0	0	0.4	0	0.4
ACTN1	CRMP1	9031.ENSGALP00000049448	9031.ENSGALP00000044908	0	0	0	0	0	0	0	0.635	0.635
ACTN1	ITGB5	9031.ENSGALP00000049448	9031.ENSGALP00000047825	0	0	0	0	0	0.053	0.65	0.242	0.726
ACTN1	DIAPH3	9031.ENSGALP00000049448	9031.ENSGALP00000050378	0	0	0	0	0.046	0	0.4	0	0.403
ACTN1	BASP1	9031.ENSGALP00000049448	9031.ENSGALP00000074277	0	0	0	0	0.064	0	0.4	0	0.414
ACTN1	MYL6	9031.ENSGALP00000049448	9031.ENSGALP00000051229	0	0	0	0	0.064	0.059	0	0.4	0.426
ACTN1	PDLIM5	9031.ENSGALP00000049448	9031.ENSGALP00000074092	0	0	0	0	0.098	0.326	0	0.173	0.453
ACTN1	LPP	9031.ENSGALP00000049448	9031.ENSGALP00000073892	0	0	0	0	0.193	0.079	0	0.345	0.471
ACTN1	TPM2	9031.ENSGALP00000049448	9031.ENSGALP00000050776	0	0	0	0	0.217	0.162	0	0.262	0.473
ACTN1	PDLIM7	9031.ENSGALP00000049448	9031.ENSGALP00000063573	0	0	0	0	0.161	0.326	0	0.173	0.491
ACTN1	PIEZO2	9031.ENSGALP00000049448	9031.ENSGALP00000055729	0	0	0	0	0.05	0	0	0.489	0.494
ACTN1	COL6A3	9031.ENSGALP00000049448	9031.ENSGALP00000071197	0	0	0	0	0.057	0	0	0.488	0.496
ACTN1	CNN2	9031.ENSGALP00000049448	9031.ENSGALP00000053803	0	0	0	0	0.079	0	0	0.488	0.508
ACTN1	FLNA	9031.ENSGALP00000049448	9031.ENSGALP00000067245	0	0	0	0	0.053	0.066	0	0.514	0.533
ACTN1	MAGI1	9031.ENSGALP00000049448	9031.ENSGALP00000070035	0	0	0	0	0	0.077	0.9	0.282	0.927
ACTR5	ENSGALP00000068191	9031.ENSGALP00000005624	9031.ENSGALP00000068191	0	0	0	0	0	0.466	0	0	0.465
ACTR5	HIST1H2B7L2	9031.ENSGALP00000005624	9031.ENSGALP00000042501	0	0	0	0	0	0.492	0	0	0.491
ACTR5	WBP1L	9031.ENSGALP00000005624	9031.ENSGALP00000048899	0	0	0	0	0	0.615	0	0.246	0.697
ACTR5	INO80D	9031.ENSGALP00000005624	9031.ENSGALP00000047943	0	0	0	0	0	0.24	0.8	0	0.841
ACVRL1	BMPR1B	9031.ENSGALP00000068483	9031.ENSGALP00000036862	0	0	0.066	0.893	0	0.215	0	0.278	0.424
ACVRL1	TGFB3	9031.ENSGALP00000068483	9031.ENSGALP00000036912	0	0	0	0	0	0.285	0.9	0.458	0.957
ACVRL1	ENG	9031.ENSGALP00000068483	9031.ENSGALP00000049703	0	0	0	0	0.128	0.479	0	0.746	0.874
ACVRL1	SMAD6	9031.ENSGALP00000068483	9031.ENSGALP00000049933	0	0	0	0	0.05	0.293	0	0.299	0.488
ACVRL1	TGFB1	9031.ENSGALP00000068483	9031.ENSGALP00000053940	0	0	0	0	0	0.298	0	0.651	0.744
ACVRL1	SMAD7	9031.ENSGALP00000068483	9031.ENSGALP00000054584	0	0	0	0	0.05	0.293	0	0.271	0.468
ACVRL1	SMAD2Z	9031.ENSGALP00000068483	9031.ENSGALP00000055416	0	0	0	0	0.049	0.217	0	0.311	0.442
ACVRL1	KCNK3	9031.ENSGALP00000068483	9031.ENSGALP00000057183	0	0	0	0	0	0	0	0.563	0.563
ADAM12	CPXM1	9031.ENSGALP00000052705	9031.ENSGALP00000067857	0	0	0	0	0	0	0	0.74	0.74
ADAM33	CAPN8	9031.ENSGALP00000044183	9031.ENSGALP00000015272	0	0	0	0	0	0	0	0.519	0.519
ADAM33	PLK3	9031.ENSGALP00000044183	9031.ENSGALP00000047781	0	0	0	0	0	0	0	0.41	0.41
ADAM33	B4GALT3-2	9031.ENSGALP00000044183	9031.ENSGALP00000063553	0	0	0	0	0	0	0	0.462	0.461
ADAM33	CDH11	9031.ENSGALP00000044183	9031.ENSGALP00000045299	0	0	0	0	0.088	0	0	0.668	0.684
ADAMTS1	ADAMTS15	9031.ENSGALP00000044909	9031.ENSGALP00000002138	0	0	0.062	0.947	0.047	0	0.5	0.046	0.517
ADAMTS1	THSD4	9031.ENSGALP00000044909	9031.ENSGALP00000006491	0	0	0	0.593	0.051	0	0.5	0.07	0.52
ADAMTS1	FBLN2	9031.ENSGALP00000044909	9031.ENSGALP00000008208	0	0	0	0	0	0.059	0	0.558	0.566
ADAMTS1	ADAMTS6	9031.ENSGALP00000044909	9031.ENSGALP00000023740	0	0	0	0.814	0	0	0.5	0	0.499
ADAMTS1	ADAMTS5	9031.ENSGALP00000044909	9031.ENSGALP00000025424	0	0	0.077	0.917	0.064	0	0.5	0.079	0.548
ADAMTS1	ADAMTSL1	9031.ENSGALP00000044909	9031.ENSGALP00000072745	0	0	0	0.61	0	0	0.5	0	0.499
ADAMTS1	ADAMTS10	9031.ENSGALP00000044909	9031.ENSGALP00000045697	0	0	0	0.8	0	0	0.5	0	0.499
ADAMTS1	ADAMTS19	9031.ENSGALP00000044909	9031.ENSGALP00000048929	0	0	0	0.742	0	0	0.5	0.05	0.504
ADAMTS1	SPON1	9031.ENSGALP00000044909	9031.ENSGALP00000073901	0	0	0	0	0.052	0	0.5	0	0.505
ADAMTS1	ADAMTS9	9031.ENSGALP00000044909	9031.ENSGALP00000051723	0	0	0.061	0.891	0.063	0	0.5	0.069	0.536
ADAMTS1	ADAMTSL2	9031.ENSGALP00000044909	9031.ENSGALP00000056602	0	0	0	0.572	0	0	0.5	0.112	0.537
ADAMTS1	ADAMTS2	9031.ENSGALP00000044909	9031.ENSGALP00000049763	0	0	0.094	0.753	0.076	0	0.5	0.057	0.552
ADAMTS1	THBS2	9031.ENSGALP00000044909	9031.ENSGALP00000073192	0	0	0	0.551	0	0.059	0.5	0.254	0.618
ADAMTS1	ADAMTSL2L	9031.ENSGALP00000044909	9031.ENSGALP00000069414	0	0.652	0	0.596	0	0	0	0	0.652
ADAMTS1	CCN3	9031.ENSGALP00000044909	9031.ENSGALP00000046939	0	0	0	0	0	0.043	0	0.673	0.674
ADAMTS10	ADAMTS15	9031.ENSGALP00000045697	9031.ENSGALP00000002138	0	0	0.084	0.785	0.07	0	0.5	0.064	0.547
ADAMTS10	THSD4	9031.ENSGALP00000045697	9031.ENSGALP00000006491	0	0	0	0.655	0.054	0	0.5	0.071	0.522
ADAMTS10	FBN1	9031.ENSGALP00000045697	9031.ENSGALP00000007941	0	0	0	0	0	0.059	0	0.44	0.45
ADAMTS10	ADAMTS6	9031.ENSGALP00000045697	9031.ENSGALP00000023740	0	0	0.052	0.973	0	0	0.5	0.056	0.513
ADAMTS10	ADAMTS5	9031.ENSGALP00000045697	9031.ENSGALP00000025424	0	0	0	0.783	0	0	0.5	0.09	0.525
ADAMTS10	FBN3	9031.ENSGALP00000045697	9031.ENSGALP00000044622	0	0	0	0	0	0.059	0	0.398	0.41
ADAMTS10	LTBP2	9031.ENSGALP00000045697	9031.ENSGALP00000068844	0	0	0	0	0.046	0.059	0	0.424	0.437
ADAMTS10	SPON1	9031.ENSGALP00000045697	9031.ENSGALP00000073901	0	0	0	0.551	0	0	0.5	0	0.499
ADAMTS10	THBS2	9031.ENSGALP00000045697	9031.ENSGALP00000073192	0	0	0	0.55	0	0.059	0.5	0	0.509
ADAMTS10	FBN2	9031.ENSGALP00000045697	9031.ENSGALP00000055460	0	0	0	0	0.056	0.059	0	0.507	0.524
ADAMTS10	ADAMTS9	9031.ENSGALP00000045697	9031.ENSGALP00000051723	0	0	0	0.82	0.047	0	0.5	0.101	0.534
ADAMTS10	ADAMTS2	9031.ENSGALP00000045697	9031.ENSGALP00000049763	0	0	0	0.775	0.054	0	0.5	0.129	0.552
ADAMTS10	ADAMTS19	9031.ENSGALP00000045697	9031.ENSGALP00000048929	0	0	0	0.787	0	0	0.5	0.16	0.562
ADAMTS10	ADAMTSL1	9031.ENSGALP00000045697	9031.ENSGALP00000072745	0	0	0	0.626	0	0	0.5	0.166	0.565
ADAMTS10	REXO1	9031.ENSGALP00000045697	9031.ENSGALP00000070325	0	0	0	0	0	0	0	0.592	0.592
ADAMTS10	ADAMTSL2	9031.ENSGALP00000045697	9031.ENSGALP00000056602	0	0	0	0.588	0.063	0	0.5	0.308	0.647
ADAMTS15	COL8A1	9031.ENSGALP00000002138	9031.ENSGALP00000024565	0	0	0	0	0.188	0.053	0	0.309	0.422
ADAMTS15	PCDH12	9031.ENSGALP00000002138	9031.ENSGALP00000004006	0	0	0	0	0	0	0	0.48	0.48
ADAMTS15	SPON1	9031.ENSGALP00000002138	9031.ENSGALP00000073901	0	0	0	0	0.052	0	0.5	0	0.505
ADAMTS15	ADAMTS6	9031.ENSGALP00000002138	9031.ENSGALP00000023740	0	0	0	0.805	0	0	0.5	0.059	0.509
ADAMTS15	ADAMTSL1	9031.ENSGALP00000002138	9031.ENSGALP00000072745	0	0	0	0.593	0.047	0	0.5	0.081	0.523
ADAMTS15	ADAMTS19	9031.ENSGALP00000002138	9031.ENSGALP00000048929	0	0	0	0.744	0.065	0	0.5	0.071	0.528
ADAMTS15	THSD4	9031.ENSGALP00000002138	9031.ENSGALP00000006491	0	0	0	0.6	0.07	0	0.5	0.07	0.529
ADAMTS15	THBS2	9031.ENSGALP00000002138	9031.ENSGALP00000073192	0	0	0	0.549	0.091	0.059	0.5	0.063	0.545
ADAMTS15	ADAMTS5	9031.ENSGALP00000002138	9031.ENSGALP00000025424	0	0	0.058	0.906	0	0	0.5	0.118	0.548
ADAMTS15	ADAMTS9	9031.ENSGALP00000002138	9031.ENSGALP00000051723	0	0	0.067	0.901	0.059	0	0.5	0.104	0.554
ADAMTS15	ADAMTS2	9031.ENSGALP00000002138	9031.ENSGALP00000049763	0	0	0.082	0.753	0.077	0	0.5	0.149	0.591
ADAMTS15	ADAMTSL2	9031.ENSGALP00000002138	9031.ENSGALP00000056602	0	0	0	0.569	0	0	0.5	0.239	0.603
ADAMTS15	ADAMTSL2L	9031.ENSGALP00000002138	9031.ENSGALP00000069414	0	0.659	0	0.592	0	0	0	0	0.659
ADAMTS19	THSD4	9031.ENSGALP00000048929	9031.ENSGALP00000006491	0	0	0	0.621	0	0	0.5	0.07	0.515
ADAMTS19	FBN1	9031.ENSGALP00000048929	9031.ENSGALP00000007941	0	0	0	0	0.044	0.059	0	0.414	0.427
ADAMTS19	ADAMTS6	9031.ENSGALP00000048929	9031.ENSGALP00000023740	0	0	0	0.798	0	0	0.5	0.175	0.569
ADAMTS19	ADAMTS5	9031.ENSGALP00000048929	9031.ENSGALP00000025424	0	0	0	0.734	0	0	0.5	0	0.499
ADAMTS19	PIEZO2	9031.ENSGALP00000048929	9031.ENSGALP00000055729	0	0	0	0	0.059	0	0	0.421	0.431
ADAMTS19	SPON1	9031.ENSGALP00000048929	9031.ENSGALP00000073901	0	0	0	0.555	0	0	0.5	0	0.499
ADAMTS19	THBS2	9031.ENSGALP00000048929	9031.ENSGALP00000073192	0	0	0	0.547	0	0.059	0.5	0	0.509
ADAMTS19	ADAMTS2	9031.ENSGALP00000048929	9031.ENSGALP00000049763	0	0	0	0.712	0.046	0	0.5	0.132	0.55
ADAMTS19	ADAMTS9	9031.ENSGALP00000048929	9031.ENSGALP00000051723	0	0	0	0.696	0	0	0.5	0.171	0.567
ADAMTS19	ADAMTSL2	9031.ENSGALP00000048929	9031.ENSGALP00000056602	0	0	0	0.583	0	0	0.5	0.269	0.618
ADAMTS19	ADAMTSL1	9031.ENSGALP00000048929	9031.ENSGALP00000072745	0	0	0	0.6	0.055	0	0.5	0.275	0.627
ADAMTS2	THSD4	9031.ENSGALP00000049763	9031.ENSGALP00000006491	0	0	0	0.587	0.051	0	0.5	0.054	0.511
ADAMTS2	FBN1	9031.ENSGALP00000049763	9031.ENSGALP00000007941	0	0	0	0	0.215	0.054	0	0.371	0.493
ADAMTS2	FKBP14	9031.ENSGALP00000049763	9031.ENSGALP00000018209	0	0	0	0	0.061	0.057	0	0.479	0.498
ADAMTS2	SERPINH1	9031.ENSGALP00000049763	9031.ENSGALP00000018265	0	0	0	0	0.101	0	0	0.443	0.477
ADAMTS2	ADAMTS6	9031.ENSGALP00000049763	9031.ENSGALP00000023740	0	0	0	0.782	0.057	0	0.5	0.105	0.541
ADAMTS2	ADAMTS5	9031.ENSGALP00000049763	9031.ENSGALP00000025424	0	0	0	0.741	0.094	0	0.5	0.115	0.564
ADAMTS2	FBN3	9031.ENSGALP00000049763	9031.ENSGALP00000044622	0	0	0	0	0.111	0.054	0	0.374	0.427
ADAMTS2	FBN2	9031.ENSGALP00000049763	9031.ENSGALP00000055460	0	0	0	0	0.144	0.054	0	0.329	0.409
ADAMTS2	PCDHGA2-2	9031.ENSGALP00000049763	9031.ENSGALP00000073706	0	0	0	0	0	0	0	0.421	0.42
ADAMTS2	ZNF469	9031.ENSGALP00000049763	9031.ENSGALP00000064947	0	0	0	0	0.066	0	0	0.437	0.452
ADAMTS2	COL1A1	9031.ENSGALP00000049763	9031.ENSGALP00000058148	0	0	0	0	0.05	0.069	0.4	0.122	0.471
ADAMTS2	SPON1	9031.ENSGALP00000049763	9031.ENSGALP00000073901	0	0	0	0	0.046	0	0.5	0	0.502
ADAMTS2	ADAMTSL1	9031.ENSGALP00000049763	9031.ENSGALP00000072745	0	0	0	0.592	0.07	0	0.5	0	0.515
ADAMTS2	ADAMTS9	9031.ENSGALP00000049763	9031.ENSGALP00000051723	0	0	0	0.724	0.069	0	0.5	0.105	0.547
ADAMTS2	THBS2	9031.ENSGALP00000049763	9031.ENSGALP00000073192	0	0	0	0.549	0.118	0.054	0.5	0.051	0.551
ADAMTS2	COL5A1	9031.ENSGALP00000049763	9031.ENSGALP00000051075	0	0	0	0	0.084	0.069	0.4	0.297	0.592
ADAMTS2	COL5A2	9031.ENSGALP00000049763	9031.ENSGALP00000071542	0	0	0	0	0.084	0.069	0.4	0.347	0.621
ADAMTS2	COL3A1	9031.ENSGALP00000049763	9031.ENSGALP00000051057	0	0	0	0	0.067	0.069	0.4	0.483	0.694
ADAMTS2	ADAMTSL2	9031.ENSGALP00000049763	9031.ENSGALP00000056602	0	0	0	0.572	0	0	0.5	0.5	0.739
ADAMTS5	THSD4	9031.ENSGALP00000025424	9031.ENSGALP00000006491	0	0	0	0.582	0	0	0.5	0.101	0.531
ADAMTS5	ADAMTS6	9031.ENSGALP00000025424	9031.ENSGALP00000023740	0	0	0	0.803	0	0	0.5	0.063	0.511
ADAMTS5	DCN	9031.ENSGALP00000025424	9031.ENSGALP00000062069	0	0	0	0	0.094	0	0	0.377	0.412
ADAMTS5	SYT15	9031.ENSGALP00000025424	9031.ENSGALP00000060001	0	0	0	0	0	0.053	0	0.429	0.436
ADAMTS5	HDAC4	9031.ENSGALP00000025424	9031.ENSGALP00000033098	0	0	0	0	0.045	0	0	0.484	0.486
ADAMTS5	ADAMTSL1	9031.ENSGALP00000025424	9031.ENSGALP00000072745	0	0	0	0.587	0	0	0.5	0.052	0.505
ADAMTS5	SPON1	9031.ENSGALP00000025424	9031.ENSGALP00000073901	0	0	0	0	0.057	0	0.5	0.052	0.513
ADAMTS5	THBS2	9031.ENSGALP00000025424	9031.ENSGALP00000073192	0	0	0	0.55	0.069	0.042	0.5	0.041	0.515
ADAMTS5	ADAMTSL2	9031.ENSGALP00000025424	9031.ENSGALP00000056602	0	0	0	0.574	0.067	0	0.5	0.075	0.53
ADAMTS5	ADAMTS9	9031.ENSGALP00000025424	9031.ENSGALP00000051723	0	0	0	0.851	0	0	0.5	0.106	0.533
ADAMTS5	MMP9	9031.ENSGALP00000025424	9031.ENSGALP00000068659	0	0	0	0	0	0	0	0.59	0.59
ADAMTS5	RUNX2	9031.ENSGALP00000025424	9031.ENSGALP00000050655	0	0	0	0	0	0	0	0.675	0.675
ADAMTS5	COL3A1	9031.ENSGALP00000025424	9031.ENSGALP00000051057	0	0	0	0	0.063	0.042	0	0.701	0.708
ADAMTS6	THSD4	9031.ENSGALP00000023740	9031.ENSGALP00000006491	0	0	0	0.665	0	0	0.5	0.071	0.515
ADAMTS6	FBN1	9031.ENSGALP00000023740	9031.ENSGALP00000007941	0	0	0	0	0.051	0.059	0	0.457	0.473
ADAMTS6	C12orf75	9031.ENSGALP00000023740	9031.ENSGALP00000040824	0	0	0	0	0	0	0	0.5	0.499
ADAMTS6	SPON1	9031.ENSGALP00000023740	9031.ENSGALP00000073901	0	0	0	0.551	0	0	0.5	0	0.499
ADAMTS6	THBS2	9031.ENSGALP00000023740	9031.ENSGALP00000073192	0	0	0	0.55	0	0.059	0.5	0	0.509
ADAMTS6	ADAMTS9	9031.ENSGALP00000023740	9031.ENSGALP00000051723	0	0	0	0.831	0.054	0	0.5	0.115	0.544
ADAMTS6	ADAMTSL2	9031.ENSGALP00000023740	9031.ENSGALP00000056602	0	0	0	0.6	0	0	0.5	0.204	0.585
ADAMTS6	C6orf132	9031.ENSGALP00000023740	9031.ENSGALP00000073156	0	0	0	0	0	0.042	0	0.59	0.59
ADAMTS6	ADAMTSL1	9031.ENSGALP00000023740	9031.ENSGALP00000072745	0	0	0	0.63	0.077	0	0.5	0.248	0.622
ADAMTS9	THSD4	9031.ENSGALP00000051723	9031.ENSGALP00000006491	0	0	0	0.658	0	0	0.5	0.132	0.547
ADAMTS9	LRIG1	9031.ENSGALP00000051723	9031.ENSGALP00000035449	0	0	0	0	0.054	0	0	0.44	0.448
ADAMTS9	SPON1	9031.ENSGALP00000051723	9031.ENSGALP00000073901	0	0	0	0.558	0	0	0.5	0	0.499
ADAMTS9	THBS2	9031.ENSGALP00000051723	9031.ENSGALP00000073192	0	0	0	0.548	0	0.059	0.5	0	0.509
ADAMTS9	ADAMTSL1	9031.ENSGALP00000051723	9031.ENSGALP00000072745	0	0	0	0.572	0	0	0.5	0.15	0.556
ADAMTS9	ADAMTSL2	9031.ENSGALP00000051723	9031.ENSGALP00000056602	0	0	0	0.613	0	0	0.5	0.233	0.6
ADAMTSL1	THSD4	9031.ENSGALP00000072745	9031.ENSGALP00000006491	0	0	0	0.616	0.042	0	0.5	0.054	0.507
ADAMTSL1	SS18L1	9031.ENSGALP00000072745	9031.ENSGALP00000008248	0	0	0	0	0	0	0	0.539	0.539
ADAMTSL1	MAST4	9031.ENSGALP00000072745	9031.ENSGALP00000043626	0	0	0	0	0	0	0	0.5	0.499
ADAMTSL1	HTRA3	9031.ENSGALP00000072745	9031.ENSGALP00000046689	0	0	0	0	0.057	0	0	0.544	0.552
ADAMTSL1	FBN2	9031.ENSGALP00000072745	9031.ENSGALP00000055460	0	0	0	0	0.091	0.054	0	0.37	0.41
ADAMTSL1	ADAMTSL2	9031.ENSGALP00000072745	9031.ENSGALP00000056602	0	0	0	0.601	0	0	0.5	0.216	0.591
ADAMTSL1	MOB3B	9031.ENSGALP00000072745	9031.ENSGALP00000059448	0	0	0	0	0	0	0	0.584	0.584
ADAMTSL1	SPON1	9031.ENSGALP00000072745	9031.ENSGALP00000073901	0	0	0	0.553	0	0	0.5	0	0.499
ADAMTSL1	THBS2	9031.ENSGALP00000072745	9031.ENSGALP00000073192	0	0	0	0	0.051	0.054	0.5	0	0.511
ADAMTSL2	THSD4	9031.ENSGALP00000056602	9031.ENSGALP00000006491	0	0	0	0.673	0	0	0.5	0.07	0.515
ADAMTSL2	FBN1	9031.ENSGALP00000056602	9031.ENSGALP00000007941	0	0	0	0	0.061	0.059	0	0.529	0.547
ADAMTSL2	FBN3	9031.ENSGALP00000056602	9031.ENSGALP00000044622	0	0	0	0	0	0.059	0	0.551	0.559
ADAMTSL2	PAPPA2	9031.ENSGALP00000056602	9031.ENSGALP00000045008	0	0	0	0	0.055	0	0	0.569	0.576
ADAMTSL2	FBN2	9031.ENSGALP00000056602	9031.ENSGALP00000055460	0	0	0	0	0.046	0.059	0	0.516	0.528
ADAMTSL2	SLC5A5	9031.ENSGALP00000056602	9031.ENSGALP00000073433	0	0	0	0	0	0	0	0.446	0.446
ADAMTSL2	SPON1	9031.ENSGALP00000056602	9031.ENSGALP00000073901	0	0	0	0.55	0	0	0.5	0	0.499
ADAMTSL2	THBS2	9031.ENSGALP00000056602	9031.ENSGALP00000073192	0	0	0	0.548	0.046	0.059	0.5	0	0.511
ADAMTSL2L	TFPI2	9031.ENSGALP00000069414	9031.ENSGALP00000066163	0	0.751	0	0	0	0	0	0	0.751
ADCY6	ENTPD8L	9031.ENSGALP00000072088	9031.ENSGALP00000014506	0	0	0	0	0.044	0	0.65	0	0.651
ADCY6	PDE4B	9031.ENSGALP00000072088	9031.ENSGALP00000018052	0	0	0	0	0.044	0.134	0.65	0.409	0.805
ADCY6	PDE9A	9031.ENSGALP00000072088	9031.ENSGALP00000026036	0	0	0	0	0.044	0.134	0.65	0.101	0.704
ADCY6	PDE6B	9031.ENSGALP00000072088	9031.ENSGALP00000032161	0	0	0	0	0.044	0.134	0.65	0.339	0.782
ADCY6	RAPGEF4	9031.ENSGALP00000072088	9031.ENSGALP00000053996	0	0	0	0	0.092	0	0.9	0.168	0.917
ADCY6	ENPP1	9031.ENSGALP00000072088	9031.ENSGALP00000056270	0	0	0	0	0	0	0.9	0.083	0.904
ADCY6	ENTPD2	9031.ENSGALP00000072088	9031.ENSGALP00000061737	0	0	0	0	0.044	0	0.9	0	0.9
ADCY6	RAPGEF3	9031.ENSGALP00000072088	9031.ENSGALP00000068491	0	0	0	0	0.064	0	0.9	0.229	0.921
ADCY6	SLC27A3	9031.ENSGALP00000072088	9031.ENSGALP00000072997	0	0	0	0	0	0	0	0.6	0.6
ADGB	RAB32	9031.ENSGALP00000020099	9031.ENSGALP00000020074	0	0.029	0	0	0	0	0	0.631	0.631
ADGB	STXBP5	9031.ENSGALP00000020099	9031.ENSGALP00000067942	0	0	0	0	0	0	0	0.747	0.747
ADGRA2	B3GNT7	9031.ENSGALP00000069394	9031.ENSGALP00000012464	0	0	0	0	0	0	0	0.587	0.587
ADGRA2	ADGRL3	9031.ENSGALP00000069394	9031.ENSGALP00000043995	0	0	0	0.551	0	0.682	0	0.116	0.706
ADGRL3	LRRC32	9031.ENSGALP00000043995	9031.ENSGALP00000001190	0	0	0	0	0	0.682	0	0	0.682
ADGRL3	ZP3	9031.ENSGALP00000043995	9031.ENSGALP00000002368	0	0	0	0	0	0.613	0	0	0.613
ADGRL3	LINGO1	9031.ENSGALP00000043995	9031.ENSGALP00000004263	0	0	0	0	0	0.682	0	0	0.682
ADGRL3	GNAO1	9031.ENSGALP00000043995	9031.ENSGALP00000004997	0	0	0	0	0	0.739	0	0.074	0.747
ADGRL3	LRRC38	9031.ENSGALP00000043995	9031.ENSGALP00000006510	0	0	0	0	0.053	0.682	0	0	0.685
ADGRL3	FLRT3	9031.ENSGALP00000043995	9031.ENSGALP00000014168	0	0	0	0	0	0.887	0	0.847	0.981
ADGRL3	LRRN4	9031.ENSGALP00000043995	9031.ENSGALP00000014313	0	0	0	0	0	0.682	0	0	0.682
ADGRL3	FLRT2	9031.ENSGALP00000043995	9031.ENSGALP00000017210	0	0	0	0	0	0.808	0	0.374	0.874
ADGRL3	LRRC1	9031.ENSGALP00000043995	9031.ENSGALP00000026254	0	0	0	0	0	0.682	0	0.113	0.705
ADGRL3	UNC5A	9031.ENSGALP00000043995	9031.ENSGALP00000029335	0	0	0	0	0.046	0.987	0	0.126	0.988
ADGRL3	ISLR	9031.ENSGALP00000043995	9031.ENSGALP00000034153	0	0	0	0	0	0.682	0	0	0.682
ADGRL3	LRIG1	9031.ENSGALP00000043995	9031.ENSGALP00000035449	0	0	0	0	0	0.63	0	0	0.63
ADGRL3	TRIL	9031.ENSGALP00000043995	9031.ENSGALP00000037008	0	0	0	0	0.063	0.682	0	0	0.689
ADGRL3	FMOD	9031.ENSGALP00000043995	9031.ENSGALP00000043794	0	0	0	0	0	0.682	0	0.044	0.682
ADGRL3	PTPRN2	9031.ENSGALP00000043995	9031.ENSGALP00000047152	0	0	0	0	0	0	0	0.407	0.407
ADGRL3	NKX2-3	9031.ENSGALP00000043995	9031.ENSGALP00000048445	0	0	0	0	0	0	0	0.482	0.482
ADGRL3	IGSF10	9031.ENSGALP00000043995	9031.ENSGALP00000061152	0	0	0	0	0	0.63	0	0	0.63
ADGRL3	ENSGALP00000066970	9031.ENSGALP00000043995	9031.ENSGALP00000066970	0	0	0	0	0	0.63	0	0	0.63
ADGRL3	TENM3	9031.ENSGALP00000043995	9031.ENSGALP00000067892	0	0	0	0	0	0.507	0	0.299	0.64
ADGRL3	TENM1	9031.ENSGALP00000043995	9031.ENSGALP00000057292	0	0	0	0	0.069	0.3	0	0.526	0.664
ADGRL3	LRRC17	9031.ENSGALP00000043995	9031.ENSGALP00000068341	0	0	0	0	0	0.682	0	0	0.682
ADGRL3	LRRC15	9031.ENSGALP00000043995	9031.ENSGALP00000054026	0	0	0	0	0	0.682	0	0	0.682
ADGRL3	GP1BB	9031.ENSGALP00000043995	9031.ENSGALP00000072992	0	0	0	0	0	0.682	0	0	0.682
ADGRL3	DCN	9031.ENSGALP00000043995	9031.ENSGALP00000062069	0	0	0	0	0	0.682	0	0	0.682
ADGRL3	PODN	9031.ENSGALP00000043995	9031.ENSGALP00000069641	0	0	0	0	0	0.682	0	0	0.682
ADGRL3	LRRC8C	9031.ENSGALP00000043995	9031.ENSGALP00000070395	0	0	0	0	0	0.682	0	0	0.682
ADGRL3	PRELP	9031.ENSGALP00000043995	9031.ENSGALP00000049793	0	0	0	0	0	0.682	0	0.048	0.684
ADGRL3	OPTC	9031.ENSGALP00000043995	9031.ENSGALP00000056729	0	0	0	0	0.077	0.682	0	0	0.693
ADGRL3	SLIT2	9031.ENSGALP00000043995	9031.ENSGALP00000045198	0	0	0	0	0.044	0.63	0	0.216	0.698
ADGRL3	LRMDA	9031.ENSGALP00000043995	9031.ENSGALP00000067503	0	0	0	0	0	0.63	0	0.257	0.713
ADGRL3	FRMD6	9031.ENSGALP00000043995	9031.ENSGALP00000072457	0	0	0	0	0	0.987	0	0	0.987
AEBP2	TMEM184A	9031.ENSGALP00000054126	9031.ENSGALP00000006671	0	0	0	0	0	0.055	0	0.701	0.705
AEBP2	HIST1H2B7L2	9031.ENSGALP00000054126	9031.ENSGALP00000042501	0	0	0	0	0	0.402	0	0	0.402
AEBP2	DNMT3B	9031.ENSGALP00000054126	9031.ENSGALP00000070030	0	0	0	0	0.049	0	0.5	0.069	0.518
AEBP2	DNMT1	9031.ENSGALP00000054126	9031.ENSGALP00000056402	0	0	0	0	0.045	0.064	0.5	0.181	0.585
AEBP2	UBA52	9031.ENSGALP00000054126	9031.ENSGALP00000062168	0	0	0	0	0	0.738	0	0	0.738
AEBP2	EED	9031.ENSGALP00000054126	9031.ENSGALP00000057840	0	0	0	0	0	0.91	0.54	0.896	0.995
AFAP1	MGAT5B	9031.ENSGALP00000036444	9031.ENSGALP00000002668	0	0	0	0	0	0	0	0.466	0.466
AFAP1	LIPML5	9031.ENSGALP00000036444	9031.ENSGALP00000010172	0	0	0	0	0	0	0	0.52	0.52
AFAP1	SH3TC1	9031.ENSGALP00000036444	9031.ENSGALP00000025054	0	0	0	0	0.043	0	0	0.815	0.815
AFAP1	FNDC3B	9031.ENSGALP00000036444	9031.ENSGALP00000053136	0	0	0	0	0.077	0	0	0.446	0.467
AFAP1L1	ITM2B	9031.ENSGALP00000054894	9031.ENSGALP00000029511	0	0	0	0	0	0	0	0.702	0.702
AFAP1L1	GRIA2	9031.ENSGALP00000054894	9031.ENSGALP00000038049	0	0	0	0	0	0	0	0.5	0.499
AFAP1L1	CD99L2	9031.ENSGALP00000054894	9031.ENSGALP00000070666	0	0	0	0	0	0	0	0.76	0.76
AFAP1L1	GRPEL2	9031.ENSGALP00000054894	9031.ENSGALP00000069779	0	0	0	0	0	0	0	0.86	0.86
AFAP1L1	RPH3AL	9031.ENSGALP00000054894	9031.ENSGALP00000073731	0	0	0	0	0	0	0	0.874	0.874
AFDN	SSX2IP	9031.ENSGALP00000049197	9031.ENSGALP00000014239	0	0	0	0	0	0.07	0.9	0	0.903
AFDN	NECTIN3	9031.ENSGALP00000049197	9031.ENSGALP00000024751	0	0	0	0	0	0.281	0.9	0.944	0.995
AFDN	CLDN1	9031.ENSGALP00000049197	9031.ENSGALP00000043047	0	0	0	0	0.061	0	0	0.424	0.436
AFDN	NRAS	9031.ENSGALP00000049197	9031.ENSGALP00000043468	0	0	0	0	0	0.485	0	0.18	0.559
AFDN	GPR1	9031.ENSGALP00000049197	9031.ENSGALP00000070342	0	0	0	0	0	0	0	0.433	0.433
AFDN	FAM171A2	9031.ENSGALP00000049197	9031.ENSGALP00000071491	0	0	0	0	0	0	0	0.481	0.481
AFDN	RALB	9031.ENSGALP00000049197	9031.ENSGALP00000070356	0	0	0	0	0	0.485	0	0.16	0.548
AGBL1	COL8A2	9031.ENSGALP00000066240	9031.ENSGALP00000003607	0	0	0	0	0	0	0	0.587	0.587
AGBL1	ZEB1	9031.ENSGALP00000066240	9031.ENSGALP00000011738	0	0	0	0	0	0	0	0.503	0.503
AGBL1	TTLL4	9031.ENSGALP00000066240	9031.ENSGALP00000018519	0	0	0	0	0	0.163	0	0.343	0.426
AGBL1	LAMC1	9031.ENSGALP00000066240	9031.ENSGALP00000038625	0	0	0	0	0	0.047	0	0.58	0.582
AGPAT4	CHAC2	9031.ENSGALP00000072769	9031.ENSGALP00000013307	0	0	0	0	0	0	0	0.749	0.749
AGPAT4	GPAM	9031.ENSGALP00000072769	9031.ENSGALP00000014283	0.06	0	0	0	0.078	0	0.719	0.679	0.911
AGPAT4	PLD1	9031.ENSGALP00000072769	9031.ENSGALP00000015041	0.055	0	0	0	0.042	0	0.65	0.129	0.687
AGPAT4	GPD1L	9031.ENSGALP00000072769	9031.ENSGALP00000018695	0.06	0	0	0	0.044	0	0.839	0.129	0.857
AGPAT4	DGAT2	9031.ENSGALP00000072769	9031.ENSGALP00000054178	0	0	0	0	0	0	0	0.576	0.576
AGPAT4	LPIN1	9031.ENSGALP00000072769	9031.ENSGALP00000064968	0	0	0	0	0	0	0.65	0.441	0.796
AGPAT4	ST8SIA6	9031.ENSGALP00000072769	9031.ENSGALP00000073134	0	0	0	0	0	0	0	0.477	0.477
AGPAT4	DGKH	9031.ENSGALP00000072769	9031.ENSGALP00000072858	0	0	0	0	0.048	0	0.65	0.354	0.766
AGR2	RALGPS2	9031.ENSGALP00000017578	9031.ENSGALP00000006783	0	0	0	0	0	0	0	0.408	0.408
AGR2	GRHL1	9031.ENSGALP00000017578	9031.ENSGALP00000045638	0	0	0	0	0.049	0	0	0.399	0.404
AGR2	KRT8	9031.ENSGALP00000017578	9031.ENSGALP00000058687	0	0	0	0	0.201	0.091	0	0.274	0.426
AGR2	ESR1	9031.ENSGALP00000017578	9031.ENSGALP00000073938	0	0	0	0	0.091	0	0	0.407	0.438
AGR2	KRT7	9031.ENSGALP00000017578	9031.ENSGALP00000055200	0	0	0	0	0.13	0.054	0	0.407	0.47
AGTPBP1	TTLL4	9031.ENSGALP00000020540	9031.ENSGALP00000018519	0	0	0	0	0	0.234	0	0.343	0.475
AGTPBP1	STARD4	9031.ENSGALP00000020540	9031.ENSGALP00000069289	0	0	0	0	0	0	0	0.483	0.483
AGTPBP1	CDH12	9031.ENSGALP00000020540	9031.ENSGALP00000021076	0	0	0	0	0	0	0	0.484	0.484
AGTPBP1	SLC12A5	9031.ENSGALP00000020540	9031.ENSGALP00000044209	0	0	0	0	0	0	0	0.533	0.533
AHDC1	MSI2	9031.ENSGALP00000069180	9031.ENSGALP00000070636	0	0	0	0	0	0	0	0.587	0.587
AIM1	SOBP	9031.ENSGALP00000072789	9031.ENSGALP00000054799	0	0	0	0	0	0	0	0.849	0.849
AIM1	ENSGALP00000073112	9031.ENSGALP00000072789	9031.ENSGALP00000073112	0	0.9	0	0	0	0	0	0	0.9
AK4	RPL27A	9031.ENSGALP00000017952	9031.ENSGALP00000009552	0.071	0	0	0	0.427	0	0	0.168	0.518
AK4	ENTPD8L	9031.ENSGALP00000017952	9031.ENSGALP00000014506	0	0	0	0	0	0	0.667	0.051	0.67
AK4	POLR3A	9031.ENSGALP00000017952	9031.ENSGALP00000065648	0.067	0	0	0	0.323	0	0	0.138	0.407
AK4	JAZF1	9031.ENSGALP00000017952	9031.ENSGALP00000051531	0	0	0	0	0	0	0	0.411	0.411
AK4	RPL26L1	9031.ENSGALP00000017952	9031.ENSGALP00000063815	0.071	0	0	0	0.427	0	0	0	0.444
AK4	TMEM120B	9031.ENSGALP00000017952	9031.ENSGALP00000071007	0	0	0	0	0	0	0	0.583	0.583
AK4	RPS15	9031.ENSGALP00000017952	9031.ENSGALP00000053261	0.094	0	0	0	0.514	0	0	0.232	0.632
AK4	PDE4B	9031.ENSGALP00000017952	9031.ENSGALP00000018052	0	0	0	0	0	0	0.65	0.077	0.663
AK4	LOC770392	9031.ENSGALP00000017952	9031.ENSGALP00000070032	0	0	0	0	0	0.053	0.694	0.05	0.701
AK4	RPH3AL	9031.ENSGALP00000017952	9031.ENSGALP00000073731	0	0	0	0	0	0	0	0.712	0.712
AK4	ENPP1	9031.ENSGALP00000017952	9031.ENSGALP00000056270	0	0	0	0	0.049	0	0.9	0	0.9
AK4	ENTPD2	9031.ENSGALP00000017952	9031.ENSGALP00000061737	0	0	0	0	0	0	0.905	0.051	0.905
AKAP1	RAPGEF3	9031.ENSGALP00000008930	9031.ENSGALP00000068491	0	0	0	0	0	0	0	0.625	0.625
AKR1D1	RDH16	9031.ENSGALP00000020904	9031.ENSGALP00000048172	0	0	0	0	0.063	0	0	0.388	0.402
AKR1D1	KCNAB1	9031.ENSGALP00000020904	9031.ENSGALP00000059084	0.063	0	0	0	0.211	0.061	0.209	0.138	0.44
AKR1D1	CYP19A1	9031.ENSGALP00000020904	9031.ENSGALP00000066452	0	0	0	0	0.05	0	0.9	0.074	0.904
AKR1D1	CYP17A1	9031.ENSGALP00000020904	9031.ENSGALP00000032532	0	0	0	0	0.089	0	0.9	0.059	0.906
AKR1D1	HSD17B3	9031.ENSGALP00000020904	9031.ENSGALP00000062109	0	0	0	0	0.071	0	0.9	0.129	0.912
AKR1D1	HSD3B1	9031.ENSGALP00000020904	9031.ENSGALP00000070096	0.044	0	0	0	0.055	0	0.9	0.231	0.921
AKTIP	TAPBP	9031.ENSGALP00000052998	9031.ENSGALP00000000202	0	0	0	0	0	0	0	0.432	0.432
AKTIP	BF2	9031.ENSGALP00000052998	9031.ENSGALP00000043493	0	0	0	0	0	0	0	0.5	0.499
AKTIP	DDIT4	9031.ENSGALP00000052998	9031.ENSGALP00000055521	0	0	0	0	0	0	0	0.409	0.408
AKTIP	INHA	9031.ENSGALP00000052998	9031.ENSGALP00000073571	0	0	0	0	0	0	0	0.449	0.449
AKTIP	RBL2	9031.ENSGALP00000052998	9031.ENSGALP00000061242	0	0	0	0	0	0	0	0.483	0.483
ALB	CD34	9031.ENSGALP00000044604	9031.ENSGALP00000001784	0	0	0	0	0	0	0	0.725	0.725
ALB	FN1	9031.ENSGALP00000044604	9031.ENSGALP00000005653	0	0	0	0	0	0.047	0	0.669	0.671
ALB	SPARC	9031.ENSGALP00000044604	9031.ENSGALP00000006639	0	0	0	0	0.05	0	0	0.793	0.795
ALB	IRS1	9031.ENSGALP00000044604	9031.ENSGALP00000007937	0	0	0	0	0.133	0	0	0.601	0.639
ALB	TF	9031.ENSGALP00000044604	9031.ENSGALP00000010405	0	0	0	0	0.2	0	0	0.845	0.871
ALB	APOA1	9031.ENSGALP00000044604	9031.ENSGALP00000011510	0	0	0	0	0.179	0.081	0.4	0.72	0.856
ALB	FGF16	9031.ENSGALP00000044604	9031.ENSGALP00000012648	0	0	0	0	0	0	0	0.627	0.627
ALB	CALML4	9031.ENSGALP00000044604	9031.ENSGALP00000012941	0	0	0	0	0	0	0	0.629	0.629
ALB	CUBN	9031.ENSGALP00000044604	9031.ENSGALP00000014150	0	0	0	0	0	0	0	0.794	0.794
ALB	GPX7	9031.ENSGALP00000044604	9031.ENSGALP00000017282	0	0	0	0	0	0	0	0.704	0.704
ALB	TXN	9031.ENSGALP00000044604	9031.ENSGALP00000025280	0	0	0	0	0.042	0	0	0.583	0.583
ALB	ANXA1	9031.ENSGALP00000044604	9031.ENSGALP00000032184	0	0	0	0	0	0	0	0.621	0.621
ALB	TGFB3	9031.ENSGALP00000044604	9031.ENSGALP00000036912	0	0	0	0	0	0	0	0.48	0.48
ALB	CD40	9031.ENSGALP00000044604	9031.ENSGALP00000038316	0	0	0	0	0.051	0	0	0.527	0.532
ALB	HSPB1	9031.ENSGALP00000044604	9031.ENSGALP00000039447	0	0	0	0	0	0.053	0	0.394	0.402
ALB	THY1	9031.ENSGALP00000044604	9031.ENSGALP00000040036	0	0	0	0	0	0	0	0.507	0.507
ALB	FGF9	9031.ENSGALP00000044604	9031.ENSGALP00000041598	0	0	0	0	0	0	0	0.626	0.626
ALB	CLDN1	9031.ENSGALP00000044604	9031.ENSGALP00000043047	0	0	0	0	0	0	0	0.568	0.568
ALB	CD24	9031.ENSGALP00000044604	9031.ENSGALP00000043504	0	0	0	0	0	0	0	0.439	0.439
ALB	FAM20C	9031.ENSGALP00000044604	9031.ENSGALP00000043726	0	0	0	0	0	0.144	0.5	0	0.553
ALB	FOXP1	9031.ENSGALP00000044604	9031.ENSGALP00000044290	0	0	0	0	0	0.042	0	0.601	0.601
ALB	KCNMA1	9031.ENSGALP00000044604	9031.ENSGALP00000063286	0	0	0	0	0	0.305	0	0.173	0.401
ALB	CD38	9031.ENSGALP00000044604	9031.ENSGALP00000061172	0	0	0	0	0	0	0	0.403	0.403
ALB	KRT8	9031.ENSGALP00000044604	9031.ENSGALP00000058687	0	0	0	0	0	0	0	0.41	0.41
ALB	ANXA2P2	9031.ENSGALP00000044604	9031.ENSGALP00000048954	0	0	0	0	0	0	0	0.411	0.411
ALB	ALDH3B2	9031.ENSGALP00000044604	9031.ENSGALP00000055225	0	0	0	0	0	0.093	0	0.377	0.411
ALB	CNN2	9031.ENSGALP00000044604	9031.ENSGALP00000053803	0	0	0	0	0	0	0	0.414	0.414
ALB	MET	9031.ENSGALP00000044604	9031.ENSGALP00000054618	0	0	0	0	0.078	0.042	0	0.393	0.417
ALB	COL1A1	9031.ENSGALP00000044604	9031.ENSGALP00000058148	0	0	0	0	0	0	0	0.434	0.434
ALB	GGT5	9031.ENSGALP00000044604	9031.ENSGALP00000051795	0	0	0	0	0.047	0	0	0.468	0.471
ALB	CTSB	9031.ENSGALP00000044604	9031.ENSGALP00000061589	0	0	0	0	0.043	0	0	0.472	0.473
ALB	KRT14	9031.ENSGALP00000044604	9031.ENSGALP00000058299	0	0	0	0	0.046	0.047	0	0.47	0.476
ALB	RUNX2	9031.ENSGALP00000044604	9031.ENSGALP00000050655	0	0	0	0	0.093	0	0	0.448	0.477
ALB	NTRK2	9031.ENSGALP00000044604	9031.ENSGALP00000069010	0	0	0	0	0.051	0.042	0	0.481	0.486
ALB	VEGFA	9031.ENSGALP00000044604	9031.ENSGALP00000066335	0	0	0	0	0	0	0	0.49	0.49
ALB	ST6GAL1	9031.ENSGALP00000044604	9031.ENSGALP00000071159	0	0	0	0	0.064	0	0	0.479	0.491
ALB	STAT1	9031.ENSGALP00000044604	9031.ENSGALP00000046362	0	0	0	0	0	0	0	0.492	0.492
ALB	C4	9031.ENSGALP00000044604	9031.ENSGALP00000048078	0	0	0	0	0.047	0.081	0.4	0.153	0.495
ALB	NCAM1	9031.ENSGALP00000044604	9031.ENSGALP00000055001	0	0	0	0	0	0.098	0	0.481	0.511
ALB	LOXL1	9031.ENSGALP00000044604	9031.ENSGALP00000067031	0	0	0	0	0	0	0	0.514	0.514
ALB	SMAD2Z	9031.ENSGALP00000044604	9031.ENSGALP00000055416	0	0	0	0	0	0	0	0.515	0.515
ALB	GLUL	9031.ENSGALP00000044604	9031.ENSGALP00000067937	0	0	0	0	0	0	0	0.524	0.524
ALB	ANPEP	9031.ENSGALP00000044604	9031.ENSGALP00000044885	0	0	0	0	0	0	0	0.528	0.528
ALB	LMNA-2	9031.ENSGALP00000044604	9031.ENSGALP00000069371	0	0	0	0	0	0.05	0	0.533	0.537
ALB	PTGS2	9031.ENSGALP00000044604	9031.ENSGALP00000054566	0	0	0	0	0.046	0	0	0.572	0.574
ALB	CD36	9031.ENSGALP00000044604	9031.ENSGALP00000068876	0	0	0	0	0.042	0	0	0.619	0.62
ALB	FGF12	9031.ENSGALP00000044604	9031.ENSGALP00000051076	0	0	0	0	0	0	0	0.628	0.628
ALB	MMP9	9031.ENSGALP00000044604	9031.ENSGALP00000068659	0	0	0	0	0.044	0.056	0	0.624	0.631
ALB	ELN	9031.ENSGALP00000044604	9031.ENSGALP00000069288	0	0	0	0	0.042	0	0	0.632	0.632
ALB	ESR1	9031.ENSGALP00000044604	9031.ENSGALP00000073938	0	0	0	0	0	0.054	0	0.671	0.675
ALB	TH	9031.ENSGALP00000044604	9031.ENSGALP00000051175	0	0	0	0	0.05	0	0	0.676	0.679
ALB	CBSL	9031.ENSGALP00000044604	9031.ENSGALP00000072350	0	0	0	0	0.044	0	0	0.704	0.705
ALB	MBP	9031.ENSGALP00000044604	9031.ENSGALP00000065604	0	0	0	0	0.055	0	0	0.708	0.712
ALB	MYC	9031.ENSGALP00000044604	9031.ENSGALP00000072090	0	0	0	0	0	0.05	0	0.71	0.713
ALB	TGFB1	9031.ENSGALP00000044604	9031.ENSGALP00000053940	0	0	0	0	0	0	0	0.749	0.749
ALB	GPT2	9031.ENSGALP00000044604	9031.ENSGALP00000054378	0	0	0	0	0.047	0	0	0.852	0.853
ALB	COL3A1	9031.ENSGALP00000044604	9031.ENSGALP00000051057	0	0	0	0	0	0	0	0.971	0.971
ALDH3B2	CD34	9031.ENSGALP00000055225	9031.ENSGALP00000001784	0	0	0	0	0	0	0	0.416	0.416
ALDH3B2	STRA6	9031.ENSGALP00000055225	9031.ENSGALP00000002201	0	0	0	0	0.064	0.053	0.042	0.384	0.407
ALDH3B2	OGDHL	9031.ENSGALP00000055225	9031.ENSGALP00000003546	0	0	0	0	0.111	0	0.239	0.234	0.436
ALDH3B2	TXN	9031.ENSGALP00000055225	9031.ENSGALP00000025280	0	0	0	0	0.045	0.062	0	0.438	0.453
ALDH3B2	CYP26B1	9031.ENSGALP00000055225	9031.ENSGALP00000025896	0	0	0	0	0.045	0	0.162	0.499	0.564
ALDH3B2	CD24	9031.ENSGALP00000055225	9031.ENSGALP00000043504	0	0	0	0	0	0	0	0.688	0.688
ALDH3B2	COL3A1	9031.ENSGALP00000055225	9031.ENSGALP00000051057	0	0	0	0	0	0	0	0.417	0.417
ALDH3B2	TH	9031.ENSGALP00000055225	9031.ENSGALP00000051175	0	0	0	0	0	0	0	0.435	0.435
ALDH3B2	MAOB	9031.ENSGALP00000055225	9031.ENSGALP00000052475	0.046	0	0	0	0	0	0.231	0.604	0.684
ALDH3B2	BCAT1	9031.ENSGALP00000055225	9031.ENSGALP00000066630	0.046	0	0	0	0.045	0.042	0.321	0.192	0.433
ALPL	ENPP1	9031.ENSGALP00000038334	9031.ENSGALP00000056270	0	0	0	0	0.067	0	0	0.413	0.429
ALPL	PHOSPHO1	9031.ENSGALP00000038334	9031.ENSGALP00000051458	0	0	0	0	0	0	0	0.468	0.468
ALPL	COL3A1	9031.ENSGALP00000038334	9031.ENSGALP00000051057	0	0	0	0	0	0	0	0.538	0.538
ALPL	COL1A1	9031.ENSGALP00000038334	9031.ENSGALP00000058148	0	0	0	0	0	0	0	0.712	0.712
ALPL	RUNX2	9031.ENSGALP00000038334	9031.ENSGALP00000050655	0	0	0	0	0	0	0	0.751	0.751
ALS2	VPS9D1	9031.ENSGALP00000013692	9031.ENSGALP00000038041	0	0	0	0	0	0	0.4	0	0.4
ALS2	RIN3	9031.ENSGALP00000013692	9031.ENSGALP00000071762	0	0	0	0	0	0.044	0.4	0.237	0.524
ALS2	ENSGALP00000072532	9031.ENSGALP00000013692	9031.ENSGALP00000072532	0	0	0	0	0.045	0.54	0	0.092	0.566
ALS2	ENSGALP00000068767	9031.ENSGALP00000013692	9031.ENSGALP00000068767	0	0	0	0	0.045	0.54	0	0.092	0.566
ALS2	ENSGALP00000061710	9031.ENSGALP00000013692	9031.ENSGALP00000061710	0	0	0	0	0.045	0.54	0	0.092	0.566
AMH	RSPO1	9031.ENSGALP00000051831	9031.ENSGALP00000003008	0	0	0	0	0	0.052	0	0.734	0.737
AMH	NOG	9031.ENSGALP00000051831	9031.ENSGALP00000004907	0	0	0	0	0	0.152	0.65	0	0.69
AMH	ST8SIA2	9031.ENSGALP00000051831	9031.ENSGALP00000011134	0	0	0	0	0.043	0	0	0.625	0.625
AMH	CYP26B1	9031.ENSGALP00000051831	9031.ENSGALP00000025896	0	0	0	0	0.047	0	0	0.545	0.548
AMH	CYP17A1	9031.ENSGALP00000051831	9031.ENSGALP00000032532	0	0	0	0	0.16	0	0	0.857	0.874
AMH	BMPR1B	9031.ENSGALP00000051831	9031.ENSGALP00000036862	0	0	0	0	0.044	0.231	0	0.367	0.494
AMH	DMRT1	9031.ENSGALP00000051831	9031.ENSGALP00000037648	0	0	0	0	0.059	0	0	0.783	0.787
AMH	FGF9	9031.ENSGALP00000051831	9031.ENSGALP00000041598	0	0	0	0	0	0	0	0.453	0.453
AMH	INHBB	9031.ENSGALP00000051831	9031.ENSGALP00000042014	0	0	0	0.574	0.148	0	0	0.351	0.424
AMH	CYP11A1	9031.ENSGALP00000051831	9031.ENSGALP00000050999	0	0	0	0	0.054	0	0	0.785	0.788
AMH	HINTW	9031.ENSGALP00000051831	9031.ENSGALP00000051786	0	0	0	0	0	0	0	0.434	0.434
AMH	SMAD2Z	9031.ENSGALP00000051831	9031.ENSGALP00000055416	0	0	0	0	0	0.096	0	0.368	0.404
AMH	PTGDS	9031.ENSGALP00000051831	9031.ENSGALP00000052720	0	0	0	0	0	0	0	0.421	0.42
AMH	FST	9031.ENSGALP00000051831	9031.ENSGALP00000068743	0	0	0	0	0.092	0.147	0	0.427	0.517
AMH	QSOX1	9031.ENSGALP00000051831	9031.ENSGALP00000065414	0	0	0	0	0	0	0	0.539	0.539
AMH	HSD17B3	9031.ENSGALP00000051831	9031.ENSGALP00000062109	0	0	0	0	0	0	0	0.549	0.549
AMH	HSD3B1	9031.ENSGALP00000051831	9031.ENSGALP00000070096	0	0	0	0	0	0	0	0.584	0.584
AMH	ESR1	9031.ENSGALP00000051831	9031.ENSGALP00000073938	0	0	0	0	0	0	0	0.635	0.635
AMH	INHA	9031.ENSGALP00000051831	9031.ENSGALP00000073571	0	0	0	0	0.111	0	0	0.671	0.695
AMH	CYP19A1	9031.ENSGALP00000051831	9031.ENSGALP00000066452	0	0	0	0	0.092	0	0	0.877	0.883
AMMECR1L	CNOT4	9031.ENSGALP00000072310	9031.ENSGALP00000037377	0	0	0	0	0.088	0	0	0.704	0.718
AMN	CUBN	9031.ENSGALP00000018558	9031.ENSGALP00000014150	0	0	0	0	0.129	0.864	0	0.628	0.952
AMN	PCOLCE	9031.ENSGALP00000018558	9031.ENSGALP00000048235	0	0	0	0	0.05	0.3	0	0.194	0.417
AMN	TCN2	9031.ENSGALP00000018558	9031.ENSGALP00000070963	0	0	0	0	0.051	0	0	0.507	0.512
ANAPC1	BRCA1	9031.ENSGALP00000067663	9031.ENSGALP00000004383	0	0	0	0	0.047	0	0.54	0.077	0.56
ANAPC1	SKP2	9031.ENSGALP00000067663	9031.ENSGALP00000005599	0	0	0	0	0	0.057	0.4	0	0.41
ANAPC1	CCNB1	9031.ENSGALP00000067663	9031.ENSGALP00000006605	0	0	0	0	0.09	0	0.9	0.318	0.932
ANAPC1	CCNE1	9031.ENSGALP00000067663	9031.ENSGALP00000007147	0	0	0	0	0.096	0	0.65	0.06	0.676
ANAPC1	CLTC	9031.ENSGALP00000067663	9031.ENSGALP00000008236	0	0	0	0	0.071	0	0	0.446	0.463
ANAPC1	GALNT16	9031.ENSGALP00000067663	9031.ENSGALP00000015367	0	0	0	0	0	0	0	0.706	0.706
ANAPC1	CDK6	9031.ENSGALP00000067663	9031.ENSGALP00000015412	0	0	0	0	0.051	0.464	0	0.125	0.516
ANAPC1	GMNN	9031.ENSGALP00000067663	9031.ENSGALP00000022130	0	0	0	0	0	0	0.4	0	0.4
ANAPC1	PPEF1	9031.ENSGALP00000067663	9031.ENSGALP00000026611	0	0	0	0	0	0.403	0	0.14	0.464
ANAPC1	AURKA	9031.ENSGALP00000067663	9031.ENSGALP00000032883	0	0	0	0	0.046	0.072	0.5	0.076	0.536
ANAPC1	PLK3	9031.ENSGALP00000067663	9031.ENSGALP00000047781	0	0	0	0	0.045	0.102	0	0.611	0.638
ANAPC1	CLTCL1	9031.ENSGALP00000067663	9031.ENSGALP00000048174	0	0	0	0	0.078	0	0	0.446	0.467
ANAPC1	UBA52	9031.ENSGALP00000067663	9031.ENSGALP00000062168	0	0	0	0	0	0	0.5	0	0.499
ANAPC1	NEDD4L	9031.ENSGALP00000067663	9031.ENSGALP00000065307	0	0	0	0	0	0.065	0	0.409	0.423
ANAPC1	ENSGALP00000072532	9031.ENSGALP00000067663	9031.ENSGALP00000072532	0	0	0	0	0.066	0	0	0.444	0.458
ANAPC1	HAUS1	9031.ENSGALP00000067663	9031.ENSGALP00000068382	0	0	0	0	0.042	0	0	0.477	0.477
ANAPC1	THBS2	9031.ENSGALP00000067663	9031.ENSGALP00000073192	0	0	0	0	0	0	0	0.501	0.501
ANAPC1	NAV3	9031.ENSGALP00000067663	9031.ENSGALP00000069566	0	0	0	0	0	0	0	0.703	0.703
ANAPC1	CDC20B	9031.ENSGALP00000067663	9031.ENSGALP00000069772	0	0	0	0	0	0.632	0.54	0.299	0.87
ANGPT2	CD34	9031.ENSGALP00000064997	9031.ENSGALP00000001784	0	0	0	0	0.112	0	0	0.496	0.534
ANGPT2	VEGFRKDRL	9031.ENSGALP00000064997	9031.ENSGALP00000012356	0	0	0	0	0.092	0.146	0.65	0.457	0.833
ANGPT2	FGF16	9031.ENSGALP00000064997	9031.ENSGALP00000012648	0	0	0	0	0.046	0	0	0.427	0.429
ANGPT2	TIE1	9031.ENSGALP00000064997	9031.ENSGALP00000016165	0	0	0	0	0.09	0.404	0	0.886	0.932
ANGPT2	FGF9	9031.ENSGALP00000064997	9031.ENSGALP00000041598	0	0	0	0	0	0	0	0.473	0.473
ANGPT2	ERBB2	9031.ENSGALP00000064997	9031.ENSGALP00000044764	0	0	0	0	0	0	0.65	0.07	0.66
ANGPT2	ENG	9031.ENSGALP00000064997	9031.ENSGALP00000049703	0	0	0	0	0.064	0	0	0.559	0.57
ANGPT2	COL3A1	9031.ENSGALP00000064997	9031.ENSGALP00000051057	0	0	0	0	0.054	0	0	0.5	0.506
ANGPT2	FGF12	9031.ENSGALP00000064997	9031.ENSGALP00000051076	0	0	0	0	0	0	0	0.425	0.424
ANGPT2	TGFB1	9031.ENSGALP00000064997	9031.ENSGALP00000053940	0	0	0	0	0	0	0	0.452	0.452
ANGPT2	PTGS2	9031.ENSGALP00000064997	9031.ENSGALP00000054566	0	0	0	0	0.054	0	0	0.424	0.432
ANGPT2	MET	9031.ENSGALP00000064997	9031.ENSGALP00000054618	0	0	0	0	0.046	0	0.65	0.223	0.718
ANGPT2	MMP9	9031.ENSGALP00000064997	9031.ENSGALP00000068659	0	0	0	0	0	0.05	0	0.594	0.598
ANGPT2	NTRK2	9031.ENSGALP00000064997	9031.ENSGALP00000069010	0	0	0	0	0.042	0	0.65	0.122	0.679
ANGPT4	VEGFRKDRL	9031.ENSGALP00000058314	9031.ENSGALP00000012356	0	0	0	0	0.055	0.146	0.65	0.159	0.73
ANGPT4	TIE1	9031.ENSGALP00000058314	9031.ENSGALP00000016165	0	0	0	0	0.101	0.404	0	0.528	0.725
ANGPT4	ERBB2	9031.ENSGALP00000058314	9031.ENSGALP00000044764	0	0	0	0	0.046	0	0.65	0.057	0.657
ANGPT4	MET	9031.ENSGALP00000058314	9031.ENSGALP00000054618	0	0	0	0	0.046	0	0.65	0.046	0.653
ANGPT4	NTRK2	9031.ENSGALP00000058314	9031.ENSGALP00000069010	0	0	0	0	0	0	0.65	0.15	0.689
ANGPTL4	COLGALT2	9031.ENSGALP00000000875	9031.ENSGALP00000048306	0	0	0	0	0	0	0	0.431	0.431
ANGPTL4	CD36	9031.ENSGALP00000000875	9031.ENSGALP00000068876	0	0	0	0	0.051	0	0	0.425	0.431
ANGPTL4	NRP2	9031.ENSGALP00000000875	9031.ENSGALP00000045108	0	0	0	0	0	0	0	0.469	0.469
ANGPTL4	KANK3	9031.ENSGALP00000000875	9031.ENSGALP00000040485	0	0	0	0	0	0	0	0.724	0.724
ANGPTL5	COL8A1	9031.ENSGALP00000035639	9031.ENSGALP00000024565	0	0	0	0	0.134	0	0	0.344	0.408
ANGPTL5	DPT	9031.ENSGALP00000035639	9031.ENSGALP00000044449	0	0	0	0	0.086	0	0	0.423	0.45
ANGPTL5	C18H17ORF67	9031.ENSGALP00000035639	9031.ENSGALP00000040546	0	0	0	0	0.047	0	0	0.535	0.537
ANGPTL5	TOM1L1	9031.ENSGALP00000035639	9031.ENSGALP00000069062	0	0	0	0	0.042	0	0	0.635	0.636
ANK3	CALML4	9031.ENSGALP00000052756	9031.ENSGALP00000012941	0	0	0	0	0	0.144	0	0.584	0.628
ANK3	TRPC3	9031.ENSGALP00000052756	9031.ENSGALP00000019344	0	0	0	0	0	0	0	0.419	0.419
ANK3	EZR	9031.ENSGALP00000052756	9031.ENSGALP00000022293	0	0	0	0	0.084	0.042	0	0.561	0.581
ANK3	CNN2	9031.ENSGALP00000052756	9031.ENSGALP00000053803	0	0	0	0	0.049	0.157	0	0.312	0.4
ANKDD1A	MYO1F	9031.ENSGALP00000011722	9031.ENSGALP00000002385	0	0	0	0	0	0.099	0	0.711	0.728
ANKDD1A	SHE	9031.ENSGALP00000011722	9031.ENSGALP00000053110	0	0	0	0	0	0	0	0.603	0.603
ANKDD1A	MYOF	9031.ENSGALP00000011722	9031.ENSGALP00000038965	0	0	0	0	0	0	0	0.626	0.626
ANKDD1A	CAPN8	9031.ENSGALP00000011722	9031.ENSGALP00000015272	0	0	0	0	0	0.101	0	0.708	0.726
ANKFY1	PLD1	9031.ENSGALP00000002221	9031.ENSGALP00000015041	0	0	0	0	0.046	0	0	0.397	0.4
ANKFY1	FAM46A	9031.ENSGALP00000002221	9031.ENSGALP00000050775	0	0	0	0	0	0	0	0.533	0.533
ANKHD1	ANKRD27	9031.ENSGALP00000001645	9031.ENSGALP00000042911	0	0	0	0.563	0.082	0.062	0	0.367	0.407
ANKHD1	NCOA4	9031.ENSGALP00000001645	9031.ENSGALP00000003210	0	0	0	0	0	0	0	0.479	0.479
ANKRD27	MED13L	9031.ENSGALP00000042911	9031.ENSGALP00000013391	0	0	0	0	0.05	0	0	0.58	0.583
ANKRD27	RAB21	9031.ENSGALP00000042911	9031.ENSGALP00000016534	0	0	0	0	0.058	0.5	0.4	0.378	0.8
ANKRD27	RAB32	9031.ENSGALP00000042911	9031.ENSGALP00000020074	0	0	0	0	0	0.52	0	0.297	0.648
ANKRD27	VAMP7	9031.ENSGALP00000042911	9031.ENSGALP00000031702	0	0	0	0	0.057	0.774	0	0.724	0.936
ANKRD27	UBA52	9031.ENSGALP00000042911	9031.ENSGALP00000062168	0	0	0	0	0	0.482	0	0	0.482
ANO8	FAM20C	9031.ENSGALP00000046743	9031.ENSGALP00000043726	0	0	0	0	0	0	0.5	0	0.499
ANO8	C4	9031.ENSGALP00000046743	9031.ENSGALP00000048078	0	0	0	0	0	0	0.4	0	0.4
ANO8	DYSF	9031.ENSGALP00000046743	9031.ENSGALP00000068818	0	0	0	0	0	0	0	0.481	0.481
ANO8	PLVAP	9031.ENSGALP00000046743	9031.ENSGALP00000064377	0	0	0	0	0	0	0	0.624	0.624
ANPEP	SLC1A6	9031.ENSGALP00000044885	9031.ENSGALP00000000775	0	0	0	0	0.044	0	0	0.594	0.595
ANPEP	CD34	9031.ENSGALP00000044885	9031.ENSGALP00000001784	0	0	0	0	0.105	0	0	0.81	0.822
ANPEP	CDO1	9031.ENSGALP00000044885	9031.ENSGALP00000003710	0	0	0	0	0.046	0	0.8	0	0.801
ANPEP	CHAC2	9031.ENSGALP00000044885	9031.ENSGALP00000013307	0.045	0	0	0	0	0	0.9	0.043	0.9
ANPEP	SLC15A1	9031.ENSGALP00000044885	9031.ENSGALP00000027228	0	0	0	0	0.078	0.063	0	0.784	0.797
ANPEP	PLTP	9031.ENSGALP00000044885	9031.ENSGALP00000071616	0	0	0	0	0	0	0	0.456	0.456
ANPEP	CD36	9031.ENSGALP00000044885	9031.ENSGALP00000068876	0	0	0	0	0.113	0	0	0.415	0.459
ANPEP	COL3A1	9031.ENSGALP00000044885	9031.ENSGALP00000051057	0	0	0	0	0.046	0	0	0.478	0.48
ANPEP	ENG	9031.ENSGALP00000044885	9031.ENSGALP00000049703	0	0	0	0	0.054	0	0	0.508	0.514
ANPEP	KYAT3	9031.ENSGALP00000044885	9031.ENSGALP00000056333	0.044	0	0	0	0.045	0	0.8	0.077	0.808
ANPEP	GGT5	9031.ENSGALP00000044885	9031.ENSGALP00000051795	0	0	0	0	0	0	0.917	0.114	0.923
ANXA1	PIK3R3	9031.ENSGALP00000032184	9031.ENSGALP00000023820	0	0	0	0	0	0	0.5	0	0.499
ANXA1	GNAQ	9031.ENSGALP00000032184	9031.ENSGALP00000024446	0	0	0	0	0.075	0	0.5	0	0.517
ANXA1	CCLI8	9031.ENSGALP00000032184	9031.ENSGALP00000052468	0	0	0	0	0	0	0.4	0	0.4
ANXA1	CTSB	9031.ENSGALP00000032184	9031.ENSGALP00000061589	0	0	0	0	0.064	0.16	0	0.337	0.434
ANXA1	MYL6	9031.ENSGALP00000032184	9031.ENSGALP00000051229	0	0	0	0	0.416	0	0	0.075	0.436
ANXA1	DYSF	9031.ENSGALP00000032184	9031.ENSGALP00000068818	0	0	0	0	0.106	0.069	0	0.379	0.439
ANXA1	PIK3R1	9031.ENSGALP00000032184	9031.ENSGALP00000067669	0	0	0	0	0	0	0.5	0	0.499
ANXA1	S100A6	9031.ENSGALP00000032184	9031.ENSGALP00000043598	0	0	0	0	0.541	0.063	0	0.453	0.744
ANXA1	S100A11	9031.ENSGALP00000032184	9031.ENSGALP00000047847	0	0	0	0	0.408	0.231	0	0.77	0.886
ANXA1	ANXA2P2	9031.ENSGALP00000032184	9031.ENSGALP00000048954	0	0	0.071	0.939	0.884	0.095	0	0.258	0.918
ANXA1	S100A10	9031.ENSGALP00000032184	9031.ENSGALP00000041652	0	0	0	0	0.604	0.666	0	0.797	0.97
ANXA2P2	SPARC	9031.ENSGALP00000048954	9031.ENSGALP00000006639	0	0	0	0	0.322	0	0	0.172	0.415
ANXA2P2	EZR	9031.ENSGALP00000048954	9031.ENSGALP00000022293	0	0	0	0	0.066	0	0	0.448	0.462
ANXA2P2	HSPB1	9031.ENSGALP00000048954	9031.ENSGALP00000039447	0	0	0	0	0.065	0	0	0.477	0.49
ANXA2P2	S100A10	9031.ENSGALP00000048954	9031.ENSGALP00000041652	0	0	0	0	0.767	0.91	0.9	0.991	0.999
ANXA2P2	ARHGAP29	9031.ENSGALP00000048954	9031.ENSGALP00000042256	0	0	0	0	0	0	0	0.461	0.461
ANXA2P2	S100A6	9031.ENSGALP00000048954	9031.ENSGALP00000043598	0	0	0	0	0.37	0.067	0	0.726	0.825
ANXA2P2	S100A11	9031.ENSGALP00000048954	9031.ENSGALP00000047847	0	0	0	0	0.377	0.231	0	0.639	0.812
ANXA2P2	LARP4B	9031.ENSGALP00000048954	9031.ENSGALP00000066905	0	0	0	0	0	0	0	0.422	0.422
ANXA2P2	MYL6	9031.ENSGALP00000048954	9031.ENSGALP00000051229	0	0	0	0	0.36	0	0	0.142	0.427
ANXA2P2	DYSF	9031.ENSGALP00000048954	9031.ENSGALP00000068818	0	0	0	0	0.119	0.069	0	0.573	0.62
ANXA2P2	MYC	9031.ENSGALP00000048954	9031.ENSGALP00000072090	0	0	0	0	0.044	0.13	0	0.587	0.626
ANXA2P2	COL3A1	9031.ENSGALP00000048954	9031.ENSGALP00000051057	0	0	0	0	0.077	0	0	0.63	0.643
ANXA2P2	CTSB	9031.ENSGALP00000048954	9031.ENSGALP00000061589	0	0	0	0	0.082	0.205	0	0.787	0.831
AOC3	GRHPR	9031.ENSGALP00000056351	9031.ENSGALP00000008696	0	0	0	0	0	0	0.8	0.102	0.812
AOC3	SMOX	9031.ENSGALP00000056351	9031.ENSGALP00000025700	0	0	0	0	0	0	0.9	0.101	0.906
AOC3	RPS17	9031.ENSGALP00000056351	9031.ENSGALP00000045637	0	0	0	0	0	0.389	0	0.085	0.417
AOC3	MAOB	9031.ENSGALP00000056351	9031.ENSGALP00000052475	0	0	0	0	0.07	0	0.9	0.333	0.932
AOC3	RALB	9031.ENSGALP00000056351	9031.ENSGALP00000070356	0	0	0	0	0	0.128	0	0.371	0.428
AOC3	DOCK4	9031.ENSGALP00000056351	9031.ENSGALP00000066612	0	0	0	0	0.049	0	0	0.435	0.439
AP1S3	DNM1	9031.ENSGALP00000066033	9031.ENSGALP00000007737	0	0	0	0	0	0	0.5	0.086	0.523
AP1S3	CLTC	9031.ENSGALP00000066033	9031.ENSGALP00000008236	0	0	0	0	0	0.161	0.5	0.161	0.617
AP1S3	GNS	9031.ENSGALP00000066033	9031.ENSGALP00000016008	0	0	0	0	0	0	0.5	0.187	0.576
AP1S3	VAMP7	9031.ENSGALP00000066033	9031.ENSGALP00000031702	0	0	0	0	0	0	0.5	0.085	0.522
AP1S3	SNX5	9031.ENSGALP00000066033	9031.ENSGALP00000032624	0	0	0	0	0.046	0	0.5	0.053	0.508
AP1S3	PUM3	9031.ENSGALP00000066033	9031.ENSGALP00000044413	0	0	0	0	0	0	0	0.843	0.843
AP1S3	CLTCL1	9031.ENSGALP00000066033	9031.ENSGALP00000048174	0	0	0	0	0	0.161	0.36	0.161	0.51
AP1S3	KCNE4	9031.ENSGALP00000066033	9031.ENSGALP00000049957	0	0	0	0	0	0	0	0.448	0.448
AP1S3	PICALM	9031.ENSGALP00000066033	9031.ENSGALP00000051655	0	0	0	0	0	0	0.5	0	0.499
AP1S3	BLB1	9031.ENSGALP00000066033	9031.ENSGALP00000053705	0	0	0	0	0	0	0.5	0	0.499
AP1S3	LOC101748499	9031.ENSGALP00000066033	9031.ENSGALP00000059816	0	0	0	0	0	0	0.5	0	0.499
AP1S3	EPS15L1	9031.ENSGALP00000066033	9031.ENSGALP00000074111	0	0	0	0	0	0.101	0.36	0.051	0.406
AP1S3	RAB27A	9031.ENSGALP00000066033	9031.ENSGALP00000066798	0	0	0	0	0	0	0	0.5	0.499
AP2A2	DNM1	9031.ENSGALP00000044267	9031.ENSGALP00000007737	0	0	0	0	0	0.102	0.5	0.045	0.533
AP2A2	CLTC	9031.ENSGALP00000044267	9031.ENSGALP00000008236	0	0	0	0	0.112	0.225	0.8	0.339	0.897
AP2A2	SYT9	9031.ENSGALP00000044267	9031.ENSGALP00000008437	0	0	0	0	0	0	0.5	0	0.499
AP2A2	TF	9031.ENSGALP00000044267	9031.ENSGALP00000010405	0	0	0	0	0	0.066	0.5	0	0.513
AP2A2	EPHB1	9031.ENSGALP00000044267	9031.ENSGALP00000010654	0	0	0	0	0	0.054	0.5	0	0.506
AP2A2	SLC5A1	9031.ENSGALP00000044267	9031.ENSGALP00000010870	0	0	0	0	0	0	0	0.445	0.445
AP2A2	CBL	9031.ENSGALP00000044267	9031.ENSGALP00000010935	0	0	0	0	0	0	0.5	0	0.499
AP2A2	STON2	9031.ENSGALP00000044267	9031.ENSGALP00000017195	0	0	0	0	0.046	0	0.5	0.089	0.527
AP2A2	ROR1	9031.ENSGALP00000044267	9031.ENSGALP00000017932	0	0	0	0	0	0.054	0.4	0	0.408
AP2A2	ROR2	9031.ENSGALP00000044267	9031.ENSGALP00000024493	0	0	0	0	0	0.054	0.4	0	0.408
AP2A2	VAMP7	9031.ENSGALP00000044267	9031.ENSGALP00000031702	0	0	0	0	0	0	0.5	0	0.499
AP2A2	GRIA2	9031.ENSGALP00000044267	9031.ENSGALP00000038049	0	0	0	0	0	0	0.5	0	0.499
AP2A2	EPHB3	9031.ENSGALP00000044267	9031.ENSGALP00000038993	0	0	0	0	0.046	0.054	0.5	0	0.509
AP2A2	SYT1	9031.ENSGALP00000044267	9031.ENSGALP00000042075	0	0	0	0	0	0.144	0.5	0.076	0.569
AP2A2	FZD2	9031.ENSGALP00000044267	9031.ENSGALP00000051122	0	0	0	0	0	0	0.4	0.046	0.403
AP2A2	GRIA3	9031.ENSGALP00000044267	9031.ENSGALP00000053432	0	0	0	0	0	0	0.5	0	0.499
AP2A2	VLDLR	9031.ENSGALP00000044267	9031.ENSGALP00000073058	0	0	0	0	0	0	0.5	0	0.499
AP2A2	GRIP2	9031.ENSGALP00000044267	9031.ENSGALP00000050261	0	0	0	0	0.049	0.052	0.5	0	0.509
AP2A2	UBA52	9031.ENSGALP00000044267	9031.ENSGALP00000062168	0	0	0	0	0.059	0	0.5	0	0.509
AP2A2	BLB1	9031.ENSGALP00000044267	9031.ENSGALP00000053705	0	0	0	0	0	0.051	0.5	0.053	0.511
AP2A2	LOC101748499	9031.ENSGALP00000044267	9031.ENSGALP00000059816	0	0	0	0	0	0.051	0.5	0.053	0.511
AP2A2	DAB2	9031.ENSGALP00000044267	9031.ENSGALP00000072624	0	0	0	0	0	0.13	0.5	0.076	0.562
AP2A2	PICALM	9031.ENSGALP00000044267	9031.ENSGALP00000051655	0	0	0	0	0.051	0.162	0.5	0.354	0.708
AP2A2	EPS15L1	9031.ENSGALP00000044267	9031.ENSGALP00000074111	0	0	0	0	0	0.513	0.54	0.099	0.78
AP2A2	CLTCL1	9031.ENSGALP00000044267	9031.ENSGALP00000048174	0	0	0	0	0.112	0.225	0.8	0.098	0.859
AP2A2	EHD2	9031.ENSGALP00000044267	9031.ENSGALP00000073216	0	0	0	0	0	0.044	0.9	0	0.9
APBA1	PODXL2	9031.ENSGALP00000067473	9031.ENSGALP00000035470	0	0	0	0	0.08	0.394	0	0.124	0.469
APBA1	PGRMC1	9031.ENSGALP00000067473	9031.ENSGALP00000038260	0	0	0	0	0	0	0	0.433	0.433
APBA1	CAMK2B	9031.ENSGALP00000067473	9031.ENSGALP00000050970	0	0	0	0	0.044	0.383	0	0.178	0.472
APBA1	STXBP3	9031.ENSGALP00000067473	9031.ENSGALP00000065190	0	0	0	0	0	0.497	0	0.138	0.547
APBA1	CAMK2D	9031.ENSGALP00000067473	9031.ENSGALP00000073323	0	0	0	0	0.044	0.383	0	0.178	0.472
APBA1	TOPAZ1	9031.ENSGALP00000067473	9031.ENSGALP00000067770	0	0	0	0	0	0	0	0.77	0.77
APCDD1L	PRRX2	9031.ENSGALP00000012183	9031.ENSGALP00000041949	0	0	0	0	0.057	0	0	0.429	0.438
APCDD1L	MN1	9031.ENSGALP00000012183	9031.ENSGALP00000040989	0	0	0	0	0	0	0	0.743	0.743
APOA1	TF	9031.ENSGALP00000011510	9031.ENSGALP00000010405	0	0	0	0	0.153	0.077	0.4	0.421	0.692
APOA1	PTGDS	9031.ENSGALP00000011510	9031.ENSGALP00000052720	0	0	0	0	0.142	0.063	0	0.348	0.43
APOA1	FAM20C	9031.ENSGALP00000011510	9031.ENSGALP00000043726	0	0	0	0	0	0	0.5	0	0.499
APOA1	C4	9031.ENSGALP00000011510	9031.ENSGALP00000048078	0	0	0	0	0.05	0	0.4	0.193	0.499
APOA1	PLA2G15	9031.ENSGALP00000011510	9031.ENSGALP00000056433	0	0	0	0	0.054	0.3	0	0.325	0.514
APOA1	FABP3	9031.ENSGALP00000011510	9031.ENSGALP00000053529	0	0	0	0	0.06	0	0	0.531	0.54
APOA1	VLDLR	9031.ENSGALP00000011510	9031.ENSGALP00000073058	0	0	0	0	0.064	0	0.54	0.26	0.653
APOA1	CUBN	9031.ENSGALP00000011510	9031.ENSGALP00000014150	0	0	0	0	0	0	0	0.711	0.711
APOA1	CD36	9031.ENSGALP00000011510	9031.ENSGALP00000068876	0	0	0	0	0.074	0.066	0.7	0.48	0.847
APOA1	PLTP	9031.ENSGALP00000011510	9031.ENSGALP00000071616	0	0	0	0	0.055	0.091	0.75	0.797	0.95
AQP1	SYNPO	9031.ENSGALP00000008350	9031.ENSGALP00000041810	0	0	0	0	0.128	0	0	0.371	0.428
AQP1	HTRA3	9031.ENSGALP00000008350	9031.ENSGALP00000046689	0	0	0	0	0.116	0	0	0.396	0.444
AQP1	SLC4A2	9031.ENSGALP00000008350	9031.ENSGALP00000070860	0	0	0	0	0.066	0.286	0	0.25	0.456
ARAP3	DAB2IP	9031.ENSGALP00000004038	9031.ENSGALP00000002160	0	0	0	0	0	0	0	0.501	0.501
ARAP3	PRR16	9031.ENSGALP00000004038	9031.ENSGALP00000003414	0	0	0	0	0	0	0	0.715	0.715
ARAP3	CHST15	9031.ENSGALP00000004038	9031.ENSGALP00000015782	0	0	0	0	0	0	0	0.42	0.42
ARAP3	DUSP5	9031.ENSGALP00000004038	9031.ENSGALP00000048044	0	0	0	0	0	0	0	0.422	0.422
ARAP3	COBL	9031.ENSGALP00000004038	9031.ENSGALP00000049833	0	0	0	0	0	0	0	0.43	0.43
ARAP3	DAPP1	9031.ENSGALP00000004038	9031.ENSGALP00000047427	0	0	0	0	0	0	0	0.481	0.481
ARAP3	B3GNT7	9031.ENSGALP00000004038	9031.ENSGALP00000012464	0	0	0	0	0	0	0	0.533	0.533
ARAP3	FAM65B	9031.ENSGALP00000004038	9031.ENSGALP00000044825	0	0	0	0	0.069	0	0	0.534	0.547
ARFGEF3	SRSF5	9031.ENSGALP00000046027	9031.ENSGALP00000015326	0	0	0	0	0	0	0	0.48	0.48
ARFGEF3	PSIP1	9031.ENSGALP00000046027	9031.ENSGALP00000037515	0	0	0	0	0	0	0	0.575	0.575
ARFGEF3	KIFC3	9031.ENSGALP00000046027	9031.ENSGALP00000071790	0	0	0	0	0	0	0	0.515	0.515
ARFGEF3	KCNK3	9031.ENSGALP00000046027	9031.ENSGALP00000057183	0	0	0	0	0.104	0	0	0.501	0.533
ARHGAP11B	CCNB1	9031.ENSGALP00000041861	9031.ENSGALP00000006605	0	0	0	0	0.475	0	0	0.061	0.486
ARHGAP11B	SHCBP1	9031.ENSGALP00000041861	9031.ENSGALP00000007057	0	0	0	0	0.611	0	0	0.057	0.618
ARHGAP11B	NCAPG2	9031.ENSGALP00000041861	9031.ENSGALP00000010530	0	0	0	0	0.482	0.13	0	0	0.53
ARHGAP11B	TICRR	9031.ENSGALP00000041861	9031.ENSGALP00000010697	0	0	0	0	0.424	0	0	0	0.424
ARHGAP11B	MASTL	9031.ENSGALP00000041861	9031.ENSGALP00000012119	0	0	0	0	0.413	0	0	0	0.413
ARHGAP11B	ECT2	9031.ENSGALP00000041861	9031.ENSGALP00000014900	0	0	0	0	0.627	0	0	0.102	0.651
ARHGAP11B	EXO1	9031.ENSGALP00000041861	9031.ENSGALP00000017465	0	0	0	0	0.464	0	0	0.045	0.466
ARHGAP11B	CCDC77	9031.ENSGALP00000041861	9031.ENSGALP00000021170	0	0	0	0	0.054	0	0	0.48	0.487
ARHGAP11B	TTK	9031.ENSGALP00000041861	9031.ENSGALP00000025542	0	0	0	0	0.796	0	0	0	0.796
ARHGAP11B	ESCO2	9031.ENSGALP00000041861	9031.ENSGALP00000026717	0	0	0	0	0.47	0	0	0.044	0.471
ARHGAP11B	ARHGEF5	9031.ENSGALP00000041861	9031.ENSGALP00000027876	0	0	0	0	0	0	0	0.431	0.431
ARHGAP11B	AURKA	9031.ENSGALP00000041861	9031.ENSGALP00000032883	0	0	0	0	0.483	0	0	0	0.483
ARHGAP11B	SGO1	9031.ENSGALP00000041861	9031.ENSGALP00000036972	0	0	0	0	0.653	0	0	0	0.653
ARHGAP11B	STIL	9031.ENSGALP00000041861	9031.ENSGALP00000073567	0	0	0	0	0.402	0	0	0	0.402
ARHGAP11B	DGKH	9031.ENSGALP00000041861	9031.ENSGALP00000072858	0	0	0	0	0.396	0	0	0.089	0.426
ARHGAP11B	CENPI	9031.ENSGALP00000041861	9031.ENSGALP00000055016	0	0	0	0	0.435	0	0	0	0.435
ARHGAP11B	PDGFD	9031.ENSGALP00000041861	9031.ENSGALP00000067220	0	0	0	0	0	0	0	0.447	0.447
ARHGAP11B	LOC107057183	9031.ENSGALP00000041861	9031.ENSGALP00000068832	0	0	0	0	0.485	0	0	0	0.485
ARHGAP11B	CEP85	9031.ENSGALP00000041861	9031.ENSGALP00000070021	0	0	0	0	0	0	0	0.49	0.489
ARHGAP11B	CDC20B	9031.ENSGALP00000041861	9031.ENSGALP00000069772	0	0	0	0	0.496	0	0	0	0.495
ARHGAP11B	KIF23	9031.ENSGALP00000041861	9031.ENSGALP00000050793	0	0	0	0	0.538	0	0	0.071	0.552
ARHGAP11B	OTUD7A	9031.ENSGALP00000041861	9031.ENSGALP00000071176	0	0	0	0	0	0	0	0.573	0.573
ARHGAP29	GLI3	9031.ENSGALP00000042256	9031.ENSGALP00000048561	0	0	0	0	0	0	0	0.401	0.401
ARHGAP29	GRHL1	9031.ENSGALP00000042256	9031.ENSGALP00000045638	0	0	0	0	0.046	0	0	0.552	0.554
ARHGAP29	IRF6	9031.ENSGALP00000042256	9031.ENSGALP00000066944	0	0	0	0	0.049	0	0	0.719	0.721
ARHGAP44	DLGAP1	9031.ENSGALP00000067618	9031.ENSGALP00000049956	0	0	0	0	0	0	0	0.704	0.704
ARHGEF18	RND2	9031.ENSGALP00000050286	9031.ENSGALP00000004428	0	0	0	0	0.049	0.234	0	0.257	0.411
ARHGEF37	TNFSF15	9031.ENSGALP00000046349	9031.ENSGALP00000039261	0	0	0	0	0	0	0	0.447	0.447
ARHGEF37	INHBB	9031.ENSGALP00000046349	9031.ENSGALP00000042014	0	0	0	0	0	0	0	0.501	0.501
ARL2BP	FKBP14	9031.ENSGALP00000067034	9031.ENSGALP00000018209	0	0	0	0	0.044	0	0	0.733	0.734
ARL6IP5	FMNL2	9031.ENSGALP00000052270	9031.ENSGALP00000050724	0	0	0	0	0	0	0	0.5	0.499
ARL6IP5	LSAMP	9031.ENSGALP00000052270	9031.ENSGALP00000063211	0	0	0	0	0.051	0	0	0.434	0.439
ARMC2	RC3H2	9031.ENSGALP00000069512	9031.ENSGALP00000001900	0	0	0	0	0	0.056	0	0.484	0.492
ARMC2	MICAL1	9031.ENSGALP00000069512	9031.ENSGALP00000049640	0	0	0	0	0	0	0	0.707	0.707
ARMC2	PDZRN3	9031.ENSGALP00000069512	9031.ENSGALP00000051281	0	0	0	0	0.068	0	0	0.763	0.769
ARMC2	RSPH3	9031.ENSGALP00000069512	9031.ENSGALP00000061979	0	0	0	0	0.051	0	0	0.429	0.434
ARMC3	KIF24	9031.ENSGALP00000012748	9031.ENSGALP00000009309	0	0	0	0	0.056	0	0	0.474	0.482
ARMC3	MYCBPAP	9031.ENSGALP00000012748	9031.ENSGALP00000065475	0	0	0	0	0.048	0	0	0.715	0.717
ARMC9	NDFIP2	9031.ENSGALP00000012452	9031.ENSGALP00000072955	0	0	0	0	0	0	0	0.431	0.431
ARPC1B	MYO1F	9031.ENSGALP00000050304	9031.ENSGALP00000002385	0	0	0	0	0.152	0.328	0	0.122	0.456
ARPC1B	DYNC1LI1	9031.ENSGALP00000050304	9031.ENSGALP00000018705	0	0	0	0	0.213	0	0	0.519	0.605
ARPC1B	SCRN1	9031.ENSGALP00000050304	9031.ENSGALP00000037005	0	0	0	0	0.136	0.54	0	0.246	0.674
ARPC1B	MYH1F	9031.ENSGALP00000050304	9031.ENSGALP00000048127	0	0.008	0	0	0	0	0.5	0	0.499
ARPC1B	ENSGALP00000069472	9031.ENSGALP00000050304	9031.ENSGALP00000069472	0	0	0	0	0	0	0.4	0	0.4
ARPC1B	BBS10	9031.ENSGALP00000050304	9031.ENSGALP00000055822	0	0	0	0	0.416	0.051	0	0	0.422
ARPC1B	PICALM	9031.ENSGALP00000050304	9031.ENSGALP00000051655	0	0	0	0	0	0	0	0.423	0.423
ARPC1B	PIEZO2	9031.ENSGALP00000050304	9031.ENSGALP00000055729	0	0	0	0	0.51	0	0	0	0.51
ARPC1B	GMFB	9031.ENSGALP00000050304	9031.ENSGALP00000056194	0	0	0	0	0.059	0.613	0	0.133	0.657
ARRDC1	TXN	9031.ENSGALP00000013796	9031.ENSGALP00000025280	0	0	0	0	0	0.279	0	0.277	0.456
ARRDC4	ITGAD	9031.ENSGALP00000011333	9031.ENSGALP00000069710	0	0	0	0	0	0	0	0.43	0.43
ARRDC4	TXN	9031.ENSGALP00000011333	9031.ENSGALP00000025280	0	0	0	0	0	0.279	0	0.277	0.456
ARRDC4	NEDD4L	9031.ENSGALP00000011333	9031.ENSGALP00000065307	0	0	0	0	0.042	0.497	0	0.156	0.557
ARSA	ARSI	9031.ENSGALP00000055724	9031.ENSGALP00000008997	0	0	0.197	0.684	0.061	0.102	0.4	0.13	0.582
ARSA	SDC1	9031.ENSGALP00000055724	9031.ENSGALP00000026538	0	0	0	0	0	0	0	0.424	0.424
ARSA	ARSJ	9031.ENSGALP00000055724	9031.ENSGALP00000052434	0	0	0.196	0.685	0.061	0.102	0.4	0.13	0.582
ARSA	TGFBI	9031.ENSGALP00000055724	9031.ENSGALP00000057746	0	0	0	0	0.045	0	0	0.447	0.449
ARSI	ARSJ	9031.ENSGALP00000008997	9031.ENSGALP00000052434	0	0	0.058	0.965	0	0	0.4	0	0.41
ARSI	SULF1	9031.ENSGALP00000008997	9031.ENSGALP00000054958	0	0	0.225	0.558	0	0.051	0	0.301	0.441
ARSI	ISLR	9031.ENSGALP00000008997	9031.ENSGALP00000034153	0	0	0	0	0.061	0.042	0	0.484	0.495
ARSJ	CHST15	9031.ENSGALP00000052434	9031.ENSGALP00000015782	0	0	0	0	0.046	0	0	0.702	0.703
ARSJ	PRKCH	9031.ENSGALP00000052434	9031.ENSGALP00000019373	0	0	0	0	0	0	0	0.601	0.601
ARSJ	PAPSS2	9031.ENSGALP00000052434	9031.ENSGALP00000046464	0.065	0	0	0	0	0	0	0.614	0.623
ARSJ	UAP1L1	9031.ENSGALP00000052434	9031.ENSGALP00000048620	0	0	0	0	0	0	0	0.41	0.41
ARSJ	HSD3B1	9031.ENSGALP00000052434	9031.ENSGALP00000070096	0.046	0	0	0	0	0	0	0.426	0.429
ARTN	PIK3R3	9031.ENSGALP00000057848	9031.ENSGALP00000023820	0	0	0	0	0	0	0.5	0	0.499
ARTN	NRAS	9031.ENSGALP00000057848	9031.ENSGALP00000043468	0	0	0	0	0	0	0.4	0	0.4
ARTN	PDLIM7	9031.ENSGALP00000057848	9031.ENSGALP00000063573	0	0	0	0	0	0	0.5	0	0.499
ARTN	PIK3R1	9031.ENSGALP00000057848	9031.ENSGALP00000067669	0	0	0	0	0	0	0.5	0	0.499
ARTN	DOK4	9031.ENSGALP00000057848	9031.ENSGALP00000066870	0	0	0	0	0	0	0.5	0.059	0.509
ASB13	ASB9	9031.ENSGALP00000013670	9031.ENSGALP00000045405	0	0	0.088	0.903	0	0	0.4	0	0.429
ASB13	KLHL20	9031.ENSGALP00000013670	9031.ENSGALP00000057887	0	0	0	0	0	0.053	0	0.525	0.53
ASB9	HIF1AN	9031.ENSGALP00000045405	9031.ENSGALP00000009127	0	0	0	0	0	0.502	0	0	0.502
ASB9	ASZ1	9031.ENSGALP00000045405	9031.ENSGALP00000048914	0	0	0.496	0	0	0	0	0	0.496
ASB9	CKB	9031.ENSGALP00000045405	9031.ENSGALP00000047068	0	0	0	0	0.061	0.62	0	0.533	0.818
ASIC4	LOC101748499	9031.ENSGALP00000073281	9031.ENSGALP00000059816	0	0	0	0	0	0	0	0.702	0.702
ASIC4	LOC768350	9031.ENSGALP00000073281	9031.ENSGALP00000070695	0	0	0	0	0	0.047	0	0.481	0.484
ASNSD1	FAAHL	9031.ENSGALP00000068013	9031.ENSGALP00000024250	0.088	0	0	0	0	0	0.336	0.204	0.475
ASNSD1	ASS1	9031.ENSGALP00000068013	9031.ENSGALP00000038774	0	0	0	0	0.062	0.052	0	0.38	0.4
ASNSD1	GPT2	9031.ENSGALP00000068013	9031.ENSGALP00000054378	0.046	0	0	0	0	0	0.325	0.193	0.434
ASNSD1	KYAT3	9031.ENSGALP00000068013	9031.ENSGALP00000056333	0.046	0	0	0	0	0	0.325	0.193	0.434
ASNSD1	GLUL	9031.ENSGALP00000068013	9031.ENSGALP00000067937	0.101	0	0	0	0.046	0	0.414	0.281	0.59
ASS1	AZIN2	9031.ENSGALP00000038774	9031.ENSGALP00000005708	0.131	0	0	0	0.155	0	0	0.377	0.502
ASS1	UROS	9031.ENSGALP00000038774	9031.ENSGALP00000022218	0.058	0	0	0	0	0	0	0.413	0.423
ASS1	CRYM	9031.ENSGALP00000038774	9031.ENSGALP00000064269	0.1	0	0	0	0	0	0	0.421	0.457
ASS1	MYCBPAP	9031.ENSGALP00000038774	9031.ENSGALP00000065475	0	0	0	0	0	0.101	0	0.438	0.473
ASS1	GPT2	9031.ENSGALP00000038774	9031.ENSGALP00000054378	0.058	0	0	0	0.092	0.098	0	0.416	0.489
ASS1	GLUL	9031.ENSGALP00000038774	9031.ENSGALP00000067937	0.046	0	0	0	0.056	0	0	0.491	0.501
ASS1	BCAT1	9031.ENSGALP00000038774	9031.ENSGALP00000066630	0.096	0	0	0	0.138	0	0	0.499	0.575
ASS1	CBSL	9031.ENSGALP00000038774	9031.ENSGALP00000072350	0.1	0	0	0	0.059	0	0	0.575	0.608
ASS1	CNDP2	9031.ENSGALP00000038774	9031.ENSGALP00000058618	0.122	0	0	0	0.253	0.099	0.464	0.342	0.753
ASS1	NOS3	9031.ENSGALP00000038774	9031.ENSGALP00000073760	0	0	0	0	0	0	0.931	0.19	0.942
ASZ1	HENMT1	9031.ENSGALP00000048914	9031.ENSGALP00000003026	0	0	0	0	0	0	0	0.778	0.778
ASZ1	TDRD7	9031.ENSGALP00000048914	9031.ENSGALP00000020149	0	0	0	0	0.059	0.058	0	0.406	0.427
ASZ1	TDRD1	9031.ENSGALP00000048914	9031.ENSGALP00000068059	0	0	0	0	0.062	0.058	0	0.741	0.751
ATG16L1	TBC1D14	9031.ENSGALP00000002472	9031.ENSGALP00000025012	0	0	0	0	0	0	0	0.667	0.667
ATG16L1	LOC426385	9031.ENSGALP00000002472	9031.ENSGALP00000041206	0	0	0	0	0	0.613	0	0.297	0.716
ATG16L1	UVRAG	9031.ENSGALP00000002472	9031.ENSGALP00000051951	0	0	0	0	0	0	0	0.764	0.764
ATG16L1	ULK1	9031.ENSGALP00000002472	9031.ENSGALP00000052115	0	0	0	0	0.042	0.613	0	0.605	0.84
ATOH8	VGLL3	9031.ENSGALP00000043768	9031.ENSGALP00000024945	0	0	0	0	0.051	0	0	0.53	0.535
ATOH8	PRSS23	9031.ENSGALP00000043768	9031.ENSGALP00000027822	0	0	0	0	0.066	0	0	0.471	0.485
ATOH8	FKBP10	9031.ENSGALP00000043768	9031.ENSGALP00000041356	0	0	0	0	0	0	0	0.551	0.551
ATOH8	PRRX2	9031.ENSGALP00000043768	9031.ENSGALP00000041949	0	0	0	0	0.051	0	0	0.49	0.496
ATOH8	CALU	9031.ENSGALP00000043768	9031.ENSGALP00000072094	0	0	0	0	0	0	0	0.434	0.434
ATOH8	KCNE4	9031.ENSGALP00000043768	9031.ENSGALP00000049957	0	0	0	0	0	0	0	0.472	0.472
ATP10D	KCNH1	9031.ENSGALP00000022913	9031.ENSGALP00000046559	0	0	0	0	0	0	0	0.482	0.482
ATP10D	RBM47	9031.ENSGALP00000022913	9031.ENSGALP00000053358	0	0	0	0	0	0	0	0.5	0.499
ATP2B4	CALML4	9031.ENSGALP00000066031	9031.ENSGALP00000012941	0	0	0	0	0.049	0.171	0	0.305	0.404
ATP2B4	DLGAP1	9031.ENSGALP00000066031	9031.ENSGALP00000049956	0	0	0	0	0.08	0	0	0.533	0.552
ATP2B4	TTC7B	9031.ENSGALP00000066031	9031.ENSGALP00000064263	0	0	0	0	0	0	0	0.554	0.554
ATP2B4	DNAJC6	9031.ENSGALP00000066031	9031.ENSGALP00000072803	0	0	0	0	0	0.095	0	0.398	0.431
ATP8B3	GABBR2	9031.ENSGALP00000070604	9031.ENSGALP00000046555	0	0	0	0	0	0	0	0.63	0.63
ATP9B	DOP1A	9031.ENSGALP00000048989	9031.ENSGALP00000025521	0	0	0	0	0.105	0.08	0	0.572	0.617
AURKA	BRCA1	9031.ENSGALP00000032883	9031.ENSGALP00000004383	0	0	0	0	0.385	0.101	0	0.493	0.695
AURKA	SKP2	9031.ENSGALP00000032883	9031.ENSGALP00000005599	0	0	0	0	0.217	0.078	0	0.26	0.419
AURKA	CCNB1	9031.ENSGALP00000032883	9031.ENSGALP00000006605	0	0	0	0	0.624	0.232	0	0.769	0.927
AURKA	SHCBP1	9031.ENSGALP00000032883	9031.ENSGALP00000007057	0	0	0	0	0.439	0	0	0.069	0.455
AURKA	CCNE1	9031.ENSGALP00000032883	9031.ENSGALP00000007147	0	0	0	0	0.104	0.157	0	0.398	0.505
AURKA	GTSE1	9031.ENSGALP00000032883	9031.ENSGALP00000007804	0	0	0	0	0.46	0	0	0.052	0.466
AURKA	KIF24	9031.ENSGALP00000032883	9031.ENSGALP00000009309	0	0	0	0	0.165	0.101	0	0.38	0.494
AURKA	NCAPG2	9031.ENSGALP00000032883	9031.ENSGALP00000010530	0	0	0	0	0.511	0	0	0.118	0.55
AURKA	ECT2	9031.ENSGALP00000032883	9031.ENSGALP00000014900	0	0	0	0	0.448	0.102	0	0.498	0.729
AURKA	CDK6	9031.ENSGALP00000032883	9031.ENSGALP00000015412	0	0	0.15	0.652	0.371	0.164	0	0.271	0.631
AURKA	ORC1	9031.ENSGALP00000032883	9031.ENSGALP00000017266	0	0	0	0	0.451	0.091	0	0.085	0.504
AURKA	EXO1	9031.ENSGALP00000032883	9031.ENSGALP00000017465	0	0	0	0	0.498	0	0	0.29	0.628
AURKA	CENPM	9031.ENSGALP00000032883	9031.ENSGALP00000019414	0	0	0	0	0.476	0	0	0.134	0.527
AURKA	CDKN3	9031.ENSGALP00000032883	9031.ENSGALP00000019929	0	0	0	0	0.448	0.177	0	0.258	0.634
AURKA	GMNN	9031.ENSGALP00000032883	9031.ENSGALP00000022130	0	0	0	0	0.212	0.078	0	0.241	0.401
AURKA	TTK	9031.ENSGALP00000032883	9031.ENSGALP00000025542	0	0	0	0.624	0.617	0.129	0	0.238	0.723
AURKA	CENPJ	9031.ENSGALP00000032883	9031.ENSGALP00000027640	0	0	0	0	0.183	0.091	0.5	0.327	0.716
AURKA	DIAPH3	9031.ENSGALP00000032883	9031.ENSGALP00000050378	0	0	0	0	0.291	0	0	0.208	0.415
AURKA	CCNI2	9031.ENSGALP00000032883	9031.ENSGALP00000039111	0	0	0	0	0.214	0.162	0	0.189	0.419
AURKA	CCNO	9031.ENSGALP00000032883	9031.ENSGALP00000041991	0	0	0	0	0.214	0.162	0	0.189	0.419
AURKA	MCM10	9031.ENSGALP00000032883	9031.ENSGALP00000056829	0	0	0	0	0.314	0	0	0.228	0.447
AURKA	ENSGALP00000068191	9031.ENSGALP00000032883	9031.ENSGALP00000068191	0	0	0	0	0	0.289	0	0.282	0.467
AURKA	KIFC3	9031.ENSGALP00000032883	9031.ENSGALP00000071790	0	0	0	0	0.299	0.066	0	0.282	0.488
AURKA	KIF20AL	9031.ENSGALP00000032883	9031.ENSGALP00000035964	0	0	0	0	0.281	0.161	0	0.235	0.498
AURKA	UBA52	9031.ENSGALP00000032883	9031.ENSGALP00000062168	0	0	0	0	0.047	0	0.5	0	0.503
AURKA	RAD51	9031.ENSGALP00000032883	9031.ENSGALP00000046453	0	0.004	0	0	0.415	0.063	0	0.282	0.572
AURKA	CENPI	9031.ENSGALP00000032883	9031.ENSGALP00000055016	0	0	0	0	0.484	0.072	0	0.223	0.595
AURKA	HAUS1	9031.ENSGALP00000032883	9031.ENSGALP00000068382	0	0	0	0	0.152	0	0.5	0.14	0.603
AURKA	HUS1	9031.ENSGALP00000032883	9031.ENSGALP00000056243	0	0	0	0	0	0	0	0.62	0.62
AURKA	CDC20B	9031.ENSGALP00000032883	9031.ENSGALP00000069772	0	0	0	0	0.506	0.155	0	0.285	0.675
AURKA	SGO1	9031.ENSGALP00000032883	9031.ENSGALP00000036972	0	0	0	0	0.55	0.078	0	0.379	0.72
AURKA	PLK3	9031.ENSGALP00000032883	9031.ENSGALP00000047781	0	0	0.103	0.741	0.282	0.492	0	0.277	0.732
AURKA	LOC107057183	9031.ENSGALP00000032883	9031.ENSGALP00000068832	0	0	0	0	0.392	0.388	0.54	0.227	0.849
AURKA	KIF23	9031.ENSGALP00000032883	9031.ENSGALP00000050793	0	0	0	0	0.676	0.161	0	0.679	0.905
AZIN2	SMOX	9031.ENSGALP00000005708	9031.ENSGALP00000025700	0	0	0	0	0.045	0	0	0.443	0.445
AZIN2	CRYM	9031.ENSGALP00000005708	9031.ENSGALP00000064269	0.131	0	0	0	0.179	0	0	0.306	0.461
AZIN2	KYAT3	9031.ENSGALP00000005708	9031.ENSGALP00000056333	0.07	0	0	0	0.222	0	0.244	0.181	0.492
AZIN2	GPT2	9031.ENSGALP00000005708	9031.ENSGALP00000054378	0.07	0	0	0	0.222	0	0.244	0.181	0.492
AZIN2	BCAT1	9031.ENSGALP00000005708	9031.ENSGALP00000066630	0.131	0	0	0	0.049	0.056	0	0.428	0.494
AZIN2	CNDP2	9031.ENSGALP00000005708	9031.ENSGALP00000058618	0.088	0	0	0	0	0	0.336	0.276	0.523
AZIN2	NOS3	9031.ENSGALP00000005708	9031.ENSGALP00000073760	0	0	0	0	0	0	0.9	0.141	0.91
AZIN2	GATM	9031.ENSGALP00000005708	9031.ENSGALP00000037948	0	0	0	0	0.057	0	0.9	0.646	0.963
B3GNT2	FMOD	9031.ENSGALP00000068292	9031.ENSGALP00000043794	0	0	0	0	0	0	0.4	0	0.4
B3GNT2	B4GALT3-2	9031.ENSGALP00000068292	9031.ENSGALP00000063553	0	0	0	0	0.051	0	0.9	0.147	0.911
B3GNT5	ECT2	9031.ENSGALP00000051992	9031.ENSGALP00000014900	0	0	0	0	0	0	0	0.463	0.463
B3GNT5	GLB1L	9031.ENSGALP00000051992	9031.ENSGALP00000018459	0	0	0	0	0	0	0.8	0	0.8
B3GNT5	ST6GALNAC6	9031.ENSGALP00000051992	9031.ENSGALP00000068930	0	0	0	0	0	0	0	0.439	0.439
B3GNT5	MCF2L2	9031.ENSGALP00000051992	9031.ENSGALP00000057654	0	0	0	0	0	0	0	0.843	0.843
B3GNT5	B4GALT3-2	9031.ENSGALP00000051992	9031.ENSGALP00000063553	0	0	0	0	0.051	0	0.9	0.161	0.913
B3GNT7	FMOD	9031.ENSGALP00000012464	9031.ENSGALP00000043794	0	0	0	0	0	0	0.4	0	0.4
B3GNT7	FAM65B	9031.ENSGALP00000012464	9031.ENSGALP00000044825	0	0	0	0	0	0	0	0.501	0.501
B3GNT7	CSGALNACT1	9031.ENSGALP00000012464	9031.ENSGALP00000073249	0	0	0	0	0	0	0	0.59	0.59
B4GALT3-2	MGAT5B	9031.ENSGALP00000063553	9031.ENSGALP00000002668	0	0	0	0	0	0	0.9	0.3	0.927
B4GALT3-2	RBP7	9031.ENSGALP00000063553	9031.ENSGALP00000004144	0	0	0	0	0	0	0	0.515	0.515
B4GALT3-2	GCNT1	9031.ENSGALP00000063553	9031.ENSGALP00000024432	0	0	0	0	0	0.086	0	0.643	0.66
B4GALT3-2	PAPSS2	9031.ENSGALP00000063553	9031.ENSGALP00000046464	0	0	0	0	0	0	0	0.533	0.533
B4GALT3-2	ST6GAL1	9031.ENSGALP00000063553	9031.ENSGALP00000071159	0	0	0	0	0	0	0.9	0.279	0.924
BAIAP2L1	BAIAP2L2	9031.ENSGALP00000005601	9031.ENSGALP00000020051	0	0	0	0.798	0	0	0.4	0	0.4
BAIAP2L1	BASP1	9031.ENSGALP00000005601	9031.ENSGALP00000074277	0	0	0	0	0	0	0.4	0	0.4
BAIAP2L1	STBD1	9031.ENSGALP00000005601	9031.ENSGALP00000042345	0	0	0	0	0	0	0.4	0	0.4
BAIAP2L1	PIK3R1	9031.ENSGALP00000005601	9031.ENSGALP00000067669	0	0	0	0	0	0	0.4	0.052	0.406
BAIAP2L1	PIK3R3	9031.ENSGALP00000005601	9031.ENSGALP00000023820	0	0	0	0	0	0	0.4	0.052	0.406
BAIAP2L1	FAM169A	9031.ENSGALP00000005601	9031.ENSGALP00000024060	0	0	0	0	0.042	0.052	0.4	0	0.407
BAIAP2L1	DIAPH3	9031.ENSGALP00000005601	9031.ENSGALP00000050378	0	0	0	0	0	0.051	0.4	0.084	0.432
BAIAP2L1	MOGS	9031.ENSGALP00000005601	9031.ENSGALP00000072995	0	0	0	0	0	0.063	0	0.432	0.445
BAIAP2L1	CWH43	9031.ENSGALP00000005601	9031.ENSGALP00000046911	0	0	0	0	0.064	0	0	0.873	0.876
BAIAP2L2	CDH13	9031.ENSGALP00000020051	9031.ENSGALP00000008794	0	0	0	0	0.055	0	0	0.468	0.475
BAIAP2L2	BASP1	9031.ENSGALP00000020051	9031.ENSGALP00000074277	0	0	0	0	0	0	0.4	0	0.4
BAIAP2L2	FAM169A	9031.ENSGALP00000020051	9031.ENSGALP00000024060	0	0	0	0	0	0.052	0.4	0	0.406
BAIAP2L2	DIAPH3	9031.ENSGALP00000020051	9031.ENSGALP00000050378	0	0	0	0	0	0.049	0.4	0.074	0.425
BAIAP2L2	MAST4	9031.ENSGALP00000020051	9031.ENSGALP00000043626	0	0	0	0	0	0	0	0.444	0.444
BASP1	CALML4	9031.ENSGALP00000074277	9031.ENSGALP00000012941	0	0	0	0	0	0	0	0.484	0.483
BASP1	FAM169A	9031.ENSGALP00000074277	9031.ENSGALP00000024060	0	0	0	0	0	0	0.4	0	0.4
BASP1	DIAPH3	9031.ENSGALP00000074277	9031.ENSGALP00000050378	0	0	0	0	0	0	0.4	0	0.4
BASP1	MARCKS	9031.ENSGALP00000074277	9031.ENSGALP00000050791	0	0	0	0	0.044	0	0	0.785	0.785
BBS10	LZTS1	9031.ENSGALP00000055822	9031.ENSGALP00000002647	0	0	0	0	0	0	0	0.583	0.583
BBS10	CCNO	9031.ENSGALP00000055822	9031.ENSGALP00000041991	0	0	0	0	0	0	0	0.422	0.422
BBS10	GRPEL2	9031.ENSGALP00000055822	9031.ENSGALP00000069779	0.067	0	0	0	0.404	0.21	0	0.16	0.581
BBS10	BBS12	9031.ENSGALP00000055822	9031.ENSGALP00000065876	0	0	0	0	0	0.259	0	0.94	0.954
BCAT1	GRHPR	9031.ENSGALP00000066630	9031.ENSGALP00000008696	0	0	0	0	0	0.094	0.46	0.283	0.618
BCAT1	GPT2	9031.ENSGALP00000066630	9031.ENSGALP00000054378	0.1	0	0	0	0.05	0	0.339	0.345	0.58
BCAT1	KYAT3	9031.ENSGALP00000066630	9031.ENSGALP00000056333	0.1	0	0	0	0.05	0	0.339	0.262	0.527
BCAT1	CNDP2	9031.ENSGALP00000066630	9031.ENSGALP00000058618	0.1	0	0	0	0.103	0.097	0	0.341	0.455
BCAT1	LOC420807	9031.ENSGALP00000066630	9031.ENSGALP00000062909	0	0	0	0	0	0.094	0.46	0.283	0.618
BCAT1	RPL26L1	9031.ENSGALP00000066630	9031.ENSGALP00000063815	0.056	0	0	0	0	0	0	0.412	0.421
BCAT1	CBSL	9031.ENSGALP00000066630	9031.ENSGALP00000072350	0.132	0	0	0	0.062	0	0	0.346	0.421
BCAT1	GRPEL2	9031.ENSGALP00000066630	9031.ENSGALP00000069779	0.062	0	0	0	0.042	0.066	0	0.436	0.463
BCAT1	GLUL	9031.ENSGALP00000066630	9031.ENSGALP00000067937	0.099	0	0	0	0.139	0	0	0.42	0.511
BCL10	MAMDC2	9031.ENSGALP00000041735	9031.ENSGALP00000024341	0	0	0	0	0	0	0	0.512	0.512
BCL11A	CD34	9031.ENSGALP00000054060	9031.ENSGALP00000001784	0	0	0	0	0	0	0	0.533	0.533
BCL11A	SS18L1	9031.ENSGALP00000054060	9031.ENSGALP00000008248	0	0	0	0	0	0.051	0	0.533	0.538
BCL11A	NR2F2	9031.ENSGALP00000054060	9031.ENSGALP00000011318	0	0	0	0	0	0.102	0	0.533	0.563
BCL11A	SMARCC2	9031.ENSGALP00000054060	9031.ENSGALP00000049338	0	0	0	0	0	0.076	0.36	0.187	0.477
BCL11A	MBD3	9031.ENSGALP00000054060	9031.ENSGALP00000072515	0	0	0	0	0.046	0.415	0	0.062	0.43
BCL11A	ZNF503	9031.ENSGALP00000054060	9031.ENSGALP00000068088	0	0	0	0	0	0	0	0.5	0.499
BCL11A	DNMT1	9031.ENSGALP00000054060	9031.ENSGALP00000056402	0	0	0	0	0.045	0.064	0	0.563	0.576
BCL11A	NPAS3	9031.ENSGALP00000054060	9031.ENSGALP00000059132	0	0	0	0	0	0.063	0	0.661	0.669
BCL2L13	NCOA4	9031.ENSGALP00000021251	9031.ENSGALP00000003210	0	0	0	0	0	0	0	0.409	0.408
BCL2L13	HIVEP2	9031.ENSGALP00000021251	9031.ENSGALP00000069604	0	0	0	0	0	0	0	0.742	0.742
BCL6	STAT1	9031.ENSGALP00000011884	9031.ENSGALP00000046362	0	0	0	0	0.068	0.076	0	0.4	0.438
BCL6	STAT6	9031.ENSGALP00000011884	9031.ENSGALP00000074058	0	0	0	0	0.054	0.076	0	0.469	0.495
BCL6	TNFSF13B	9031.ENSGALP00000011884	9031.ENSGALP00000027177	0	0	0	0	0.087	0	0	0.472	0.497
BCL6	HDAC4	9031.ENSGALP00000011884	9031.ENSGALP00000033098	0	0	0	0	0.088	0.097	0	0.446	0.504
BCL6	ID2	9031.ENSGALP00000011884	9031.ENSGALP00000051620	0	0	0	0	0	0.053	0	0.54	0.545
BCL6	FOXO1	9031.ENSGALP00000011884	9031.ENSGALP00000056572	0	0	0	0	0.071	0.101	0	0.539	0.581
BCL6	MYC	9031.ENSGALP00000011884	9031.ENSGALP00000072090	0	0	0	0	0	0.092	0	0.648	0.667
BCL6	CD38	9031.ENSGALP00000011884	9031.ENSGALP00000061172	0	0	0	0	0	0	0	0.72	0.72
BCL6	FOXP1	9031.ENSGALP00000011884	9031.ENSGALP00000044290	0	0	0	0	0.051	0.061	0	0.761	0.768
BCL6	CD40	9031.ENSGALP00000011884	9031.ENSGALP00000038316	0	0	0	0	0.086	0	0	0.76	0.771
BCL6	ICOS	9031.ENSGALP00000011884	9031.ENSGALP00000073855	0	0	0	0	0	0	0	0.861	0.861
BCL6	BCOR	9031.ENSGALP00000011884	9031.ENSGALP00000035864	0	0	0	0	0	0.819	0	0.561	0.917
BCO1	STRA6	9031.ENSGALP00000008671	9031.ENSGALP00000002201	0	0	0	0	0	0	0	0.71	0.71
BCO1	CEL	9031.ENSGALP00000008671	9031.ENSGALP00000044223	0	0	0	0	0	0	0	0.414	0.414
BCO1	CD36	9031.ENSGALP00000008671	9031.ENSGALP00000068876	0	0	0	0	0.236	0	0	0.294	0.438
BCO1	RBP5	9031.ENSGALP00000008671	9031.ENSGALP00000023586	0	0	0	0	0	0	0	0.441	0.441
BCO1	RDH16	9031.ENSGALP00000008671	9031.ENSGALP00000048172	0	0	0	0	0	0	0.9	0.091	0.905
BCO1	DHRS3	9031.ENSGALP00000008671	9031.ENSGALP00000059451	0	0	0	0	0.043	0	0.9	0.506	0.948
BDP1	POLR3A	9031.ENSGALP00000003837	9031.ENSGALP00000065648	0	0	0	0	0.063	0.864	0.5	0.625	0.972
BEAN1	ZNF608	9031.ENSGALP00000008438	9031.ENSGALP00000008018	0	0	0	0	0	0	0	0.522	0.522
BEAN1	OPTC	9031.ENSGALP00000008438	9031.ENSGALP00000056729	0	0	0	0	0	0	0	0.601	0.601
BEAN1	KCNMB1	9031.ENSGALP00000008438	9031.ENSGALP00000068409	0	0	0	0	0	0	0	0.704	0.704
BF2	TAPBP	9031.ENSGALP00000043493	9031.ENSGALP00000000202	0	0.001	0	0	0.11	0.256	0.5	0.36	0.76
BF2	DMA	9031.ENSGALP00000043493	9031.ENSGALP00000000213	0	0	0	0	0.065	0	0.54	0.057	0.559
BF2	OBSL1	9031.ENSGALP00000043493	9031.ENSGALP00000018315	0	0	0	0	0	0.08	0	0.432	0.455
BF2	GLB1L	9031.ENSGALP00000043493	9031.ENSGALP00000018459	0	0	0	0	0	0	0	0.665	0.665
BF2	LNPEP	9031.ENSGALP00000043493	9031.ENSGALP00000024648	0	0	0	0	0	0.045	0.5	0.059	0.511
BF2	CD8BP	9031.ENSGALP00000043493	9031.ENSGALP00000031383	0	0	0	0	0	0.186	0.9	0	0.915
BF2	ENSGALP00000069472	9031.ENSGALP00000043493	9031.ENSGALP00000069472	0	0	0.308	0	0	0.188	0	0	0.414
BF2	LOC107054704	9031.ENSGALP00000043493	9031.ENSGALP00000066986	0	0	0.069	0.943	0	0	0.4	0	0.417
BF2	LOC768350	9031.ENSGALP00000043493	9031.ENSGALP00000070695	0	0	0.069	0.942	0	0	0.4	0	0.417
BF2	MICA-2	9031.ENSGALP00000043493	9031.ENSGALP00000068633	0	0	0.07	0.941	0	0	0.4	0	0.418
BF2	YF5	9031.ENSGALP00000043493	9031.ENSGALP00000068605	0	0	0.067	0.946	0.048	0	0.4	0	0.42
BF2	PIK3R1	9031.ENSGALP00000043493	9031.ENSGALP00000067669	0	0	0	0	0	0	0.5	0	0.499
BF2	LOC101748499	9031.ENSGALP00000043493	9031.ENSGALP00000059816	0	0	0	0.659	0	0.08	0.54	0	0.558
BF2	BLB1	9031.ENSGALP00000043493	9031.ENSGALP00000053705	0	0	0	0.63	0.092	0.08	0.54	0.2	0.651
BHLHE41	PER3	9031.ENSGALP00000070474	9031.ENSGALP00000000796	0	0	0	0	0	0.613	0	0.442	0.774
BHLHE41	CABLES1	9031.ENSGALP00000070474	9031.ENSGALP00000024140	0	0	0	0	0	0	0	0.533	0.533
BHLHE41	RORB	9031.ENSGALP00000070474	9031.ENSGALP00000024399	0	0	0	0	0	0.077	0	0.456	0.476
BICRAL	SMARCC2	9031.ENSGALP00000016100	9031.ENSGALP00000049338	0	0	0	0	0.049	0.135	0.54	0.198	0.655
BLB1	TAPBP	9031.ENSGALP00000053705	9031.ENSGALP00000000202	0	0	0	0	0.348	0.069	0	0.842	0.895
BLB1	DMA	9031.ENSGALP00000053705	9031.ENSGALP00000000213	0	0	0	0	0.335	0.357	0.54	0.318	0.848
BLB1	MYO1F	9031.ENSGALP00000053705	9031.ENSGALP00000002385	0	0	0	0	0.381	0.101	0	0	0.419
BLB1	C1QA	9031.ENSGALP00000053705	9031.ENSGALP00000007596	0	0	0	0	0.397	0.101	0	0.122	0.483
BLB1	DNM1	9031.ENSGALP00000053705	9031.ENSGALP00000007737	0	0	0	0	0	0	0.5	0	0.499
BLB1	CLTC	9031.ENSGALP00000053705	9031.ENSGALP00000008236	0	0	0	0	0	0.059	0.5	0	0.509
BLB1	TAPBPL	9031.ENSGALP00000053705	9031.ENSGALP00000023262	0	0	0	0	0.071	0	0	0.534	0.549
BLB1	MMR1L4	9031.ENSGALP00000053705	9031.ENSGALP00000042876	0	0	0	0	0.171	0.167	0	0.291	0.468
BLB1	SLC37A2	9031.ENSGALP00000053705	9031.ENSGALP00000046488	0	0	0	0	0.076	0	0	0.588	0.603
BLB1	DAB2	9031.ENSGALP00000053705	9031.ENSGALP00000072624	0	0	0	0	0.091	0	0	0.371	0.404
BLB1	CTSS	9031.ENSGALP00000053705	9031.ENSGALP00000065590	0	0	0	0	0.381	0	0	0.152	0.453
BLB1	PAG1	9031.ENSGALP00000053705	9031.ENSGALP00000056876	0	0	0	0	0	0.044	0.5	0	0.501
BLB1	LOC101748499	9031.ENSGALP00000053705	9031.ENSGALP00000059816	0	0	0.06	0.961	0	0	0.54	0	0.549
BMP5	NOG	9031.ENSGALP00000026226	9031.ENSGALP00000004907	0	0	0	0	0	0.152	0.65	0.388	0.802
BMP5	SMAD2Z	9031.ENSGALP00000026226	9031.ENSGALP00000055416	0	0	0	0	0	0.096	0	0.365	0.402
BMP5	SMAD7	9031.ENSGALP00000026226	9031.ENSGALP00000054584	0	0	0	0	0	0.096	0	0.369	0.405
BMP5	SMAD6	9031.ENSGALP00000026226	9031.ENSGALP00000049933	0	0	0	0	0	0.096	0	0.502	0.53
BMP5	BMPER	9031.ENSGALP00000026226	9031.ENSGALP00000050851	0	0	0	0	0.05	0.126	0	0.571	0.613
BMP5	FST	9031.ENSGALP00000026226	9031.ENSGALP00000068743	0	0	0	0	0	0.147	0	0.643	0.683
BMP5	CHRD	9031.ENSGALP00000026226	9031.ENSGALP00000050115	0	0	0	0	0	0.174	0	0.667	0.713
BMP5	BMPR1B	9031.ENSGALP00000026226	9031.ENSGALP00000036862	0	0	0	0	0	0.235	0.9	0.696	0.974
BMPER	BMPR1B	9031.ENSGALP00000050851	9031.ENSGALP00000036862	0	0	0	0	0.05	0.072	0	0.493	0.514
BMPER	CHRD	9031.ENSGALP00000050851	9031.ENSGALP00000050115	0	0	0	0.554	0	0.136	0	0.709	0.738
BMPER	TNFAIP8L3	9031.ENSGALP00000050851	9031.ENSGALP00000073449	0	0	0	0	0	0	0	0.409	0.408
BMPER	FST	9031.ENSGALP00000050851	9031.ENSGALP00000068743	0	0	0	0	0	0	0	0.611	0.611
BMPR1B	NOG	9031.ENSGALP00000036862	9031.ENSGALP00000004907	0	0	0	0	0.053	0	0	0.552	0.558
BMPR1B	LRIG1	9031.ENSGALP00000036862	9031.ENSGALP00000035449	0	0	0	0	0.049	0.101	0	0.515	0.549
BMPR1B	2025-09-04	9031.ENSGALP00000036862	9031.ENSGALP00000052301	0	0	0	0	0	0	0	0.417	0.417
BMPR1B	ID2	9031.ENSGALP00000036862	9031.ENSGALP00000051620	0	0	0	0	0	0	0	0.509	0.509
BMPR1B	TGFB3	9031.ENSGALP00000036862	9031.ENSGALP00000036912	0	0	0	0	0	0.285	0	0.367	0.528
BMPR1B	FST	9031.ENSGALP00000036862	9031.ENSGALP00000068743	0	0	0	0	0	0.133	0	0.483	0.533
BMPR1B	TGFB1	9031.ENSGALP00000036862	9031.ENSGALP00000053940	0	0	0	0	0	0.298	0	0.497	0.632
BMPR1B	CHRD	9031.ENSGALP00000036862	9031.ENSGALP00000050115	0	0	0	0	0	0.053	0	0.633	0.638
BMPR1B	SMAD2Z	9031.ENSGALP00000036862	9031.ENSGALP00000055416	0	0	0	0	0.049	0.217	0	0.566	0.649
BMPR1B	SMAD7	9031.ENSGALP00000036862	9031.ENSGALP00000054584	0	0	0	0	0.05	0.293	0.5	0.462	0.795
BMPR1B	SMAD6	9031.ENSGALP00000036862	9031.ENSGALP00000049933	0	0	0	0	0.05	0.293	0.5	0.625	0.857
BMPR1B	RGMB	9031.ENSGALP00000036862	9031.ENSGALP00000072974	0	0	0	0	0	0.095	0.9	0.293	0.93
BMPR1B	RGMA	9031.ENSGALP00000036862	9031.ENSGALP00000053765	0	0	0	0	0.047	0.092	0.9	0.338	0.935
BMPR1B	INHBB	9031.ENSGALP00000036862	9031.ENSGALP00000042014	0	0	0	0	0.061	0.236	0.9	0.234	0.937
BNC2	C18H17ORF67	9031.ENSGALP00000049490	9031.ENSGALP00000040546	0	0	0	0	0	0	0	0.612	0.612
BNC2	HSPG2	9031.ENSGALP00000049490	9031.ENSGALP00000051462	0	0	0	0	0.051	0	0	0.407	0.413
BNC2	C1QTNF4	9031.ENSGALP00000049490	9031.ENSGALP00000074265	0	0	0	0	0	0	0	0.429	0.429
BPGM	PFKFB4L	9031.ENSGALP00000021309	9031.ENSGALP00000070113	0	0	0	0	0	0.076	0.307	0.185	0.432
BPGM	UBASH3B	9031.ENSGALP00000021309	9031.ENSGALP00000048454	0	0	0	0	0.044	0.074	0.307	0.185	0.433
BPGM	MYCBPAP	9031.ENSGALP00000021309	9031.ENSGALP00000065475	0	0	0	0	0.34	0.089	0.414	0.281	0.712
BRCA1	TP73	9031.ENSGALP00000004383	9031.ENSGALP00000001485	0	0	0	0	0	0.266	0	0.29	0.456
BRCA1	TNKS	9031.ENSGALP00000004383	9031.ENSGALP00000047328	0	0	0	0	0	0.152	0	0.331	0.408
BRCA1	STAT1	9031.ENSGALP00000004383	9031.ENSGALP00000046362	0	0	0	0	0	0.101	0	0.381	0.42
BRCA1	ORC1	9031.ENSGALP00000004383	9031.ENSGALP00000017266	0	0	0	0	0.434	0	0	0	0.434
BRCA1	KIF23	9031.ENSGALP00000004383	9031.ENSGALP00000050793	0	0	0	0	0.374	0.143	0	0	0.44
BRCA1	MCM10	9031.ENSGALP00000004383	9031.ENSGALP00000056829	0	0	0	0	0.206	0.124	0	0.273	0.45
BRCA1	CENPI	9031.ENSGALP00000004383	9031.ENSGALP00000055016	0	0	0	0	0.387	0.143	0	0.049	0.457
BRCA1	RNF169	9031.ENSGALP00000004383	9031.ENSGALP00000027916	0	0	0	0	0	0.176	0	0.392	0.477
BRCA1	NEIL3	9031.ENSGALP00000004383	9031.ENSGALP00000017422	0	0	0	0	0.194	0	0	0.378	0.478
BRCA1	PLK3	9031.ENSGALP00000004383	9031.ENSGALP00000047781	0	0	0	0	0.045	0.26	0	0.332	0.487
BRCA1	TTK	9031.ENSGALP00000004383	9031.ENSGALP00000025542	0	0	0	0	0.494	0	0	0.072	0.511
BRCA1	CHD4	9031.ENSGALP00000004383	9031.ENSGALP00000023294	0	0	0	0	0.046	0.059	0	0.5	0.511
BRCA1	SMAD2Z	9031.ENSGALP00000004383	9031.ENSGALP00000055416	0	0	0	0	0	0.134	0	0.471	0.522
BRCA1	PARP3	9031.ENSGALP00000004383	9031.ENSGALP00000007181	0	0	0	0	0	0.163	0	0.462	0.531
BRCA1	CDC20B	9031.ENSGALP00000004383	9031.ENSGALP00000069772	0	0	0	0	0.05	0.054	0.54	0.047	0.553
BRCA1	DNMT1	9031.ENSGALP00000004383	9031.ENSGALP00000056402	0	0	0	0	0.065	0.101	0	0.512	0.554
BRCA1	ERBB2	9031.ENSGALP00000004383	9031.ENSGALP00000044764	0	0	0	0	0	0	0	0.61	0.61
BRCA1	NCAPG2	9031.ENSGALP00000004383	9031.ENSGALP00000010530	0	0	0	0	0.488	0.143	0	0.193	0.615
BRCA1	CDK6	9031.ENSGALP00000004383	9031.ENSGALP00000015412	0	0	0	0	0.054	0.232	0	0.523	0.623
BRCA1	CCNB1	9031.ENSGALP00000004383	9031.ENSGALP00000006605	0	0	0	0	0.342	0.155	0	0.43	0.655
BRCA1	CDC25A	9031.ENSGALP00000004383	9031.ENSGALP00000057880	0	0	0	0	0.083	0.074	0	0.638	0.666
BRCA1	UBA52	9031.ENSGALP00000004383	9031.ENSGALP00000062168	0	0	0	0	0	0.402	0.5	0	0.688
BRCA1	FANCB	9031.ENSGALP00000004383	9031.ENSGALP00000026693	0	0	0	0	0.084	0.143	0	0.665	0.714
BRCA1	TOP1	9031.ENSGALP00000004383	9031.ENSGALP00000043331	0	0	0	0	0	0.101	0	0.727	0.744
BRCA1	HUS1	9031.ENSGALP00000004383	9031.ENSGALP00000056243	0	0	0	0	0	0.102	0.5	0.595	0.802
BRCA1	MYC	9031.ENSGALP00000004383	9031.ENSGALP00000072090	0	0	0	0	0	0.542	0	0.854	0.93
BRCA1	RNF8	9031.ENSGALP00000004383	9031.ENSGALP00000045533	0	0	0	0	0	0.071	0.5	0.882	0.94
BRCA1	RAD51B	9031.ENSGALP00000004383	9031.ENSGALP00000068967	0	0	0	0	0.067	0.237	0.5	0.86	0.943
BRCA1	EXO1	9031.ENSGALP00000004383	9031.ENSGALP00000017465	0	0	0	0	0.48	0.091	0.5	0.885	0.969
BRCA1	ESR1	9031.ENSGALP00000004383	9031.ENSGALP00000073938	0	0	0	0	0	0.786	0	0.885	0.974
BRCA1	RAD51	9031.ENSGALP00000004383	9031.ENSGALP00000046453	0	0	0	0	0.318	0.827	0.5	0.968	0.997
BRDT	JMJD6	9031.ENSGALP00000009694	9031.ENSGALP00000002781	0	0	0	0	0	0.463	0	0.54	0.742
BRDT	CHD4	9031.ENSGALP00000009694	9031.ENSGALP00000023294	0	0	0	0	0.055	0.162	0	0.353	0.443
BRDT	FBXO43	9031.ENSGALP00000009694	9031.ENSGALP00000056901	0	0	0	0	0.041	0	0	0.703	0.703
BST1	NADK2	9031.ENSGALP00000041878	9031.ENSGALP00000005620	0	0	0	0	0	0	0.9	0	0.9
BST1	CUBN	9031.ENSGALP00000041878	9031.ENSGALP00000014150	0	0	0	0	0	0	0	0.428	0.428
BST1	ENPP1	9031.ENSGALP00000041878	9031.ENSGALP00000056270	0	0	0	0	0	0	0.9	0.077	0.903
BST1	CD38	9031.ENSGALP00000041878	9031.ENSGALP00000061172	0	0	0.091	0.896	0	0	0.9	0	0.905
BTBD10	KIF26B	9031.ENSGALP00000008606	9031.ENSGALP00000017330	0	0	0	0	0.045	0	0	0.519	0.521
BTBD10	ITPKA	9031.ENSGALP00000008606	9031.ENSGALP00000013993	0	0	0	0	0	0	0	0.625	0.625
BTG1	ELAVL2	9031.ENSGALP00000059170	9031.ENSGALP00000040915	0	0	0	0	0	0	0	0.434	0.434
BTG1	SHANK2	9031.ENSGALP00000059170	9031.ENSGALP00000050418	0	0	0	0	0	0	0	0.422	0.422
BTG1	PLIN3	9031.ENSGALP00000059170	9031.ENSGALP00000059800	0	0	0	0	0	0	0	0.479	0.479
C12orf75	KRT7	9031.ENSGALP00000040824	9031.ENSGALP00000055200	0	0	0	0	0	0	0	0.423	0.422
C12orf75	C6orf132	9031.ENSGALP00000040824	9031.ENSGALP00000073156	0	0	0	0	0	0	0	0.706	0.706
C14H16orf45	MYH11	9031.ENSGALP00000010412	9031.ENSGALP00000046782	0	0	0	0	0	0	0	0.479	0.479
C18H17ORF67	LOC693258	9031.ENSGALP00000040546	9031.ENSGALP00000029954	0	0	0	0	0.061	0	0	0.549	0.559
C18H17ORF67	CHST3	9031.ENSGALP00000040546	9031.ENSGALP00000039792	0	0	0	0	0	0	0	0.668	0.668
C18H17ORF67	DPT	9031.ENSGALP00000040546	9031.ENSGALP00000044449	0	0	0	0	0	0	0	0.481	0.481
C18H17ORF67	HSPG2	9031.ENSGALP00000040546	9031.ENSGALP00000051462	0	0	0	0	0	0	0	0.509	0.509
C18H17orf58	SMARCC2	9031.ENSGALP00000033986	9031.ENSGALP00000049338	0	0	0	0	0	0.339	0	0.141	0.407
C1QA	TAPBP	9031.ENSGALP00000007596	9031.ENSGALP00000000202	0	0	0	0	0.377	0.101	0	0.205	0.516
C1QA	GBP1	9031.ENSGALP00000007596	9031.ENSGALP00000001014	0	0	0	0	0.387	0	0	0.125	0.44
C1QA	MYO1F	9031.ENSGALP00000007596	9031.ENSGALP00000002385	0	0	0	0	0.399	0	0	0.206	0.503
C1QA	ENSGALP00000069472	9031.ENSGALP00000007596	9031.ENSGALP00000069472	0	0	0	0	0	0	0.4	0	0.4
C1QA	CASP6	9031.ENSGALP00000007596	9031.ENSGALP00000019870	0	0	0	0	0.059	0.066	0	0.377	0.405
C1QA	SIGLEC1	9031.ENSGALP00000007596	9031.ENSGALP00000068258	0	0	0	0	0.288	0	0	0.206	0.41
C1QA	TF	9031.ENSGALP00000007596	9031.ENSGALP00000010405	0	0	0	0	0.348	0.054	0	0.124	0.412
C1QA	ENSGALP00000067353	9031.ENSGALP00000007596	9031.ENSGALP00000067353	0	0	0.412	0	0	0	0	0	0.412
C1QA	CTSK	9031.ENSGALP00000007596	9031.ENSGALP00000046303	0	0	0	0	0.36	0	0	0.129	0.418
C1QA	FGL2	9031.ENSGALP00000007596	9031.ENSGALP00000013507	0	0	0	0	0.401	0	0	0.077	0.424
C1QA	ENSGALP00000067392	9031.ENSGALP00000007596	9031.ENSGALP00000067392	0	0	0.424	0	0	0	0	0	0.424
C1QA	CD36	9031.ENSGALP00000007596	9031.ENSGALP00000068876	0	0	0	0	0.322	0	0	0.228	0.454
C1QA	CD248	9031.ENSGALP00000007596	9031.ENSGALP00000013598	0	0	0	0	0.251	0.08	0	0.281	0.461
C1QA	P2RY6	9031.ENSGALP00000007596	9031.ENSGALP00000070498	0	0	0	0	0.38	0	0	0.17	0.464
C1QA	IL2RG	9031.ENSGALP00000007596	9031.ENSGALP00000053409	0	0	0	0	0.407	0	0	0.176	0.49
C1QA	C4	9031.ENSGALP00000007596	9031.ENSGALP00000048078	0	0	0	0	0.092	0	0.4	0.141	0.491
C1QA	FOLR1	9031.ENSGALP00000007596	9031.ENSGALP00000027972	0	0	0	0	0.499	0.041	0	0.073	0.516
C1QA	GAS6	9031.ENSGALP00000007596	9031.ENSGALP00000044378	0	0	0	0	0.071	0.08	0	0.501	0.536
C1QA	MMR1L4	9031.ENSGALP00000007596	9031.ENSGALP00000042876	0	0	0	0	0.485	0.045	0	0.167	0.555
C1QA	CTSS	9031.ENSGALP00000007596	9031.ENSGALP00000065590	0	0	0	0	0.439	0	0	0.545	0.734
C1QA	LY86	9031.ENSGALP00000007596	9031.ENSGALP00000070911	0	0	0	0	0.528	0	0	0.48	0.744
C1QA	TMEM119	9031.ENSGALP00000007596	9031.ENSGALP00000007800	0	0	0	0	0.151	0	0	0.714	0.747
C1QTNF4	GPR149	9031.ENSGALP00000074265	9031.ENSGALP00000016812	0	0	0	0	0	0	0	0.587	0.587
C1QTNF5	SYPL2	9031.ENSGALP00000010906	9031.ENSGALP00000055679	0	0	0	0	0	0	0	0.63	0.63
C20orf85	MYOF	9031.ENSGALP00000043369	9031.ENSGALP00000038965	0	0	0	0	0	0	0	0.48	0.48
C2CD2	THSD4	9031.ENSGALP00000025974	9031.ENSGALP00000006491	0	0	0	0	0	0	0	0.497	0.497
C2CD2	RGS3	9031.ENSGALP00000025974	9031.ENSGALP00000048765	0	0	0	0	0.042	0	0	0.409	0.409
C2CD2	KCNMB1	9031.ENSGALP00000025974	9031.ENSGALP00000068409	0	0	0	0	0	0	0	0.479	0.479
C2orf88	CENPO	9031.ENSGALP00000051524	9031.ENSGALP00000026757	0	0	0	0	0	0	0	0.702	0.702
C2orf88	TNFAIP8L3	9031.ENSGALP00000051524	9031.ENSGALP00000073449	0	0	0	0	0	0	0	0.46	0.459
C2orf88	CFAP44	9031.ENSGALP00000051524	9031.ENSGALP00000058805	0	0	0	0	0	0	0	0.742	0.742
C4	FN1	9031.ENSGALP00000048078	9031.ENSGALP00000005653	0	0	0	0	0.063	0	0.4	0	0.413
C4	FBN1	9031.ENSGALP00000048078	9031.ENSGALP00000007941	0	0	0	0	0	0	0.4	0	0.4
C4	TF	9031.ENSGALP00000048078	9031.ENSGALP00000010405	0	0	0	0	0.055	0	0.4	0.077	0.43
C4	MFGE8	9031.ENSGALP00000048078	9031.ENSGALP00000010820	0	0	0	0	0	0	0.4	0	0.4
C4	CHRDL1	9031.ENSGALP00000048078	9031.ENSGALP00000013090	0	0	0	0	0	0	0.4	0	0.4
C4	CKAP4	9031.ENSGALP00000048078	9031.ENSGALP00000020634	0	0	0	0	0	0	0.4	0	0.4
C4	FSTL1	9031.ENSGALP00000048078	9031.ENSGALP00000024100	0	0	0	0	0.044	0	0.4	0	0.401
C4	VCAN	9031.ENSGALP00000048078	9031.ENSGALP00000025144	0	0	0	0	0	0	0.4	0	0.4
C4	PRSS23	9031.ENSGALP00000048078	9031.ENSGALP00000027822	0	0	0	0	0	0	0.4	0.095	0.433
C4	MATN3	9031.ENSGALP00000048078	9031.ENSGALP00000036079	0	0	0	0	0	0	0.4	0	0.4
C4	IGFBP5	9031.ENSGALP00000048078	9031.ENSGALP00000037370	0	0	0	0	0	0	0.4	0	0.4
C4	STC2	9031.ENSGALP00000048078	9031.ENSGALP00000040201	0	0	0	0	0	0	0.4	0	0.4
C4	FAM20C	9031.ENSGALP00000048078	9031.ENSGALP00000043726	0	0	0	0	0	0.066	0.5	0	0.513
C4	IGFBP7	9031.ENSGALP00000048078	9031.ENSGALP00000044075	0	0	0	0	0	0	0.4	0	0.4
C4	SCG2	9031.ENSGALP00000048078	9031.ENSGALP00000044118	0	0	0	0	0	0	0.4	0	0.4
C4	GAS6	9031.ENSGALP00000048078	9031.ENSGALP00000044378	0	0	0	0	0	0	0.4	0	0.4
C4	F5	9031.ENSGALP00000048078	9031.ENSGALP00000047983	0	0	0	0	0.054	0	0.4	0.069	0.425
C4	CALU	9031.ENSGALP00000048078	9031.ENSGALP00000072094	0	0	0	0	0	0	0.4	0	0.4
C4	QSOX1	9031.ENSGALP00000048078	9031.ENSGALP00000065414	0	0	0	0	0	0	0.4	0	0.4
C4	IGFBP4	9031.ENSGALP00000048078	9031.ENSGALP00000071448	0	0	0	0	0.062	0	0.4	0	0.413
C4	ENSGALP00000069472	9031.ENSGALP00000048078	9031.ENSGALP00000069472	0	0	0	0	0	0.071	0.4	0.049	0.423
C4H4ORF50	IL31RA	9031.ENSGALP00000067100	9031.ENSGALP00000057546	0	0	0.441	0	0	0	0	0	0.441
C5H11ORF96	RLN3	9031.ENSGALP00000055697	9031.ENSGALP00000024190	0	0	0	0	0	0	0	0.532	0.532
C5H11ORF96	GRP	9031.ENSGALP00000055697	9031.ENSGALP00000070188	0	0	0	0	0	0	0	0.423	0.422
C6H10orf54	PROCR	9031.ENSGALP00000047999	9031.ENSGALP00000010561	0	0	0	0	0.539	0	0	0	0.539
C6orf132	TNFAIP2	9031.ENSGALP00000073156	9031.ENSGALP00000018643	0	0	0	0	0	0	0	0.5	0.499
C6orf132	LENG8	9031.ENSGALP00000073156	9031.ENSGALP00000045511	0	0	0	0	0	0	0	0.433	0.433
CA4	VAT1L	9031.ENSGALP00000008591	9031.ENSGALP00000021570	0	0	0	0	0.044	0	0	0.427	0.429
CA4	MFGE8	9031.ENSGALP00000008591	9031.ENSGALP00000010820	0	0	0	0	0	0	0	0.532	0.532
CA4	CA9	9031.ENSGALP00000008591	9031.ENSGALP00000033774	0	0	0.146	0.788	0	0	0.5	0.077	0.571
CA4	SLC8A1	9031.ENSGALP00000008591	9031.ENSGALP00000013904	0	0	0	0	0.069	0	0	0.671	0.681
CA9	PUM3	9031.ENSGALP00000033774	9031.ENSGALP00000044413	0	0	0	0	0.404	0	0	0	0.404
CA9	SLC9A1	9031.ENSGALP00000033774	9031.ENSGALP00000071465	0	0	0	0	0	0.058	0	0.436	0.446
CA9	SGK1	9031.ENSGALP00000033774	9031.ENSGALP00000068769	0	0	0	0	0	0	0	0.53	0.53
CABLES1	CCNE1	9031.ENSGALP00000024140	9031.ENSGALP00000007147	0	0	0	0	0	0.055	0.4	0.142	0.471
CABLES1	PLXDC2	9031.ENSGALP00000024140	9031.ENSGALP00000012907	0	0	0	0	0.053	0	0	0.481	0.487
CABLES1	CDK6	9031.ENSGALP00000024140	9031.ENSGALP00000015412	0	0	0	0	0.041	0.053	0	0.394	0.401
CABLES1	GREB1L	9031.ENSGALP00000024140	9031.ENSGALP00000024043	0	0	0	0	0	0	0	0.531	0.531
CACHD1	CACNA2D2	9031.ENSGALP00000017938	9031.ENSGALP00000050898	0	0	0	0.559	0	0	0.54	0.16	0.597
CACHD1	CACNA1C	9031.ENSGALP00000017938	9031.ENSGALP00000066917	0	0	0	0	0.046	0.237	0.54	0.076	0.649
CACNA1C	SLC8A1	9031.ENSGALP00000066917	9031.ENSGALP00000013904	0	0	0	0	0.08	0	0	0.523	0.543
CACNA1C	SNTA1	9031.ENSGALP00000066917	9031.ENSGALP00000044083	0	0	0	0	0	0.077	0	0.516	0.534
CACNA1C	CACNA2D2	9031.ENSGALP00000066917	9031.ENSGALP00000050898	0	0	0	0	0.063	0.541	0.8	0.391	0.94
CACNA1C	CAMK2B	9031.ENSGALP00000066917	9031.ENSGALP00000050970	0	0	0	0	0.045	0.073	0.65	0.096	0.682
CACNA1C	KCNE3	9031.ENSGALP00000066917	9031.ENSGALP00000062475	0	0	0	0	0	0	0	0.461	0.461
CACNA1C	KCNMA1	9031.ENSGALP00000066917	9031.ENSGALP00000063286	0	0	0	0	0.092	0.046	0	0.532	0.56
CACNA1C	CAMK2D	9031.ENSGALP00000066917	9031.ENSGALP00000073323	0	0	0	0	0.057	0.073	0	0.44	0.468
CACNA1C	KCNH2	9031.ENSGALP00000066917	9031.ENSGALP00000070291	0	0	0	0	0	0.044	0	0.543	0.544
CACNA1C	KCNQ1	9031.ENSGALP00000066917	9031.ENSGALP00000071569	0	0	0	0	0	0.058	0	0.587	0.594
CACNA2D2	KCTD14	9031.ENSGALP00000050898	9031.ENSGALP00000071211	0	0	0	0	0	0	0	0.48	0.48
CACNA2D2	CAMK2B	9031.ENSGALP00000050898	9031.ENSGALP00000050970	0	0	0	0	0.08	0	0.65	0.139	0.698
CADPS2	SLC2A9	9031.ENSGALP00000070289	9031.ENSGALP00000031420	0	0	0	0	0	0	0	0.409	0.408
CADPS2	DAPP1	9031.ENSGALP00000070289	9031.ENSGALP00000047427	0	0	0	0	0	0	0	0.58	0.58
CADPS2	PPP1R9B	9031.ENSGALP00000070289	9031.ENSGALP00000051363	0	0	0	0	0	0	0	0.492	0.491
CADPS2	PLEKHA7	9031.ENSGALP00000070289	9031.ENSGALP00000065938	0	0	0	0	0	0	0	0.511	0.511
CADPS2	SRPX2	9031.ENSGALP00000070289	9031.ENSGALP00000067527	0	0	0	0	0	0	0	0.601	0.601
CADPS2	MSI2	9031.ENSGALP00000070289	9031.ENSGALP00000070636	0	0	0	0	0	0	0	0.47	0.47
CALD1	FN1	9031.ENSGALP00000059428	9031.ENSGALP00000005653	0	0	0	0	0.073	0.07	0	0.376	0.415
CALD1	CALML4	9031.ENSGALP00000059428	9031.ENSGALP00000012941	0	0	0	0	0	0.151	0	0.994	0.994
CALD1	GLI2	9031.ENSGALP00000059428	9031.ENSGALP00000018975	0	0	0.39	0	0.045	0.069	0	0	0.41
CALD1	TAGLN	9031.ENSGALP00000059428	9031.ENSGALP00000019399	0	0	0	0	0.1	0	0	0.529	0.558
CALD1	LMOD1	9031.ENSGALP00000059428	9031.ENSGALP00000041357	0	0	0	0	0	0.058	0.8	0.216	0.839
CALD1	MYH11	9031.ENSGALP00000059428	9031.ENSGALP00000046782	0	0	0	0	0.109	0.101	0.8	0.116	0.839
CALD1	ITGB5	9031.ENSGALP00000059428	9031.ENSGALP00000047825	0	0	0	0	0.1	0	0.5	0	0.53
CALD1	MYL6	9031.ENSGALP00000059428	9031.ENSGALP00000051229	0	0	0	0	0	0.133	0.5	0	0.547
CALD1	CNN2	9031.ENSGALP00000059428	9031.ENSGALP00000053803	0	0	0	0	0.073	0	0	0.856	0.861
CALD1	MYLK	9031.ENSGALP00000059428	9031.ENSGALP00000061379	0	0	0	0	0.144	0.057	0	0.373	0.449
CALD1	FLNA	9031.ENSGALP00000059428	9031.ENSGALP00000067245	0	0	0	0	0.05	0.066	0	0.511	0.528
CALD1	MYL9	9031.ENSGALP00000059428	9031.ENSGALP00000063190	0	0	0	0	0.129	0.133	0.5	0.075	0.604
CALHM2	MOCS3	9031.ENSGALP00000013447	9031.ENSGALP00000012949	0	0	0	0	0.408	0	0	0	0.408
CALML4	PRKG2	9031.ENSGALP00000012941	9031.ENSGALP00000017721	0	0	0	0	0	0	0	0.412	0.412
CALML4	FLNA	9031.ENSGALP00000012941	9031.ENSGALP00000067245	0	0	0	0	0.044	0.053	0	0.413	0.422
CALML4	PPEF1	9031.ENSGALP00000012941	9031.ENSGALP00000026611	0	0	0	0	0	0.162	0	0.355	0.437
CALML4	CAMK2D	9031.ENSGALP00000012941	9031.ENSGALP00000073323	0	0	0	0	0	0.262	0	0.285	0.449
CALML4	MBP	9031.ENSGALP00000012941	9031.ENSGALP00000065604	0	0	0	0	0	0.101	0	0.479	0.511
CALML4	COL3A1	9031.ENSGALP00000012941	9031.ENSGALP00000051057	0	0	0	0	0	0.077	0	0.509	0.527
CALML4	TRPC3	9031.ENSGALP00000012941	9031.ENSGALP00000019344	0	0	0	0	0	0.163	0	0.473	0.54
CALML4	KCNQ1	9031.ENSGALP00000012941	9031.ENSGALP00000071569	0	0	0	0	0	0.235	0	0.428	0.543
CALML4	SLC9A1	9031.ENSGALP00000012941	9031.ENSGALP00000071465	0	0	0	0	0.046	0.101	0	0.562	0.592
CALML4	MARCKS	9031.ENSGALP00000012941	9031.ENSGALP00000050791	0	0	0	0	0	0.151	0	0.82	0.84
CALML4	NOS3	9031.ENSGALP00000012941	9031.ENSGALP00000073760	0	0	0	0	0	0.106	0.9	0.121	0.914
CALML4	CAMK2B	9031.ENSGALP00000012941	9031.ENSGALP00000050970	0	0	0	0	0	0.262	0.9	0.38	0.95
CALML4	CNN2	9031.ENSGALP00000012941	9031.ENSGALP00000053803	0	0	0	0	0.048	0.197	0	0.948	0.957
CALML4	MYLK	9031.ENSGALP00000012941	9031.ENSGALP00000061379	0	0	0	0	0	0.151	0.9	0.674	0.969
CALU	VGLL3	9031.ENSGALP00000072094	9031.ENSGALP00000024945	0	0	0	0	0	0	0	0.485	0.485
CALU	PRSS23	9031.ENSGALP00000072094	9031.ENSGALP00000027822	0	0	0	0	0	0	0	0.446	0.446
CALU	HAPLN3	9031.ENSGALP00000072094	9031.ENSGALP00000033373	0	0	0	0	0	0	0	0.481	0.481
CALU	FKBP10	9031.ENSGALP00000072094	9031.ENSGALP00000041356	0	0	0	0	0.11	0.062	0	0.435	0.487
CALU	FAM20C	9031.ENSGALP00000072094	9031.ENSGALP00000043726	0	0	0	0	0	0.102	0.5	0	0.531
CALU	FBN2	9031.ENSGALP00000072094	9031.ENSGALP00000055460	0	0	0	0	0.057	0	0	0.42	0.43
CALU	RNF128	9031.ENSGALP00000072094	9031.ENSGALP00000074288	0	0	0	0	0	0	0	0.577	0.577
CAMK2B	TANC2	9031.ENSGALP00000050970	9031.ENSGALP00000000647	0	0	0	0	0.065	0.066	0	0.433	0.461
CAMK2B	ITPKA	9031.ENSGALP00000050970	9031.ENSGALP00000013993	0	0	0	0	0	0.054	0	0.395	0.403
CAMK2B	GRIN2B	9031.ENSGALP00000050970	9031.ENSGALP00000019247	0	0	0	0	0.05	0.542	0.4	0.227	0.771
CAMK2B	GCNT1	9031.ENSGALP00000050970	9031.ENSGALP00000024432	0	0	0	0	0	0	0	0.408	0.408
CAMK2B	GRIA2	9031.ENSGALP00000050970	9031.ENSGALP00000038049	0	0	0	0	0.089	0.234	0	0.227	0.413
CAMK2B	GRIN2C	9031.ENSGALP00000050970	9031.ENSGALP00000040833	0	0	0	0	0	0.3	0.5	0.255	0.716
CAMK2B	NRAS	9031.ENSGALP00000050970	9031.ENSGALP00000043468	0	0	0	0	0	0.046	0.4	0	0.403
CAMK2B	PLAC9	9031.ENSGALP00000050970	9031.ENSGALP00000043646	0	0	0	0	0	0	0	0.432	0.432
CAMK2B	STAT1	9031.ENSGALP00000050970	9031.ENSGALP00000046362	0	0	0	0	0.054	0	0.4	0	0.408
CAMK2B	KCNH1	9031.ENSGALP00000050970	9031.ENSGALP00000046559	0	0	0	0	0	0.54	0	0.117	0.576
CAMK2B	GRIA3	9031.ENSGALP00000050970	9031.ENSGALP00000053432	0	0	0	0	0.044	0.257	0	0.235	0.409
CAMK2B	CAMK2D	9031.ENSGALP00000050970	9031.ENSGALP00000073323	0	0	0.055	0.971	0	0	0.4	0.046	0.412
CAMK2B	EVA1C	9031.ENSGALP00000050970	9031.ENSGALP00000065731	0	0	0	0	0.052	0	0	0.429	0.435
CAMK2B	FBXO43	9031.ENSGALP00000050970	9031.ENSGALP00000056901	0	0	0	0	0.044	0	0.9	0	0.9
CAMK2D	GRIN2B	9031.ENSGALP00000073323	9031.ENSGALP00000019247	0	0	0	0	0.05	0.542	0.4	0.227	0.771
CAMK2D	GRIN2C	9031.ENSGALP00000073323	9031.ENSGALP00000040833	0	0	0	0	0	0.3	0.5	0.1	0.657
CAMK2D	NRAS	9031.ENSGALP00000073323	9031.ENSGALP00000043468	0	0	0	0	0	0.046	0.4	0	0.403
CAMK2D	STAT1	9031.ENSGALP00000073323	9031.ENSGALP00000046362	0	0	0	0	0.055	0	0.4	0	0.409
CAMK2D	KCNH1	9031.ENSGALP00000073323	9031.ENSGALP00000046559	0	0	0	0	0	0.54	0	0.117	0.576
CAPN8	PLK3	9031.ENSGALP00000015272	9031.ENSGALP00000047781	0	0	0	0	0	0	0	0.435	0.435
CAPN8	VGLL3	9031.ENSGALP00000015272	9031.ENSGALP00000024945	0	0	0	0	0	0	0	0.449	0.449
CARD8	TRIM58	9031.ENSGALP00000051659	9031.ENSGALP00000053170	0	0	0	0	0	0.079	0.7	0	0.711
CARHSP1	GRHPR	9031.ENSGALP00000066412	9031.ENSGALP00000008696	0	0	0	0	0	0	0	0.468	0.468
CARHSP1	RBM38	9031.ENSGALP00000066412	9031.ENSGALP00000042182	0	0	0	0	0.053	0	0	0.477	0.484
CARHSP1	FXYD6	9031.ENSGALP00000066412	9031.ENSGALP00000043011	0	0	0	0	0.055	0	0	0.408	0.417
CARHSP1	RPS15	9031.ENSGALP00000066412	9031.ENSGALP00000053261	0	0	0	0	0.165	0.208	0	0.235	0.45
CARTPT	CDYL2	9031.ENSGALP00000055746	9031.ENSGALP00000021146	0.059	0	0	0	0.349	0.289	0.227	0.125	0.651
CARTPT	RLN3	9031.ENSGALP00000055746	9031.ENSGALP00000024190	0	0	0	0	0	0	0	0.595	0.595
CARTPT	SH3BGRL2	9031.ENSGALP00000055746	9031.ENSGALP00000031029	0	0	0	0	0	0	0	0.533	0.533
CARTPT	LEPR	9031.ENSGALP00000055746	9031.ENSGALP00000032296	0	0	0	0	0	0	0	0.557	0.557
CARTPT	GRP	9031.ENSGALP00000055746	9031.ENSGALP00000070188	0	0	0	0	0.049	0	0	0.397	0.402
CARTPT	ME1	9031.ENSGALP00000055746	9031.ENSGALP00000071743	0.056	0	0	0	0	0	0.322	0.188	0.434
CARTPT	ENSGALP00000068191	9031.ENSGALP00000055746	9031.ENSGALP00000068191	0.057	0	0	0	0.332	0.047	0.219	0.145	0.526
CASP6	TRADD	9031.ENSGALP00000019870	9031.ENSGALP00000005055	0	0	0	0	0	0.154	0	0.466	0.529
CASP6	LOXL1	9031.ENSGALP00000019870	9031.ENSGALP00000067031	0	0	0	0	0	0.076	0	0.503	0.521
CASP6	LMNA-2	9031.ENSGALP00000019870	9031.ENSGALP00000069371	0	0	0	0	0.044	0.101	0.9	0.393	0.94
CASS4	NFIC	9031.ENSGALP00000012540	9031.ENSGALP00000046060	0	0	0	0	0	0	0	0.41	0.41
CASS4	PICALM	9031.ENSGALP00000012540	9031.ENSGALP00000051655	0	0	0	0	0	0.046	0	0.541	0.543
CASS4	RIN3	9031.ENSGALP00000012540	9031.ENSGALP00000071762	0	0	0	0	0.123	0	0	0.662	0.691
CASS4	SORL1	9031.ENSGALP00000012540	9031.ENSGALP00000046461	0	0	0	0	0	0	0	0.723	0.723
CBFA2T3	EPS15L1	9031.ENSGALP00000055240	9031.ENSGALP00000074111	0	0	0	0	0	0	0	0.534	0.534
CBL	CLTC	9031.ENSGALP00000010935	9031.ENSGALP00000008236	0	0	0	0	0	0	0.5	0.091	0.526
CBL	SYT9	9031.ENSGALP00000010935	9031.ENSGALP00000008437	0	0	0	0	0	0	0.5	0	0.499
CBL	UBASH3B	9031.ENSGALP00000010935	9031.ENSGALP00000048454	0	0	0	0	0	0.301	0	0.193	0.411
CBL	TNS2	9031.ENSGALP00000010935	9031.ENSGALP00000068329	0	0	0	0	0	0.162	0	0.349	0.431
CBL	SORBS2	9031.ENSGALP00000010935	9031.ENSGALP00000072557	0	0	0	0	0	0.33	0	0.232	0.463
CBL	VAMP7	9031.ENSGALP00000010935	9031.ENSGALP00000031702	0	0	0	0	0	0	0.5	0	0.499
CBL	SYT1	9031.ENSGALP00000010935	9031.ENSGALP00000042075	0	0	0	0	0	0	0.5	0	0.499
CBL	STON2	9031.ENSGALP00000010935	9031.ENSGALP00000017195	0	0	0	0	0	0	0.5	0	0.499
CBL	PICALM	9031.ENSGALP00000010935	9031.ENSGALP00000051655	0	0	0	0	0	0	0.5	0	0.499
CBL	FGR	9031.ENSGALP00000010935	9031.ENSGALP00000043829	0	0	0	0	0	0.301	0	0.325	0.508
CBL	DAB2	9031.ENSGALP00000010935	9031.ENSGALP00000072624	0	0	0	0	0	0.058	0.5	0.048	0.512
CBL	FGF16	9031.ENSGALP00000010935	9031.ENSGALP00000012648	0	0	0	0	0	0	0.5	0.128	0.545
CBL	FGF9	9031.ENSGALP00000010935	9031.ENSGALP00000041598	0	0	0	0	0	0	0.5	0.128	0.545
CBL	LRIG1	9031.ENSGALP00000010935	9031.ENSGALP00000035449	0	0	0	0	0	0.077	0.5	0.136	0.566
CBL	SPRY3	9031.ENSGALP00000010935	9031.ENSGALP00000012035	0	0	0	0	0	0.54	0	0.125	0.58
CBL	SLA2	9031.ENSGALP00000010935	9031.ENSGALP00000065899	0	0	0	0	0	0.638	0	0.147	0.678
CBL	ERBB2	9031.ENSGALP00000010935	9031.ENSGALP00000044764	0	0	0	0	0	0.54	0	0.353	0.689
CBL	PIK3R3	9031.ENSGALP00000010935	9031.ENSGALP00000023820	0	0	0	0	0	0.439	0.5	0.081	0.719
CBL	UBA52	9031.ENSGALP00000010935	9031.ENSGALP00000062168	0	0	0	0	0	0.507	0.5	0	0.742
CBL	PIK3R1	9031.ENSGALP00000010935	9031.ENSGALP00000067669	0	0	0	0	0	0.439	0.5	0.204	0.757
CBL	SH3GLB2	9031.ENSGALP00000010935	9031.ENSGALP00000066164	0	0	0	0	0	0	0.8	0	0.8
CBL	EPS15L1	9031.ENSGALP00000010935	9031.ENSGALP00000074111	0	0	0	0	0	0.048	0.8	0.154	0.824
CBL	MST1R	9031.ENSGALP00000010935	9031.ENSGALP00000035505	0	0	0	0	0.044	0.901	0	0.156	0.913
CBL	NEDD4L	9031.ENSGALP00000010935	9031.ENSGALP00000065307	0	0	0	0	0	0.143	0.9	0.118	0.917
CBL	MET	9031.ENSGALP00000010935	9031.ENSGALP00000054618	0	0	0	0	0.059	0.901	0.5	0.25	0.96
CBR3	TXN	9031.ENSGALP00000064702	9031.ENSGALP00000025280	0	0	0	0	0	0.081	0	0.398	0.423
CBR3	NAA50	9031.ENSGALP00000064702	9031.ENSGALP00000045520	0	0	0	0	0	0.069	0	0.435	0.451
CBR3	ELMO3	9031.ENSGALP00000064702	9031.ENSGALP00000054619	0	0	0	0	0	0	0	0.53	0.53
CBSL	CDO1	9031.ENSGALP00000072350	9031.ENSGALP00000003710	0	0	0	0	0.077	0	0	0.514	0.533
CBSL	HMOX2	9031.ENSGALP00000072350	9031.ENSGALP00000012344	0	0	0	0	0	0	0	0.476	0.476
CBSL	SSX2IP	9031.ENSGALP00000072350	9031.ENSGALP00000014239	0	0	0	0	0	0	0	0.432	0.432
CBSL	SPTLC3	9031.ENSGALP00000072350	9031.ENSGALP00000014693	0.065	0	0	0	0	0	0.8	0.157	0.828
CBSL	TXN	9031.ENSGALP00000072350	9031.ENSGALP00000025280	0.057	0	0	0	0	0.053	0	0.385	0.403
CBSL	PON1	9031.ENSGALP00000072350	9031.ENSGALP00000037229	0	0	0	0	0.057	0	0	0.449	0.458
CBSL	PAPSS2	9031.ENSGALP00000072350	9031.ENSGALP00000046464	0.101	0	0	0	0.409	0	0	0.463	0.69
CBSL	SPTLC2	9031.ENSGALP00000072350	9031.ENSGALP00000048834	0.065	0	0	0	0	0	0.8	0.157	0.828
CBSL	TGFB1	9031.ENSGALP00000072350	9031.ENSGALP00000053940	0	0	0	0	0	0	0	0.422	0.422
CBSL	KYAT3	9031.ENSGALP00000072350	9031.ENSGALP00000056333	0.046	0	0	0	0.05	0	0.905	0.194	0.921
CBSL	LANCL2	9031.ENSGALP00000072350	9031.ENSGALP00000057903	0	0	0	0	0	0	0	0.5	0.499
CBSL	SELENBP1	9031.ENSGALP00000072350	9031.ENSGALP00000058669	0	0	0	0	0	0	0.8	0.189	0.83
CBSL	CRYM	9031.ENSGALP00000072350	9031.ENSGALP00000064269	0.142	0	0	0	0.214	0	0.228	0.424	0.659
CBSL	MSRB3	9031.ENSGALP00000072350	9031.ENSGALP00000065695	0.046	0	0	0	0	0	0	0.429	0.432
CBSL	PDXK	9031.ENSGALP00000072350	9031.ENSGALP00000065986	0.074	0	0	0	0	0	0	0.433	0.452
CBSL	NOS3	9031.ENSGALP00000072350	9031.ENSGALP00000073760	0.085	0	0	0	0.325	0	0.336	0.216	0.635
CBX6	FUT11	9031.ENSGALP00000051271	9031.ENSGALP00000008285	0	0	0	0	0	0	0	0.63	0.63
CBX6	NPTXR	9031.ENSGALP00000051271	9031.ENSGALP00000044422	0	0.789	0	0	0	0	0	0	0.789
CBX6	RUNX1	9031.ENSGALP00000051271	9031.ENSGALP00000065663	0	0	0	0	0	0	0.5	0	0.499
CBX6	MAPKAPK3	9031.ENSGALP00000051271	9031.ENSGALP00000068049	0	0	0	0	0	0	0.5	0	0.499
CBX6	EED	9031.ENSGALP00000051271	9031.ENSGALP00000057840	0	0	0	0	0	0.163	0.5	0.131	0.604
CCBE1	MAMDC2	9031.ENSGALP00000043340	9031.ENSGALP00000024341	0	0	0	0	0	0.062	0	0.414	0.427
CCBE1	SVEP1	9031.ENSGALP00000043340	9031.ENSGALP00000025304	0	0	0	0	0.091	0	0	0.385	0.417
CCBE1	GJC2	9031.ENSGALP00000043340	9031.ENSGALP00000038397	0	0	0	0	0	0	0	0.591	0.591
CCBE1	PDPN	9031.ENSGALP00000043340	9031.ENSGALP00000052061	0	0	0	0	0	0	0	0.435	0.435
CCBE1	COL3A1	9031.ENSGALP00000043340	9031.ENSGALP00000051057	0	0	0	0	0	0	0	0.467	0.467
CCBE1	NRP2	9031.ENSGALP00000043340	9031.ENSGALP00000045108	0	0	0	0	0	0	0	0.533	0.533
CCDC14	SOX5	9031.ENSGALP00000064672	9031.ENSGALP00000043607	0	0	0	0	0	0.048	0	0.405	0.409
CCDC14	MYLK	9031.ENSGALP00000064672	9031.ENSGALP00000061379	0	0	0	0	0	0.101	0	0.534	0.563
CCDC14	STIL	9031.ENSGALP00000064672	9031.ENSGALP00000073567	0	0	0.219	0	0.057	0	0	0.437	0.549
CCDC77	CDKN3	9031.ENSGALP00000021170	9031.ENSGALP00000019929	0	0	0	0	0.093	0	0	0.703	0.719
CCDC77	CEP85	9031.ENSGALP00000021170	9031.ENSGALP00000070021	0	0	0	0	0.056	0	0	0.522	0.529
CCDC80	LOXL2	9031.ENSGALP00000024466	9031.ENSGALP00000000547	0	0	0	0	0.092	0.079	0	0.346	0.405
CCDC80	FBLN5	9031.ENSGALP00000024466	9031.ENSGALP00000017464	0	0	0	0	0.115	0.079	0	0.352	0.426
CCDC80	MFAP5	9031.ENSGALP00000024466	9031.ENSGALP00000071636	0	0	0	0	0.267	0	0	0.225	0.408
CCDC80	NTRK2	9031.ENSGALP00000024466	9031.ENSGALP00000069010	0	0	0	0	0	0.072	0	0.422	0.44
CCDC80	COL6A1	9031.ENSGALP00000024466	9031.ENSGALP00000057372	0	0	0	0	0.283	0	0	0.276	0.459
CCLI8	PIK3R3	9031.ENSGALP00000052468	9031.ENSGALP00000023820	0	0	0	0	0	0	0.5	0	0.499
CCLI8	GNAQ	9031.ENSGALP00000052468	9031.ENSGALP00000024446	0	0	0	0	0	0	0.5	0	0.499
CCLI8	NAV3	9031.ENSGALP00000052468	9031.ENSGALP00000069566	0	0	0	0	0	0	0	0.479	0.479
CCLI8	PIK3R1	9031.ENSGALP00000052468	9031.ENSGALP00000067669	0	0	0	0	0	0	0.5	0	0.499
CCN3	GGA2	9031.ENSGALP00000046939	9031.ENSGALP00000009899	0	0	0	0	0	0	0	0.665	0.665
CCN3	COL3A1	9031.ENSGALP00000046939	9031.ENSGALP00000051057	0	0	0	0	0	0	0	0.433	0.433
CCNB1	SKP2	9031.ENSGALP00000006605	9031.ENSGALP00000005599	0	0	0	0	0.174	0.102	0	0.381	0.501
CCNB1	RPS27	9031.ENSGALP00000006605	9031.ENSGALP00000045617	0	0	0	0	0	0.042	0.4	0.057	0.41
CCNB1	KIFC3	9031.ENSGALP00000006605	9031.ENSGALP00000071790	0	0	0	0	0.261	0.129	0	0.16	0.412
CCNB1	NUP98	9031.ENSGALP00000006605	9031.ENSGALP00000050065	0	0	0	0	0.05	0.067	0.4	0	0.421
CCNB1	DIAPH3	9031.ENSGALP00000006605	9031.ENSGALP00000050378	0	0	0	0	0.222	0.227	0	0.123	0.426
CCNB1	LOC107057183	9031.ENSGALP00000006605	9031.ENSGALP00000068832	0	0	0	0	0.413	0	0	0.101	0.449
CCNB1	DYNC1LI1	9031.ENSGALP00000006605	9031.ENSGALP00000018705	0	0	0	0	0.129	0	0.4	0	0.455
CCNB1	NCAPG2	9031.ENSGALP00000006605	9031.ENSGALP00000010530	0	0	0	0	0.372	0	0	0.181	0.463
CCNB1	SHCBP1	9031.ENSGALP00000006605	9031.ENSGALP00000007057	0	0	0	0	0.452	0	0	0.071	0.469
CCNB1	MASTL	9031.ENSGALP00000006605	9031.ENSGALP00000012119	0	0	0	0	0.318	0	0	0.255	0.47
CCNB1	MMP9	9031.ENSGALP00000006605	9031.ENSGALP00000068659	0	0	0	0	0.064	0	0	0.467	0.48
CCNB1	ESCO2	9031.ENSGALP00000006605	9031.ENSGALP00000026717	0	0	0	0	0.301	0.101	0	0.247	0.485
CCNB1	GAK	9031.ENSGALP00000006605	9031.ENSGALP00000024729	0	0	0	0	0.062	0.227	0	0.382	0.512
CCNB1	ORC1	9031.ENSGALP00000006605	9031.ENSGALP00000017266	0	0	0	0	0.331	0.221	0	0.161	0.524
CCNB1	CENPO	9031.ENSGALP00000006605	9031.ENSGALP00000026757	0	0	0	0	0.138	0.101	0.4	0.155	0.554
CCNB1	MYC	9031.ENSGALP00000006605	9031.ENSGALP00000072090	0	0	0	0	0.042	0.081	0	0.561	0.579
CCNB1	RAD51	9031.ENSGALP00000006605	9031.ENSGALP00000046453	0	0	0	0	0.434	0.233	0	0.186	0.616
CCNB1	EXO1	9031.ENSGALP00000006605	9031.ENSGALP00000017465	0	0	0	0	0.47	0.102	0	0.263	0.619
CCNB1	CCNE1	9031.ENSGALP00000006605	9031.ENSGALP00000007147	0	0	0	0.611	0.414	0.162	0	0.355	0.655
CCNB1	CENPI	9031.ENSGALP00000006605	9031.ENSGALP00000055016	0	0	0	0	0.393	0	0.4	0.198	0.682
CCNB1	CENPM	9031.ENSGALP00000006605	9031.ENSGALP00000019414	0	0	0	0	0.412	0	0.4	0.222	0.701
CCNB1	GTSE1	9031.ENSGALP00000006605	9031.ENSGALP00000007804	0	0	0	0	0.443	0	0.4	0.204	0.711
CCNB1	CDKN3	9031.ENSGALP00000006605	9031.ENSGALP00000019929	0	0	0	0	0.46	0.235	0	0.371	0.718
CCNB1	ECT2	9031.ENSGALP00000006605	9031.ENSGALP00000014900	0	0	0	0	0.522	0.056	0	0.461	0.736
CCNB1	TTK	9031.ENSGALP00000006605	9031.ENSGALP00000025542	0	0	0	0	0.678	0.054	0	0.303	0.77
CCNB1	SGO1	9031.ENSGALP00000006605	9031.ENSGALP00000036972	0	0	0	0	0.551	0	0.4	0.29	0.792
CCNB1	PLK3	9031.ENSGALP00000006605	9031.ENSGALP00000047781	0	0	0	0	0.392	0.372	0	0.502	0.793
CCNB1	CDC20B	9031.ENSGALP00000006605	9031.ENSGALP00000069772	0	0	0	0	0.617	0.535	0	0.438	0.891
CCNB1	KIF23	9031.ENSGALP00000006605	9031.ENSGALP00000050793	0	0	0	0	0.869	0	0	0.426	0.921
CCNB1	CDK6	9031.ENSGALP00000006605	9031.ENSGALP00000015412	0	0	0	0	0.435	0.482	0	0.859	0.955
CCNB1	CDC25A	9031.ENSGALP00000006605	9031.ENSGALP00000057880	0	0	0	0	0.212	0.254	0.9	0.685	0.979
CCNE1	NEK6	9031.ENSGALP00000007147	9031.ENSGALP00000001685	0	0	0	0	0.133	0	0	0.427	0.482
CCNE1	SKP2	9031.ENSGALP00000007147	9031.ENSGALP00000005599	0	0	0	0	0.148	0.17	0.9	0.493	0.959
CCNE1	UBA52	9031.ENSGALP00000007147	9031.ENSGALP00000062168	0	0	0	0	0	0	0.5	0	0.499
CCNE1	CCNI2	9031.ENSGALP00000007147	9031.ENSGALP00000039111	0	0	0	0.609	0.414	0.101	0	0.128	0.5
CCNE1	CCNO	9031.ENSGALP00000007147	9031.ENSGALP00000041991	0	0	0	0.6	0.414	0.101	0	0.128	0.5
CCNE1	ORC1	9031.ENSGALP00000007147	9031.ENSGALP00000017266	0	0	0	0	0.398	0	0	0.207	0.502
CCNE1	MYC	9031.ENSGALP00000007147	9031.ENSGALP00000072090	0	0	0	0	0.044	0.054	0	0.5	0.508
CCNE1	CDK6	9031.ENSGALP00000007147	9031.ENSGALP00000015412	0	0	0	0	0.057	0.825	0	0.701	0.946
CCNE1	RBL2	9031.ENSGALP00000007147	9031.ENSGALP00000061242	0	0	0	0	0.11	0.405	0.9	0.277	0.956
CCNE1	CDC25A	9031.ENSGALP00000007147	9031.ENSGALP00000057880	0	0	0	0	0.269	0.236	0.9	0.46	0.965
CCNI2	CDK6	9031.ENSGALP00000039111	9031.ENSGALP00000015412	0	0	0	0	0.224	0.269	0	0.116	0.454
CCNI2	GAK	9031.ENSGALP00000039111	9031.ENSGALP00000024729	0	0	0	0	0.062	0.227	0	0.382	0.512
CCNI2	PLK3	9031.ENSGALP00000039111	9031.ENSGALP00000047781	0	0	0	0	0.217	0.234	0	0.143	0.441
CCNI2	GRIA3	9031.ENSGALP00000039111	9031.ENSGALP00000053432	0	0	0	0	0	0	0	0.442	0.442
CCNI2	CDC20B	9031.ENSGALP00000039111	9031.ENSGALP00000069772	0	0	0	0	0.303	0.308	0	0.155	0.556
CCNO	CDK6	9031.ENSGALP00000041991	9031.ENSGALP00000015412	0	0	0	0	0.224	0.269	0	0.116	0.454
CCNO	GAK	9031.ENSGALP00000041991	9031.ENSGALP00000024729	0	0	0	0	0.062	0.227	0	0.382	0.512
CCNO	STIL	9031.ENSGALP00000041991	9031.ENSGALP00000073567	0	0	0	0	0	0	0	0.416	0.416
CCNO	SLC5A5	9031.ENSGALP00000041991	9031.ENSGALP00000073433	0	0	0	0	0	0	0	0.433	0.433
CCNO	PLK3	9031.ENSGALP00000041991	9031.ENSGALP00000047781	0	0	0	0	0.212	0.234	0	0.143	0.437
CCNO	DENND2B	9031.ENSGALP00000041991	9031.ENSGALP00000070017	0	0	0	0	0	0	0	0.5	0.499
CCNO	SPAG1	9031.ENSGALP00000041991	9031.ENSGALP00000071376	0	0	0	0	0	0.142	0	0.559	0.605
CCNO	CDC20B	9031.ENSGALP00000041991	9031.ENSGALP00000069772	0	0	0	0	0.303	0.308	0	0.86	0.926
CD24	CD34	9031.ENSGALP00000043504	9031.ENSGALP00000001784	0	0	0	0	0	0	0	0.692	0.692
CD24	ZEB1	9031.ENSGALP00000043504	9031.ENSGALP00000011738	0	0	0	0	0	0	0	0.538	0.538
CD24	CD40	9031.ENSGALP00000043504	9031.ENSGALP00000038316	0	0	0	0	0	0	0	0.657	0.657
CD24	MET	9031.ENSGALP00000043504	9031.ENSGALP00000054618	0	0	0	0	0	0.056	0	0.398	0.407
CD24	MYC	9031.ENSGALP00000043504	9031.ENSGALP00000072090	0	0	0	0	0	0	0	0.457	0.457
CD24	COL3A1	9031.ENSGALP00000043504	9031.ENSGALP00000051057	0	0	0	0	0	0	0	0.472	0.472
CD24	FOXP1	9031.ENSGALP00000043504	9031.ENSGALP00000044290	0	0	0	0	0.064	0	0	0.501	0.512
CD24	KRT14	9031.ENSGALP00000043504	9031.ENSGALP00000058299	0	0	0	0	0	0	0	0.519	0.519
CD24	ESR1	9031.ENSGALP00000043504	9031.ENSGALP00000073938	0	0	0	0	0	0	0	0.551	0.551
CD24	KRT8	9031.ENSGALP00000043504	9031.ENSGALP00000058687	0	0	0	0	0	0	0	0.574	0.574
CD24	CD38	9031.ENSGALP00000043504	9031.ENSGALP00000061172	0	0	0	0	0	0	0	0.639	0.639
CD248	CD34	9031.ENSGALP00000013598	9031.ENSGALP00000001784	0	0	0	0	0.311	0	0	0.304	0.5
CD248	CD36	9031.ENSGALP00000013598	9031.ENSGALP00000068876	0	0	0	0	0.187	0	0	0.312	0.417
CD248	SERPINH1	9031.ENSGALP00000013598	9031.ENSGALP00000018265	0	0	0	0	0.149	0	0	0.348	0.422
CD248	MYCT1	9031.ENSGALP00000013598	9031.ENSGALP00000022091	0	0	0	0	0.326	0	0	0.187	0.429
CD248	TIE1	9031.ENSGALP00000013598	9031.ENSGALP00000016165	0	0	0	0	0.391	0	0	0.123	0.443
CD248	CD38	9031.ENSGALP00000013598	9031.ENSGALP00000061172	0	0	0	0	0	0	0	0.53	0.53
CD34	VEGFA	9031.ENSGALP00000001784	9031.ENSGALP00000066335	0	0	0	0	0	0	0	0.413	0.413
CD34	TAGLN	9031.ENSGALP00000001784	9031.ENSGALP00000019399	0	0	0	0	0.108	0	0	0.371	0.415
CD34	NOG	9031.ENSGALP00000001784	9031.ENSGALP00000004907	0	0	0	0	0	0	0	0.415	0.415
CD34	COL1A1	9031.ENSGALP00000001784	9031.ENSGALP00000058148	0	0	0	0	0	0	0	0.422	0.422
CD34	DCN	9031.ENSGALP00000001784	9031.ENSGALP00000062069	0	0	0	0	0.174	0	0	0.34	0.432
CD34	FOXP1	9031.ENSGALP00000001784	9031.ENSGALP00000044290	0	0	0	0	0	0	0	0.439	0.439
CD34	TGFB3	9031.ENSGALP00000001784	9031.ENSGALP00000036912	0	0	0	0	0.116	0	0	0.396	0.444
CD34	SPARC	9031.ENSGALP00000001784	9031.ENSGALP00000006639	0	0	0	0	0.195	0	0	0.362	0.465
CD34	CNN2	9031.ENSGALP00000001784	9031.ENSGALP00000053803	0	0	0	0	0.076	0	0	0.448	0.468
CD34	CD99L2	9031.ENSGALP00000001784	9031.ENSGALP00000070666	0	0	0	0	0.118	0	0	0.437	0.482
CD34	KRT14	9031.ENSGALP00000001784	9031.ENSGALP00000058299	0	0	0	0	0	0	0	0.5	0.499
CD34	RUNX2	9031.ENSGALP00000001784	9031.ENSGALP00000050655	0	0	0	0	0	0	0	0.503	0.503
CD34	FGF12	9031.ENSGALP00000001784	9031.ENSGALP00000051076	0	0	0	0	0.055	0	0	0.502	0.51
CD34	FGF16	9031.ENSGALP00000001784	9031.ENSGALP00000012648	0	0	0	0	0.059	0	0	0.506	0.516
CD34	HOXB4	9031.ENSGALP00000001784	9031.ENSGALP00000073243	0	0	0	0	0.082	0	0	0.498	0.519
CD34	CD40	9031.ENSGALP00000001784	9031.ENSGALP00000038316	0	0	0	0	0.049	0	0	0.522	0.526
CD34	FGF9	9031.ENSGALP00000001784	9031.ENSGALP00000041598	0	0	0	0	0.059	0	0	0.522	0.531
CD34	PDPN	9031.ENSGALP00000001784	9031.ENSGALP00000052061	0	0	0	0	0.043	0	0	0.536	0.536
CD34	MMP9	9031.ENSGALP00000001784	9031.ENSGALP00000068659	0	0	0	0	0	0	0	0.559	0.559
CD34	TIMP2	9031.ENSGALP00000001784	9031.ENSGALP00000041954	0	0	0	0	0.103	0	0	0.549	0.579
CD34	MET	9031.ENSGALP00000001784	9031.ENSGALP00000054618	0	0	0	0	0	0	0	0.586	0.586
CD34	MYC	9031.ENSGALP00000001784	9031.ENSGALP00000072090	0	0	0	0	0	0	0	0.605	0.605
CD34	RUNX1	9031.ENSGALP00000001784	9031.ENSGALP00000065663	0	0	0	0	0	0	0	0.634	0.634
CD34	CD36	9031.ENSGALP00000001784	9031.ENSGALP00000068876	0	0	0	0	0.109	0	0	0.64	0.665
CD34	TIE1	9031.ENSGALP00000001784	9031.ENSGALP00000016165	0	0	0	0	0.416	0	0	0.461	0.672
CD34	TGFB1	9031.ENSGALP00000001784	9031.ENSGALP00000053940	0	0	0	0	0.063	0	0	0.702	0.709
CD34	THY1	9031.ENSGALP00000001784	9031.ENSGALP00000040036	0	0	0	0	0.091	0	0	0.716	0.731
CD34	ENG	9031.ENSGALP00000001784	9031.ENSGALP00000049703	0	0	0	0	0.091	0	0	0.717	0.732
CD34	COL3A1	9031.ENSGALP00000001784	9031.ENSGALP00000051057	0	0	0	0	0.054	0	0	0.841	0.843
CD34	CD38	9031.ENSGALP00000001784	9031.ENSGALP00000061172	0	0	0	0	0	0	0	0.908	0.908
CD36	PROCR	9031.ENSGALP00000068876	9031.ENSGALP00000010561	0	0	0	0	0.042	0	0	0.517	0.518
CD36	CD40	9031.ENSGALP00000068876	9031.ENSGALP00000038316	0	0	0	0	0.091	0	0	0.557	0.58
CD36	PCDH7	9031.ENSGALP00000068876	9031.ENSGALP00000044562	0	0	0	0	0	0	0.4	0	0.4
CD36	NRP2	9031.ENSGALP00000068876	9031.ENSGALP00000045108	0	0	0	0	0	0.051	0	0.506	0.511
CD36	ITGB5	9031.ENSGALP00000068876	9031.ENSGALP00000047825	0	0	0	0	0.049	0.077	0.4	0.137	0.484
CD36	FASN	9031.ENSGALP00000068876	9031.ENSGALP00000048384	0	0	0	0	0	0	0	0.736	0.736
CD36	COL3A1	9031.ENSGALP00000068876	9031.ENSGALP00000051057	0	0	0	0	0.051	0	0	0.581	0.585
CD36	FABP3	9031.ENSGALP00000068876	9031.ENSGALP00000053529	0	0	0	0	0.062	0	0	0.701	0.708
CD36	DGAT2	9031.ENSGALP00000068876	9031.ENSGALP00000054178	0	0	0	0	0.046	0	0	0.553	0.556
CD36	CTSS	9031.ENSGALP00000068876	9031.ENSGALP00000065590	0	0	0	0	0.308	0	0	0.233	0.446
CD36	MMP9	9031.ENSGALP00000068876	9031.ENSGALP00000068659	0	0	0	0	0.065	0	0	0.405	0.42
CD36	LY86	9031.ENSGALP00000068876	9031.ENSGALP00000070911	0	0	0	0	0.359	0	0	0.233	0.487
CD36	THBS2	9031.ENSGALP00000068876	9031.ENSGALP00000073192	0	0	0	0	0.063	0.096	0.9	0.866	0.987
CD38	NADK2	9031.ENSGALP00000061172	9031.ENSGALP00000005620	0	0	0	0	0	0	0.9	0	0.9
CD38	TPCN1	9031.ENSGALP00000061172	9031.ENSGALP00000013593	0	0	0	0	0.042	0	0.9	0	0.9
CD38	SDC1	9031.ENSGALP00000061172	9031.ENSGALP00000026538	0	0	0	0	0	0	0	0.594	0.594
CD38	TNFSF13B	9031.ENSGALP00000061172	9031.ENSGALP00000027177	0	0	0	0	0.077	0	0	0.491	0.511
CD38	CD40	9031.ENSGALP00000061172	9031.ENSGALP00000038316	0	0	0	0	0.092	0	0	0.776	0.788
CD38	RAMP2	9031.ENSGALP00000061172	9031.ENSGALP00000040567	0	0	0	0	0	0	0	0.432	0.432
CD38	FOXP1	9031.ENSGALP00000061172	9031.ENSGALP00000044290	0	0	0	0	0	0	0	0.601	0.601
CD38	ENPP1	9031.ENSGALP00000061172	9031.ENSGALP00000056270	0	0	0	0	0	0	0.9	0.165	0.912
CD38	MYC	9031.ENSGALP00000061172	9031.ENSGALP00000072090	0	0	0	0	0.063	0	0	0.408	0.421
CD38	ICOS	9031.ENSGALP00000061172	9031.ENSGALP00000073855	0	0	0	0	0.09	0	0	0.603	0.623
CD40	TNFSF13B	9031.ENSGALP00000038316	9031.ENSGALP00000027177	0	0	0	0	0.079	0	0.5	0.769	0.884
CD40	CTSS	9031.ENSGALP00000038316	9031.ENSGALP00000065590	0	0	0	0	0.301	0	0	0.208	0.423
CD40	MYC	9031.ENSGALP00000038316	9031.ENSGALP00000072090	0	0	0	0	0	0	0	0.428	0.428
CD40	ICOSLG	9031.ENSGALP00000038316	9031.ENSGALP00000046928	0	0	0	0	0.044	0	0	0.427	0.429
CD40	ITGAD	9031.ENSGALP00000038316	9031.ENSGALP00000069710	0	0	0	0	0.049	0	0	0.435	0.439
CD40	TNFSF15	9031.ENSGALP00000038316	9031.ENSGALP00000039261	0	0	0	0	0.101	0.327	0	0.155	0.444
CD40	STAT6	9031.ENSGALP00000038316	9031.ENSGALP00000074058	0	0	0	0	0.045	0	0	0.484	0.486
CD40	MMP9	9031.ENSGALP00000038316	9031.ENSGALP00000068659	0	0	0	0	0.128	0	0	0.44	0.491
CD40	COL3A1	9031.ENSGALP00000038316	9031.ENSGALP00000051057	0	0	0	0	0	0	0	0.519	0.519
CD40	TGFB1	9031.ENSGALP00000038316	9031.ENSGALP00000053940	0	0	0	0	0.041	0	0	0.523	0.523
CD40	TNFRSF11A	9031.ENSGALP00000038316	9031.ENSGALP00000062796	0	0	0	0.692	0.065	0.092	0.5	0.136	0.584
CD40	STAT1	9031.ENSGALP00000038316	9031.ENSGALP00000046362	0	0	0	0	0.096	0	0	0.608	0.63
CD40	FOXP1	9031.ENSGALP00000038316	9031.ENSGALP00000044290	0	0	0	0	0	0.053	0	0.76	0.763
CD40	ICOS	9031.ENSGALP00000038316	9031.ENSGALP00000073855	0	0	0	0	0.112	0	0	0.755	0.773
CD40	LY75	9031.ENSGALP00000038316	9031.ENSGALP00000069017	0	0	0	0	0.091	0	0	0.782	0.793
CD8BP	HHATL	9031.ENSGALP00000031383	9031.ENSGALP00000008480	0	0	0	0	0	0	0	0.519	0.519
CD8BP	FOXP1	9031.ENSGALP00000031383	9031.ENSGALP00000044290	0	0	0	0	0.053	0	0	0.41	0.417
CD8BP	CDR2	9031.ENSGALP00000031383	9031.ENSGALP00000041646	0	0	0	0	0	0	0	0.465	0.465
CD8BP	YF5	9031.ENSGALP00000031383	9031.ENSGALP00000068605	0	0	0	0	0	0.186	0.5	0	0.575
CD8BP	LOC107054704	9031.ENSGALP00000031383	9031.ENSGALP00000066986	0	0	0	0	0	0.186	0.5	0	0.575
CD8BP	MICA-2	9031.ENSGALP00000031383	9031.ENSGALP00000068633	0	0	0	0	0	0.186	0.5	0	0.575
CD8BP	LOC768350	9031.ENSGALP00000031383	9031.ENSGALP00000070695	0	0	0	0	0	0.186	0.5	0	0.575
CD99L2	RALGPS2	9031.ENSGALP00000070666	9031.ENSGALP00000006783	0	0	0	0	0	0	0	0.536	0.536
CD99L2	ITM2B	9031.ENSGALP00000070666	9031.ENSGALP00000029511	0	0	0	0	0.078	0	0	0.533	0.551
CD99L2	PTGFRN	9031.ENSGALP00000070666	9031.ENSGALP00000066259	0	0	0	0	0	0	0	0.523	0.523
CD99L2	GRPEL2	9031.ENSGALP00000070666	9031.ENSGALP00000069779	0	0	0	0	0.047	0	0	0.84	0.841
CD99L2	RALGPS1	9031.ENSGALP00000070666	9031.ENSGALP00000069853	0	0	0	0	0	0	0	0.601	0.601
CDC20B	SKP2	9031.ENSGALP00000069772	9031.ENSGALP00000005599	0	0	0	0	0.148	0.624	0	0.194	0.719
CDC20B	SHCBP1	9031.ENSGALP00000069772	9031.ENSGALP00000007057	0	0	0	0	0.405	0	0	0	0.405
CDC20B	GTSE1	9031.ENSGALP00000069772	9031.ENSGALP00000007804	0	0	0	0	0.3	0	0.105	0.123	0.402
CDC20B	ECT2	9031.ENSGALP00000069772	9031.ENSGALP00000014900	0	0	0	0	0.426	0.045	0	0.135	0.484
CDC20B	CDK6	9031.ENSGALP00000069772	9031.ENSGALP00000015412	0	0	0	0	0.397	0.298	0	0.159	0.612
CDC20B	ORC1	9031.ENSGALP00000069772	9031.ENSGALP00000017266	0	0	0	0	0.386	0.058	0	0.101	0.434
CDC20B	CDKN3	9031.ENSGALP00000069772	9031.ENSGALP00000019929	0	0	0	0	0.368	0.236	0	0.189	0.574
CDC20B	TTK	9031.ENSGALP00000069772	9031.ENSGALP00000025542	0	0	0	0	0.644	0.102	0	0.267	0.745
CDC20B	SGO1	9031.ENSGALP00000069772	9031.ENSGALP00000036972	0	0	0	0	0.49	0.066	0	0.162	0.565
CDC20B	RAD51	9031.ENSGALP00000069772	9031.ENSGALP00000046453	0	0	0	0	0.404	0.099	0.36	0.052	0.63
CDC20B	PLK3	9031.ENSGALP00000069772	9031.ENSGALP00000047781	0	0	0	0	0.343	0.329	0	0.198	0.615
CDC20B	CDC25A	9031.ENSGALP00000069772	9031.ENSGALP00000057880	0	0	0	0	0.159	0.231	0	0.186	0.427
CDC20B	LOC107057183	9031.ENSGALP00000069772	9031.ENSGALP00000068832	0	0	0	0	0.484	0.053	0	0.156	0.551
CDC20B	KIFC3	9031.ENSGALP00000069772	9031.ENSGALP00000071790	0	0	0	0	0.384	0	0	0.119	0.434
CDC20B	STIL	9031.ENSGALP00000069772	9031.ENSGALP00000073567	0	0	0	0	0.171	0.047	0	0.534	0.599
CDC25A	SKP2	9031.ENSGALP00000057880	9031.ENSGALP00000005599	0	0	0	0	0.116	0	0	0.451	0.494
CDC25A	CDK6	9031.ENSGALP00000057880	9031.ENSGALP00000015412	0	0	0	0	0.123	0.391	0.9	0.745	0.984
CDC25A	CDKN3	9031.ENSGALP00000057880	9031.ENSGALP00000019929	0	0	0	0	0.143	0.246	0	0.226	0.456
CDC25A	PLK3	9031.ENSGALP00000057880	9031.ENSGALP00000047781	0	0	0	0	0.197	0.403	0.75	0.258	0.899
CDC25A	RDH16	9031.ENSGALP00000057880	9031.ENSGALP00000048172	0	0	0	0	0	0	0	0.422	0.422
CDC25A	MYC	9031.ENSGALP00000057880	9031.ENSGALP00000072090	0	0	0	0	0.047	0.053	0	0.433	0.444
CDC25A	ENTPD2	9031.ENSGALP00000057880	9031.ENSGALP00000061737	0	0	0	0	0	0	0	0.63	0.63
CDCA7	SLC15A1	9031.ENSGALP00000061863	9031.ENSGALP00000027228	0	0	0	0	0	0.053	0	0.403	0.411
CDCA7	FHOD3	9031.ENSGALP00000061863	9031.ENSGALP00000046169	0	0	0	0	0	0	0	0.742	0.742
CDCA7	TOX3	9031.ENSGALP00000061863	9031.ENSGALP00000051187	0	0	0	0	0	0	0	0.601	0.601
CDH11	RAI14	9031.ENSGALP00000045299	9031.ENSGALP00000005295	0	0	0	0	0.06	0.047	0	0.63	0.639
CDH11	FN1	9031.ENSGALP00000045299	9031.ENSGALP00000005653	0	0	0.24	0	0.042	0	0	0.364	0.497
CDH11	CDH13	9031.ENSGALP00000045299	9031.ENSGALP00000008794	0	0	0	0.691	0.054	0	0.54	0.229	0.635
CDH11	TNMD	9031.ENSGALP00000045299	9031.ENSGALP00000011015	0	0	0	0	0.046	0	0	0.426	0.429
CDH11	CDH12	9031.ENSGALP00000045299	9031.ENSGALP00000021076	0	0	0.052	0.956	0	0.161	0.54	0.096	0.625
CDH11	TENM3	9031.ENSGALP00000045299	9031.ENSGALP00000067892	0	0	0	0	0.064	0	0	0.396	0.411
CDH11	TBX20	9031.ENSGALP00000045299	9031.ENSGALP00000052363	0	0	0	0	0	0	0	0.432	0.432
CDH11	NCAM1	9031.ENSGALP00000045299	9031.ENSGALP00000055001	0	0	0	0	0.064	0.054	0	0.442	0.463
CDH11	COL3A1	9031.ENSGALP00000045299	9031.ENSGALP00000051057	0	0	0	0	0.092	0	0	0.501	0.528
CDH12	CDH13	9031.ENSGALP00000021076	9031.ENSGALP00000008794	0	0	0	0.697	0	0	0.54	0.181	0.607
CDH13	RASSF1	9031.ENSGALP00000008794	9031.ENSGALP00000072930	0	0	0	0	0	0	0	0.525	0.525
CDH13	CRTAC1	9031.ENSGALP00000008794	9031.ENSGALP00000054777	0	0	0	0	0	0	0	0.582	0.582
CDK6	SKP2	9031.ENSGALP00000015412	9031.ENSGALP00000005599	0	0	0	0	0.129	0.486	0.5	0.586	0.895
CDK6	ZEB1	9031.ENSGALP00000015412	9031.ENSGALP00000011738	0	0	0	0	0.042	0.051	0	0.402	0.408
CDK6	MED13L	9031.ENSGALP00000015412	9031.ENSGALP00000013391	0	0	0	0	0.064	0	0.54	0	0.551
CDK6	KIF23	9031.ENSGALP00000015412	9031.ENSGALP00000050793	0	0	0	0	0.275	0.045	0	0.208	0.404
CDK6	TTK	9031.ENSGALP00000015412	9031.ENSGALP00000025542	0	0	0	0.648	0.271	0.13	0	0.147	0.412
CDK6	ORC1	9031.ENSGALP00000015412	9031.ENSGALP00000017266	0	0	0	0	0.107	0.284	0	0.158	0.414
CDK6	DNMT1	9031.ENSGALP00000015412	9031.ENSGALP00000056402	0	0.001	0	0	0.09	0.049	0	0.407	0.442
CDK6	MMP9	9031.ENSGALP00000015412	9031.ENSGALP00000068659	0	0	0	0	0	0	0	0.49	0.49
CDK6	ESR1	9031.ENSGALP00000015412	9031.ENSGALP00000073938	0	0	0	0	0	0.057	0	0.487	0.496
CDK6	MED8	9031.ENSGALP00000015412	9031.ENSGALP00000016218	0	0	0	0	0	0	0.54	0	0.54
CDK6	PLK3	9031.ENSGALP00000015412	9031.ENSGALP00000047781	0	0	0.126	0.602	0.292	0.195	0	0.21	0.555
CDK6	RAD51	9031.ENSGALP00000015412	9031.ENSGALP00000046453	0	0	0	0	0.261	0.055	0	0.441	0.576
CDK6	MED26	9031.ENSGALP00000015412	9031.ENSGALP00000042512	0	0	0	0	0.065	0	0.54	0.187	0.619
CDK6	EXO1	9031.ENSGALP00000015412	9031.ENSGALP00000017465	0	0	0	0	0.27	0.125	0	0.47	0.632
CDK6	CDK8	9031.ENSGALP00000015412	9031.ENSGALP00000027576	0	0	0	0.795	0.077	0.102	0.54	0.151	0.633
CDK6	CDKN3	9031.ENSGALP00000015412	9031.ENSGALP00000019929	0	0	0	0	0.205	0.404	0	0.397	0.689
CDK6	MCM10	9031.ENSGALP00000015412	9031.ENSGALP00000056829	0	0	0	0	0.194	0.257	0	0.56	0.713
CDK6	RUNX1	9031.ENSGALP00000015412	9031.ENSGALP00000065663	0	0	0	0	0	0.155	0.7	0.164	0.769
CDK6	MYC	9031.ENSGALP00000015412	9031.ENSGALP00000072090	0	0	0	0	0.055	0.234	0	0.728	0.786
CDK6	RBL2	9031.ENSGALP00000015412	9031.ENSGALP00000061242	0	0	0	0	0.076	0.386	0.9	0.261	0.952
CDK8	TICRR	9031.ENSGALP00000027576	9031.ENSGALP00000010697	0	0	0	0	0.049	0.077	0	0.379	0.407
CDK8	MED13L	9031.ENSGALP00000027576	9031.ENSGALP00000013391	0	0	0	0	0	0.539	0.54	0.342	0.848
CDK8	MED8	9031.ENSGALP00000027576	9031.ENSGALP00000016218	0	0	0	0	0	0.509	0.54	0.34	0.837
CDK8	GLI2	9031.ENSGALP00000027576	9031.ENSGALP00000018975	0	0	0	0	0	0.07	0	0.464	0.48
CDK8	INO80D	9031.ENSGALP00000027576	9031.ENSGALP00000047943	0	0	0	0	0	0.499	0	0.272	0.619
CDK8	CNOT4	9031.ENSGALP00000027576	9031.ENSGALP00000037377	0	0	0	0	0	0.825	0	0.134	0.841
CDK8	MED26	9031.ENSGALP00000027576	9031.ENSGALP00000042512	0	0	0	0	0.067	0.3	0.54	0.793	0.929
CDKN3	NCAPG2	9031.ENSGALP00000019929	9031.ENSGALP00000010530	0	0	0	0	0.247	0	0	0.551	0.648
CDKN3	CENPM	9031.ENSGALP00000019929	9031.ENSGALP00000019414	0	0	0	0	0.43	0	0	0	0.43
CDKN3	PLK3	9031.ENSGALP00000019929	9031.ENSGALP00000047781	0	0	0	0	0.095	0.435	0	0.183	0.546
CDKN3	TTK	9031.ENSGALP00000019929	9031.ENSGALP00000025542	0	0	0	0	0.63	0.058	0	0.731	0.898
CDO1	KYAT3	9031.ENSGALP00000003710	9031.ENSGALP00000056333	0	0	0	0	0	0	0.9	0.044	0.9
CDR2	UHMK1	9031.ENSGALP00000041646	9031.ENSGALP00000004303	0	0	0	0	0	0	0	0.5	0.499
CDR2	RBM38	9031.ENSGALP00000041646	9031.ENSGALP00000042182	0	0	0	0	0	0	0	0.41	0.41
CDR2	MYC	9031.ENSGALP00000041646	9031.ENSGALP00000072090	0	0	0	0	0	0.181	0	0.403	0.49
CDYL2	RPL27A	9031.ENSGALP00000021146	9031.ENSGALP00000009552	0	0	0	0	0	0.407	0	0	0.407
CDYL2	HPDL	9031.ENSGALP00000021146	9031.ENSGALP00000037663	0.069	0	0	0	0.108	0	0.24	0.175	0.409
CDYL2	MIER3	9031.ENSGALP00000021146	9031.ENSGALP00000023697	0	0	0	0	0.05	0.301	0	0.206	0.426
CDYL2	EED	9031.ENSGALP00000021146	9031.ENSGALP00000057840	0	0	0	0	0	0.132	0	0.428	0.482
CDYL2	FASN	9031.ENSGALP00000021146	9031.ENSGALP00000048384	0.044	0	0	0	0.2	0	0.189	0.284	0.496
CDYL2	ENSGALP00000068191	9031.ENSGALP00000021146	9031.ENSGALP00000068191	0.053	0	0	0	0.307	0.102	0.209	0.138	0.524
CDYL2	KBTBD8	9031.ENSGALP00000021146	9031.ENSGALP00000057568	0	0	0	0	0	0	0	0.747	0.747
CEL	RBPJL	9031.ENSGALP00000044223	9031.ENSGALP00000006289	0	0	0	0	0.151	0	0	0.374	0.446
CEL	LIPML5	9031.ENSGALP00000044223	9031.ENSGALP00000010172	0.043	0	0	0	0.044	0	0.9	0.062	0.902
CEL	CH25H	9031.ENSGALP00000044223	9031.ENSGALP00000010254	0	0	0	0	0.078	0	0.8	0.061	0.811
CEL	NPC1	9031.ENSGALP00000044223	9031.ENSGALP00000024194	0	0	0	0	0.082	0	0	0.48	0.502
CEL	MOGAT1	9031.ENSGALP00000044223	9031.ENSGALP00000040047	0	0	0	0	0.046	0	0.9	0.042	0.9
CEL	TH	9031.ENSGALP00000044223	9031.ENSGALP00000051175	0	0	0	0	0.111	0	0	0.388	0.433
CEL	LPIN1	9031.ENSGALP00000044223	9031.ENSGALP00000064968	0	0	0	0	0	0	0.65	0	0.65
CEL	DGKH	9031.ENSGALP00000044223	9031.ENSGALP00000072858	0	0	0	0	0	0	0.65	0.076	0.662
CEL	CYP11A1	9031.ENSGALP00000044223	9031.ENSGALP00000050999	0	0	0	0	0.055	0.045	0.8	0.061	0.807
CEL	DGAT2	9031.ENSGALP00000044223	9031.ENSGALP00000054178	0	0	0	0	0.06	0	0.9	0.042	0.902
CELSR2	RYK	9031.ENSGALP00000046405	9031.ENSGALP00000010474	0	0	0	0	0.055	0	0	0.725	0.729
CELSR2	PRICKLE2	9031.ENSGALP00000046405	9031.ENSGALP00000011851	0	0	0	0	0.1	0.074	0	0.727	0.753
CELSR2	PTK7	9031.ENSGALP00000046405	9031.ENSGALP00000014004	0	0	0	0	0.078	0	0	0.392	0.415
CELSR2	FZD2	9031.ENSGALP00000046405	9031.ENSGALP00000051122	0	0	0	0	0	0.126	0	0.378	0.433
CELSR2	TNKS	9031.ENSGALP00000046405	9031.ENSGALP00000047328	0	0	0	0	0	0.082	0	0.471	0.493
CEMIP	EGFLAM	9031.ENSGALP00000010338	9031.ENSGALP00000005904	0	0	0	0	0	0.057	0	0.589	0.595
CEMIP	SLC37A2	9031.ENSGALP00000010338	9031.ENSGALP00000046488	0	0	0	0	0.045	0	0	0.48	0.482
CEMIP	ENGASE	9031.ENSGALP00000010338	9031.ENSGALP00000019265	0	0	0	0	0	0	0	0.665	0.665
CENPI	SHCBP1	9031.ENSGALP00000055016	9031.ENSGALP00000007057	0	0	0	0	0.579	0	0	0.06	0.587
CENPI	GTSE1	9031.ENSGALP00000055016	9031.ENSGALP00000007804	0	0	0	0	0.321	0	0	0.152	0.4
CENPI	NCAPG2	9031.ENSGALP00000055016	9031.ENSGALP00000010530	0	0	0	0	0.457	0	0	0	0.457
CENPI	ECT2	9031.ENSGALP00000055016	9031.ENSGALP00000014900	0	0	0	0	0.381	0	0	0.161	0.458
CENPI	EXO1	9031.ENSGALP00000055016	9031.ENSGALP00000017465	0	0	0	0	0.486	0.056	0	0.071	0.51
CENPI	CENPM	9031.ENSGALP00000055016	9031.ENSGALP00000019414	0	0	0	0	0.364	0.912	0.8	0.987	0.999
CENPI	TTK	9031.ENSGALP00000055016	9031.ENSGALP00000025542	0	0	0	0	0.537	0.054	0	0.152	0.596
CENPI	CENPO	9031.ENSGALP00000055016	9031.ENSGALP00000026757	0	0	0	0	0.32	0.915	0.8	0.96	0.999
CENPI	CENPJ	9031.ENSGALP00000055016	9031.ENSGALP00000027640	0	0	0	0	0.207	0.227	0	0.101	0.4
CENPI	SGO1	9031.ENSGALP00000055016	9031.ENSGALP00000036972	0	0	0	0	0.586	0.099	0	0.47	0.785
CENPI	RAD51	9031.ENSGALP00000055016	9031.ENSGALP00000046453	0	0	0	0	0.427	0	0	0.071	0.445
CENPI	KIF23	9031.ENSGALP00000055016	9031.ENSGALP00000050793	0	0	0	0	0.489	0.147	0	0.155	0.599
CENPI	CNN2	9031.ENSGALP00000055016	9031.ENSGALP00000053803	0	0	0	0	0.056	0.269	0	0.234	0.425
CENPI	MAL2	9031.ENSGALP00000055016	9031.ENSGALP00000055506	0	0	0	0	0	0	0	0.416	0.416
CENPI	LOC107057183	9031.ENSGALP00000055016	9031.ENSGALP00000068832	0	0	0	0	0.351	0.06	0	0.143	0.431
CENPI	STIL	9031.ENSGALP00000055016	9031.ENSGALP00000073567	0	0	0	0	0.434	0	0	0	0.434
CENPI	DCLK1	9031.ENSGALP00000055016	9031.ENSGALP00000069677	0	0	0	0	0	0.634	0	0.084	0.65
CENPJ	GAK	9031.ENSGALP00000027640	9031.ENSGALP00000024729	0	0	0	0	0.05	0.379	0	0.315	0.56
CENPJ	IFT88	9031.ENSGALP00000027640	9031.ENSGALP00000027626	0	0	0	0	0	0	0	0.44	0.44
CENPJ	SLC2A9	9031.ENSGALP00000027640	9031.ENSGALP00000031420	0	0	0	0	0.046	0	0	0.43	0.433
CENPJ	PLEKHA7	9031.ENSGALP00000027640	9031.ENSGALP00000065938	0	0	0	0	0	0	0	0.5	0.499
CENPJ	RAB3IP	9031.ENSGALP00000027640	9031.ENSGALP00000044475	0	0	0	0	0	0	0.5	0.062	0.51
CENPJ	HAUS1	9031.ENSGALP00000027640	9031.ENSGALP00000068382	0	0	0	0	0.084	0	0.5	0.059	0.531
CENPJ	CROCC	9031.ENSGALP00000027640	9031.ENSGALP00000046322	0	0	0	0	0.055	0.073	0	0.621	0.639
CENPJ	STIL	9031.ENSGALP00000027640	9031.ENSGALP00000073567	0	0	0	0	0.106	0.742	0	0.898	0.974
CENPM	KIF23	9031.ENSGALP00000019414	9031.ENSGALP00000050793	0	0	0	0	0.329	0	0	0.159	0.412
CENPM	TTK	9031.ENSGALP00000019414	9031.ENSGALP00000025542	0	0	0	0	0.427	0	0	0.074	0.447
CENPM	PDE4DIP	9031.ENSGALP00000019414	9031.ENSGALP00000065840	0	0	0	0	0	0	0	0.466	0.465
CENPM	SGO1	9031.ENSGALP00000019414	9031.ENSGALP00000036972	0	0	0	0	0.336	0	0	0.249	0.48
CENPM	TPTE	9031.ENSGALP00000019414	9031.ENSGALP00000027464	0	0	0	0	0.045	0	0	0.482	0.484
CENPM	CENPO	9031.ENSGALP00000019414	9031.ENSGALP00000026757	0	0	0	0	0.249	0.863	0.8	0.928	0.998
CENPO	SGO1	9031.ENSGALP00000026757	9031.ENSGALP00000036972	0	0	0	0	0.296	0.047	0	0.519	0.649
CEP85	SOX5	9031.ENSGALP00000070021	9031.ENSGALP00000043607	0	0	0	0	0	0.507	0	0.045	0.509
CEP85	FAM65B	9031.ENSGALP00000070021	9031.ENSGALP00000044825	0	0	0	0	0	0	0	0.618	0.618
CEP85	MAP7	9031.ENSGALP00000070021	9031.ENSGALP00000055379	0	0	0	0	0	0	0	0.665	0.665
CEP85	HAUS1	9031.ENSGALP00000070021	9031.ENSGALP00000068382	0	0	0	0	0	0	0	0.524	0.524
CEP85	STIL	9031.ENSGALP00000070021	9031.ENSGALP00000073567	0	0	0	0	0.051	0.054	0	0.39	0.404
CERS1	GDF3	9031.ENSGALP00000004991	9031.ENSGALP00000004992	0	0.2	0	0	0.189	0	0	0.467	0.624
CERT1	OSBPL3	9031.ENSGALP00000024072	9031.ENSGALP00000050942	0	0	0	0	0	0	0	0.632	0.632
CFAP52	GGA2	9031.ENSGALP00000001886	9031.ENSGALP00000009899	0	0	0	0	0	0	0	0.409	0.408
CFAP52	LOC107054704	9031.ENSGALP00000001886	9031.ENSGALP00000066986	0	0	0	0	0	0	0	0.494	0.493
CFAP52	LOC101748499	9031.ENSGALP00000001886	9031.ENSGALP00000059816	0	0	0	0	0	0	0	0.583	0.583
CFC1	PRR16	9031.ENSGALP00000020578	9031.ENSGALP00000003414	0	0	0	0	0	0	0	0.533	0.533
CFC1	GDF3	9031.ENSGALP00000020578	9031.ENSGALP00000004992	0	0	0	0	0	0.054	0	0.757	0.761
CFC1	SMAD2Z	9031.ENSGALP00000020578	9031.ENSGALP00000055416	0	0	0	0	0	0	0	0.406	0.406
CFC1	CITED2	9031.ENSGALP00000020578	9031.ENSGALP00000022385	0	0	0	0	0	0	0	0.5	0.499
CFD	CRIP1	9031.ENSGALP00000070225	9031.ENSGALP00000004366	0	0	0	0	0	0	0	0.518	0.518
CH25H	LIPML5	9031.ENSGALP00000010254	9031.ENSGALP00000010172	0	0	0	0	0.057	0	0.8	0.611	0.92
CH25H	CYP26B1	9031.ENSGALP00000010254	9031.ENSGALP00000025896	0	0	0	0	0.087	0.3	0.085	0.185	0.459
CH25H	CYP4A22	9031.ENSGALP00000010254	9031.ENSGALP00000017031	0	0	0	0	0.087	0.3	0.085	0.185	0.459
CH25H	FBXO43	9031.ENSGALP00000010254	9031.ENSGALP00000056901	0	0	0	0	0.146	0.3	0	0.216	0.49
CH25H	HSD3B1	9031.ENSGALP00000010254	9031.ENSGALP00000070096	0	0	0	0	0.148	0.526	0.197	0.444	0.795
CHAC2	GSTT1L	9031.ENSGALP00000013307	9031.ENSGALP00000008341	0	0	0	0	0	0	0.65	0	0.65
CHAC2	HPGDS	9031.ENSGALP00000013307	9031.ENSGALP00000016919	0	0	0	0	0	0	0.65	0	0.65
CHAC2	GSTA4	9031.ENSGALP00000013307	9031.ENSGALP00000026285	0	0	0	0	0	0	0.65	0	0.65
CHAC2	GPX7	9031.ENSGALP00000013307	9031.ENSGALP00000017282	0	0	0	0	0	0	0.9	0.054	0.901
CHAC2	GGT5	9031.ENSGALP00000013307	9031.ENSGALP00000051795	0	0	0	0	0.044	0	0.9	0.126	0.909
CHD4	EXO1	9031.ENSGALP00000023294	9031.ENSGALP00000017465	0	0	0	0	0.11	0.152	0	0.503	0.592
CHD4	GRHL1	9031.ENSGALP00000023294	9031.ENSGALP00000045638	0	0	0	0	0.044	0.047	0.4	0.062	0.418
CHD4	RAD51	9031.ENSGALP00000023294	9031.ENSGALP00000046453	0.045	0	0	0	0.051	0.169	0	0.324	0.422
CHD4	RNF8	9031.ENSGALP00000023294	9031.ENSGALP00000045533	0	0	0	0	0	0.101	0	0.393	0.431
CHD4	TOP1	9031.ENSGALP00000023294	9031.ENSGALP00000043331	0	0	0	0	0.166	0.145	0	0.32	0.473
CHD4	SMARCC2	9031.ENSGALP00000023294	9031.ENSGALP00000049338	0	0	0	0	0.064	0.162	0	0.384	0.474
CHD4	MBD3	9031.ENSGALP00000023294	9031.ENSGALP00000072515	0	0	0	0	0.046	0.471	0.8	0.232	0.912
CHN2	PLXDC2	9031.ENSGALP00000018177	9031.ENSGALP00000012907	0	0	0	0	0	0	0	0.452	0.452
CHN2	SEMA3F	9031.ENSGALP00000018177	9031.ENSGALP00000045106	0	0	0	0	0	0	0	0.583	0.583
CHRD	OLFML3	9031.ENSGALP00000050115	9031.ENSGALP00000003021	0	0	0	0	0.057	0.091	0	0.536	0.567
CHRD	NOG	9031.ENSGALP00000050115	9031.ENSGALP00000004907	0	0	0	0	0	0	0	0.822	0.822
CHRD	GDF3	9031.ENSGALP00000050115	9031.ENSGALP00000004992	0	0	0	0	0.071	0.168	0	0.618	0.679
CHRD	WNT9A	9031.ENSGALP00000050115	9031.ENSGALP00000008661	0	0	0	0	0.044	0	0	0.544	0.545
CHRD	FGF16	9031.ENSGALP00000050115	9031.ENSGALP00000012648	0	0	0	0	0	0	0	0.691	0.691
CHRD	TBXT	9031.ENSGALP00000050115	9031.ENSGALP00000018703	0	0	0	0	0	0	0	0.441	0.441
CHRD	LOC693258	9031.ENSGALP00000050115	9031.ENSGALP00000029954	0	0	0	0	0	0	0	0.461	0.461
CHRD	FGF9	9031.ENSGALP00000050115	9031.ENSGALP00000041598	0	0	0	0	0	0	0	0.671	0.671
CHRD	SMAD6	9031.ENSGALP00000050115	9031.ENSGALP00000049933	0	0	0	0	0	0.086	0	0.684	0.699
CHRD	ENSGALP00000070164	9031.ENSGALP00000050115	9031.ENSGALP00000070164	0	0	0	0	0	0.327	0	0.227	0.457
CHRD	NCAM1	9031.ENSGALP00000050115	9031.ENSGALP00000055001	0	0	0	0	0.048	0	0	0.455	0.459
CHRD	COL3A1	9031.ENSGALP00000050115	9031.ENSGALP00000051057	0	0	0	0	0.078	0.092	0	0.425	0.476
CHRD	TGFB1	9031.ENSGALP00000050115	9031.ENSGALP00000053940	0	0	0	0	0	0.168	0	0.427	0.502
CHRD	SMAD7	9031.ENSGALP00000050115	9031.ENSGALP00000054584	0	0	0	0	0	0.086	0	0.552	0.573
CHRD	SMAD2Z	9031.ENSGALP00000050115	9031.ENSGALP00000055416	0	0	0	0	0.044	0.086	0	0.632	0.65
CHRD	FGF12	9031.ENSGALP00000050115	9031.ENSGALP00000051076	0	0	0	0	0	0	0	0.657	0.657
CHRD	ENSGALP00000073802	9031.ENSGALP00000050115	9031.ENSGALP00000073802	0	0	0	0	0.046	0.541	0	0.345	0.688
CHRD	FST	9031.ENSGALP00000050115	9031.ENSGALP00000068743	0	0	0	0	0.092	0	0	0.936	0.94
CHRDL1	FAM20C	9031.ENSGALP00000013090	9031.ENSGALP00000043726	0	0	0	0	0.051	0.092	0.5	0	0.531
CHRNA7	THSD4	9031.ENSGALP00000006509	9031.ENSGALP00000006491	0	0	0	0	0	0	0	0.481	0.481
CHRNA7	TSPAN13	9031.ENSGALP00000006509	9031.ENSGALP00000048827	0	0	0	0	0	0	0	0.445	0.445
CHRNA7	GRPEL2	9031.ENSGALP00000006509	9031.ENSGALP00000069779	0	0	0	0	0	0	0	0.47	0.47
CHRNA7	MAN2A1	9031.ENSGALP00000006509	9031.ENSGALP00000074207	0	0	0	0	0	0	0	0.483	0.483
CHRNA7	TPCN1	9031.ENSGALP00000006509	9031.ENSGALP00000013593	0	0	0	0	0.077	0	0	0.539	0.556
CHST14	CHST15	9031.ENSGALP00000069516	9031.ENSGALP00000015782	0	0	0	0	0	0	0	0.718	0.718
CHST14	ZSWIM6	9031.ENSGALP00000069516	9031.ENSGALP00000023713	0	0	0	0	0	0	0	0.6	0.6
CHST14	VCAN	9031.ENSGALP00000069516	9031.ENSGALP00000025144	0	0	0	0	0	0	0.4	0	0.4
CHST14	CHST3	9031.ENSGALP00000069516	9031.ENSGALP00000039792	0	0	0	0	0	0	0	0.772	0.772
CHST14	CHST7	9031.ENSGALP00000069516	9031.ENSGALP00000047306	0	0	0	0	0	0	0	0.519	0.519
CHST14	CSPG5	9031.ENSGALP00000069516	9031.ENSGALP00000049190	0	0	0	0	0	0	0.4	0	0.4
CHST14	DCN	9031.ENSGALP00000069516	9031.ENSGALP00000062069	0	0	0	0	0	0	0.4	0.338	0.586
CHST15	CSPG5	9031.ENSGALP00000015782	9031.ENSGALP00000049190	0	0	0	0	0	0	0.4	0	0.4
CHST15	DUSP5	9031.ENSGALP00000015782	9031.ENSGALP00000048044	0	0	0	0	0.045	0	0	0.41	0.412
CHST15	VCAN	9031.ENSGALP00000015782	9031.ENSGALP00000025144	0	0	0	0	0.051	0.091	0.4	0.047	0.44
CHST15	DCN	9031.ENSGALP00000015782	9031.ENSGALP00000062069	0	0	0	0	0.088	0.052	0.4	0.059	0.446
CHST15	CSGALNACT1	9031.ENSGALP00000015782	9031.ENSGALP00000073249	0	0	0	0	0	0	0	0.52	0.52
CHST15	CHST7	9031.ENSGALP00000015782	9031.ENSGALP00000047306	0	0	0	0	0	0	0	0.525	0.525
CHST15	NKAIN4	9031.ENSGALP00000015782	9031.ENSGALP00000053462	0	0	0	0	0.046	0	0	0.533	0.535
CHST3	SMOC1	9031.ENSGALP00000039792	9031.ENSGALP00000015318	0	0	0	0	0	0	0	0.432	0.432
CHST3	VCAN	9031.ENSGALP00000039792	9031.ENSGALP00000025144	0	0	0	0	0	0	0.4	0.124	0.451
CHST3	DCN	9031.ENSGALP00000039792	9031.ENSGALP00000062069	0	0	0	0	0	0	0.4	0	0.4
CHST3	CSPG5	9031.ENSGALP00000039792	9031.ENSGALP00000049190	0	0	0	0	0	0	0.4	0	0.4
CHST3	CHST7	9031.ENSGALP00000039792	9031.ENSGALP00000047306	0	0	0	0.688	0	0	0.9	0.061	0.902
CHST7	VCAN	9031.ENSGALP00000047306	9031.ENSGALP00000025144	0	0	0	0	0	0	0.4	0.053	0.407
CHST7	CSPG5	9031.ENSGALP00000047306	9031.ENSGALP00000049190	0	0	0	0	0	0	0.4	0	0.4
CHST7	DCN	9031.ENSGALP00000047306	9031.ENSGALP00000062069	0	0	0	0	0	0	0.4	0.047	0.403
CHST7	CSGALNACT1	9031.ENSGALP00000047306	9031.ENSGALP00000073249	0	0	0	0	0	0	0	0.525	0.525
CHST7	LRRC8C	9031.ENSGALP00000047306	9031.ENSGALP00000070395	0	0	0	0	0	0	0	0.741	0.741
CIT	STK10	9031.ENSGALP00000068172	9031.ENSGALP00000004442	0	0	0	0.562	0	0	0.4	0	0.4
CIT	PTRF	9031.ENSGALP00000068172	9031.ENSGALP00000005154	0	0	0	0	0	0	0.4	0	0.4
CIT	HMOX2	9031.ENSGALP00000068172	9031.ENSGALP00000012344	0	0	0	0	0	0	0.4	0	0.4
CIT	ECT2	9031.ENSGALP00000068172	9031.ENSGALP00000014900	0	0	0	0	0.196	0.209	0	0.217	0.458
CIT	PLD1	9031.ENSGALP00000068172	9031.ENSGALP00000015041	0	0	0	0	0.078	0	0.4	0	0.423
CIT	KIF20AL	9031.ENSGALP00000068172	9031.ENSGALP00000035964	0	0	0	0	0.307	0.101	0	0.16	0.43
CIT	STBD1	9031.ENSGALP00000068172	9031.ENSGALP00000042345	0	0	0	0	0	0	0.4	0	0.4
CIT	PCDH7	9031.ENSGALP00000068172	9031.ENSGALP00000044562	0	0	0	0	0	0.043	0.4	0	0.401
CIT	DIAPH3	9031.ENSGALP00000068172	9031.ENSGALP00000050378	0	0	0	0	0.098	0	0.4	0.054	0.443
CIT	FMNL2	9031.ENSGALP00000068172	9031.ENSGALP00000050724	0	0	0	0	0	0	0.4	0.213	0.507
CIT	KIF23	9031.ENSGALP00000068172	9031.ENSGALP00000050793	0	0	0	0	0.343	0.101	0	0.314	0.559
CIT	RTKN	9031.ENSGALP00000068172	9031.ENSGALP00000065583	0	0	0	0	0	0	0.4	0.09	0.43
CITED2	SLIT2	9031.ENSGALP00000022385	9031.ENSGALP00000045198	0	0	0	0	0	0	0	0.458	0.457
CITED2	FOXO3	9031.ENSGALP00000022385	9031.ENSGALP00000024641	0	0	0	0	0.073	0	0.9	0.141	0.913
CKAP4	RND2	9031.ENSGALP00000020634	9031.ENSGALP00000004428	0	0	0	0	0	0	0.5	0	0.499
CKAP4	FAM20C	9031.ENSGALP00000020634	9031.ENSGALP00000043726	0	0	0	0	0.064	0.081	0.5	0	0.532
CKB	OGDHL	9031.ENSGALP00000047068	9031.ENSGALP00000003546	0	0	0	0	0	0	0	0.463	0.463
CKB	MAP6	9031.ENSGALP00000047068	9031.ENSGALP00000012027	0	0	0	0	0	0	0	0.407	0.407
CKB	GATM	9031.ENSGALP00000047068	9031.ENSGALP00000037948	0	0	0.21	0	0.046	0.08	0	0.33	0.473
CKB	MYL6	9031.ENSGALP00000047068	9031.ENSGALP00000051229	0	0	0	0	0.301	0.081	0	0.279	0.496
CLDN1	SLC1A6	9031.ENSGALP00000043047	9031.ENSGALP00000000775	0	0	0	0	0	0	0	0.469	0.469
CLDN1	CLDN2	9031.ENSGALP00000043047	9031.ENSGALP00000011818	0	0	0.077	0.904	0.048	0	0.65	0.137	0.699
CLDN1	GPX7	9031.ENSGALP00000043047	9031.ENSGALP00000017282	0	0	0	0	0	0	0	0.591	0.591
CLDN1	SLC15A1	9031.ENSGALP00000043047	9031.ENSGALP00000027228	0	0	0	0	0	0	0	0.5	0.499
CLDN1	MPZL3	9031.ENSGALP00000043047	9031.ENSGALP00000033649	0	0	0	0	0.353	0	0	0.175	0.443
CLDN1	COL3A1	9031.ENSGALP00000043047	9031.ENSGALP00000051057	0	0	0	0	0	0	0	0.431	0.431
CLDN1	EPCAM	9031.ENSGALP00000043047	9031.ENSGALP00000057473	0	0	0	0	0.423	0.094	0	0.161	0.523
CLDN1	CLDN15	9031.ENSGALP00000043047	9031.ENSGALP00000051117	0	0	0.08	0.857	0	0	0.65	0.141	0.699
CLDN1	CLDN23	9031.ENSGALP00000043047	9031.ENSGALP00000058524	0	0	0	0.653	0.06	0	0.65	0.178	0.706
CLDN15	DNM1	9031.ENSGALP00000051117	9031.ENSGALP00000007737	0	0	0	0	0	0.3	0	0.185	0.405
CLDN15	CLDN2	9031.ENSGALP00000051117	9031.ENSGALP00000011818	0	0	0.1	0.787	0.046	0	0.65	0	0.673
CLDN15	COBL	9031.ENSGALP00000051117	9031.ENSGALP00000049833	0	0	0	0	0	0	0	0.434	0.434
CLDN15	CLDN23	9031.ENSGALP00000051117	9031.ENSGALP00000058524	0	0	0	0.633	0	0	0.65	0.12	0.678
CLDN2	CLDN23	9031.ENSGALP00000011818	9031.ENSGALP00000058524	0	0	0	0.654	0	0	0.65	0.261	0.73
CLGN	EDEM2	9031.ENSGALP00000015961	9031.ENSGALP00000004936	0	0	0	0	0.05	0.237	0	0.338	0.478
CLGN	KIAA1161	9031.ENSGALP00000015961	9031.ENSGALP00000009321	0	0	0	0	0	0.322	0	0.181	0.42
CLGN	SI	9031.ENSGALP00000015961	9031.ENSGALP00000015467	0	0	0	0	0	0.322	0	0.181	0.42
CLGN	GAAGSD	9031.ENSGALP00000015961	9031.ENSGALP00000047037	0	0	0	0	0	0.322	0	0.181	0.42
CLGN	MOGS	9031.ENSGALP00000015961	9031.ENSGALP00000072995	0	0	0	0	0	0.613	0	0.478	0.789
CLIC2	OBSL1	9031.ENSGALP00000056854	9031.ENSGALP00000018315	0	0	0	0	0	0.054	0	0.41	0.417
CLIC2	SLC26A1	9031.ENSGALP00000056854	9031.ENSGALP00000042524	0	0	0	0	0	0	0	0.5	0.5
CLIC2	FXYD6	9031.ENSGALP00000056854	9031.ENSGALP00000043011	0	0	0	0	0.059	0	0	0.429	0.439
CLIC2	SORBS2	9031.ENSGALP00000056854	9031.ENSGALP00000072557	0	0	0	0	0	0	0	0.405	0.405
CLSTN3	ICOSLG	9031.ENSGALP00000023600	9031.ENSGALP00000046928	0	0	0	0	0	0	0	0.409	0.408
CLSTN3	FKBP9	9031.ENSGALP00000023600	9031.ENSGALP00000057961	0	0	0	0	0.047	0	0	0.534	0.536
CLTC	PEAK1	9031.ENSGALP00000008236	9031.ENSGALP00000004348	0	0	0	0	0	0	0.4	0	0.4
CLTC	DNM1	9031.ENSGALP00000008236	9031.ENSGALP00000007737	0	0	0	0	0.06	0.275	0.5	0.677	0.875
CLTC	FZD2	9031.ENSGALP00000008236	9031.ENSGALP00000051122	0	0	0	0	0.042	0	0.4	0.052	0.407
CLTC	ROR2	9031.ENSGALP00000008236	9031.ENSGALP00000024493	0	0	0	0	0	0.063	0.4	0	0.413
CLTC	ROR1	9031.ENSGALP00000008236	9031.ENSGALP00000017932	0	0	0	0	0	0.063	0.4	0	0.413
CLTC	TNS1	9031.ENSGALP00000008236	9031.ENSGALP00000061378	0	0	0	0	0	0.403	0	0.062	0.416
CLTC	TPTE	9031.ENSGALP00000008236	9031.ENSGALP00000027464	0	0	0	0	0	0.403	0	0.062	0.416
CLTC	TNS2	9031.ENSGALP00000008236	9031.ENSGALP00000068329	0	0	0	0	0	0.403	0	0.062	0.416
CLTC	PIK3R1	9031.ENSGALP00000008236	9031.ENSGALP00000067669	0	0	0	0	0	0.072	0.4	0	0.419
CLTC	GGA2	9031.ENSGALP00000008236	9031.ENSGALP00000009899	0	0	0	0	0.092	0.282	0	0.214	0.443
CLTC	TOM1L1	9031.ENSGALP00000008236	9031.ENSGALP00000069062	0	0	0	0	0	0.404	0	0.176	0.487
CLTC	SYT9	9031.ENSGALP00000008236	9031.ENSGALP00000008437	0	0	0	0	0	0	0.5	0	0.499
CLTC	UBA52	9031.ENSGALP00000008236	9031.ENSGALP00000062168	0	0	0	0	0.046	0	0.5	0	0.502
CLTC	LOC101748499	9031.ENSGALP00000008236	9031.ENSGALP00000059816	0	0	0	0	0	0.059	0.5	0	0.509
CLTC	EPHB1	9031.ENSGALP00000008236	9031.ENSGALP00000010654	0	0	0	0	0	0.063	0.5	0	0.511
CLTC	EPHB3	9031.ENSGALP00000008236	9031.ENSGALP00000038993	0	0	0	0	0.065	0.063	0.5	0	0.523
CLTC	TNK2	9031.ENSGALP00000008236	9031.ENSGALP00000042503	0	0	0	0	0	0.445	0	0.192	0.532
CLTC	SORL1	9031.ENSGALP00000008236	9031.ENSGALP00000046461	0	0	0	0	0	0.081	0	0.521	0.54
CLTC	GNS	9031.ENSGALP00000008236	9031.ENSGALP00000016008	0	0	0	0	0.133	0	0.5	0	0.547
CLTC	SNX5	9031.ENSGALP00000008236	9031.ENSGALP00000032624	0	0	0	0	0.043	0.064	0.5	0.147	0.566
CLTC	VLDLR	9031.ENSGALP00000008236	9031.ENSGALP00000073058	0	0	0	0	0	0	0.5	0.24	0.603
CLTC	VAMP7	9031.ENSGALP00000008236	9031.ENSGALP00000031702	0	0	0	0	0.044	0	0.5	0.239	0.604
CLTC	SYT1	9031.ENSGALP00000008236	9031.ENSGALP00000042075	0	0	0	0	0	0	0.5	0.332	0.651
CLTC	STON2	9031.ENSGALP00000008236	9031.ENSGALP00000017195	0	0	0	0	0.051	0.057	0.5	0.343	0.666
CLTC	EPS15L1	9031.ENSGALP00000008236	9031.ENSGALP00000074111	0	0	0	0	0.101	0.3	0.54	0.341	0.783
CLTC	DAB2	9031.ENSGALP00000008236	9031.ENSGALP00000072624	0	0	0	0	0	0.102	0.5	0.562	0.786
CLTC	PICALM	9031.ENSGALP00000008236	9031.ENSGALP00000051655	0	0	0	0	0.07	0.284	0.5	0.552	0.831
CLTC	CLTCL1	9031.ENSGALP00000008236	9031.ENSGALP00000048174	0	0	0.048	0.985	0.069	0	0.9	0.048	0.904
CLTC	EHD2	9031.ENSGALP00000008236	9031.ENSGALP00000073216	0	0	0	0	0	0.087	0.9	0.161	0.916
CLTC	DNAJC6	9031.ENSGALP00000008236	9031.ENSGALP00000072803	0	0	0	0	0.083	0.987	0	0.361	0.991
CLTC	GAK	9031.ENSGALP00000008236	9031.ENSGALP00000024729	0	0	0	0	0.097	0.987	0	0.807	0.997
CLTCL1	DNM1	9031.ENSGALP00000048174	9031.ENSGALP00000007737	0	0	0	0	0.06	0.275	0.5	0.677	0.875
CLTCL1	GGA2	9031.ENSGALP00000048174	9031.ENSGALP00000009899	0	0	0	0	0.075	0.282	0	0.24	0.451
CLTCL1	EPHB1	9031.ENSGALP00000048174	9031.ENSGALP00000010654	0	0	0	0	0	0.063	0.5	0	0.511
CLTCL1	KANK1	9031.ENSGALP00000048174	9031.ENSGALP00000016496	0	0	0	0	0	0.064	0	0.424	0.437
CLTCL1	STON2	9031.ENSGALP00000048174	9031.ENSGALP00000017195	0	0	0	0	0.056	0.057	0	0.383	0.403
CLTCL1	GAK	9031.ENSGALP00000048174	9031.ENSGALP00000024729	0	0	0	0	0.092	0.987	0	0.817	0.997
CLTCL1	TPTE	9031.ENSGALP00000048174	9031.ENSGALP00000027464	0	0	0	0	0	0.403	0	0.062	0.416
CLTCL1	EPHB3	9031.ENSGALP00000048174	9031.ENSGALP00000038993	0	0	0	0	0.047	0.063	0.5	0	0.514
CLTCL1	TNK2	9031.ENSGALP00000048174	9031.ENSGALP00000042503	0	0	0	0	0	0.445	0	0.192	0.532
CLTCL1	SORL1	9031.ENSGALP00000048174	9031.ENSGALP00000046461	0	0	0	0	0	0.081	0	0.521	0.54
CLTCL1	TNS1	9031.ENSGALP00000048174	9031.ENSGALP00000061378	0	0	0	0	0	0.403	0	0.062	0.416
CLTCL1	TNS2	9031.ENSGALP00000048174	9031.ENSGALP00000068329	0	0	0	0	0	0.403	0	0.062	0.416
CLTCL1	TOM1L1	9031.ENSGALP00000048174	9031.ENSGALP00000069062	0	0	0	0	0	0.404	0	0.176	0.487
CLTCL1	PICALM	9031.ENSGALP00000048174	9031.ENSGALP00000051655	0	0	0	0	0.049	0.284	0	0.597	0.701
CLTCL1	DAB2	9031.ENSGALP00000048174	9031.ENSGALP00000072624	0	0	0	0	0	0.102	0.5	0.406	0.71
CLTCL1	EPS15L1	9031.ENSGALP00000048174	9031.ENSGALP00000074111	0	0	0	0	0.115	0.3	0.54	0.341	0.787
CLTCL1	EHD2	9031.ENSGALP00000048174	9031.ENSGALP00000073216	0	0	0	0	0	0.087	0.9	0.161	0.916
CLTCL1	DNAJC6	9031.ENSGALP00000048174	9031.ENSGALP00000072803	0	0	0	0	0.083	0.987	0	0.361	0.991
CMIP	MOCS3	9031.ENSGALP00000051900	9031.ENSGALP00000012949	0	0	0	0	0	0	0	0.479	0.479
CMIP	PCDH7	9031.ENSGALP00000051900	9031.ENSGALP00000044562	0	0	0	0	0	0	0	0.466	0.465
CMIP	SORCS2	9031.ENSGALP00000051900	9031.ENSGALP00000065887	0	0	0	0	0	0	0	0.498	0.497
CMIP	EFCAB5	9031.ENSGALP00000051900	9031.ENSGALP00000056414	0	0	0	0	0	0	0	0.5	0.499
CMIP	HIVEP2	9031.ENSGALP00000051900	9031.ENSGALP00000069604	0	0	0	0	0.042	0	0	0.523	0.523
CMTM4	WDR44	9031.ENSGALP00000008421	9031.ENSGALP00000031757	0	0	0	0	0.051	0	0	0.467	0.472
CMTM4	SGK3	9031.ENSGALP00000008421	9031.ENSGALP00000069398	0	0	0	0	0.049	0	0	0.501	0.505
CMTM4	NEDD4L	9031.ENSGALP00000008421	9031.ENSGALP00000065307	0	0	0	0	0	0	0	0.52	0.52
CMTM4	CMTM7	9031.ENSGALP00000008421	9031.ENSGALP00000018702	0	0	0	0	0	0	0	0.534	0.534
CMTM4	NHSL2	9031.ENSGALP00000008421	9031.ENSGALP00000040808	0	0	0	0	0	0	0	0.762	0.762
CMTM7	TRIM71	9031.ENSGALP00000018702	9031.ENSGALP00000030515	0	0	0	0	0	0	0	0.479	0.479
CNDP2	GATM	9031.ENSGALP00000058618	9031.ENSGALP00000037948	0	0	0	0	0	0.046	0.9	0.052	0.901
CNDP2	CRMP1	9031.ENSGALP00000058618	9031.ENSGALP00000044908	0.069	0	0	0	0.146	0	0.244	0.161	0.428
CNDP2	KYAT3	9031.ENSGALP00000058618	9031.ENSGALP00000056333	0.067	0	0	0	0	0	0.243	0.226	0.405
CNDP2	GLUL	9031.ENSGALP00000058618	9031.ENSGALP00000067937	0.061	0	0	0	0.076	0	0.8	0.205	0.843
CNKSR2	DAB2IP	9031.ENSGALP00000026391	9031.ENSGALP00000002160	0	0	0	0	0	0.073	0	0.701	0.71
CNKSR2	FN1	9031.ENSGALP00000026391	9031.ENSGALP00000005653	0	0	0	0	0	0	0.4	0	0.4
CNKSR2	GRIN2B	9031.ENSGALP00000026391	9031.ENSGALP00000019247	0	0	0	0	0.066	0	0	0.481	0.494
CNKSR2	KSR2	9031.ENSGALP00000026391	9031.ENSGALP00000057584	0	0	0	0	0	0.16	0.4	0.157	0.538
CNKSR2	NRAS	9031.ENSGALP00000026391	9031.ENSGALP00000043468	0	0	0	0	0	0.181	0.5	0.059	0.581
CNKSR2	SRGAP3	9031.ENSGALP00000026391	9031.ENSGALP00000052798	0	0	0	0	0	0	0	0.841	0.841
CNN2	GAS2	9031.ENSGALP00000053803	9031.ENSGALP00000005781	0	0	0	0	0.047	0	0	0.565	0.568
CNN2	TAGLN	9031.ENSGALP00000053803	9031.ENSGALP00000019399	0	0	0.109	0.849	0.229	0.08	0	0.162	0.4
CNN2	LMOD1	9031.ENSGALP00000053803	9031.ENSGALP00000041357	0	0	0	0	0.145	0	0	0.509	0.562
CNN2	MYH11	9031.ENSGALP00000053803	9031.ENSGALP00000046782	0	0	0	0	0.099	0	0	0.666	0.686
CNN2	TPM2	9031.ENSGALP00000053803	9031.ENSGALP00000050776	0	0	0	0	0.148	0.101	0	0.332	0.444
CNN2	COL3A1	9031.ENSGALP00000053803	9031.ENSGALP00000051057	0	0	0	0	0.054	0	0	0.533	0.539
CNN2	NRBP2	9031.ENSGALP00000053803	9031.ENSGALP00000051388	0	0	0	0	0	0	0	0.613	0.613
CNN2	ELN	9031.ENSGALP00000053803	9031.ENSGALP00000069288	0	0	0	0	0.043	0	0	0.44	0.441
CNN2	TGFB1	9031.ENSGALP00000053803	9031.ENSGALP00000053940	0	0	0	0	0.109	0	0	0.468	0.505
CNN2	MYOCD	9031.ENSGALP00000053803	9031.ENSGALP00000069052	0	0	0	0	0.061	0	0	0.73	0.736
CNN2	FLNA	9031.ENSGALP00000053803	9031.ENSGALP00000067245	0	0	0	0	0.065	0	0	0.775	0.78
CNOT4	KCTD7	9031.ENSGALP00000037377	9031.ENSGALP00000004111	0	0	0	0	0.046	0	0	0.626	0.627
CNOT4	MED13L	9031.ENSGALP00000037377	9031.ENSGALP00000013391	0	0	0	0	0.048	0	0	0.607	0.61
CNOT4	PRDM5	9031.ENSGALP00000037377	9031.ENSGALP00000019484	0	0	0	0	0	0.053	0	0.408	0.415
CNOT4	LENG8	9031.ENSGALP00000037377	9031.ENSGALP00000045511	0	0	0	0	0	0	0	0.638	0.638
CNOT4	NOCT	9031.ENSGALP00000037377	9031.ENSGALP00000045119	0	0	0	0	0.067	0.613	0	0.301	0.725
CNP	TMEM63A	9031.ENSGALP00000053616	9031.ENSGALP00000015071	0	0	0	0	0.065	0	0	0.408	0.422
CNP	NDUFB7	9031.ENSGALP00000053616	9031.ENSGALP00000047139	0	0	0	0	0.403	0.473	0	0	0.671
CNP	MBP	9031.ENSGALP00000053616	9031.ENSGALP00000065604	0	0	0	0	0.313	0	0	0.88	0.914
CNTN5	CNTNAP1	9031.ENSGALP00000027744	9031.ENSGALP00000004930	0	0	0	0	0.066	0.225	0	0.4	0.528
CNTNAP1	HIVEP3	9031.ENSGALP00000004930	9031.ENSGALP00000071289	0	0	0	0	0	0	0	0.5	0.499
COBL	PRR16	9031.ENSGALP00000049833	9031.ENSGALP00000003414	0	0	0	0	0	0	0	0.601	0.601
COBL	PTK7	9031.ENSGALP00000049833	9031.ENSGALP00000014004	0	0	0	0	0	0.237	0	0.415	0.535
COBL	PDZRN3	9031.ENSGALP00000049833	9031.ENSGALP00000051281	0	0	0	0	0	0.074	0	0.475	0.493
COL11A1	FBN1	9031.ENSGALP00000060350	9031.ENSGALP00000007941	0	0	0	0	0.102	0.101	0	0.344	0.424
COL11A1	COL1A2	9031.ENSGALP00000060350	9031.ENSGALP00000015687	0	0	0.105	0.859	0.075	0	0.54	0.13	0.624
COL11A1	FMOD	9031.ENSGALP00000060350	9031.ENSGALP00000043794	0	0	0	0	0.097	0.079	0	0.473	0.523
COL11A1	COL5A1	9031.ENSGALP00000060350	9031.ENSGALP00000051075	0	0	0.049	0.982	0.071	0	0.54	0.053	0.563
COL11A1	ENSGALP00000057063	9031.ENSGALP00000060350	9031.ENSGALP00000057063	0	0.9	0	0	0	0	0	0	0.9
COL11A1	COL1A1	9031.ENSGALP00000060350	9031.ENSGALP00000058148	0	0	0.094	0.878	0	0	0.54	0.108	0.596
COL11A1	COL16A1-2	9031.ENSGALP00000060350	9031.ENSGALP00000071333	0	0.257	0	0	0	0.074	0	0.234	0.427
COL11A1	MFAP5	9031.ENSGALP00000060350	9031.ENSGALP00000071636	0	0	0	0	0.048	0	0	0.47	0.474
COL11A1	ENSGALP00000067353	9031.ENSGALP00000060350	9031.ENSGALP00000067353	0	0.038	0.128	0.783	0	0.074	0.54	0	0.596
COL11A1	COL5A2	9031.ENSGALP00000060350	9031.ENSGALP00000071542	0	0	0.089	0.863	0.064	0	0.54	0.116	0.607
COL11A1	ENSGALP00000067392	9031.ENSGALP00000060350	9031.ENSGALP00000067392	0	0.118	0.141	0.755	0	0	0.54	0	0.621
COL11A1	COL4A6	9031.ENSGALP00000060350	9031.ENSGALP00000072403	0	0.884	0	0	0	0.074	0	0.125	0.898
COL12A1	COL8A2	9031.ENSGALP00000060841	9031.ENSGALP00000003607	0	0	0	0.639	0.074	0	0.4	0.173	0.5
COL12A1	P3H1	9031.ENSGALP00000060841	9031.ENSGALP00000007707	0	0	0	0	0.092	0.044	0.5	0	0.528
COL12A1	COL20A1	9031.ENSGALP00000060841	9031.ENSGALP00000009298	0	0	0	0.801	0	0	0.4	0	0.4
COL12A1	SERPINH1	9031.ENSGALP00000060841	9031.ENSGALP00000018265	0	0	0	0	0.113	0.096	0.5	0.092	0.587
COL12A1	COL8A1	9031.ENSGALP00000060841	9031.ENSGALP00000024565	0	0	0	0.713	0.183	0.05	0.4	0.231	0.593
COL12A1	COL6A2	9031.ENSGALP00000060841	9031.ENSGALP00000043563	0	0	0	0.592	0.122	0.097	0.4	0.262	0.602
COL12A1	FMOD	9031.ENSGALP00000060841	9031.ENSGALP00000043794	0	0	0	0	0.057	0.079	0	0.62	0.641
COL12A1	P4HA3	9031.ENSGALP00000060841	9031.ENSGALP00000044188	0	0	0	0	0.076	0.066	0.4	0.057	0.446
COL12A1	COLGALT2	9031.ENSGALP00000060841	9031.ENSGALP00000048306	0	0	0	0	0	0.078	0.5	0	0.519
COL12A1	COL4A1	9031.ENSGALP00000060841	9031.ENSGALP00000049092	0	0	0	0.553	0.043	0	0.4	0.214	0.509
COL12A1	COL3A1	9031.ENSGALP00000060841	9031.ENSGALP00000051057	0	0	0	0.564	0.091	0.074	0.4	0.317	0.608
COL12A1	COL5A1	9031.ENSGALP00000060841	9031.ENSGALP00000051075	0	0	0	0.561	0.173	0.074	0.4	0.367	0.67
COL12A1	COL9A3	9031.ENSGALP00000060841	9031.ENSGALP00000057178	0	0	0	0.596	0.046	0	0.4	0.122	0.453
COL12A1	COL6A1	9031.ENSGALP00000060841	9031.ENSGALP00000057372	0	0	0	0.588	0.199	0.066	0	0.315	0.443
COL12A1	COL1A1	9031.ENSGALP00000060841	9031.ENSGALP00000058148	0	0	0	0.566	0	0.074	0.4	0.295	0.574
COL12A1	COL6A3	9031.ENSGALP00000060841	9031.ENSGALP00000071197	0	0	0	0.566	0.243	0.074	0	0.327	0.487
COL12A1	COL4A2	9031.ENSGALP00000060841	9031.ENSGALP00000065392	0	0	0	0.548	0.109	0	0.4	0.224	0.548
COL12A1	DCN	9031.ENSGALP00000060841	9031.ENSGALP00000062069	0	0	0	0	0.22	0.079	0	0.481	0.594
COL12A1	COL5A2	9031.ENSGALP00000060841	9031.ENSGALP00000071542	0	0	0	0.558	0.091	0.074	0.4	0.334	0.618
COL16A1	FBN2	9031.ENSGALP00000043411	9031.ENSGALP00000055460	0	0	0	0	0.05	0.101	0	0.356	0.402
COL16A1	ENSGALP00000067392	9031.ENSGALP00000043411	9031.ENSGALP00000067392	0	0	0.528	0	0	0	0	0	0.528
COL16A1	COL16A1-2	9031.ENSGALP00000043411	9031.ENSGALP00000071333	0	0.9	0	0	0	0	0	0	0.9
COL16A1-2	COL8A2	9031.ENSGALP00000071333	9031.ENSGALP00000003607	0	0.318	0	0	0.24	0	0	0.42	0.673
COL16A1-2	SPARC	9031.ENSGALP00000071333	9031.ENSGALP00000006639	0	0	0	0	0.299	0.101	0	0.139	0.41
COL16A1-2	COL1A2	9031.ENSGALP00000071333	9031.ENSGALP00000015687	0	0.014	0	0	0.191	0.074	0	0.41	0.519
COL16A1-2	COL8A1	9031.ENSGALP00000071333	9031.ENSGALP00000024565	0	0.259	0	0	0.304	0.05	0	0.48	0.711
COL16A1-2	IGFBP5	9031.ENSGALP00000071333	9031.ENSGALP00000037370	0	0	0	0	0.299	0	0	0.179	0.4
COL16A1-2	COL6A2	9031.ENSGALP00000071333	9031.ENSGALP00000043563	0	0.001	0	0	0.05	0.097	0	0.378	0.419
COL16A1-2	COL5A1	9031.ENSGALP00000071333	9031.ENSGALP00000051075	0	0	0	0.558	0.243	0.074	0	0.321	0.482
COL16A1-2	COL9A3	9031.ENSGALP00000071333	9031.ENSGALP00000057178	0	0.676	0	0	0	0	0	0	0.676
COL16A1-2	COL6A1	9031.ENSGALP00000071333	9031.ENSGALP00000057372	0	0.004	0	0	0.305	0.066	0	0.424	0.593
COL16A1-2	ENSGALP00000070547	9031.ENSGALP00000071333	9031.ENSGALP00000070547	0	0.9	0	0	0	0	0	0	0.9
COL16A1-2	COL6A3	9031.ENSGALP00000071333	9031.ENSGALP00000071197	0	0	0	0	0.299	0.074	0	0.588	0.709
COL16A1-2	TINAGL1	9031.ENSGALP00000071333	9031.ENSGALP00000072588	0	0	0	0	0.181	0.046	0	0.31	0.413
COL16A1-2	COL5A2	9031.ENSGALP00000071333	9031.ENSGALP00000071542	0	0.019	0	0	0	0.074	0	0.426	0.445
COL16A1-2	ENSGALP00000071836	9031.ENSGALP00000071333	9031.ENSGALP00000071836	0	0.56	0	0	0	0.074	0	0	0.575
COL1A1	COL8A2	9031.ENSGALP00000058148	9031.ENSGALP00000003607	0	0	0.15	0.729	0	0.074	0.4	0.093	0.514
COL1A1	SPARC	9031.ENSGALP00000058148	9031.ENSGALP00000006639	0	0	0	0	0.111	0.101	0	0.701	0.74
COL1A1	P3H1	9031.ENSGALP00000058148	9031.ENSGALP00000007707	0	0	0	0	0	0	0.5	0.501	0.739
COL1A1	FBN1	9031.ENSGALP00000058148	9031.ENSGALP00000007941	0	0	0	0	0.102	0.101	0	0.519	0.577
COL1A1	COL20A1	9031.ENSGALP00000058148	9031.ENSGALP00000009298	0	0	0	0.563	0	0.074	0.4	0	0.42
COL1A1	TNMD	9031.ENSGALP00000058148	9031.ENSGALP00000011015	0	0	0	0	0	0	0	0.74	0.74
COL1A1	ITGA11	9031.ENSGALP00000058148	9031.ENSGALP00000012982	0	0	0	0	0	0.045	0.65	0.369	0.77
COL1A1	COL1A2	9031.ENSGALP00000058148	9031.ENSGALP00000015687	0	0	0.059	0.96	0	0	0.54	0.464	0.747
COL1A1	SERPINH1	9031.ENSGALP00000058148	9031.ENSGALP00000018265	0	0	0	0	0.048	0.082	0.5	0.492	0.748
COL1A1	TAGLN	9031.ENSGALP00000058148	9031.ENSGALP00000019399	0	0	0	0	0.044	0	0	0.481	0.482
COL1A1	ITGA2	9031.ENSGALP00000058148	9031.ENSGALP00000023991	0	0	0	0	0	0.045	0.65	0.261	0.731
COL1A1	COL8A1	9031.ENSGALP00000058148	9031.ENSGALP00000024565	0	0	0.131	0.735	0.048	0	0.4	0.129	0.51
COL1A1	SDC1	9031.ENSGALP00000058148	9031.ENSGALP00000026538	0	0	0	0	0	0	0.65	0	0.65
COL1A1	TGFB3	9031.ENSGALP00000058148	9031.ENSGALP00000036912	0	0	0	0	0	0.058	0	0.533	0.541
COL1A1	LAMC1	9031.ENSGALP00000058148	9031.ENSGALP00000038625	0	0	0	0	0.054	0.064	0	0.458	0.478
COL1A1	FKBP10	9031.ENSGALP00000058148	9031.ENSGALP00000041356	0	0	0	0	0.05	0.074	0	0.545	0.565
COL1A1	TCF21	9031.ENSGALP00000058148	9031.ENSGALP00000043006	0	0	0	0	0	0	0	0.433	0.433
COL1A1	COL6A2	9031.ENSGALP00000058148	9031.ENSGALP00000043563	0	0	0.159	0.604	0.084	0.088	0.4	0.285	0.643
COL1A1	FMOD	9031.ENSGALP00000058148	9031.ENSGALP00000043794	0	0	0	0	0.06	0.079	0	0.429	0.462
COL1A1	P4HA3	9031.ENSGALP00000058148	9031.ENSGALP00000044188	0	0	0	0	0	0.066	0.4	0.388	0.627
COL1A1	ITGB5	9031.ENSGALP00000058148	9031.ENSGALP00000047825	0	0	0	0	0	0.062	0.65	0.194	0.712
COL1A1	COLGALT2	9031.ENSGALP00000058148	9031.ENSGALP00000048306	0	0	0	0	0	0.088	0.5	0	0.524
COL1A1	COL4A1	9031.ENSGALP00000058148	9031.ENSGALP00000049092	0	0	0.102	0.706	0	0.074	0.4	0.213	0.555
COL1A1	DDR2	9031.ENSGALP00000058148	9031.ENSGALP00000050290	0	0	0	0	0.042	0.068	0	0.651	0.661
COL1A1	NOV	9031.ENSGALP00000058148	9031.ENSGALP00000050646	0	0	0	0	0.048	0	0	0.583	0.586
COL1A1	RUNX2	9031.ENSGALP00000058148	9031.ENSGALP00000050655	0	0	0	0	0	0	0	0.841	0.841
COL1A1	COL3A1	9031.ENSGALP00000058148	9031.ENSGALP00000051057	0	0	0.064	0.951	0	0	0.4	0.086	0.441
COL1A1	COL5A1	9031.ENSGALP00000058148	9031.ENSGALP00000051075	0	0	0.086	0.853	0	0	0.54	0.35	0.703
COL1A1	TGFB1	9031.ENSGALP00000058148	9031.ENSGALP00000053940	0	0	0	0	0	0.08	0	0.803	0.811
COL1A1	SMAD2Z	9031.ENSGALP00000058148	9031.ENSGALP00000055416	0	0	0	0	0	0.072	0	0.5	0.516
COL1A1	ENSGALP00000057063	9031.ENSGALP00000058148	9031.ENSGALP00000057063	0	0.704	0	0	0	0	0	0	0.704
COL1A1	COL9A3	9031.ENSGALP00000058148	9031.ENSGALP00000057178	0	0	0.092	0.777	0	0.074	0.4	0.107	0.489
COL1A1	COL6A1	9031.ENSGALP00000058148	9031.ENSGALP00000057372	0	0	0.142	0.603	0.09	0.061	0	0.309	0.426
COL1A1	CTHRC1	9031.ENSGALP00000058148	9031.ENSGALP00000069820	0	0	0	0	0.045	0	0	0.413	0.415
COL1A1	MMP9	9031.ENSGALP00000058148	9031.ENSGALP00000068659	0	0	0	0	0.048	0.054	0	0.409	0.421
COL1A1	THBS2	9031.ENSGALP00000058148	9031.ENSGALP00000073192	0	0	0	0	0.046	0.101	0	0.431	0.469
COL1A1	ELN	9031.ENSGALP00000058148	9031.ENSGALP00000069288	0	0	0	0	0.048	0	0	0.479	0.482
COL1A1	COL4A2	9031.ENSGALP00000058148	9031.ENSGALP00000065392	0	0	0	0.686	0	0.074	0.4	0.217	0.526
COL1A1	COL6A3	9031.ENSGALP00000058148	9031.ENSGALP00000071197	0	0	0	0.573	0	0	0	0.55	0.55
COL1A1	COL5A2	9031.ENSGALP00000058148	9031.ENSGALP00000071542	0	0	0.061	0.952	0	0	0.54	0.069	0.562
COL1A1	ENSGALP00000067392	9031.ENSGALP00000058148	9031.ENSGALP00000067392	0	0.026	0.137	0.735	0	0	0.54	0	0.586
COL1A1	DCN	9031.ENSGALP00000058148	9031.ENSGALP00000062069	0	0	0	0	0.107	0.079	0	0.539	0.587
COL1A1	ENSGALP00000067353	9031.ENSGALP00000058148	9031.ENSGALP00000067353	0	0.04	0.129	0.762	0	0.074	0.54	0	0.596
COL1A1	LOXL1	9031.ENSGALP00000058148	9031.ENSGALP00000067031	0	0	0	0	0.053	0.08	0	0.601	0.622
COL1A1	MKX	9031.ENSGALP00000058148	9031.ENSGALP00000062280	0	0	0	0	0.042	0	0	0.704	0.704
COL1A1	COL4A6	9031.ENSGALP00000058148	9031.ENSGALP00000072403	0	0.64	0	0	0	0.074	0	0.345	0.762
COL1A2	LOXL2	9031.ENSGALP00000015687	9031.ENSGALP00000000547	0	0	0	0	0.11	0.08	0	0.345	0.416
COL1A2	SPARC	9031.ENSGALP00000015687	9031.ENSGALP00000006639	0	0	0	0	0.407	0.101	0	0.479	0.698
COL1A2	P3H1	9031.ENSGALP00000015687	9031.ENSGALP00000007707	0	0	0	0	0.105	0	0	0.533	0.564
COL1A2	FBN1	9031.ENSGALP00000015687	9031.ENSGALP00000007941	0	0	0	0	0.181	0.101	0	0.515	0.612
COL1A2	TNMD	9031.ENSGALP00000015687	9031.ENSGALP00000011015	0	0	0	0	0.109	0	0	0.601	0.629
COL1A2	ITGA11	9031.ENSGALP00000015687	9031.ENSGALP00000012982	0	0	0	0	0.164	0.045	0.65	0.605	0.875
COL1A2	ENSGALP00000057063	9031.ENSGALP00000015687	9031.ENSGALP00000057063	0	0.408	0	0	0	0	0	0	0.408
COL1A2	ELN	9031.ENSGALP00000015687	9031.ENSGALP00000069288	0	0	0	0	0.098	0	0	0.378	0.415
COL1A2	COL8A1	9031.ENSGALP00000015687	9031.ENSGALP00000024565	0	0	0.162	0.701	0.249	0	0	0.155	0.422
COL1A2	FBLN5	9031.ENSGALP00000015687	9031.ENSGALP00000017464	0	0	0	0	0.166	0.08	0	0.344	0.452
COL1A2	SMAD2Z	9031.ENSGALP00000015687	9031.ENSGALP00000055416	0	0	0	0	0.046	0.072	0	0.433	0.454
COL1A2	TGFB3	9031.ENSGALP00000015687	9031.ENSGALP00000036912	0	0	0	0	0.067	0.058	0	0.431	0.456
COL1A2	MKX	9031.ENSGALP00000015687	9031.ENSGALP00000062280	0	0	0	0	0.042	0	0	0.501	0.501
COL1A2	COL6A3	9031.ENSGALP00000015687	9031.ENSGALP00000071197	0	0	0	0.569	0.293	0	0	0.327	0.503
COL1A2	LOXL1	9031.ENSGALP00000015687	9031.ENSGALP00000067031	0	0	0	0	0.102	0.08	0	0.45	0.506
COL1A2	FMOD	9031.ENSGALP00000015687	9031.ENSGALP00000043794	0	0	0	0	0.069	0.079	0	0.48	0.515
COL1A2	RUNX2	9031.ENSGALP00000015687	9031.ENSGALP00000050655	0	0	0	0	0	0	0	0.532	0.532
COL1A2	CTHRC1	9031.ENSGALP00000015687	9031.ENSGALP00000069820	0	0	0	0	0.074	0	0	0.531	0.547
COL1A2	DCN	9031.ENSGALP00000015687	9031.ENSGALP00000062069	0	0	0	0	0.279	0.079	0	0.374	0.548
COL1A2	COL6A2	9031.ENSGALP00000015687	9031.ENSGALP00000043563	0	0	0.151	0.583	0.171	0.088	0	0.389	0.556
COL1A2	NOV	9031.ENSGALP00000015687	9031.ENSGALP00000050646	0	0	0	0	0.087	0	0	0.57	0.59
COL1A2	FKBP10	9031.ENSGALP00000015687	9031.ENSGALP00000041356	0	0	0	0	0.107	0.074	0	0.544	0.59
COL1A2	COL6A1	9031.ENSGALP00000015687	9031.ENSGALP00000057372	0	0	0.13	0.585	0.328	0.061	0	0.351	0.596
COL1A2	ENSGALP00000067392	9031.ENSGALP00000015687	9031.ENSGALP00000067392	0	0.014	0.165	0.717	0	0	0.54	0	0.599
COL1A2	ENSGALP00000067353	9031.ENSGALP00000015687	9031.ENSGALP00000067353	0	0.066	0.148	0.756	0	0.074	0.54	0	0.616
COL1A2	SERPINH1	9031.ENSGALP00000015687	9031.ENSGALP00000018265	0	0	0	0	0.201	0.082	0	0.53	0.625
COL1A2	TGFB1	9031.ENSGALP00000015687	9031.ENSGALP00000053940	0	0	0	0	0	0.08	0	0.632	0.646
COL1A2	SDC1	9031.ENSGALP00000015687	9031.ENSGALP00000026538	0	0	0	0	0.063	0	0.65	0	0.658
COL1A2	COL5A2	9031.ENSGALP00000015687	9031.ENSGALP00000071542	0	0	0.068	0.939	0.133	0	0.54	0.286	0.699
COL1A2	ITGB5	9031.ENSGALP00000015687	9031.ENSGALP00000047825	0	0	0	0	0.065	0.062	0.65	0.207	0.724
COL1A2	ITGA2	9031.ENSGALP00000015687	9031.ENSGALP00000023991	0	0	0	0	0	0.045	0.65	0.246	0.726
COL1A2	COL5A1	9031.ENSGALP00000015687	9031.ENSGALP00000051075	0	0	0.081	0.854	0.293	0	0.54	0.401	0.797
COL1A2	COL4A6	9031.ENSGALP00000015687	9031.ENSGALP00000072403	0	0.7	0	0	0	0.074	0	0.344	0.802
COL20A1	COL8A2	9031.ENSGALP00000009298	9031.ENSGALP00000003607	0	0	0.161	0.605	0	0	0.4	0	0.475
COL20A1	P3H1	9031.ENSGALP00000009298	9031.ENSGALP00000007707	0	0	0	0	0	0.044	0.5	0	0.501
COL20A1	DEPTOR	9031.ENSGALP00000009298	9031.ENSGALP00000009287	0	0.417	0	0	0	0	0	0	0.417
COL20A1	COL3A1	9031.ENSGALP00000009298	9031.ENSGALP00000051057	0	0	0	0.561	0.057	0.074	0.4	0	0.43
COL20A1	COL5A2	9031.ENSGALP00000009298	9031.ENSGALP00000071542	0	0	0	0.556	0.064	0.074	0.4	0	0.434
COL20A1	COL5A1	9031.ENSGALP00000009298	9031.ENSGALP00000051075	0	0	0	0.563	0.084	0.074	0.4	0	0.446
COL20A1	COL6A2	9031.ENSGALP00000009298	9031.ENSGALP00000043563	0	0	0	0.585	0.059	0.097	0.4	0	0.446
COL20A1	COL9A3	9031.ENSGALP00000009298	9031.ENSGALP00000057178	0	0	0.116	0.591	0	0	0.4	0	0.447
COL20A1	COL4A1	9031.ENSGALP00000009298	9031.ENSGALP00000049092	0	0	0.118	0.556	0	0	0.4	0	0.448
COL20A1	COL4A2	9031.ENSGALP00000009298	9031.ENSGALP00000065392	0	0	0	0.551	0.069	0	0.4	0.128	0.47
COL20A1	COL8A1	9031.ENSGALP00000009298	9031.ENSGALP00000024565	0	0	0.108	0.626	0.105	0.05	0.4	0	0.484
COL20A1	COLGALT2	9031.ENSGALP00000009298	9031.ENSGALP00000048306	0	0	0	0	0	0.078	0.5	0	0.519
COL20A1	RERG	9031.ENSGALP00000009298	9031.ENSGALP00000041837	0	0	0	0	0.046	0.101	0	0.601	0.627
COL20A1	SERPINH1	9031.ENSGALP00000009298	9031.ENSGALP00000018265	0	0	0	0	0.043	0.096	0.5	0.278	0.646
COL20A1	P4HA3	9031.ENSGALP00000009298	9031.ENSGALP00000044188	0	0	0	0	0	0.066	0.4	0.541	0.72
COL3A1	LOXL2	9031.ENSGALP00000051057	9031.ENSGALP00000000547	0	0	0	0	0.133	0.08	0	0.6	0.653
COL3A1	COL8A2	9031.ENSGALP00000051057	9031.ENSGALP00000003607	0	0	0.148	0.749	0	0.074	0.4	0.132	0.534
COL3A1	FN1	9031.ENSGALP00000051057	9031.ENSGALP00000005653	0	0	0	0	0.107	0.095	0	0.999	0.999
COL3A1	SPARC	9031.ENSGALP00000051057	9031.ENSGALP00000006639	0	0	0	0	0.196	0.101	0	0.966	0.973
COL3A1	P3H1	9031.ENSGALP00000051057	9031.ENSGALP00000007707	0	0	0	0	0.083	0	0.5	0.471	0.736
COL3A1	IRS1	9031.ENSGALP00000051057	9031.ENSGALP00000007937	0	0	0	0	0	0.08	0	0.649	0.663
COL3A1	FBN1	9031.ENSGALP00000051057	9031.ENSGALP00000007941	0	0	0	0	0.163	0.101	0	0.844	0.872
COL3A1	FBLN2	9031.ENSGALP00000051057	9031.ENSGALP00000008208	0	0	0	0	0.078	0.101	0	0.53	0.576
COL3A1	WNT9A	9031.ENSGALP00000051057	9031.ENSGALP00000008661	0	0	0	0	0.067	0	0	0.423	0.438
COL3A1	TNMD	9031.ENSGALP00000051057	9031.ENSGALP00000011015	0	0	0	0	0.045	0	0	0.763	0.763
COL3A1	ZEB1	9031.ENSGALP00000051057	9031.ENSGALP00000011738	0	0	0	0	0.054	0	0	0.474	0.481
COL3A1	FGF16	9031.ENSGALP00000051057	9031.ENSGALP00000012648	0	0	0	0	0	0	0	0.785	0.785
COL3A1	ITGA11	9031.ENSGALP00000051057	9031.ENSGALP00000012982	0	0	0	0	0.057	0.045	0	0.492	0.502
COL3A1	GPX7	9031.ENSGALP00000051057	9031.ENSGALP00000017282	0	0	0	0	0.064	0	0	0.481	0.493
COL3A1	FBLN5	9031.ENSGALP00000051057	9031.ENSGALP00000017464	0	0	0	0	0.078	0.08	0	0.48	0.52
COL3A1	SERPINH1	9031.ENSGALP00000051057	9031.ENSGALP00000018265	0	0	0	0	0.139	0.082	0.5	0.932	0.969
COL3A1	GLI2	9031.ENSGALP00000051057	9031.ENSGALP00000018975	0	0	0	0	0	0.054	0	0.433	0.44
COL3A1	TAGLN	9031.ENSGALP00000051057	9031.ENSGALP00000019399	0	0	0	0	0.109	0	0	0.601	0.629
COL3A1	FBLN1	9031.ENSGALP00000051057	9031.ENSGALP00000022972	0	0	0	0	0.077	0.101	0	0.5	0.549
COL3A1	ITGA2	9031.ENSGALP00000051057	9031.ENSGALP00000023991	0	0	0	0	0	0.045	0	0.601	0.602
COL3A1	COL8A1	9031.ENSGALP00000051057	9031.ENSGALP00000024565	0	0	0.148	0.733	0.113	0	0.4	0.164	0.57
COL3A1	EPHA7	9031.ENSGALP00000051057	9031.ENSGALP00000025098	0	0	0	0	0	0.071	0	0.434	0.451
COL3A1	VCAN	9031.ENSGALP00000051057	9031.ENSGALP00000025144	0	0	0	0	0.055	0.08	0	0.844	0.852
COL3A1	SDC1	9031.ENSGALP00000051057	9031.ENSGALP00000026538	0	0	0	0	0.051	0	0	0.655	0.658
COL3A1	MMP10	9031.ENSGALP00000051057	9031.ENSGALP00000027713	0	0	0	0	0.071	0.076	0	0.536	0.566
COL3A1	TGFB3	9031.ENSGALP00000051057	9031.ENSGALP00000036912	0	0	0	0	0.064	0.058	0	0.843	0.849
COL3A1	TGM2	9031.ENSGALP00000051057	9031.ENSGALP00000038435	0	0	0	0	0.061	0.053	0	0.381	0.402
COL3A1	NTN1	9031.ENSGALP00000051057	9031.ENSGALP00000038541	0	0	0	0	0	0	0	0.436	0.436
COL3A1	THY1	9031.ENSGALP00000051057	9031.ENSGALP00000040036	0	0	0	0	0.044	0	0	0.484	0.485
COL3A1	FGF9	9031.ENSGALP00000051057	9031.ENSGALP00000041598	0	0	0	0	0	0	0	0.787	0.787
COL3A1	TIMP2	9031.ENSGALP00000051057	9031.ENSGALP00000041954	0	0	0	0	0.093	0	0	0.746	0.759
COL3A1	SEMA3A	9031.ENSGALP00000051057	9031.ENSGALP00000042260	0	0	0	0	0	0	0	0.474	0.474
COL3A1	TCF21	9031.ENSGALP00000051057	9031.ENSGALP00000043006	0	0	0	0	0.063	0	0	0.481	0.492
COL3A1	NRAS	9031.ENSGALP00000051057	9031.ENSGALP00000043468	0	0	0	0	0	0.101	0	0.489	0.52
COL3A1	COL6A2	9031.ENSGALP00000051057	9031.ENSGALP00000043563	0	0	0.132	0.606	0.172	0.088	0.4	0.284	0.667
COL3A1	SOX5	9031.ENSGALP00000051057	9031.ENSGALP00000043607	0	0	0	0	0	0	0	0.597	0.597
COL3A1	FMOD	9031.ENSGALP00000051057	9031.ENSGALP00000043794	0	0	0	0	0.06	0.079	0	0.882	0.889
COL3A1	P4HA3	9031.ENSGALP00000051057	9031.ENSGALP00000044188	0	0	0	0	0.077	0.066	0.4	0.767	0.863
COL3A1	FOXP1	9031.ENSGALP00000051057	9031.ENSGALP00000044290	0	0	0	0	0	0	0	0.706	0.706
COL3A1	FBN3	9031.ENSGALP00000051057	9031.ENSGALP00000044622	0	0	0	0	0.05	0.101	0	0.6	0.628
COL3A1	ERBB2	9031.ENSGALP00000051057	9031.ENSGALP00000044764	0	0	0	0	0	0	0	0.5	0.499
COL3A1	SLIT2	9031.ENSGALP00000051057	9031.ENSGALP00000045198	0	0	0	0	0	0.079	0	0.533	0.551
COL3A1	CTSK	9031.ENSGALP00000051057	9031.ENSGALP00000046303	0	0	0	0	0.131	0	0	0.704	0.731
COL3A1	STAT1	9031.ENSGALP00000051057	9031.ENSGALP00000046362	0	0	0	0	0	0	0	0.536	0.536
COL3A1	ITGB5	9031.ENSGALP00000051057	9031.ENSGALP00000047825	0	0	0	0	0.048	0.062	0	0.515	0.529
COL3A1	COLGALT2	9031.ENSGALP00000051057	9031.ENSGALP00000048306	0	0	0	0	0	0.088	0.5	0	0.524
COL3A1	COL4A1	9031.ENSGALP00000051057	9031.ENSGALP00000049092	0	0	0.091	0.725	0.129	0.074	0.4	0.233	0.601
COL3A1	GLI1	9031.ENSGALP00000051057	9031.ENSGALP00000049322	0	0	0	0	0	0.054	0	0.52	0.526
COL3A1	PRELP	9031.ENSGALP00000051057	9031.ENSGALP00000049793	0	0	0	0	0.047	0.079	0	0.428	0.454
COL3A1	SMAD6	9031.ENSGALP00000051057	9031.ENSGALP00000049933	0	0	0	0	0	0.046	0	0.483	0.485
[truncated: 4,917 more rows]
